# Supplementary material for: A universal system for boosting gene expression in eukaryotic cell-lines
Source: Nat Commun. 2024 Mar 16;15:2394. doi: 10.1038/s41467-024-46573-5 (PMC10944472; doi:10.1038/s41467-024-46573-5)
Supplement: Supplementary file 5 — Supplementary Dataset 1 [file 41467_2024_46573_MOESM5_ESM.xlsx]

## Sheet: DesignedOL
Full Oligo	Oligo's length
CTTACACTGACAACACTCGTCACTAGTAGTCGCATCCAACTGGTGCAATGGTCGCAATACCAGTCGACATACCGGGATAGAGCGCTTCAGTCTACTTACCATCTAACTTACTGCCTCAGTATGGCTAACAGAGCGACTTGAGTCGGCCGCTGGATGACCGTATTACAGCAC	171
CTTACACTGACAACACTCGTCACTAGTAGATCGGGCGCTCTTGTGCAATGGTCGCAATACCAGTCGACATACCGGGATAGAGCGCTTATGACGKCMTACCATCTAACTTACTGCCTCAGTATGGCTAACAGAGCGACTTGAGTCGGCCGCTGGATGACCGTATTACAGCAC	171
CTTACACTGACAACACTCGTCACTAGTCACAAAGGGAATTTGGTGCAATGGTCGCAATACCAGTCGACATACCGGGATAGAGCGCTTCGCGTGGGAAACCATCTAACTTACTGCCTCAGTATGGCTAACAGAGCGACTTGAGTCGGCCGCTGGATGACCGTATTACAGCAC	171
CTTACACTGACAACACTCGTCACTAGTAACGGTCCTAGTGCCGTGCAATGGTCGCAATACCAGTCGACATACCGGGATAGAGCGCTTGTCACGTGACACCATCTAACTTACTGCCTCAGTATGGCTAACAGAGCGACTTGAGTCGGCCGCTGGATGACCGTATTACAGCAC	171
CTTACACTGACAACACTCGTCACTAGTGCCGATCAGATCTCGGTGCAATGGTCGCAATACCAGTCGACATACCGGGATAGAGCGCTTCMCMCGCCCAACCATCTAACTTACTGCCTCAGTATGGCTAACAGAGCGACTTGAGTCGGCCGCTGGATGACCGTATTACAGCAC	171
CTTACACTGACAACACTCGTCACTAGTTTCGCAGGGATCCTTGTGCAATGGTCGCAATACCAGTCGACATACCGGGATAGAGCGCAMACCCACACMCCCCATCTAACTTACTGCCTCAGTATGGCTAACAGAGCGACTTGAGTCGGCCGCTGGATGACCGTATTACAGCAC	171
CTTACACTGACAACACTCGTCACTAGTATCCGTTCGTACGCCGTGCAATGGTCGCAATACCAGTCGACATACCGGGATAGAGCGCTTACCCAKACACCCCATCTAACTTACTGCCTCAGTATGGCTAACAGAGCGACTTGAGTCGGCCGCTGGATGACCGTATTACAGCAC	171
CTTACACTGACAACACTCGTCACTAGTTCGCCTCCACAATCTGTGCAATGGTCGCAATACCAGTCGACATACCGGGATAGAGCGCTTTCCTGCAGGAACCATCTAACTTACTGCCTCAGTATGGCTAACAGAGCGACTTGAGTCGGCCGCTGGATGACCGTATTACAGCAC	171
CTTACACTGACAACACTCGTCACTAGTGATAAAGGCAGACACGTGCAATGGTCGCAATACCAGTCGACATACCGGGATAGAGCGCTGMTTACGTMAKCCCATCTAACTTACTGCCTCAGTATGGCTAACAGAGCGACTTGAGTCGGCCGCTGGATGACCGTATTACAGCAC	171
CTTACACTGACAACACTCGTCACTAGTGGTGGCATATTACAGGTGCAATGGTCGCAATACCAGTCGACATACCGGGATAGAGCGAATATTCTAGAATATTCTCTAACTTACTGCCTCAGTATGGCTAACAGAGCGACTTGAGTCGGCCGCTGGATGACCGTATTACAGCAC	171
CTTACACTGACAACACTCGTCACTAGTGGCTAGTAGACGAACGTGCAATGGTCGCAATACCAGTCGACATACCGGGATAGAGCGCTTACAACAACAMACCATCTAACTTACTGCCTCAGTATGGCTAACAGAGCGACTTGAGTCGGCCGCTGGATGACCGTATTACAGCAC	171
CTTACACTGACAACACTCGTCACTAGTACCTTCAGCGCATCAGTGCAATGGTCGCAATACCAGTCGACATACCGGGATAGAGCGCTTGCTAAGCCGCACCATCTAACTTACTGCCTCAGTATGGCTAACAGAGCGACTTGAGTCGGCCGCTGGATGACCGTATTACAGCAC	171
CTTACACTGACAACACTCGTCACTAGTACTCATGGTTTGGCCGTGCAATGGTCGCAATACCAGTCGACATACCGGGATAGAGCGCTTACGATCCTCAACCATCTAACTTACTGCCTCAGTATGGCTAACAGAGCGACTTGAGTCGGCCGCTGGATGACCGTATTACAGCAC	171
CTTACACTGACAACACTCGTCACTAGTTAACGCCGTTGTGCCGTGCAATGGTCGCAATACCAGTCGACATACCGGGATAGAGCGCTTCTGACCTMCCACCATCTAACTTACTGCCTCAGTATGGCTAACAGAGCGACTTGAGTCGGCCGCTGGATGACCGTATTACAGCAC	171
CTTACACTGACAACACTCGTCACTAGTCAGTCCTAAGTGGCCGTGCAATGGTCGCAATACCAGTCGACATACCGGGATAGAGCGCTTGTTACCCTGCACCATCTAACTTACTGCCTCAGTATGGCTAACAGAGCGACTTGAGTCGGCCGCTGGATGACCGTATTACAGCAC	171
CTTACACTGACAACACTCGTCACTAGTTCTAGTGCTGATTCAGTGCAATGGTCGCAATACCAGTCGACATACCGGGATAGAGCGCTTKMTAMGCCACACCATCTAACTTACTGCCTCAGTATGGCTAACAGAGCGACTTGAGTCGGCCGCTGGATGACCGTATTACAGCAC	171
CTTACACTGACAACACTCGTCACTAGTGGATAGCGGTATCAGGTGCAATGGTCGCAATACCAGTCGACATACCGGGATAGAGCGCTTKAGGCGCAGCACCATCTAACTTACTGCCTCAGTATGGCTAACAGAGCGACTTGAGTCGGCCGCTGGATGACCGTATTACAGCAC	171
CTTACACTGACAACACTCGTCACTAGTTCGGCTGGTACACATGTGCAATGGTCGCAATACCAGTCGACATACCGGGATAGAGCGCTTAACGAGGCKKACCATCTAACTTACTGCCTCAGTATGGCTAACAGAGCGACTTGAGTCGGCCGCTGGATGACCGTATTACAGCAC	171
CTTACACTGACAACACTCGTCACTAGTGCAGGGCAAATAATAGTGCAATGGTCGCAATACCAGTCGACATACCGGGATAGAGCGCTTCAGCAAAAATACCATCTAACTTACTGCCTCAGTATGGCTAACAGAGCGACTTGAGTCGGCCGCTGGATGACCGTATTACAGCAC	171
CTTACACTGACAACACTCGTCACTAGTCAGAACCGTCGTCTAGTGCAATGGTCGCAATACCAGTCGACATACCGGGATAGAGCGCTTCAGGTAACAAACCATCTAACTTACTGCCTCAGTATGGCTAACAGAGCGACTTGAGTCGGCCGCTGGATGACCGTATTACAGCAC	171
CTTACACTGACAACACTCGTCACTAGTCTACAATGAGTAGGAGTGCAATGGTCGCAATACCAGTCGACATACCGGGATAGAGCGCTTATCGTACGATACCATCTAACTTACTGCCTCAGTATGGCTAACAGAGCGACTTGAGTCGGCCGCTGGATGACCGTATTACAGCAC	171
CTTACACTGACAACACTCGTCACTAGTACGCTATTGCCTCTCGTGCAATGGTCGCAATACCAGTCGACATACCGGGATAGAGCGCTTGMTAMGCCACACCATCTAACTTACTGCCTCAGTATGGCTAACAGAGCGACTTGAGTCGGCCGCTGGATGACCGTATTACAGCAC	171
CTTACACTGACAACACTCGTCACTAGTGCGTTCGAATCGAGTGTGCAATGGTCGCAATACCAGTCGACATACCGGGATAGAGCGCTTACCAMTCGGAACCATCTAACTTACTGCCTCAGTATGGCTAACAGAGCGACTTGAGTCGGCCGCTGGATGACCGTATTACAGCAC	171
CTTACACTGACAACACTCGTCACTAGTTAGGCGATTAGTCGGGTGCAATGGTCGCAATACCAGTCGACATACCGGGATAGAGCGCTTMTGTCAATCAACCATCTAACTTACTGCCTCAGTATGGCTAACAGAGCGACTTGAGTCGGCCGCTGGATGACCGTATTACAGCAC	171
CTTACACTGACAACACTCGTCACTAGTCTTCGGAAAGCTCGGGTGCAATGGTCGCAATACCAGTCGACATACCGGGATAGAGCGCKGGMACACTKCCMCCATCTAACTTACTGCCTCAGTATGGCTAACAGAGCGACTTGAGTCGGCCGCTGGATGACCGTATTACAGCAC	171
CTTACACTGACAACACTCGTCACTAGTATCTGCCCGAATCGGGTGCAATGGTCGCAATACCAGTCGACATACCGGGATAGAGCGCTTGCGCATGCGCACCATCTAACTTACTGCCTCAGTATGGCTAACAGAGCGACTTGAGTCGGCCGCTGGATGACCGTATTACAGCAC	171
CTTACACTGACAACACTCGTCACTAGTTCGATTTGACCCGTTGTGCAATGGTCGCAATACCAGTCGACATACCGGGATAGAGCGCTGGTCAAAGGTCACCATCTAACTTACTGCCTCAGTATGGCTAACAGAGCGACTTGAGTCGGCCGCTGGATGACCGTATTACAGCAC	171
CTTACACTGACAACACTCGTCACTAGTAGTTTGATTAGGCCTGTGCAATGGTCGCAATACCAGTCGACATACCGGGATAGAGCGCTTACMGGAAGTGACCATCTAACTTACTGCCTCAGTATGGCTAACAGAGCGACTTGAGTCGGCCGCTGGATGACCGTATTACAGCAC	171
CTTACACTGACAACACTCGTCACTAGTACCCTCTATGCAGTCGTGCAATGGTCGCAATACCAGTCGACATACCGGGATAGAGCGCTTCGCCMTGTTGACCATCTAACTTACTGCCTCAGTATGGCTAACAGAGCGACTTGAGTCGGCCGCTGGATGACCGTATTACAGCAC	171
CTTACACTGACAACACTCGTCACTAGTCTTCCGAGAACACCCGTGCAATGGTCGCAATACCAGTCGACATACCGGGATAGAGCGCTTKCMGGGTAACACCATCTAACTTACTGCCTCAGTATGGCTAACAGAGCGACTTGAGTCGGCCGCTGGATGACCGTATTACAGCAC	171
CTTACACTGACAACACTCGTCACTAGTTCCCGGCTTAACCATGTGCAATGGTCGCAATACCAGTCGACATACCGGGATAGAGCGCTCACTCACTACGACCATCTAACTTACTGCCTCAGTATGGCTAACAGAGCGACTTGAGTCGGCCGCTGGATGACCGTATTACAGCAC	171
CTTACACTGACAACACTCGTCACTAGTAAACACACTCCAACTGTGCAATGGTCGCAATACCAGTCGACATACCGGGATAGAGCGCTTCGGCGCTAGCACCATCTAACTTACTGCCTCAGTATGGCTAACAGAGCGACTTGAGTCGGCCGCTGGATGACCGTATTACAGCAC	171
CTTACACTGACAACACTCGTCACTAGTAACCGGCGGTATGTTGTGCAATGGTCGCAATACCAGTCGACATACCGGGATAGAGCGCTTGGTTCGAACCACCATCTAACTTACTGCCTCAGTATGGCTAACAGAGCGACTTGAGTCGGCCGCTGGATGACCGTATTACAGCAC	171
CTTACACTGACAACACTCGTCACTAGTCTGATTCTGACTGGTGTGCAATGGTCGCAATACCAGTCGACATACCGGGATAGAGCGCTTGCTGCGCCACACCATCTAACTTACTGCCTCAGTATGGCTAACAGAGCGACTTGAGTCGGCCGCTGGATGACCGTATTACAGCAC	171
CTTACACTGACAACACTCGTCACTAGTGGCTAGTCCAGGCTTGTGCAATGGTCGCAATACCAGTCGACATACCGGGATAGAGCGCTTACCCTTACCCTCCATCTAACTTACTGCCTCAGTATGGCTAACAGAGCGACTTGAGTCGGCCGCTGGATGACCGTATTACAGCAC	171
CTTACACTGACAACACTCGTCACTAGTCCCTTATTCTCCTGAGTGCAATGGTCGCAATACCAGTCGACATACCGGGATAGAGCGCTTTATGCAAATKACCATCTAACTTACTGCCTCAGTATGGCTAACAGAGCGACTTGAGTCGGCCGCTGGATGACCGTATTACAGCAC	171
CTTACACTGACAACACTCGTCACTAGTCCACAGTCGGAAATGGTGCAATGGTCGCAATACCAGTCGACATACCGGGATAGAGCGCTTTGCCTGAGGCACCATCTAACTTACTGCCTCAGTATGGCTAACAGAGCGACTTGAGTCGGCCGCTGGATGACCGTATTACAGCAC	171
CTTACACTGACAACACTCGTCACTAGTGCGGCTACCAGTTACGTGCAATGGTCGCAATACCAGTCGACATACCGGGATAGAGCGCTTCCCCCCGCTGACCATCTAACTTACTGCCTCAGTATGGCTAACAGAGCGACTTGAGTCGGCCGCTGGATGACCGTATTACAGCAC	171
CTTACACTGACAACACTCGTCACTAGTATAGGAGTTACTGGAGTGCAATGGTCGCAATACCAGTCGACATACCGGGATAGAGCGCTTGGGGAATCCCCCCATCTAACTTACTGCCTCAGTATGGCTAACAGAGCGACTTGAGTCGGCCGCTGGATGACCGTATTACAGCAC	171
CTTACACTGACAACACTCGTCACTAGTGTGTGAATTTCGGCTGTGCAATGGTCGCAATACCAGTCGACATACCGGGATAGAGCGCTTACCMCGCCCMACCATCTAACTTACTGCCTCAGTATGGCTAACAGAGCGACTTGAGTCGGCCGCTGGATGACCGTATTACAGCAC	171
CTTACACTGACAACACTCGTCACTAGTAAAGTGCTTCTGCTTGTGCAATGGTCGCAATACCAGTCGACATACCGGGATAGAGCGCTTCCATATATGGACCATCTAACTTACTGCCTCAGTATGGCTAACAGAGCGACTTGAGTCGGCCGCTGGATGACCGTATTACAGCAC	171
CTTACACTGACAACACTCGTCACTAGTCATCTCGCCTATTCAGTGCAATGGTCGCAATACCAGTCGACATACCGGGATAGAGCGCTTTTCAAGGTCAACCATCTAACTTACTGCCTCAGTATGGCTAACAGAGCGACTTGAGTCGGCCGCTGGATGACCGTATTACAGCAC	171
CTTACACTGACAACACTCGTCACTAGTACGCCTTCCCTTAAGGTGCAATGGTCGCAATACCAGTCGACATACCGGGATAGAGCGCTTMCGCCCCCTAACCATCTAACTTACTGCCTCAGTATGGCTAACAGAGCGACTTGAGTCGGCCGCTGGATGACCGTATTACAGCAC	171
CTTACACTGACAACACTCGTCACTAGTGTAGCTTCCAAAGATGTGCAATGGTCGCAATACCAGTCGACATATGACGKCMTAGCGCTTCAGTCTACTTACCATCTAAATGACGKCMTCAGTATGGCTAACAGAGCGACTTGAGTCGGCCGCTGGATGACCGTATTACAGCAC	171
CTTACACTGACAACACTCGTCACTAGTCTCCAAACCGATAAAGTGCAATGGTCGCAATACCAGTCGACATATGACGKCMTAGCGCTTCAGTCTACTTACCATCTAGCGTGGGAACTCAGTATGGCTAACAGAGCGACTTGAGTCGGCCGCTGGATGACCGTATTACAGCAC	171
CTTACACTGACAACACTCGTCACTAGTCATCGGACGACACACGTGCAATGGTCGCAATACCAGTCGACATATGACGKCMTAGCGCTTCAGTCTACTTACCATCTAAGTCACGTGACCAGTATGGCTAACAGAGCGACTTGAGTCGGCCGCTGGATGACCGTATTACAGCAC	171
CTTACACTGACAACACTCGTCACTAGTCGATTTGCGGAACAAGTGCAATGGTCGCAATACCAGTCGACATATGACGKCMTAGCGCTTCAGTCTACTTACCATCTAMCMCGCCCACTCAGTATGGCTAACAGAGCGACTTGAGTCGGCCGCTGGATGACCGTATTACAGCAC	171
CTTACACTGACAACACTCGTCACTAGTCCAGATTGCGCAGCTGTGCAATGGTCGCAATACCAGTCGACATATGACGKCMTAGCGCTTCAGTCTACTTACCATCTAACTTAMACCCACACMCCGGCTAACAGAGCGACTTGAGTCGGCCGCTGGATGACCGTATTACAGCAC	171
CTTACACTGACAACACTCGTCACTAGTGCACCACCTTCTCGAGTGCAATGGTCGCAATACCAGTCGACATATGACGKCMTAGCGCTTCAGTCTACTTACCATCTAACACCCAKACACCGTATGGCTAACAGAGCGACTTGAGTCGGCCGCTGGATGACCGTATTACAGCAC	171
CTTACACTGACAACACTCGTCACTAGTAGGGTATACCACTGAGTGCAATGGTCGCAATACCAGTCGACATATGACGKCMTAGCGCTTCAGTCTACTTACCATCTAATCCTGCAGGACAGTATGGCTAACAGAGCGACTTGAGTCGGCCGCTGGATGACCGTATTACAGCAC	171
CTTACACTGACAACACTCGTCACTAGTTTCGTCAGCACCCACGTGCAATGGTCGCAATACCAGTCGACATATGACGKCMTAGCGCTTCAGTCTACTTACCATCTAACTGMTTACGTMAKCATGGCTAACAGAGCGACTTGAGTCGGCCGCTGGATGACCGTATTACAGCAC	171
CTTACACTGACAACACTCGTCACTAGTTAACGTATCCACGATGTGCAATGGTCGCAATACCAGTCGACATATGACGKCMTAGCGCTTCAGTCTACTTACCATCTAAACAACAACAMCAGTATGGCTAACAGAGCGACTTGAGTCGGCCGCTGGATGACCGTATTACAGCAC	171
CTTACACTGACAACACTCGTCACTAGTTTGCGGCGAGTACACGTGCAATGGTCGCAATACCAGTCGACATATGACGKCMTAGCGCTTCAGTCTACTTACCATCTAAGCTAAGCCGCCAGTATGGCTAACAGAGCGACTTGAGTCGGCCGCTGGATGACCGTATTACAGCAC	171
CTTACACTGACAACACTCGTCACTAGTTTCGTACGACGTAGGGTGCAATGGTCGCAATACCAGTCGACATATGACGKCMTAGCGCTTCAGTCTACTTACCATCTAAACGATCCTCACAGTATGGCTAACAGAGCGACTTGAGTCGGCCGCTGGATGACCGTATTACAGCAC	171
CTTACACTGACAACACTCGTCACTAGTGGAGATGCCATTCAAGTGCAATGGTCGCAATACCAGTCGACATATGACGKCMTAGCGCTTCAGTCTACTTACCATCTAACTGACCTMCCCAGTATGGCTAACAGAGCGACTTGAGTCGGCCGCTGGATGACCGTATTACAGCAC	171
CTTACACTGACAACACTCGTCACTAGTCCAGCTTATCGGCCAGTGCAATGGTCGCAATACCAGTCGACATATGACGKCMTAGCGCTTCAGTCTACTTACCATCTAAGTTACCCTGCCAGTATGGCTAACAGAGCGACTTGAGTCGGCCGCTGGATGACCGTATTACAGCAC	171
CTTACACTGACAACACTCGTCACTAGTTCTCACCTATACGTAGTGCAATGGTCGCAATACCAGTCGACATATGACGKCMTAGCGCTTCAGTCTACTTACCATCTAAKMTAMGCCACCAGTATGGCTAACAGAGCGACTTGAGTCGGCCGCTGGATGACCGTATTACAGCAC	171
CTTACACTGACAACACTCGTCACTAGTACTGATATTTAGCGGGTGCAATGGTCGCAATACCAGTCGACATATGACGKCMTAGCGCTTCAGTCTACTTACCATCTAAKAGGCGCAGCCAGTATGGCTAACAGAGCGACTTGAGTCGGCCGCTGGATGACCGTATTACAGCAC	171
CTTACACTGACAACACTCGTCACTAGTAGCCAGTAGATCGCTGTGCAATGGTCGCAATACCAGTCGACATATGACGKCMTAGCGCTTCAGTCTACTTACCATCTAAAACGAGGCKKCAGTATGGCTAACAGAGCGACTTGAGTCGGCCGCTGGATGACCGTATTACAGCAC	171
CTTACACTGACAACACTCGTCACTAGTTAGAGCTCTTGAAACGTGCAATGGTCGCAATACCAGTCGACATATGACGKCMTAGCGCTTCAGTCTACTTACCATCTAACAGCAAAAATCAGTATGGCTAACAGAGCGACTTGAGTCGGCCGCTGGATGACCGTATTACAGCAC	171
CTTACACTGACAACACTCGTCACTAGTTACTTAAATGACCGGGTGCAATGGTCGCAATACCAGTCGACATATGACGKCMTAGCGCTTCAGTCTACTTACCATCTAACAGGTAACAACAGTATGGCTAACAGAGCGACTTGAGTCGGCCGCTGGATGACCGTATTACAGCAC	171
CTTACACTGACAACACTCGTCACTAGTGTCGTTGATTACGCCGTGCAATGGTCGCAATACCAGTCGACATATGACGKCMTAGCGCTTCAGTCTACTTACCATCTAAATCGTACGATCAGTATGGCTAACAGAGCGACTTGAGTCGGCCGCTGGATGACCGTATTACAGCAC	171
CTTACACTGACAACACTCGTCACTAGTTGGTACATGGACTTAGTGCAATGGTCGCAATACCAGTCGACATATGACGKCMTAGCGCTTCAGTCTACTTACCATCTAAGMTAMGCCACCAGTATGGCTAACAGAGCGACTTGAGTCGGCCGCTGGATGACCGTATTACAGCAC	171
CTTACACTGACAACACTCGTCACTAGTTGACAGAATGGACGCGTGCAATGGTCGCAATACCAGTCGACATATGACGKCMTAGCGCTTCAGTCTACTTACCATCTAAACCAMTCGGACAGTATGGCTAACAGAGCGACTTGAGTCGGCCGCTGGATGACCGTATTACAGCAC	171
CTTACACTGACAACACTCGTCACTAGTGGACTCGCATAATCAGTGCAATGGTCGCAATACCAGTCGACATATGACGKCMTAGCGCTTCAGTCTACTTACCATCTAAMTGTCAATCACAGTATGGCTAACAGAGCGACTTGAGTCGGCCGCTGGATGACCGTATTACAGCAC	171
CTTACACTGACAACACTCGTCACTAGTAGCAAACAGAGGAGAGTGCAATGGTCGCAATACCAGTCGACATATGACGKCMTAGCGCTTCAGTCTACTTACCATCTAACTTKGGMACACTKCCMGGCTAACAGAGCGACTTGAGTCGGCCGCTGGATGACCGTATTACAGCAC	171
CTTACACTGACAACACTCGTCACTAGTTCGCGGGCAAGGTTAGTGCAATGGTCGCAATACCAGTCGACATATGACGKCMTAGCGCTTCAGTCTACTTACCATCTAAGCGCATGCGCCAGTATGGCTAACAGAGCGACTTGAGTCGGCCGCTGGATGACCGTATTACAGCAC	171
CTTACACTGACAACACTCGTCACTAGTAAGAACCGGCAATTTGTGCAATGGTCGCAATACCAGTCGACATATGACGKCMTAGCGCTTCAGTCTACTTACCATCTAACTGGTCAAAGGTCAATGGCTAACAGAGCGACTTGAGTCGGCCGCTGGATGACCGTATTACAGCAC	171
CTTACACTGACAACACTCGTCACTAGTGTACGAAACCTAGACGTGCAATGGTCGCAATACCAGTCGACATATGACGKCMTAGCGCTTCAGTCTACTTACCATCTAAACMGGAAGTGCAGTATGGCTAACAGAGCGACTTGAGTCGGCCGCTGGATGACCGTATTACAGCAC	171
CTTACACTGACAACACTCGTCACTAGTATTCTGCCGTTTACCGTGCAATGGTCGCAATACCAGTCGACATATGACGKCMTAGCGCTTCAGTCTACTTACCATCTAACGCCMTGTTGCAGTATGGCTAACAGAGCGACTTGAGTCGGCCGCTGGATGACCGTATTACAGCAC	171
CTTACACTGACAACACTCGTCACTAGTAAATTAGTGTTGCGCGTGCAATGGTCGCAATACCAGTCGACATATGACGKCMTAGCGCTTCAGTCTACTTACCATCTAAKCMGGGTAACCAGTATGGCTAACAGAGCGACTTGAGTCGGCCGCTGGATGACCGTATTACAGCAC	171
CTTACACTGACAACACTCGTCACTAGTGAGCTGTGAAGTCCAGTGCAATGGTCGCAATACCAGTCGACATATGACGKCMTAGCGCTTCAGTCTACTTACCATCTAACTTTCACTCACTACGAGGCTAACAGAGCGACTTGAGTCGGCCGCTGGATGACCGTATTACAGCAC	171
CTTACACTGACAACACTCGTCACTAGTCACAATGACGCATTTGTGCAATGGTCGCAATACCAGTCGACATATGACGKCMTAGCGCTTCAGTCTACTTACCATCTAACGGCGCTAGCCAGTATGGCTAACAGAGCGACTTGAGTCGGCCGCTGGATGACCGTATTACAGCAC	171
CTTACACTGACAACACTCGTCACTAGTCTGGATGTCACCTTAGTGCAATGGTCGCAATACCAGTCGACATATGACGKCMTAGCGCTTCAGTCTACTTACCATCTAAGGTTCGAACCCAGTATGGCTAACAGAGCGACTTGAGTCGGCCGCTGGATGACCGTATTACAGCAC	171
CTTACACTGACAACACTCGTCACTAGTAGAAGCCCGTTCCTCGTGCAATGGTCGCAATACCAGTCGACATATGACGKCMTAGCGCTTCAGTCTACTTACCATCTAAGCTGCGCCACCAGTATGGCTAACAGAGCGACTTGAGTCGGCCGCTGGATGACCGTATTACAGCAC	171
CTTACACTGACAACACTCGTCACTAGTTTCTCACCCAGCCTCGTGCAATGGTCGCAATACCAGTCGACATATGACGKCMTAGCGCTTCAGTCTACTTACCATCTAACACCCTTACCCTGTATGGCTAACAGAGCGACTTGAGTCGGCCGCTGGATGACCGTATTACAGCAC	171
CTTACACTGACAACACTCGTCACTAGTAGCGCCGCTAAACTGGTGCAATGGTCGCAATACCAGTCGACATATGACGKCMTAGCGCTTCAGTCTACTTACCATCTAATATGCAAATKCAGTATGGCTAACAGAGCGACTTGAGTCGGCCGCTGGATGACCGTATTACAGCAC	171
CTTACACTGACAACACTCGTCACTAGTATGGTGCAGGGCTTTGTGCAATGGTCGCAATACCAGTCGACATATGACGKCMTAGCGCTTCAGTCTACTTACCATCTAACTGCCTGAGGCAGTATGGCTAACAGAGCGACTTGAGTCGGCCGCTGGATGACCGTATTACAGCAC	171
CTTACACTGACAACACTCGTCACTAGTAGTGCAATGACCAAAGTGCAATGGTCGCAATACCAGTCGACATATGACGKCMTAGCGCTTCAGTCTACTTACCATCTAACCCCCCGCTGCAGTATGGCTAACAGAGCGACTTGAGTCGGCCGCTGGATGACCGTATTACAGCAC	171
CTTACACTGACAACACTCGTCACTAGTTGAGGCGAGCGTAAAGTGCAATGGTCGCAATACCAGTCGACATATGACGKCMTAGCGCTTCAGTCTACTTACCATCTAACGGGGAATCCCCGTATGGCTAACAGAGCGACTTGAGTCGGCCGCTGGATGACCGTATTACAGCAC	171
CTTACACTGACAACACTCGTCACTAGTGATCGATGGTTTACTGTGCAATGGTCGCAATACCAGTCGACATATGACGKCMTAGCGCTTCAGTCTACTTACCATCTAAACCMCGCCCMCAGTATGGCTAACAGAGCGACTTGAGTCGGCCGCTGGATGACCGTATTACAGCAC	171
CTTACACTGACAACACTCGTCACTAGTTGGAATTATTTCGGGGTGCAATGGTCGCAATACCAGTCGACATATGACGKCMTAGCGCTTCAGTCTACTTACCATCTAACCATATATGGCAGTATGGCTAACAGAGCGACTTGAGTCGGCCGCTGGATGACCGTATTACAGCAC	171
CTTACACTGACAACACTCGTCACTAGTGGCTTGTTGACGGAAGTGCAATGGTCGCAATACCAGTCGACATATGACGKCMTAGCGCTTCAGTCTACTTACCATCTAATTCAAGGTCACAGTATGGCTAACAGAGCGACTTGAGTCGGCCGCTGGATGACCGTATTACAGCAC	171
CTTACACTGACAACACTCGTCACTAGTTCTTTGCGTGTATCAGTGCAATGGTCGCAATACCAGTCGACATATGACGKCMTAGCGCTTCAGTCTACTTACCATCTAAMCGCCCCCTACAGTATGGCTAACAGAGCGACTTGAGTCGGCCGCTGGATGACCGTATTACAGCAC	171
CTTACACTGACAACACTCGTCACTAGTACGATCTCAACGACCGTGCAATGGTCGCAATACCAGTCGACATAGCGTGGGAAAGCGCTTCAGTCTACTTACCATCTAAATGACGKCMTCAGTATGGCTAACAGAGCGACTTGAGTCGGCCGCTGGATGACCGTATTACAGCAC	171
CTTACACTGACAACACTCGTCACTAGTAAGCAACGAGACGTTGTGCAATGGTCGCAATACCAGTCGACATAGCGTGGGAAAGCGCTTCAGTCTACTTACCATCTAGCGTGGGAACTCAGTATGGCTAACAGAGCGACTTGAGTCGGCCGCTGGATGACCGTATTACAGCAC	171
CTTACACTGACAACACTCGTCACTAGTGAATTCATCTCCGCCGTGCAATGGTCGCAATACCAGTCGACATAGCGTGGGAAAGCGCTTCAGTCTACTTACCATCTAAGTCACGTGACCAGTATGGCTAACAGAGCGACTTGAGTCGGCCGCTGGATGACCGTATTACAGCAC	171
CTTACACTGACAACACTCGTCACTAGTAAGTTGTTACGGCCAGTGCAATGGTCGCAATACCAGTCGACATAGCGTGGGAAAGCGCTTCAGTCTACTTACCATCTAMCMCGCCCACTCAGTATGGCTAACAGAGCGACTTGAGTCGGCCGCTGGATGACCGTATTACAGCAC	171
CTTACACTGACAACACTCGTCACTAGTGTTGGGCCAGAGATTGTGCAATGGTCGCAATACCAGTCGACATAGCGTGGGAAAGCGCTTCAGTCTACTTACCATCTAACTTAMACCCACACMCCGGCTAACAGAGCGACTTGAGTCGGCCGCTGGATGACCGTATTACAGCAC	171
CTTACACTGACAACACTCGTCACTAGTAGTCCGTACTCCACCGTGCAATGGTCGCAATACCAGTCGACATAGCGTGGGAAAGCGCTTCAGTCTACTTACCATCTAACACCCAKACACCGTATGGCTAACAGAGCGACTTGAGTCGGCCGCTGGATGACCGTATTACAGCAC	171
CTTACACTGACAACACTCGTCACTAGTAGGATTCCGGAAGTTGTGCAATGGTCGCAATACCAGTCGACATAGCGTGGGAAAGCGCTTCAGTCTACTTACCATCTAATCCTGCAGGACAGTATGGCTAACAGAGCGACTTGAGTCGGCCGCTGGATGACCGTATTACAGCAC	171
CTTACACTGACAACACTCGTCACTAGTTGTGTCTGTACTCCTGTGCAATGGTCGCAATACCAGTCGACATAGCGTGGGAAAGCGCTTCAGTCTACTTACCATCTAACTGMTTACGTMAKCATGGCTAACAGAGCGACTTGAGTCGGCCGCTGGATGACCGTATTACAGCAC	171
CTTACACTGACAACACTCGTCACTAGTGAACGGTAACAACCGGTGCAATGGTCGCAATACCAGTCGACATAGCGTGGGAAAGCGCTTCAGTCTACTTACCATCTAAACAACAACAMCAGTATGGCTAACAGAGCGACTTGAGTCGGCCGCTGGATGACCGTATTACAGCAC	171
CTTACACTGACAACACTCGTCACTAGTTGTGTAGATAGTTGCGTGCAATGGTCGCAATACCAGTCGACATAGCGTGGGAAAGCGCTTCAGTCTACTTACCATCTAAGCTAAGCCGCCAGTATGGCTAACAGAGCGACTTGAGTCGGCCGCTGGATGACCGTATTACAGCAC	171
CTTACACTGACAACACTCGTCACTAGTCTTCATTGCCATGTAGTGCAATGGTCGCAATACCAGTCGACATAGCGTGGGAAAGCGCTTCAGTCTACTTACCATCTAAACGATCCTCACAGTATGGCTAACAGAGCGACTTGAGTCGGCCGCTGGATGACCGTATTACAGCAC	171
CTTACACTGACAACACTCGTCACTAGTGTAAGCAATAAAGGGGTGCAATGGTCGCAATACCAGTCGACATAGCGTGGGAAAGCGCTTCAGTCTACTTACCATCTAACTGACCTMCCCAGTATGGCTAACAGAGCGACTTGAGTCGGCCGCTGGATGACCGTATTACAGCAC	171
CTTACACTGACAACACTCGTCACTAGTGTCGTTGAGGTTTCAGTGCAATGGTCGCAATACCAGTCGACATAGCGTGGGAAAGCGCTTCAGTCTACTTACCATCTAAGTTACCCTGCCAGTATGGCTAACAGAGCGACTTGAGTCGGCCGCTGGATGACCGTATTACAGCAC	171
CTTACACTGACAACACTCGTCACTAGTCACTGCCTACATGTGGTGCAATGGTCGCAATACCAGTCGACATAGCGTGGGAAAGCGCTTCAGTCTACTTACCATCTAAKMTAMGCCACCAGTATGGCTAACAGAGCGACTTGAGTCGGCCGCTGGATGACCGTATTACAGCAC	171
CTTACACTGACAACACTCGTCACTAGTGGTGAGTATATGTCAGTGCAATGGTCGCAATACCAGTCGACATAGCGTGGGAAAGCGCTTCAGTCTACTTACCATCTAAKAGGCGCAGCCAGTATGGCTAACAGAGCGACTTGAGTCGGCCGCTGGATGACCGTATTACAGCAC	171
CTTACACTGACAACACTCGTCACTAGTCAGCAGTCACTCGACGTGCAATGGTCGCAATACCAGTCGACATAGCGTGGGAAAGCGCTTCAGTCTACTTACCATCTAAAACGAGGCKKCAGTATGGCTAACAGAGCGACTTGAGTCGGCCGCTGGATGACCGTATTACAGCAC	171
CTTACACTGACAACACTCGTCACTAGTCCTTGGGAATCGAGCGTGCAATGGTCGCAATACCAGTCGACATAGCGTGGGAAAGCGCTTCAGTCTACTTACCATCTAACAGCAAAAATCAGTATGGCTAACAGAGCGACTTGAGTCGGCCGCTGGATGACCGTATTACAGCAC	171
CTTACACTGACAACACTCGTCACTAGTGTCGACACTAGGTCCGTGCAATGGTCGCAATACCAGTCGACATAGCGTGGGAAAGCGCTTCAGTCTACTTACCATCTAACAGGTAACAACAGTATGGCTAACAGAGCGACTTGAGTCGGCCGCTGGATGACCGTATTACAGCAC	171
CTTACACTGACAACACTCGTCACTAGTAGATAGACTGGTGCAGTGCAATGGTCGCAATACCAGTCGACATAGCGTGGGAAAGCGCTTCAGTCTACTTACCATCTAAATCGTACGATCAGTATGGCTAACAGAGCGACTTGAGTCGGCCGCTGGATGACCGTATTACAGCAC	171
CTTACACTGACAACACTCGTCACTAGTTGGAAGGGACCAGAAGTGCAATGGTCGCAATACCAGTCGACATAGCGTGGGAAAGCGCTTCAGTCTACTTACCATCTAAGMTAMGCCACCAGTATGGCTAACAGAGCGACTTGAGTCGGCCGCTGGATGACCGTATTACAGCAC	171
CTTACACTGACAACACTCGTCACTAGTGTTGCGTACTTATGTGTGCAATGGTCGCAATACCAGTCGACATAGCGTGGGAAAGCGCTTCAGTCTACTTACCATCTAAACCAMTCGGACAGTATGGCTAACAGAGCGACTTGAGTCGGCCGCTGGATGACCGTATTACAGCAC	171
CTTACACTGACAACACTCGTCACTAGTACGACGACCCACCATGTGCAATGGTCGCAATACCAGTCGACATAGCGTGGGAAAGCGCTTCAGTCTACTTACCATCTAAMTGTCAATCACAGTATGGCTAACAGAGCGACTTGAGTCGGCCGCTGGATGACCGTATTACAGCAC	171
CTTACACTGACAACACTCGTCACTAGTGAGTTTCCATATGCTGTGCAATGGTCGCAATACCAGTCGACATAGCGTGGGAAAGCGCTTCAGTCTACTTACCATCTAACTTKGGMACACTKCCMGGCTAACAGAGCGACTTGAGTCGGCCGCTGGATGACCGTATTACAGCAC	171
CTTACACTGACAACACTCGTCACTAGTTAGACGATGGTCGGAGTGCAATGGTCGCAATACCAGTCGACATAGCGTGGGAAAGCGCTTCAGTCTACTTACCATCTAAGCGCATGCGCCAGTATGGCTAACAGAGCGACTTGAGTCGGCCGCTGGATGACCGTATTACAGCAC	171
CTTACACTGACAACACTCGTCACTAGTCTCGAAGAGACTAGAGTGCAATGGTCGCAATACCAGTCGACATAGCGTGGGAAAGCGCTTCAGTCTACTTACCATCTAACTGGTCAAAGGTCAATGGCTAACAGAGCGACTTGAGTCGGCCGCTGGATGACCGTATTACAGCAC	171
CTTACACTGACAACACTCGTCACTAGTAGCAGATAACACACCGTGCAATGGTCGCAATACCAGTCGACATAGCGTGGGAAAGCGCTTCAGTCTACTTACCATCTAAACMGGAAGTGCAGTATGGCTAACAGAGCGACTTGAGTCGGCCGCTGGATGACCGTATTACAGCAC	171
CTTACACTGACAACACTCGTCACTAGTGAAACTCATGCATGCGTGCAATGGTCGCAATACCAGTCGACATAGCGTGGGAAAGCGCTTCAGTCTACTTACCATCTAACGCCMTGTTGCAGTATGGCTAACAGAGCGACTTGAGTCGGCCGCTGGATGACCGTATTACAGCAC	171
CTTACACTGACAACACTCGTCACTAGTTCTTGTAGGTATGACGTGCAATGGTCGCAATACCAGTCGACATAGCGTGGGAAAGCGCTTCAGTCTACTTACCATCTAAKCMGGGTAACCAGTATGGCTAACAGAGCGACTTGAGTCGGCCGCTGGATGACCGTATTACAGCAC	171
CTTACACTGACAACACTCGTCACTAGTGCCGATCCCAAAGCAGTGCAATGGTCGCAATACCAGTCGACATAGCGTGGGAAAGCGCTTCAGTCTACTTACCATCTAACTTTCACTCACTACGAGGCTAACAGAGCGACTTGAGTCGGCCGCTGGATGACCGTATTACAGCAC	171
CTTACACTGACAACACTCGTCACTAGTTCTTTGCGTCCATTCGTGCAATGGTCGCAATACCAGTCGACATAGCGTGGGAAAGCGCTTCAGTCTACTTACCATCTAACGGCGCTAGCCAGTATGGCTAACAGAGCGACTTGAGTCGGCCGCTGGATGACCGTATTACAGCAC	171
CTTACACTGACAACACTCGTCACTAGTAACAGCGAAATGCGTGTGCAATGGTCGCAATACCAGTCGACATAGCGTGGGAAAGCGCTTCAGTCTACTTACCATCTAAGGTTCGAACCCAGTATGGCTAACAGAGCGACTTGAGTCGGCCGCTGGATGACCGTATTACAGCAC	171
CTTACACTGACAACACTCGTCACTAGTAGACTTGTGGAAATGGTGCAATGGTCGCAATACCAGTCGACATAGCGTGGGAAAGCGCTTCAGTCTACTTACCATCTAAGCTGCGCCACCAGTATGGCTAACAGAGCGACTTGAGTCGGCCGCTGGATGACCGTATTACAGCAC	171
CTTACACTGACAACACTCGTCACTAGTCGTGCGCGAAGTATCGTGCAATGGTCGCAATACCAGTCGACATAGCGTGGGAAAGCGCTTCAGTCTACTTACCATCTAACACCCTTACCCTGTATGGCTAACAGAGCGACTTGAGTCGGCCGCTGGATGACCGTATTACAGCAC	171
CTTACACTGACAACACTCGTCACTAGTATAGGTCAATCCGCCGTGCAATGGTCGCAATACCAGTCGACATAGCGTGGGAAAGCGCTTCAGTCTACTTACCATCTAATATGCAAATKCAGTATGGCTAACAGAGCGACTTGAGTCGGCCGCTGGATGACCGTATTACAGCAC	171
CTTACACTGACAACACTCGTCACTAGTGCTTACACCGACGCAGTGCAATGGTCGCAATACCAGTCGACATAGCGTGGGAAAGCGCTTCAGTCTACTTACCATCTAACTGCCTGAGGCAGTATGGCTAACAGAGCGACTTGAGTCGGCCGCTGGATGACCGTATTACAGCAC	171
CTTACACTGACAACACTCGTCACTAGTCCTGTCCGAGAAGTTGTGCAATGGTCGCAATACCAGTCGACATAGCGTGGGAAAGCGCTTCAGTCTACTTACCATCTAACCCCCCGCTGCAGTATGGCTAACAGAGCGACTTGAGTCGGCCGCTGGATGACCGTATTACAGCAC	171
CTTACACTGACAACACTCGTCACTAGTAAACCCGTTTACGTAGTGCAATGGTCGCAATACCAGTCGACATAGCGTGGGAAAGCGCTTCAGTCTACTTACCATCTAACGGGGAATCCCCGTATGGCTAACAGAGCGACTTGAGTCGGCCGCTGGATGACCGTATTACAGCAC	171
CTTACACTGACAACACTCGTCACTAGTTTGGTGTACGCGCGAGTGCAATGGTCGCAATACCAGTCGACATAGCGTGGGAAAGCGCTTCAGTCTACTTACCATCTAAACCMCGCCCMCAGTATGGCTAACAGAGCGACTTGAGTCGGCCGCTGGATGACCGTATTACAGCAC	171
CTTACACTGACAACACTCGTCACTAGTAGCCACATGGTGAAGGTGCAATGGTCGCAATACCAGTCGACATAGCGTGGGAAAGCGCTTCAGTCTACTTACCATCTAACCATATATGGCAGTATGGCTAACAGAGCGACTTGAGTCGGCCGCTGGATGACCGTATTACAGCAC	171
CTTACACTGACAACACTCGTCACTAGTATAGATACCTCACTCGTGCAATGGTCGCAATACCAGTCGACATAGCGTGGGAAAGCGCTTCAGTCTACTTACCATCTAATTCAAGGTCACAGTATGGCTAACAGAGCGACTTGAGTCGGCCGCTGGATGACCGTATTACAGCAC	171
CTTACACTGACAACACTCGTCACTAGTACGCATGGAACGATGGTGCAATGGTCGCAATACCAGTCGACATAGCGTGGGAAAGCGCTTCAGTCTACTTACCATCTAAMCGCCCCCTACAGTATGGCTAACAGAGCGACTTGAGTCGGCCGCTGGATGACCGTATTACAGCAC	171
CTTACACTGACAACACTCGTCACTAGTATGCAATGCGGCCTCGTGCAATGGTCGCAATACCAGTCGACATGTCACGTGACAGCGCTTCAGTCTACTTACCATCTAAATGACGKCMTCAGTATGGCTAACAGAGCGACTTGAGTCGGCCGCTGGATGACCGTATTACAGCAC	171
CTTACACTGACAACACTCGTCACTAGTCTTTGGAAATGCGTGGTGCAATGGTCGCAATACCAGTCGACATGTCACGTGACAGCGCTTCAGTCTACTTACCATCTAGCGTGGGAACTCAGTATGGCTAACAGAGCGACTTGAGTCGGCCGCTGGATGACCGTATTACAGCAC	171
CTTACACTGACAACACTCGTCACTAGTGTACTATCACGACTCGTGCAATGGTCGCAATACCAGTCGACATGTCACGTGACAGCGCTTCAGTCTACTTACCATCTAAGTCACGTGACCAGTATGGCTAACAGAGCGACTTGAGTCGGCCGCTGGATGACCGTATTACAGCAC	171
CTTACACTGACAACACTCGTCACTAGTTAGTTCGACAAAGGAGTGCAATGGTCGCAATACCAGTCGACATGTCACGTGACAGCGCTTCAGTCTACTTACCATCTAMCMCGCCCACTCAGTATGGCTAACAGAGCGACTTGAGTCGGCCGCTGGATGACCGTATTACAGCAC	171
CTTACACTGACAACACTCGTCACTAGTTTCGAACTGGGCCATGTGCAATGGTCGCAATACCAGTCGACATGTCACGTGACAGCGCTTCAGTCTACTTACCATCTAACTTAMACCCACACMCCGGCTAACAGAGCGACTTGAGTCGGCCGCTGGATGACCGTATTACAGCAC	171
CTTACACTGACAACACTCGTCACTAGTTACATCGGCCATAAGGTGCAATGGTCGCAATACCAGTCGACATGTCACGTGACAGCGCTTCAGTCTACTTACCATCTAACACCCAKACACCGTATGGCTAACAGAGCGACTTGAGTCGGCCGCTGGATGACCGTATTACAGCAC	171
CTTACACTGACAACACTCGTCACTAGTCACTCGCATTTAGATGTGCAATGGTCGCAATACCAGTCGACATGTCACGTGACAGCGCTTCAGTCTACTTACCATCTAATCCTGCAGGACAGTATGGCTAACAGAGCGACTTGAGTCGGCCGCTGGATGACCGTATTACAGCAC	171
CTTACACTGACAACACTCGTCACTAGTGTCGAGATCTTTAGGGTGCAATGGTCGCAATACCAGTCGACATGTCACGTGACAGCGCTTCAGTCTACTTACCATCTAACTGMTTACGTMAKCATGGCTAACAGAGCGACTTGAGTCGGCCGCTGGATGACCGTATTACAGCAC	171
CTTACACTGACAACACTCGTCACTAGTGCATCCCGAAGAAGCGTGCAATGGTCGCAATACCAGTCGACATGTCACGTGACAGCGCTTCAGTCTACTTACCATCTAAACAACAACAMCAGTATGGCTAACAGAGCGACTTGAGTCGGCCGCTGGATGACCGTATTACAGCAC	171
CTTACACTGACAACACTCGTCACTAGTGTCTTACACGACGCGGTGCAATGGTCGCAATACCAGTCGACATGTCACGTGACAGCGCTTCAGTCTACTTACCATCTAAGCTAAGCCGCCAGTATGGCTAACAGAGCGACTTGAGTCGGCCGCTGGATGACCGTATTACAGCAC	171
CTTACACTGACAACACTCGTCACTAGTTGCCATTTCGGGTGGGTGCAATGGTCGCAATACCAGTCGACATGTCACGTGACAGCGCTTCAGTCTACTTACCATCTAAACGATCCTCACAGTATGGCTAACAGAGCGACTTGAGTCGGCCGCTGGATGACCGTATTACAGCAC	171
CTTACACTGACAACACTCGTCACTAGTGACTCCCATGTCATGGTGCAATGGTCGCAATACCAGTCGACATGTCACGTGACAGCGCTTCAGTCTACTTACCATCTAACTGACCTMCCCAGTATGGCTAACAGAGCGACTTGAGTCGGCCGCTGGATGACCGTATTACAGCAC	171
CTTACACTGACAACACTCGTCACTAGTGCCGTTACACATCGAGTGCAATGGTCGCAATACCAGTCGACATGTCACGTGACAGCGCTTCAGTCTACTTACCATCTAAGTTACCCTGCCAGTATGGCTAACAGAGCGACTTGAGTCGGCCGCTGGATGACCGTATTACAGCAC	171
CTTACACTGACAACACTCGTCACTAGTCGATCTCGCTCCTACGTGCAATGGTCGCAATACCAGTCGACATGTCACGTGACAGCGCTTCAGTCTACTTACCATCTAAKMTAMGCCACCAGTATGGCTAACAGAGCGACTTGAGTCGGCCGCTGGATGACCGTATTACAGCAC	171
CTTACACTGACAACACTCGTCACTAGTGATGAATGACCAGTTGTGCAATGGTCGCAATACCAGTCGACATGTCACGTGACAGCGCTTCAGTCTACTTACCATCTAAKAGGCGCAGCCAGTATGGCTAACAGAGCGACTTGAGTCGGCCGCTGGATGACCGTATTACAGCAC	171
CTTACACTGACAACACTCGTCACTAGTTGGGAATGACTACCGGTGCAATGGTCGCAATACCAGTCGACATGTCACGTGACAGCGCTTCAGTCTACTTACCATCTAAAACGAGGCKKCAGTATGGCTAACAGAGCGACTTGAGTCGGCCGCTGGATGACCGTATTACAGCAC	171
CTTACACTGACAACACTCGTCACTAGTCTAAAGGCAACCCGTGTGCAATGGTCGCAATACCAGTCGACATGTCACGTGACAGCGCTTCAGTCTACTTACCATCTAACAGCAAAAATCAGTATGGCTAACAGAGCGACTTGAGTCGGCCGCTGGATGACCGTATTACAGCAC	171
CTTACACTGACAACACTCGTCACTAGTTTCGGGCTGTTCATGGTGCAATGGTCGCAATACCAGTCGACATGTCACGTGACAGCGCTTCAGTCTACTTACCATCTAACAGGTAACAACAGTATGGCTAACAGAGCGACTTGAGTCGGCCGCTGGATGACCGTATTACAGCAC	171
CTTACACTGACAACACTCGTCACTAGTTGTCCAGGGAATGCGGTGCAATGGTCGCAATACCAGTCGACATGTCACGTGACAGCGCTTCAGTCTACTTACCATCTAAATCGTACGATCAGTATGGCTAACAGAGCGACTTGAGTCGGCCGCTGGATGACCGTATTACAGCAC	171
CTTACACTGACAACACTCGTCACTAGTAGAGCGATGAATGGCGTGCAATGGTCGCAATACCAGTCGACATGTCACGTGACAGCGCTTCAGTCTACTTACCATCTAAGMTAMGCCACCAGTATGGCTAACAGAGCGACTTGAGTCGGCCGCTGGATGACCGTATTACAGCAC	171
CTTACACTGACAACACTCGTCACTAGTCTATCGGCCCTTTAGGTGCAATGGTCGCAATACCAGTCGACATGTCACGTGACAGCGCTTCAGTCTACTTACCATCTAAACCAMTCGGACAGTATGGCTAACAGAGCGACTTGAGTCGGCCGCTGGATGACCGTATTACAGCAC	171
CTTACACTGACAACACTCGTCACTAGTCGGAGCTAAGGTTCAGTGCAATGGTCGCAATACCAGTCGACATGTCACGTGACAGCGCTTCAGTCTACTTACCATCTAAMTGTCAATCACAGTATGGCTAACAGAGCGACTTGAGTCGGCCGCTGGATGACCGTATTACAGCAC	171
CTTACACTGACAACACTCGTCACTAGTTCAATCAGCGCTTAAGTGCAATGGTCGCAATACCAGTCGACATGTCACGTGACAGCGCTTCAGTCTACTTACCATCTAACTTKGGMACACTKCCMGGCTAACAGAGCGACTTGAGTCGGCCGCTGGATGACCGTATTACAGCAC	171
CTTACACTGACAACACTCGTCACTAGTCCACTACGCACAAGGGTGCAATGGTCGCAATACCAGTCGACATGTCACGTGACAGCGCTTCAGTCTACTTACCATCTAAGCGCATGCGCCAGTATGGCTAACAGAGCGACTTGAGTCGGCCGCTGGATGACCGTATTACAGCAC	171
CTTACACTGACAACACTCGTCACTAGTCTAGTGACTGAGGGTGTGCAATGGTCGCAATACCAGTCGACATGTCACGTGACAGCGCTTCAGTCTACTTACCATCTAACTGGTCAAAGGTCAATGGCTAACAGAGCGACTTGAGTCGGCCGCTGGATGACCGTATTACAGCAC	171
CTTACACTGACAACACTCGTCACTAGTCGGCAACTAATAGTTGTGCAATGGTCGCAATACCAGTCGACATGTCACGTGACAGCGCTTCAGTCTACTTACCATCTAAACMGGAAGTGCAGTATGGCTAACAGAGCGACTTGAGTCGGCCGCTGGATGACCGTATTACAGCAC	171
CTTACACTGACAACACTCGTCACTAGTGTGAAACCCGCAGGAGTGCAATGGTCGCAATACCAGTCGACATGTCACGTGACAGCGCTTCAGTCTACTTACCATCTAACGCCMTGTTGCAGTATGGCTAACAGAGCGACTTGAGTCGGCCGCTGGATGACCGTATTACAGCAC	171
CTTACACTGACAACACTCGTCACTAGTCAAAGCCGGATCAACGTGCAATGGTCGCAATACCAGTCGACATGTCACGTGACAGCGCTTCAGTCTACTTACCATCTAAKCMGGGTAACCAGTATGGCTAACAGAGCGACTTGAGTCGGCCGCTGGATGACCGTATTACAGCAC	171
CTTACACTGACAACACTCGTCACTAGTAGGCAATGAATTTGGGTGCAATGGTCGCAATACCAGTCGACATGTCACGTGACAGCGCTTCAGTCTACTTACCATCTAACTTTCACTCACTACGAGGCTAACAGAGCGACTTGAGTCGGCCGCTGGATGACCGTATTACAGCAC	171
CTTACACTGACAACACTCGTCACTAGTTGCGTTTGATCCGTCGTGCAATGGTCGCAATACCAGTCGACATGTCACGTGACAGCGCTTCAGTCTACTTACCATCTAACGGCGCTAGCCAGTATGGCTAACAGAGCGACTTGAGTCGGCCGCTGGATGACCGTATTACAGCAC	171
CTTACACTGACAACACTCGTCACTAGTACAAGCTCAGGAGGAGTGCAATGGTCGCAATACCAGTCGACATGTCACGTGACAGCGCTTCAGTCTACTTACCATCTAAGGTTCGAACCCAGTATGGCTAACAGAGCGACTTGAGTCGGCCGCTGGATGACCGTATTACAGCAC	171
CTTACACTGACAACACTCGTCACTAGTGCTAGGCATGAGAGGGTGCAATGGTCGCAATACCAGTCGACATGTCACGTGACAGCGCTTCAGTCTACTTACCATCTAAGCTGCGCCACCAGTATGGCTAACAGAGCGACTTGAGTCGGCCGCTGGATGACCGTATTACAGCAC	171
CTTACACTGACAACACTCGTCACTAGTGGGTCCCAGTTAATGGTGCAATGGTCGCAATACCAGTCGACATGTCACGTGACAGCGCTTCAGTCTACTTACCATCTAACACCCTTACCCTGTATGGCTAACAGAGCGACTTGAGTCGGCCGCTGGATGACCGTATTACAGCAC	171
CTTACACTGACAACACTCGTCACTAGTGCCATAGGACCCAAAGTGCAATGGTCGCAATACCAGTCGACATGTCACGTGACAGCGCTTCAGTCTACTTACCATCTAATATGCAAATKCAGTATGGCTAACAGAGCGACTTGAGTCGGCCGCTGGATGACCGTATTACAGCAC	171
CTTACACTGACAACACTCGTCACTAGTCTTGCCGAGAACGGTGTGCAATGGTCGCAATACCAGTCGACATGTCACGTGACAGCGCTTCAGTCTACTTACCATCTAACTGCCTGAGGCAGTATGGCTAACAGAGCGACTTGAGTCGGCCGCTGGATGACCGTATTACAGCAC	171
CTTACACTGACAACACTCGTCACTAGTCACACGGTAATCCGTGTGCAATGGTCGCAATACCAGTCGACATGTCACGTGACAGCGCTTCAGTCTACTTACCATCTAACCCCCCGCTGCAGTATGGCTAACAGAGCGACTTGAGTCGGCCGCTGGATGACCGTATTACAGCAC	171
CTTACACTGACAACACTCGTCACTAGTGCCTATAGTTGTCAGGTGCAATGGTCGCAATACCAGTCGACATGTCACGTGACAGCGCTTCAGTCTACTTACCATCTAACGGGGAATCCCCGTATGGCTAACAGAGCGACTTGAGTCGGCCGCTGGATGACCGTATTACAGCAC	171
CTTACACTGACAACACTCGTCACTAGTGAAGGATGCAGAGTAGTGCAATGGTCGCAATACCAGTCGACATGTCACGTGACAGCGCTTCAGTCTACTTACCATCTAAACCMCGCCCMCAGTATGGCTAACAGAGCGACTTGAGTCGGCCGCTGGATGACCGTATTACAGCAC	171
CTTACACTGACAACACTCGTCACTAGTTCGGTTTGTAACCCGGTGCAATGGTCGCAATACCAGTCGACATGTCACGTGACAGCGCTTCAGTCTACTTACCATCTAACCATATATGGCAGTATGGCTAACAGAGCGACTTGAGTCGGCCGCTGGATGACCGTATTACAGCAC	171
CTTACACTGACAACACTCGTCACTAGTGGTGCTCACTAATACGTGCAATGGTCGCAATACCAGTCGACATGTCACGTGACAGCGCTTCAGTCTACTTACCATCTAATTCAAGGTCACAGTATGGCTAACAGAGCGACTTGAGTCGGCCGCTGGATGACCGTATTACAGCAC	171
CTTACACTGACAACACTCGTCACTAGTTATCCGGAGTTAGGAGTGCAATGGTCGCAATACCAGTCGACATGTCACGTGACAGCGCTTCAGTCTACTTACCATCTAAMCGCCCCCTACAGTATGGCTAACAGAGCGACTTGAGTCGGCCGCTGGATGACCGTATTACAGCAC	171
CTTACACTGACAACACTCGTCACTAGTACGGGACTAACGTCTGTGCAATGGTCGCAATACCAGTCGACATAMCMCGCCCAAGCGCTTCAGTCTACTTACCATCTAAATGACGKCMTCAGTATGGCTAACAGAGCGACTTGAGTCGGCCGCTGGATGACCGTATTACAGCAC	171
CTTACACTGACAACACTCGTCACTAGTAGCACATGCATGGCGGTGCAATGGTCGCAATACCAGTCGACATAMCMCGCCCAAGCGCTTCAGTCTACTTACCATCTAGCGTGGGAACTCAGTATGGCTAACAGAGCGACTTGAGTCGGCCGCTGGATGACCGTATTACAGCAC	171
CTTACACTGACAACACTCGTCACTAGTTTCCGCTGACAAGACGTGCAATGGTCGCAATACCAGTCGACATAMCMCGCCCAAGCGCTTCAGTCTACTTACCATCTAAGTCACGTGACCAGTATGGCTAACAGAGCGACTTGAGTCGGCCGCTGGATGACCGTATTACAGCAC	171
CTTACACTGACAACACTCGTCACTAGTACACTCAGTCGATTTGTGCAATGGTCGCAATACCAGTCGACATAMCMCGCCCAAGCGCTTCAGTCTACTTACCATCTAMCMCGCCCACTCAGTATGGCTAACAGAGCGACTTGAGTCGGCCGCTGGATGACCGTATTACAGCAC	171
CTTACACTGACAACACTCGTCACTAGTGATTAGGAGTAGGGTGTGCAATGGTCGCAATACCAGTCGACATAMCMCGCCCAAGCGCTTCAGTCTACTTACCATCTAACTTAMACCCACACMCCGGCTAACAGAGCGACTTGAGTCGGCCGCTGGATGACCGTATTACAGCAC	171
CTTACACTGACAACACTCGTCACTAGTGATTAGGGACTTCCCGTGCAATGGTCGCAATACCAGTCGACATAMCMCGCCCAAGCGCTTCAGTCTACTTACCATCTAACACCCAKACACCGTATGGCTAACAGAGCGACTTGAGTCGGCCGCTGGATGACCGTATTACAGCAC	171
CTTACACTGACAACACTCGTCACTAGTGACTGACCGTATACTGTGCAATGGTCGCAATACCAGTCGACATAMCMCGCCCAAGCGCTTCAGTCTACTTACCATCTAATCCTGCAGGACAGTATGGCTAACAGAGCGACTTGAGTCGGCCGCTGGATGACCGTATTACAGCAC	171
CTTACACTGACAACACTCGTCACTAGTACGCGTACTATGGCAGTGCAATGGTCGCAATACCAGTCGACATAMCMCGCCCAAGCGCTTCAGTCTACTTACCATCTAACTGMTTACGTMAKCATGGCTAACAGAGCGACTTGAGTCGGCCGCTGGATGACCGTATTACAGCAC	171
CTTACACTGACAACACTCGTCACTAGTAGCTTAACGCTATTGGTGCAATGGTCGCAATACCAGTCGACATAMCMCGCCCAAGCGCTTCAGTCTACTTACCATCTAAACAACAACAMCAGTATGGCTAACAGAGCGACTTGAGTCGGCCGCTGGATGACCGTATTACAGCAC	171
CTTACACTGACAACACTCGTCACTAGTATCGCGTCGAAATTGGTGCAATGGTCGCAATACCAGTCGACATAMCMCGCCCAAGCGCTTCAGTCTACTTACCATCTAAGCTAAGCCGCCAGTATGGCTAACAGAGCGACTTGAGTCGGCCGCTGGATGACCGTATTACAGCAC	171
CTTACACTGACAACACTCGTCACTAGTTACTGGGAACTGCATGTGCAATGGTCGCAATACCAGTCGACATAMCMCGCCCAAGCGCTTCAGTCTACTTACCATCTAAACGATCCTCACAGTATGGCTAACAGAGCGACTTGAGTCGGCCGCTGGATGACCGTATTACAGCAC	171
CTTACACTGACAACACTCGTCACTAGTTGGCAGGACGCATTGGTGCAATGGTCGCAATACCAGTCGACATAMCMCGCCCAAGCGCTTCAGTCTACTTACCATCTAACTGACCTMCCCAGTATGGCTAACAGAGCGACTTGAGTCGGCCGCTGGATGACCGTATTACAGCAC	171
CTTACACTGACAACACTCGTCACTAGTGCCGGTCGGTTTACTGTGCAATGGTCGCAATACCAGTCGACATAMCMCGCCCAAGCGCTTCAGTCTACTTACCATCTAAGTTACCCTGCCAGTATGGCTAACAGAGCGACTTGAGTCGGCCGCTGGATGACCGTATTACAGCAC	171
CTTACACTGACAACACTCGTCACTAGTGTCGAGTTTCAGCGAGTGCAATGGTCGCAATACCAGTCGACATAMCMCGCCCAAGCGCTTCAGTCTACTTACCATCTAAKMTAMGCCACCAGTATGGCTAACAGAGCGACTTGAGTCGGCCGCTGGATGACCGTATTACAGCAC	171
CTTACACTGACAACACTCGTCACTAGTAGAACCTCCATCTCAGTGCAATGGTCGCAATACCAGTCGACATAMCMCGCCCAAGCGCTTCAGTCTACTTACCATCTAAKAGGCGCAGCCAGTATGGCTAACAGAGCGACTTGAGTCGGCCGCTGGATGACCGTATTACAGCAC	171
CTTACACTGACAACACTCGTCACTAGTGAGTACTTCACGTCTGTGCAATGGTCGCAATACCAGTCGACATAMCMCGCCCAAGCGCTTCAGTCTACTTACCATCTAAAACGAGGCKKCAGTATGGCTAACAGAGCGACTTGAGTCGGCCGCTGGATGACCGTATTACAGCAC	171
CTTACACTGACAACACTCGTCACTAGTAATGATTGGCTTGGGGTGCAATGGTCGCAATACCAGTCGACATAMCMCGCCCAAGCGCTTCAGTCTACTTACCATCTAACAGCAAAAATCAGTATGGCTAACAGAGCGACTTGAGTCGGCCGCTGGATGACCGTATTACAGCAC	171
CTTACACTGACAACACTCGTCACTAGTGATAACAGCGATGTCGTGCAATGGTCGCAATACCAGTCGACATAMCMCGCCCAAGCGCTTCAGTCTACTTACCATCTAACAGGTAACAACAGTATGGCTAACAGAGCGACTTGAGTCGGCCGCTGGATGACCGTATTACAGCAC	171
CTTACACTGACAACACTCGTCACTAGTACTCTGATCGTGCTAGTGCAATGGTCGCAATACCAGTCGACATAMCMCGCCCAAGCGCTTCAGTCTACTTACCATCTAAATCGTACGATCAGTATGGCTAACAGAGCGACTTGAGTCGGCCGCTGGATGACCGTATTACAGCAC	171
CTTACACTGACAACACTCGTCACTAGTCATAGCCCGTAACCTGTGCAATGGTCGCAATACCAGTCGACATAMCMCGCCCAAGCGCTTCAGTCTACTTACCATCTAAGMTAMGCCACCAGTATGGCTAACAGAGCGACTTGAGTCGGCCGCTGGATGACCGTATTACAGCAC	171
CTTACACTGACAACACTCGTCACTAGTACATGTGCTACCGAAGTGCAATGGTCGCAATACCAGTCGACATAMCMCGCCCAAGCGCTTCAGTCTACTTACCATCTAAACCAMTCGGACAGTATGGCTAACAGAGCGACTTGAGTCGGCCGCTGGATGACCGTATTACAGCAC	171
CTTACACTGACAACACTCGTCACTAGTCAACTCCGAGTACAAGTGCAATGGTCGCAATACCAGTCGACATAMCMCGCCCAAGCGCTTCAGTCTACTTACCATCTAAMTGTCAATCACAGTATGGCTAACAGAGCGACTTGAGTCGGCCGCTGGATGACCGTATTACAGCAC	171
CTTACACTGACAACACTCGTCACTAGTGAGCTAATTTCCCGAGTGCAATGGTCGCAATACCAGTCGACATAMCMCGCCCAAGCGCTTCAGTCTACTTACCATCTAACTTKGGMACACTKCCMGGCTAACAGAGCGACTTGAGTCGGCCGCTGGATGACCGTATTACAGCAC	171
CTTACACTGACAACACTCGTCACTAGTCCAATACAATGCGTGGTGCAATGGTCGCAATACCAGTCGACATAMCMCGCCCAAGCGCTTCAGTCTACTTACCATCTAAGCGCATGCGCCAGTATGGCTAACAGAGCGACTTGAGTCGGCCGCTGGATGACCGTATTACAGCAC	171
CTTACACTGACAACACTCGTCACTAGTGATCGATAGGATTCGGTGCAATGGTCGCAATACCAGTCGACATAMCMCGCCCAAGCGCTTCAGTCTACTTACCATCTAACTGGTCAAAGGTCAATGGCTAACAGAGCGACTTGAGTCGGCCGCTGGATGACCGTATTACAGCAC	171
CTTACACTGACAACACTCGTCACTAGTCTAGATTGGCACCACGTGCAATGGTCGCAATACCAGTCGACATAMCMCGCCCAAGCGCTTCAGTCTACTTACCATCTAAACMGGAAGTGCAGTATGGCTAACAGAGCGACTTGAGTCGGCCGCTGGATGACCGTATTACAGCAC	171
CTTACACTGACAACACTCGTCACTAGTTTCAGTTAGTGGTTCGTGCAATGGTCGCAATACCAGTCGACATAMCMCGCCCAAGCGCTTCAGTCTACTTACCATCTAACGCCMTGTTGCAGTATGGCTAACAGAGCGACTTGAGTCGGCCGCTGGATGACCGTATTACAGCAC	171
CTTACACTGACAACACTCGTCACTAGTAGGTTGACACTTCTTGTGCAATGGTCGCAATACCAGTCGACATAMCMCGCCCAAGCGCTTCAGTCTACTTACCATCTAAKCMGGGTAACCAGTATGGCTAACAGAGCGACTTGAGTCGGCCGCTGGATGACCGTATTACAGCAC	171
CTTACACTGACAACACTCGTCACTAGTTGCACAGTAGATCTAGTGCAATGGTCGCAATACCAGTCGACATAMCMCGCCCAAGCGCTTCAGTCTACTTACCATCTAACTTTCACTCACTACGAGGCTAACAGAGCGACTTGAGTCGGCCGCTGGATGACCGTATTACAGCAC	171
CTTACACTGACAACACTCGTCACTAGTGCACGATACCAGGAGGTGCAATGGTCGCAATACCAGTCGACATAMCMCGCCCAAGCGCTTCAGTCTACTTACCATCTAACGGCGCTAGCCAGTATGGCTAACAGAGCGACTTGAGTCGGCCGCTGGATGACCGTATTACAGCAC	171
CTTACACTGACAACACTCGTCACTAGTACTGTCGTGATGCATGTGCAATGGTCGCAATACCAGTCGACATAMCMCGCCCAAGCGCTTCAGTCTACTTACCATCTAAGGTTCGAACCCAGTATGGCTAACAGAGCGACTTGAGTCGGCCGCTGGATGACCGTATTACAGCAC	171
CTTACACTGACAACACTCGTCACTAGTATGGCGCACGATGAAGTGCAATGGTCGCAATACCAGTCGACATAMCMCGCCCAAGCGCTTCAGTCTACTTACCATCTAAGCTGCGCCACCAGTATGGCTAACAGAGCGACTTGAGTCGGCCGCTGGATGACCGTATTACAGCAC	171
CTTACACTGACAACACTCGTCACTAGTGCTGTCATTGGGTGTGTGCAATGGTCGCAATACCAGTCGACATAMCMCGCCCAAGCGCTTCAGTCTACTTACCATCTAACACCCTTACCCTGTATGGCTAACAGAGCGACTTGAGTCGGCCGCTGGATGACCGTATTACAGCAC	171
CTTACACTGACAACACTCGTCACTAGTGGAACGAGAATTCCAGTGCAATGGTCGCAATACCAGTCGACATAMCMCGCCCAAGCGCTTCAGTCTACTTACCATCTAATATGCAAATKCAGTATGGCTAACAGAGCGACTTGAGTCGGCCGCTGGATGACCGTATTACAGCAC	171
CTTACACTGACAACACTCGTCACTAGTACGGGTATTGACCGTGTGCAATGGTCGCAATACCAGTCGACATAMCMCGCCCAAGCGCTTCAGTCTACTTACCATCTAACTGCCTGAGGCAGTATGGCTAACAGAGCGACTTGAGTCGGCCGCTGGATGACCGTATTACAGCAC	171
CTTACACTGACAACACTCGTCACTAGTGCAGAATTTCTCAGGGTGCAATGGTCGCAATACCAGTCGACATAMCMCGCCCAAGCGCTTCAGTCTACTTACCATCTAACCCCCCGCTGCAGTATGGCTAACAGAGCGACTTGAGTCGGCCGCTGGATGACCGTATTACAGCAC	171
CTTACACTGACAACACTCGTCACTAGTGAGGTAATGCTGGCCGTGCAATGGTCGCAATACCAGTCGACATAMCMCGCCCAAGCGCTTCAGTCTACTTACCATCTAACGGGGAATCCCCGTATGGCTAACAGAGCGACTTGAGTCGGCCGCTGGATGACCGTATTACAGCAC	171
CTTACACTGACAACACTCGTCACTAGTTCGTCTCCCTAAAGTGTGCAATGGTCGCAATACCAGTCGACATAMCMCGCCCAAGCGCTTCAGTCTACTTACCATCTAAACCMCGCCCMCAGTATGGCTAACAGAGCGACTTGAGTCGGCCGCTGGATGACCGTATTACAGCAC	171
CTTACACTGACAACACTCGTCACTAGTAATCATGCGAAGTGGGTGCAATGGTCGCAATACCAGTCGACATAMCMCGCCCAAGCGCTTCAGTCTACTTACCATCTAACCATATATGGCAGTATGGCTAACAGAGCGACTTGAGTCGGCCGCTGGATGACCGTATTACAGCAC	171
CTTACACTGACAACACTCGTCACTAGTGATCCTAGACGAAGGGTGCAATGGTCGCAATACCAGTCGACATAMCMCGCCCAAGCGCTTCAGTCTACTTACCATCTAATTCAAGGTCACAGTATGGCTAACAGAGCGACTTGAGTCGGCCGCTGGATGACCGTATTACAGCAC	171
CTTACACTGACAACACTCGTCACTAGTGTTCGGAGCTCACTCGTGCAATGGTCGCAATACCAGTCGACATAMCMCGCCCAAGCGCTTCAGTCTACTTACCATCTAAMCGCCCCCTACAGTATGGCTAACAGAGCGACTTGAGTCGGCCGCTGGATGACCGTATTACAGCAC	171
CTTACACTGACAACACTCGTCACTAGTCGTTCTGGACTTAGCGTGCAATGGTCGCAATACCAGTCGAAMACCCACACMCCAGCGCTTCAGTCTACTTACCATCTAAATGACGKCMTCAGTATGGCTAACAGAGCGACTTGAGTCGGCCGCTGGATGACCGTATTACAGCAC	171
CTTACACTGACAACACTCGTCACTAGTGGTATCAGATGTACGGTGCAATGGTCGCAATACCAGTCGAAMACCCACACMCCAGCGCTTCAGTCTACTTACCATCTAGCGTGGGAACTCAGTATGGCTAACAGAGCGACTTGAGTCGGCCGCTGGATGACCGTATTACAGCAC	171
CTTACACTGACAACACTCGTCACTAGTGTCCCATTTCATCTCGTGCAATGGTCGCAATACCAGTCGAAMACCCACACMCCAGCGCTTCAGTCTACTTACCATCTAAGTCACGTGACCAGTATGGCTAACAGAGCGACTTGAGTCGGCCGCTGGATGACCGTATTACAGCAC	171
CTTACACTGACAACACTCGTCACTAGTCGTCAACCGTTAGGTGTGCAATGGTCGCAATACCAGTCGAAMACCCACACMCCAGCGCTTCAGTCTACTTACCATCTAMCMCGCCCACTCAGTATGGCTAACAGAGCGACTTGAGTCGGCCGCTGGATGACCGTATTACAGCAC	171
CTTACACTGACAACACTCGTCACTAGTACTCGATTAGGGTTTGTGCAATGGTCGCAATACCAGTCGAAMACCCACACMCCAGCGCTTCAGTCTACTTACCATCTAACTTAMACCCACACMCCGGCTAACAGAGCGACTTGAGTCGGCCGCTGGATGACCGTATTACAGCAC	171
CTTACACTGACAACACTCGTCACTAGTGAAGTTAGAGAGAACGTGCAATGGTCGCAATACCAGTCGAAMACCCACACMCCAGCGCTTCAGTCTACTTACCATCTAACACCCAKACACCGTATGGCTAACAGAGCGACTTGAGTCGGCCGCTGGATGACCGTATTACAGCAC	171
CTTACACTGACAACACTCGTCACTAGTACGAGATGAGCGCTTGTGCAATGGTCGCAATACCAGTCGAAMACCCACACMCCAGCGCTTCAGTCTACTTACCATCTAATCCTGCAGGACAGTATGGCTAACAGAGCGACTTGAGTCGGCCGCTGGATGACCGTATTACAGCAC	171
CTTACACTGACAACACTCGTCACTAGTATTGCGCGGTGGTATGTGCAATGGTCGCAATACCAGTCGAAMACCCACACMCCAGCGCTTCAGTCTACTTACCATCTAACTGMTTACGTMAKCATGGCTAACAGAGCGACTTGAGTCGGCCGCTGGATGACCGTATTACAGCAC	171
CTTACACTGACAACACTCGTCACTAGTAGTGGTCTTACACTGGTGCAATGGTCGCAATACCAGTCGAAMACCCACACMCCAGCGCTTCAGTCTACTTACCATCTAAACAACAACAMCAGTATGGCTAACAGAGCGACTTGAGTCGGCCGCTGGATGACCGTATTACAGCAC	171
CTTACACTGACAACACTCGTCACTAGTTTGGCCTTCTCTAACGTGCAATGGTCGCAATACCAGTCGAAMACCCACACMCCAGCGCTTCAGTCTACTTACCATCTAAGCTAAGCCGCCAGTATGGCTAACAGAGCGACTTGAGTCGGCCGCTGGATGACCGTATTACAGCAC	171
CTTACACTGACAACACTCGTCACTAGTTGTCTTTGGCGTAAAGTGCAATGGTCGCAATACCAGTCGAAMACCCACACMCCAGCGCTTCAGTCTACTTACCATCTAAACGATCCTCACAGTATGGCTAACAGAGCGACTTGAGTCGGCCGCTGGATGACCGTATTACAGCAC	171
CTTACACTGACAACACTCGTCACTAGTCCGGGTCAAAGTATGGTGCAATGGTCGCAATACCAGTCGAAMACCCACACMCCAGCGCTTCAGTCTACTTACCATCTAACTGACCTMCCCAGTATGGCTAACAGAGCGACTTGAGTCGGCCGCTGGATGACCGTATTACAGCAC	171
CTTACACTGACAACACTCGTCACTAGTTGCCTTTATGCCATCGTGCAATGGTCGCAATACCAGTCGAAMACCCACACMCCAGCGCTTCAGTCTACTTACCATCTAAGTTACCCTGCCAGTATGGCTAACAGAGCGACTTGAGTCGGCCGCTGGATGACCGTATTACAGCAC	171
CTTACACTGACAACACTCGTCACTAGTGATTGATGACGGTCCGTGCAATGGTCGCAATACCAGTCGAAMACCCACACMCCAGCGCTTCAGTCTACTTACCATCTAAKMTAMGCCACCAGTATGGCTAACAGAGCGACTTGAGTCGGCCGCTGGATGACCGTATTACAGCAC	171
CTTACACTGACAACACTCGTCACTAGTGATGCATATAGTCGAGTGCAATGGTCGCAATACCAGTCGAAMACCCACACMCCAGCGCTTCAGTCTACTTACCATCTAAKAGGCGCAGCCAGTATGGCTAACAGAGCGACTTGAGTCGGCCGCTGGATGACCGTATTACAGCAC	171
CTTACACTGACAACACTCGTCACTAGTTCACTAAACTTGGCAGTGCAATGGTCGCAATACCAGTCGAAMACCCACACMCCAGCGCTTCAGTCTACTTACCATCTAAAACGAGGCKKCAGTATGGCTAACAGAGCGACTTGAGTCGGCCGCTGGATGACCGTATTACAGCAC	171
CTTACACTGACAACACTCGTCACTAGTTCTGGACTTCGGCTGGTGCAATGGTCGCAATACCAGTCGAAMACCCACACMCCAGCGCTTCAGTCTACTTACCATCTAACAGCAAAAATCAGTATGGCTAACAGAGCGACTTGAGTCGGCCGCTGGATGACCGTATTACAGCAC	171
CTTACACTGACAACACTCGTCACTAGTAAGTCTGTGATATCGGTGCAATGGTCGCAATACCAGTCGAAMACCCACACMCCAGCGCTTCAGTCTACTTACCATCTAACAGGTAACAACAGTATGGCTAACAGAGCGACTTGAGTCGGCCGCTGGATGACCGTATTACAGCAC	171
CTTACACTGACAACACTCGTCACTAGTCAGGTCAGGTCAAATGTGCAATGGTCGCAATACCAGTCGAAMACCCACACMCCAGCGCTTCAGTCTACTTACCATCTAAATCGTACGATCAGTATGGCTAACAGAGCGACTTGAGTCGGCCGCTGGATGACCGTATTACAGCAC	171
CTTACACTGACAACACTCGTCACTAGTACAGATCCGGTGTGTGTGCAATGGTCGCAATACCAGTCGAAMACCCACACMCCAGCGCTTCAGTCTACTTACCATCTAAGMTAMGCCACCAGTATGGCTAACAGAGCGACTTGAGTCGGCCGCTGGATGACCGTATTACAGCAC	171
CTTACACTGACAACACTCGTCACTAGTTATCGCCGTAATCGCGTGCAATGGTCGCAATACCAGTCGAAMACCCACACMCCAGCGCTTCAGTCTACTTACCATCTAAACCAMTCGGACAGTATGGCTAACAGAGCGACTTGAGTCGGCCGCTGGATGACCGTATTACAGCAC	171
CTTACACTGACAACACTCGTCACTAGTCGACAGGCGTTCTTGGTGCAATGGTCGCAATACCAGTCGAAMACCCACACMCCAGCGCTTCAGTCTACTTACCATCTAAMTGTCAATCACAGTATGGCTAACAGAGCGACTTGAGTCGGCCGCTGGATGACCGTATTACAGCAC	171
CTTACACTGACAACACTCGTCACTAGTTGTCACCGAAGAATCGTGCAATGGTCGCAATACCAGTCGAAMACCCACACMCCAGCGCTTCAGTCTACTTACCATCTAACTTKGGMACACTKCCMGGCTAACAGAGCGACTTGAGTCGGCCGCTGGATGACCGTATTACAGCAC	171
CTTACACTGACAACACTCGTCACTAGTCTGTCATAAGATGGCGTGCAATGGTCGCAATACCAGTCGAAMACCCACACMCCAGCGCTTCAGTCTACTTACCATCTAAGCGCATGCGCCAGTATGGCTAACAGAGCGACTTGAGTCGGCCGCTGGATGACCGTATTACAGCAC	171
CTTACACTGACAACACTCGTCACTAGTCGAGGCCATCACTAGGTGCAATGGTCGCAATACCAGTCGAAMACCCACACMCCAGCGCTTCAGTCTACTTACCATCTAACTGGTCAAAGGTCAATGGCTAACAGAGCGACTTGAGTCGGCCGCTGGATGACCGTATTACAGCAC	171
CTTACACTGACAACACTCGTCACTAGTCTAATGTAGGGAGCAGTGCAATGGTCGCAATACCAGTCGAAMACCCACACMCCAGCGCTTCAGTCTACTTACCATCTAAACMGGAAGTGCAGTATGGCTAACAGAGCGACTTGAGTCGGCCGCTGGATGACCGTATTACAGCAC	171
CTTACACTGACAACACTCGTCACTAGTTCATCCAATAGTTGCGTGCAATGGTCGCAATACCAGTCGAAMACCCACACMCCAGCGCTTCAGTCTACTTACCATCTAACGCCMTGTTGCAGTATGGCTAACAGAGCGACTTGAGTCGGCCGCTGGATGACCGTATTACAGCAC	171
CTTACACTGACAACACTCGTCACTAGTATAATGGAGTGCTCAGTGCAATGGTCGCAATACCAGTCGAAMACCCACACMCCAGCGCTTCAGTCTACTTACCATCTAAKCMGGGTAACCAGTATGGCTAACAGAGCGACTTGAGTCGGCCGCTGGATGACCGTATTACAGCAC	171
CTTACACTGACAACACTCGTCACTAGTTATAGGGCGGCTCATGTGCAATGGTCGCAATACCAGTCGAAMACCCACACMCCAGCGCTTCAGTCTACTTACCATCTAACTTTCACTCACTACGAGGCTAACAGAGCGACTTGAGTCGGCCGCTGGATGACCGTATTACAGCAC	171
CTTACACTGACAACACTCGTCACTAGTCCTAAGGGCAGCATCGTGCAATGGTCGCAATACCAGTCGAAMACCCACACMCCAGCGCTTCAGTCTACTTACCATCTAACGGCGCTAGCCAGTATGGCTAACAGAGCGACTTGAGTCGGCCGCTGGATGACCGTATTACAGCAC	171
CTTACACTGACAACACTCGTCACTAGTTCGTTTCACGGAGAGGTGCAATGGTCGCAATACCAGTCGAAMACCCACACMCCAGCGCTTCAGTCTACTTACCATCTAAGGTTCGAACCCAGTATGGCTAACAGAGCGACTTGAGTCGGCCGCTGGATGACCGTATTACAGCAC	171
CTTACACTGACAACACTCGTCACTAGTTCTATCCACAGGGAAGTGCAATGGTCGCAATACCAGTCGAAMACCCACACMCCAGCGCTTCAGTCTACTTACCATCTAAGCTGCGCCACCAGTATGGCTAACAGAGCGACTTGAGTCGGCCGCTGGATGACCGTATTACAGCAC	171
CTTACACTGACAACACTCGTCACTAGTAACCCGGTTACTAAGGTGCAATGGTCGCAATACCAGTCGAAMACCCACACMCCAGCGCTTCAGTCTACTTACCATCTAACACCCTTACCCTGTATGGCTAACAGAGCGACTTGAGTCGGCCGCTGGATGACCGTATTACAGCAC	171
CTTACACTGACAACACTCGTCACTAGTTGGGTTTGTCGACGCGTGCAATGGTCGCAATACCAGTCGAAMACCCACACMCCAGCGCTTCAGTCTACTTACCATCTAATATGCAAATKCAGTATGGCTAACAGAGCGACTTGAGTCGGCCGCTGGATGACCGTATTACAGCAC	171
CTTACACTGACAACACTCGTCACTAGTTAGCCGGTTCCACCAGTGCAATGGTCGCAATACCAGTCGAAMACCCACACMCCAGCGCTTCAGTCTACTTACCATCTAACTGCCTGAGGCAGTATGGCTAACAGAGCGACTTGAGTCGGCCGCTGGATGACCGTATTACAGCAC	171
CTTACACTGACAACACTCGTCACTAGTCTTCATCAAGCAGGTGTGCAATGGTCGCAATACCAGTCGAAMACCCACACMCCAGCGCTTCAGTCTACTTACCATCTAACCCCCCGCTGCAGTATGGCTAACAGAGCGACTTGAGTCGGCCGCTGGATGACCGTATTACAGCAC	171
CTTACACTGACAACACTCGTCACTAGTTGACCGAGGACTACGGTGCAATGGTCGCAATACCAGTCGAAMACCCACACMCCAGCGCTTCAGTCTACTTACCATCTAACGGGGAATCCCCGTATGGCTAACAGAGCGACTTGAGTCGGCCGCTGGATGACCGTATTACAGCAC	171
CTTACACTGACAACACTCGTCACTAGTCTGTTCACAGACGAGGTGCAATGGTCGCAATACCAGTCGAAMACCCACACMCCAGCGCTTCAGTCTACTTACCATCTAAACCMCGCCCMCAGTATGGCTAACAGAGCGACTTGAGTCGGCCGCTGGATGACCGTATTACAGCAC	171
CTTACACTGACAACACTCGTCACTAGTCCGTCCCTATTAGATGTGCAATGGTCGCAATACCAGTCGAAMACCCACACMCCAGCGCTTCAGTCTACTTACCATCTAACCATATATGGCAGTATGGCTAACAGAGCGACTTGAGTCGGCCGCTGGATGACCGTATTACAGCAC	171
CTTACACTGACAACACTCGTCACTAGTGACATTGGCTCCTACGTGCAATGGTCGCAATACCAGTCGAAMACCCACACMCCAGCGCTTCAGTCTACTTACCATCTAATTCAAGGTCACAGTATGGCTAACAGAGCGACTTGAGTCGGCCGCTGGATGACCGTATTACAGCAC	171
CTTACACTGACAACACTCGTCACTAGTCGGGTATGGTACTAGGTGCAATGGTCGCAATACCAGTCGAAMACCCACACMCCAGCGCTTCAGTCTACTTACCATCTAAMCGCCCCCTACAGTATGGCTAACAGAGCGACTTGAGTCGGCCGCTGGATGACCGTATTACAGCAC	171
CTTACACTGACAACACTCGTCACTAGTTCGTGTATGCATGTCGTGCAATGGTCGCAATACCAGTCGACAACCCAKACACCAGCGCTTCAGTCTACTTACCATCTAAATGACGKCMTCAGTATGGCTAACAGAGCGACTTGAGTCGGCCGCTGGATGACCGTATTACAGCAC	171
CTTACACTGACAACACTCGTCACTAGTATGGACAGAGAGGTAGTGCAATGGTCGCAATACCAGTCGACAACCCAKACACCAGCGCTTCAGTCTACTTACCATCTAGCGTGGGAACTCAGTATGGCTAACAGAGCGACTTGAGTCGGCCGCTGGATGACCGTATTACAGCAC	171
CTTACACTGACAACACTCGTCACTAGTATTATCTGGCGTACAGTGCAATGGTCGCAATACCAGTCGACAACCCAKACACCAGCGCTTCAGTCTACTTACCATCTAAGTCACGTGACCAGTATGGCTAACAGAGCGACTTGAGTCGGCCGCTGGATGACCGTATTACAGCAC	171
CTTACACTGACAACACTCGTCACTAGTTGACCATGTCTGGCAGTGCAATGGTCGCAATACCAGTCGACAACCCAKACACCAGCGCTTCAGTCTACTTACCATCTAMCMCGCCCACTCAGTATGGCTAACAGAGCGACTTGAGTCGGCCGCTGGATGACCGTATTACAGCAC	171
CTTACACTGACAACACTCGTCACTAGTCCTGCCATTGTATTAGTGCAATGGTCGCAATACCAGTCGACAACCCAKACACCAGCGCTTCAGTCTACTTACCATCTAACTTAMACCCACACMCCGGCTAACAGAGCGACTTGAGTCGGCCGCTGGATGACCGTATTACAGCAC	171
CTTACACTGACAACACTCGTCACTAGTGACAACAGCTTCTGAGTGCAATGGTCGCAATACCAGTCGACAACCCAKACACCAGCGCTTCAGTCTACTTACCATCTAACACCCAKACACCGTATGGCTAACAGAGCGACTTGAGTCGGCCGCTGGATGACCGTATTACAGCAC	171
CTTACACTGACAACACTCGTCACTAGTGGTACAGGGCAGATCGTGCAATGGTCGCAATACCAGTCGACAACCCAKACACCAGCGCTTCAGTCTACTTACCATCTAATCCTGCAGGACAGTATGGCTAACAGAGCGACTTGAGTCGGCCGCTGGATGACCGTATTACAGCAC	171
CTTACACTGACAACACTCGTCACTAGTCCAGGATGACCTAAGGTGCAATGGTCGCAATACCAGTCGACAACCCAKACACCAGCGCTTCAGTCTACTTACCATCTAACTGMTTACGTMAKCATGGCTAACAGAGCGACTTGAGTCGGCCGCTGGATGACCGTATTACAGCAC	171
CTTACACTGACAACACTCGTCACTAGTCAAGGTAACCCTTATGTGCAATGGTCGCAATACCAGTCGACAACCCAKACACCAGCGCTTCAGTCTACTTACCATCTAAACAACAACAMCAGTATGGCTAACAGAGCGACTTGAGTCGGCCGCTGGATGACCGTATTACAGCAC	171
CTTACACTGACAACACTCGTCACTAGTTACAATGAGGAGCGGGTGCAATGGTCGCAATACCAGTCGACAACCCAKACACCAGCGCTTCAGTCTACTTACCATCTAAGCTAAGCCGCCAGTATGGCTAACAGAGCGACTTGAGTCGGCCGCTGGATGACCGTATTACAGCAC	171
CTTACACTGACAACACTCGTCACTAGTGGAAAGCTCGGAACTGTGCAATGGTCGCAATACCAGTCGACAACCCAKACACCAGCGCTTCAGTCTACTTACCATCTAAACGATCCTCACAGTATGGCTAACAGAGCGACTTGAGTCGGCCGCTGGATGACCGTATTACAGCAC	171
CTTACACTGACAACACTCGTCACTAGTGTGTACTACTCCGTTGTGCAATGGTCGCAATACCAGTCGACAACCCAKACACCAGCGCTTCAGTCTACTTACCATCTAACTGACCTMCCCAGTATGGCTAACAGAGCGACTTGAGTCGGCCGCTGGATGACCGTATTACAGCAC	171
CTTACACTGACAACACTCGTCACTAGTTGCACATTGTATCTCGTGCAATGGTCGCAATACCAGTCGACAACCCAKACACCAGCGCTTCAGTCTACTTACCATCTAAGTTACCCTGCCAGTATGGCTAACAGAGCGACTTGAGTCGGCCGCTGGATGACCGTATTACAGCAC	171
CTTACACTGACAACACTCGTCACTAGTAATCCCATGGGTTAAGTGCAATGGTCGCAATACCAGTCGACAACCCAKACACCAGCGCTTCAGTCTACTTACCATCTAAKMTAMGCCACCAGTATGGCTAACAGAGCGACTTGAGTCGGCCGCTGGATGACCGTATTACAGCAC	171
CTTACACTGACAACACTCGTCACTAGTAACCTCATCTGCGGCGTGCAATGGTCGCAATACCAGTCGACAACCCAKACACCAGCGCTTCAGTCTACTTACCATCTAAKAGGCGCAGCCAGTATGGCTAACAGAGCGACTTGAGTCGGCCGCTGGATGACCGTATTACAGCAC	171
CTTACACTGACAACACTCGTCACTAGTGCGAAGATGTCAGGTGTGCAATGGTCGCAATACCAGTCGACAACCCAKACACCAGCGCTTCAGTCTACTTACCATCTAAAACGAGGCKKCAGTATGGCTAACAGAGCGACTTGAGTCGGCCGCTGGATGACCGTATTACAGCAC	171
CTTACACTGACAACACTCGTCACTAGTCGGTCTGTGGCAGAAGTGCAATGGTCGCAATACCAGTCGACAACCCAKACACCAGCGCTTCAGTCTACTTACCATCTAACAGCAAAAATCAGTATGGCTAACAGAGCGACTTGAGTCGGCCGCTGGATGACCGTATTACAGCAC	171
CTTACACTGACAACACTCGTCACTAGTGAAAGAGCATGCTGGGTGCAATGGTCGCAATACCAGTCGACAACCCAKACACCAGCGCTTCAGTCTACTTACCATCTAACAGGTAACAACAGTATGGCTAACAGAGCGACTTGAGTCGGCCGCTGGATGACCGTATTACAGCAC	171
CTTACACTGACAACACTCGTCACTAGTCACTCCCTGACGTAGGTGCAATGGTCGCAATACCAGTCGACAACCCAKACACCAGCGCTTCAGTCTACTTACCATCTAAATCGTACGATCAGTATGGCTAACAGAGCGACTTGAGTCGGCCGCTGGATGACCGTATTACAGCAC	171
CTTACACTGACAACACTCGTCACTAGTCCGTGTAAGCAAGACGTGCAATGGTCGCAATACCAGTCGACAACCCAKACACCAGCGCTTCAGTCTACTTACCATCTAAGMTAMGCCACCAGTATGGCTAACAGAGCGACTTGAGTCGGCCGCTGGATGACCGTATTACAGCAC	171
CTTACACTGACAACACTCGTCACTAGTGGAGCCCAGACGATAGTGCAATGGTCGCAATACCAGTCGACAACCCAKACACCAGCGCTTCAGTCTACTTACCATCTAAACCAMTCGGACAGTATGGCTAACAGAGCGACTTGAGTCGGCCGCTGGATGACCGTATTACAGCAC	171
CTTACACTGACAACACTCGTCACTAGTATGTGGAAAGTGAGGGTGCAATGGTCGCAATACCAGTCGACAACCCAKACACCAGCGCTTCAGTCTACTTACCATCTAAMTGTCAATCACAGTATGGCTAACAGAGCGACTTGAGTCGGCCGCTGGATGACCGTATTACAGCAC	171
CTTACACTGACAACACTCGTCACTAGTTTAGGAACAGACTTCGTGCAATGGTCGCAATACCAGTCGACAACCCAKACACCAGCGCTTCAGTCTACTTACCATCTAACTTKGGMACACTKCCMGGCTAACAGAGCGACTTGAGTCGGCCGCTGGATGACCGTATTACAGCAC	171
CTTACACTGACAACACTCGTCACTAGTCCATACTATAACGGGGTGCAATGGTCGCAATACCAGTCGACAACCCAKACACCAGCGCTTCAGTCTACTTACCATCTAAGCGCATGCGCCAGTATGGCTAACAGAGCGACTTGAGTCGGCCGCTGGATGACCGTATTACAGCAC	171
CTTACACTGACAACACTCGTCACTAGTTGGCCCACATGAGATGTGCAATGGTCGCAATACCAGTCGACAACCCAKACACCAGCGCTTCAGTCTACTTACCATCTAACTGGTCAAAGGTCAATGGCTAACAGAGCGACTTGAGTCGGCCGCTGGATGACCGTATTACAGCAC	171
CTTACACTGACAACACTCGTCACTAGTGAATAGAAATGGGCTGTGCAATGGTCGCAATACCAGTCGACAACCCAKACACCAGCGCTTCAGTCTACTTACCATCTAAACMGGAAGTGCAGTATGGCTAACAGAGCGACTTGAGTCGGCCGCTGGATGACCGTATTACAGCAC	171
CTTACACTGACAACACTCGTCACTAGTTCAGTTGCAGAGAAGGTGCAATGGTCGCAATACCAGTCGACAACCCAKACACCAGCGCTTCAGTCTACTTACCATCTAACGCCMTGTTGCAGTATGGCTAACAGAGCGACTTGAGTCGGCCGCTGGATGACCGTATTACAGCAC	171
CTTACACTGACAACACTCGTCACTAGTGATAACGTTACACTCGTGCAATGGTCGCAATACCAGTCGACAACCCAKACACCAGCGCTTCAGTCTACTTACCATCTAAKCMGGGTAACCAGTATGGCTAACAGAGCGACTTGAGTCGGCCGCTGGATGACCGTATTACAGCAC	171
CTTACACTGACAACACTCGTCACTAGTGGTAATCAGGAAGCGGTGCAATGGTCGCAATACCAGTCGACAACCCAKACACCAGCGCTTCAGTCTACTTACCATCTAACTTTCACTCACTACGAGGCTAACAGAGCGACTTGAGTCGGCCGCTGGATGACCGTATTACAGCAC	171
CTTACACTGACAACACTCGTCACTAGTGTTGGAGCATATGCCGTGCAATGGTCGCAATACCAGTCGACAACCCAKACACCAGCGCTTCAGTCTACTTACCATCTAACGGCGCTAGCCAGTATGGCTAACAGAGCGACTTGAGTCGGCCGCTGGATGACCGTATTACAGCAC	171
CTTACACTGACAACACTCGTCACTAGTATACTGCCGCCCTAAGTGCAATGGTCGCAATACCAGTCGACAACCCAKACACCAGCGCTTCAGTCTACTTACCATCTAAGGTTCGAACCCAGTATGGCTAACAGAGCGACTTGAGTCGGCCGCTGGATGACCGTATTACAGCAC	171
CTTACACTGACAACACTCGTCACTAGTTTGTTACCAGCGACAGTGCAATGGTCGCAATACCAGTCGACAACCCAKACACCAGCGCTTCAGTCTACTTACCATCTAAGCTGCGCCACCAGTATGGCTAACAGAGCGACTTGAGTCGGCCGCTGGATGACCGTATTACAGCAC	171
CTTACACTGACAACACTCGTCACTAGTGCTCTACGTATTCGGGTGCAATGGTCGCAATACCAGTCGACAACCCAKACACCAGCGCTTCAGTCTACTTACCATCTAACACCCTTACCCTGTATGGCTAACAGAGCGACTTGAGTCGGCCGCTGGATGACCGTATTACAGCAC	171
CTTACACTGACAACACTCGTCACTAGTTTCTGAGGCCGAGCAGTGCAATGGTCGCAATACCAGTCGACAACCCAKACACCAGCGCTTCAGTCTACTTACCATCTAATATGCAAATKCAGTATGGCTAACAGAGCGACTTGAGTCGGCCGCTGGATGACCGTATTACAGCAC	171
CTTACACTGACAACACTCGTCACTAGTCTTCCACCACTTACGGTGCAATGGTCGCAATACCAGTCGACAACCCAKACACCAGCGCTTCAGTCTACTTACCATCTAACTGCCTGAGGCAGTATGGCTAACAGAGCGACTTGAGTCGGCCGCTGGATGACCGTATTACAGCAC	171
CTTACACTGACAACACTCGTCACTAGTAGAGAGTTGATCCACGTGCAATGGTCGCAATACCAGTCGACAACCCAKACACCAGCGCTTCAGTCTACTTACCATCTAACCCCCCGCTGCAGTATGGCTAACAGAGCGACTTGAGTCGGCCGCTGGATGACCGTATTACAGCAC	171
CTTACACTGACAACACTCGTCACTAGTCAACACACCGGGTACGTGCAATGGTCGCAATACCAGTCGACAACCCAKACACCAGCGCTTCAGTCTACTTACCATCTAACGGGGAATCCCCGTATGGCTAACAGAGCGACTTGAGTCGGCCGCTGGATGACCGTATTACAGCAC	171
CTTACACTGACAACACTCGTCACTAGTTACCAAAGCTTCCGTGTGCAATGGTCGCAATACCAGTCGACAACCCAKACACCAGCGCTTCAGTCTACTTACCATCTAAACCMCGCCCMCAGTATGGCTAACAGAGCGACTTGAGTCGGCCGCTGGATGACCGTATTACAGCAC	171
CTTACACTGACAACACTCGTCACTAGTCTGTACCCTGACAACGTGCAATGGTCGCAATACCAGTCGACAACCCAKACACCAGCGCTTCAGTCTACTTACCATCTAACCATATATGGCAGTATGGCTAACAGAGCGACTTGAGTCGGCCGCTGGATGACCGTATTACAGCAC	171
CTTACACTGACAACACTCGTCACTAGTTGGGATGATACACGTGTGCAATGGTCGCAATACCAGTCGACAACCCAKACACCAGCGCTTCAGTCTACTTACCATCTAATTCAAGGTCACAGTATGGCTAACAGAGCGACTTGAGTCGGCCGCTGGATGACCGTATTACAGCAC	171
CTTACACTGACAACACTCGTCACTAGTCGTGGGTCGCTTGAAGTGCAATGGTCGCAATACCAGTCGACAACCCAKACACCAGCGCTTCAGTCTACTTACCATCTAAMCGCCCCCTACAGTATGGCTAACAGAGCGACTTGAGTCGGCCGCTGGATGACCGTATTACAGCAC	171
CTTACACTGACAACACTCGTCACTAGTAGCCTTGCCGGAATGGTGCAATGGTCGCAATACCAGTCGACATTCCTGCAGGAAGCGCTTCAGTCTACTTACCATCTAAATGACGKCMTCAGTATGGCTAACAGAGCGACTTGAGTCGGCCGCTGGATGACCGTATTACAGCAC	171
CTTACACTGACAACACTCGTCACTAGTTCAAGACCGTATGTTGTGCAATGGTCGCAATACCAGTCGACATTCCTGCAGGAAGCGCTTCAGTCTACTTACCATCTAGCGTGGGAACTCAGTATGGCTAACAGAGCGACTTGAGTCGGCCGCTGGATGACCGTATTACAGCAC	171
CTTACACTGACAACACTCGTCACTAGTTCACCGACGTCTTTCGTGCAATGGTCGCAATACCAGTCGACATTCCTGCAGGAAGCGCTTCAGTCTACTTACCATCTAAGTCACGTGACCAGTATGGCTAACAGAGCGACTTGAGTCGGCCGCTGGATGACCGTATTACAGCAC	171
CTTACACTGACAACACTCGTCACTAGTGTGCTCAGACGGTCAGTGCAATGGTCGCAATACCAGTCGACATTCCTGCAGGAAGCGCTTCAGTCTACTTACCATCTAMCMCGCCCACTCAGTATGGCTAACAGAGCGACTTGAGTCGGCCGCTGGATGACCGTATTACAGCAC	171
CTTACACTGACAACACTCGTCACTAGTAGCCGTAACGAGACAGTGCAATGGTCGCAATACCAGTCGACATTCCTGCAGGAAGCGCTTCAGTCTACTTACCATCTAACTTAMACCCACACMCCGGCTAACAGAGCGACTTGAGTCGGCCGCTGGATGACCGTATTACAGCAC	171
CTTACACTGACAACACTCGTCACTAGTTACAGGGAGACAGTCGTGCAATGGTCGCAATACCAGTCGACATTCCTGCAGGAAGCGCTTCAGTCTACTTACCATCTAACACCCAKACACCGTATGGCTAACAGAGCGACTTGAGTCGGCCGCTGGATGACCGTATTACAGCAC	171
CTTACACTGACAACACTCGTCACTAGTAATAACGGTCTCTAGGTGCAATGGTCGCAATACCAGTCGACATTCCTGCAGGAAGCGCTTCAGTCTACTTACCATCTAATCCTGCAGGACAGTATGGCTAACAGAGCGACTTGAGTCGGCCGCTGGATGACCGTATTACAGCAC	171
CTTACACTGACAACACTCGTCACTAGTATCTGACCCTATGCAGTGCAATGGTCGCAATACCAGTCGACATTCCTGCAGGAAGCGCTTCAGTCTACTTACCATCTAACTGMTTACGTMAKCATGGCTAACAGAGCGACTTGAGTCGGCCGCTGGATGACCGTATTACAGCAC	171
CTTACACTGACAACACTCGTCACTAGTTTGTGTAGCCGAGCGGTGCAATGGTCGCAATACCAGTCGACATTCCTGCAGGAAGCGCTTCAGTCTACTTACCATCTAAACAACAACAMCAGTATGGCTAACAGAGCGACTTGAGTCGGCCGCTGGATGACCGTATTACAGCAC	171
CTTACACTGACAACACTCGTCACTAGTGGAGACCATAATACTGTGCAATGGTCGCAATACCAGTCGACATTCCTGCAGGAAGCGCTTCAGTCTACTTACCATCTAAGCTAAGCCGCCAGTATGGCTAACAGAGCGACTTGAGTCGGCCGCTGGATGACCGTATTACAGCAC	171
CTTACACTGACAACACTCGTCACTAGTGTATGTGTTGTCTTGGTGCAATGGTCGCAATACCAGTCGACATTCCTGCAGGAAGCGCTTCAGTCTACTTACCATCTAAACGATCCTCACAGTATGGCTAACAGAGCGACTTGAGTCGGCCGCTGGATGACCGTATTACAGCAC	171
CTTACACTGACAACACTCGTCACTAGTGGTGTGGAACAACCCGTGCAATGGTCGCAATACCAGTCGACATTCCTGCAGGAAGCGCTTCAGTCTACTTACCATCTAACTGACCTMCCCAGTATGGCTAACAGAGCGACTTGAGTCGGCCGCTGGATGACCGTATTACAGCAC	171
CTTACACTGACAACACTCGTCACTAGTAGCAGATGGAATGACGTGCAATGGTCGCAATACCAGTCGACATTCCTGCAGGAAGCGCTTCAGTCTACTTACCATCTAAGTTACCCTGCCAGTATGGCTAACAGAGCGACTTGAGTCGGCCGCTGGATGACCGTATTACAGCAC	171
CTTACACTGACAACACTCGTCACTAGTGTCAACAAACAATGCGTGCAATGGTCGCAATACCAGTCGACATTCCTGCAGGAAGCGCTTCAGTCTACTTACCATCTAAKMTAMGCCACCAGTATGGCTAACAGAGCGACTTGAGTCGGCCGCTGGATGACCGTATTACAGCAC	171
CTTACACTGACAACACTCGTCACTAGTGTGGGATTCCTACATGTGCAATGGTCGCAATACCAGTCGACATTCCTGCAGGAAGCGCTTCAGTCTACTTACCATCTAAKAGGCGCAGCCAGTATGGCTAACAGAGCGACTTGAGTCGGCCGCTGGATGACCGTATTACAGCAC	171
CTTACACTGACAACACTCGTCACTAGTACCCAAGAACTCTGAGTGCAATGGTCGCAATACCAGTCGACATTCCTGCAGGAAGCGCTTCAGTCTACTTACCATCTAAAACGAGGCKKCAGTATGGCTAACAGAGCGACTTGAGTCGGCCGCTGGATGACCGTATTACAGCAC	171
CTTACACTGACAACACTCGTCACTAGTTTCATGTCTTGCCGCGTGCAATGGTCGCAATACCAGTCGACATTCCTGCAGGAAGCGCTTCAGTCTACTTACCATCTAACAGCAAAAATCAGTATGGCTAACAGAGCGACTTGAGTCGGCCGCTGGATGACCGTATTACAGCAC	171
CTTACACTGACAACACTCGTCACTAGTGGGCGAAAGAACTCAGTGCAATGGTCGCAATACCAGTCGACATTCCTGCAGGAAGCGCTTCAGTCTACTTACCATCTAACAGGTAACAACAGTATGGCTAACAGAGCGACTTGAGTCGGCCGCTGGATGACCGTATTACAGCAC	171
CTTACACTGACAACACTCGTCACTAGTCTTATCAGTCGCTACGTGCAATGGTCGCAATACCAGTCGACATTCCTGCAGGAAGCGCTTCAGTCTACTTACCATCTAAATCGTACGATCAGTATGGCTAACAGAGCGACTTGAGTCGGCCGCTGGATGACCGTATTACAGCAC	171
CTTACACTGACAACACTCGTCACTAGTTGCGGGTGCGTAAATGTGCAATGGTCGCAATACCAGTCGACATTCCTGCAGGAAGCGCTTCAGTCTACTTACCATCTAAGMTAMGCCACCAGTATGGCTAACAGAGCGACTTGAGTCGGCCGCTGGATGACCGTATTACAGCAC	171
CTTACACTGACAACACTCGTCACTAGTGATCTTATCACCTGCGTGCAATGGTCGCAATACCAGTCGACATTCCTGCAGGAAGCGCTTCAGTCTACTTACCATCTAAACCAMTCGGACAGTATGGCTAACAGAGCGACTTGAGTCGGCCGCTGGATGACCGTATTACAGCAC	171
CTTACACTGACAACACTCGTCACTAGTTCCTGGAGAATTCGAGTGCAATGGTCGCAATACCAGTCGACATTCCTGCAGGAAGCGCTTCAGTCTACTTACCATCTAAMTGTCAATCACAGTATGGCTAACAGAGCGACTTGAGTCGGCCGCTGGATGACCGTATTACAGCAC	171
CTTACACTGACAACACTCGTCACTAGTTTCGAGATGGTTGTGGTGCAATGGTCGCAATACCAGTCGACATTCCTGCAGGAAGCGCTTCAGTCTACTTACCATCTAACTTKGGMACACTKCCMGGCTAACAGAGCGACTTGAGTCGGCCGCTGGATGACCGTATTACAGCAC	171
CTTACACTGACAACACTCGTCACTAGTTACCGACACGCGTGAGTGCAATGGTCGCAATACCAGTCGACATTCCTGCAGGAAGCGCTTCAGTCTACTTACCATCTAAGCGCATGCGCCAGTATGGCTAACAGAGCGACTTGAGTCGGCCGCTGGATGACCGTATTACAGCAC	171
CTTACACTGACAACACTCGTCACTAGTGGATGCGGAGAACGAGTGCAATGGTCGCAATACCAGTCGACATTCCTGCAGGAAGCGCTTCAGTCTACTTACCATCTAACTGGTCAAAGGTCAATGGCTAACAGAGCGACTTGAGTCGGCCGCTGGATGACCGTATTACAGCAC	171
CTTACACTGACAACACTCGTCACTAGTACTGATCACTCACCGGTGCAATGGTCGCAATACCAGTCGACATTCCTGCAGGAAGCGCTTCAGTCTACTTACCATCTAAACMGGAAGTGCAGTATGGCTAACAGAGCGACTTGAGTCGGCCGCTGGATGACCGTATTACAGCAC	171
CTTACACTGACAACACTCGTCACTAGTTGCACACTCTTGCAAGTGCAATGGTCGCAATACCAGTCGACATTCCTGCAGGAAGCGCTTCAGTCTACTTACCATCTAACGCCMTGTTGCAGTATGGCTAACAGAGCGACTTGAGTCGGCCGCTGGATGACCGTATTACAGCAC	171
CTTACACTGACAACACTCGTCACTAGTACAAGCGGCACTATCGTGCAATGGTCGCAATACCAGTCGACATTCCTGCAGGAAGCGCTTCAGTCTACTTACCATCTAAKCMGGGTAACCAGTATGGCTAACAGAGCGACTTGAGTCGGCCGCTGGATGACCGTATTACAGCAC	171
CTTACACTGACAACACTCGTCACTAGTGATGATGCCTATCTGGTGCAATGGTCGCAATACCAGTCGACATTCCTGCAGGAAGCGCTTCAGTCTACTTACCATCTAACTTTCACTCACTACGAGGCTAACAGAGCGACTTGAGTCGGCCGCTGGATGACCGTATTACAGCAC	171
CTTACACTGACAACACTCGTCACTAGTGACGATCACTGCATGGTGCAATGGTCGCAATACCAGTCGACATTCCTGCAGGAAGCGCTTCAGTCTACTTACCATCTAACGGCGCTAGCCAGTATGGCTAACAGAGCGACTTGAGTCGGCCGCTGGATGACCGTATTACAGCAC	171
CTTACACTGACAACACTCGTCACTAGTCTGACCAGCTATATTGTGCAATGGTCGCAATACCAGTCGACATTCCTGCAGGAAGCGCTTCAGTCTACTTACCATCTAAGGTTCGAACCCAGTATGGCTAACAGAGCGACTTGAGTCGGCCGCTGGATGACCGTATTACAGCAC	171
CTTACACTGACAACACTCGTCACTAGTCCTGCTGCGACTTACGTGCAATGGTCGCAATACCAGTCGACATTCCTGCAGGAAGCGCTTCAGTCTACTTACCATCTAAGCTGCGCCACCAGTATGGCTAACAGAGCGACTTGAGTCGGCCGCTGGATGACCGTATTACAGCAC	171
CTTACACTGACAACACTCGTCACTAGTTCATCCTGCTGACACGTGCAATGGTCGCAATACCAGTCGACATTCCTGCAGGAAGCGCTTCAGTCTACTTACCATCTAACACCCTTACCCTGTATGGCTAACAGAGCGACTTGAGTCGGCCGCTGGATGACCGTATTACAGCAC	171
CTTACACTGACAACACTCGTCACTAGTCGTGTAGACCGCCTTGTGCAATGGTCGCAATACCAGTCGACATTCCTGCAGGAAGCGCTTCAGTCTACTTACCATCTAATATGCAAATKCAGTATGGCTAACAGAGCGACTTGAGTCGGCCGCTGGATGACCGTATTACAGCAC	171
CTTACACTGACAACACTCGTCACTAGTGGTTCCTTCGCCGATGTGCAATGGTCGCAATACCAGTCGACATTCCTGCAGGAAGCGCTTCAGTCTACTTACCATCTAACTGCCTGAGGCAGTATGGCTAACAGAGCGACTTGAGTCGGCCGCTGGATGACCGTATTACAGCAC	171
CTTACACTGACAACACTCGTCACTAGTTACACAGTTGGTGGGGTGCAATGGTCGCAATACCAGTCGACATTCCTGCAGGAAGCGCTTCAGTCTACTTACCATCTAACCCCCCGCTGCAGTATGGCTAACAGAGCGACTTGAGTCGGCCGCTGGATGACCGTATTACAGCAC	171
CTTACACTGACAACACTCGTCACTAGTTTAGTATCGGCAGGAGTGCAATGGTCGCAATACCAGTCGACATTCCTGCAGGAAGCGCTTCAGTCTACTTACCATCTAACGGGGAATCCCCGTATGGCTAACAGAGCGACTTGAGTCGGCCGCTGGATGACCGTATTACAGCAC	171
CTTACACTGACAACACTCGTCACTAGTACGTGGTAGACGGTCGTGCAATGGTCGCAATACCAGTCGACATTCCTGCAGGAAGCGCTTCAGTCTACTTACCATCTAAACCMCGCCCMCAGTATGGCTAACAGAGCGACTTGAGTCGGCCGCTGGATGACCGTATTACAGCAC	171
CTTACACTGACAACACTCGTCACTAGTCCCGCAGTTATCTAAGTGCAATGGTCGCAATACCAGTCGACATTCCTGCAGGAAGCGCTTCAGTCTACTTACCATCTAACCATATATGGCAGTATGGCTAACAGAGCGACTTGAGTCGGCCGCTGGATGACCGTATTACAGCAC	171
CTTACACTGACAACACTCGTCACTAGTATTCGGCAAACTCTCGTGCAATGGTCGCAATACCAGTCGACATTCCTGCAGGAAGCGCTTCAGTCTACTTACCATCTAATTCAAGGTCACAGTATGGCTAACAGAGCGACTTGAGTCGGCCGCTGGATGACCGTATTACAGCAC	171
CTTACACTGACAACACTCGTCACTAGTAGTGCACCGATACAAGTGCAATGGTCGCAATACCAGTCGACATTCCTGCAGGAAGCGCTTCAGTCTACTTACCATCTAAMCGCCCCCTACAGTATGGCTAACAGAGCGACTTGAGTCGGCCGCTGGATGACCGTATTACAGCAC	171
CTTACACTGACAACACTCGTCACTAGTAACTCCGTGTCTCCGGTGCAATGGTCGCAATACCAGTCGACGMTTACGTMAKCAGCGCTTCAGTCTACTTACCATCTAAATGACGKCMTCAGTATGGCTAACAGAGCGACTTGAGTCGGCCGCTGGATGACCGTATTACAGCAC	171
CTTACACTGACAACACTCGTCACTAGTAGAAGACACCTGTCGGTGCAATGGTCGCAATACCAGTCGACGMTTACGTMAKCAGCGCTTCAGTCTACTTACCATCTAGCGTGGGAACTCAGTATGGCTAACAGAGCGACTTGAGTCGGCCGCTGGATGACCGTATTACAGCAC	171
CTTACACTGACAACACTCGTCACTAGTTCAGCTATCGCTTAAGTGCAATGGTCGCAATACCAGTCGACGMTTACGTMAKCAGCGCTTCAGTCTACTTACCATCTAAGTCACGTGACCAGTATGGCTAACAGAGCGACTTGAGTCGGCCGCTGGATGACCGTATTACAGCAC	171
CTTACACTGACAACACTCGTCACTAGTCACACTCTTAGTCCCGTGCAATGGTCGCAATACCAGTCGACGMTTACGTMAKCAGCGCTTCAGTCTACTTACCATCTAMCMCGCCCACTCAGTATGGCTAACAGAGCGACTTGAGTCGGCCGCTGGATGACCGTATTACAGCAC	171
CTTACACTGACAACACTCGTCACTAGTGAGGCGATAACTGTAGTGCAATGGTCGCAATACCAGTCGACGMTTACGTMAKCAGCGCTTCAGTCTACTTACCATCTAACTTAMACCCACACMCCGGCTAACAGAGCGACTTGAGTCGGCCGCTGGATGACCGTATTACAGCAC	171
CTTACACTGACAACACTCGTCACTAGTCGAGAAGATCGCGACGTGCAATGGTCGCAATACCAGTCGACGMTTACGTMAKCAGCGCTTCAGTCTACTTACCATCTAACACCCAKACACCGTATGGCTAACAGAGCGACTTGAGTCGGCCGCTGGATGACCGTATTACAGCAC	171
CTTACACTGACAACACTCGTCACTAGTCCCTGGGTTCTACGTGTGCAATGGTCGCAATACCAGTCGACGMTTACGTMAKCAGCGCTTCAGTCTACTTACCATCTAATCCTGCAGGACAGTATGGCTAACAGAGCGACTTGAGTCGGCCGCTGGATGACCGTATTACAGCAC	171
CTTACACTGACAACACTCGTCACTAGTCGCGCCACTTTAGGAGTGCAATGGTCGCAATACCAGTCGACGMTTACGTMAKCAGCGCTTCAGTCTACTTACCATCTAACTGMTTACGTMAKCATGGCTAACAGAGCGACTTGAGTCGGCCGCTGGATGACCGTATTACAGCAC	171
CTTACACTGACAACACTCGTCACTAGTCCAATATCAGGCTGGGTGCAATGGTCGCAATACCAGTCGACGMTTACGTMAKCAGCGCTTCAGTCTACTTACCATCTAAACAACAACAMCAGTATGGCTAACAGAGCGACTTGAGTCGGCCGCTGGATGACCGTATTACAGCAC	171
CTTACACTGACAACACTCGTCACTAGTGCGATCGCCTCGTATGTGCAATGGTCGCAATACCAGTCGACGMTTACGTMAKCAGCGCTTCAGTCTACTTACCATCTAAGCTAAGCCGCCAGTATGGCTAACAGAGCGACTTGAGTCGGCCGCTGGATGACCGTATTACAGCAC	171
CTTACACTGACAACACTCGTCACTAGTCGTACTTTGCGTCGTGTGCAATGGTCGCAATACCAGTCGACGMTTACGTMAKCAGCGCTTCAGTCTACTTACCATCTAAACGATCCTCACAGTATGGCTAACAGAGCGACTTGAGTCGGCCGCTGGATGACCGTATTACAGCAC	171
CTTACACTGACAACACTCGTCACTAGTGCTGTTGCATGTGCAGTGCAATGGTCGCAATACCAGTCGACGMTTACGTMAKCAGCGCTTCAGTCTACTTACCATCTAACTGACCTMCCCAGTATGGCTAACAGAGCGACTTGAGTCGGCCGCTGGATGACCGTATTACAGCAC	171
CTTACACTGACAACACTCGTCACTAGTCATTAGGTAATCGCTGTGCAATGGTCGCAATACCAGTCGACGMTTACGTMAKCAGCGCTTCAGTCTACTTACCATCTAAGTTACCCTGCCAGTATGGCTAACAGAGCGACTTGAGTCGGCCGCTGGATGACCGTATTACAGCAC	171
CTTACACTGACAACACTCGTCACTAGTTTCGAAGGCTTTGTGGTGCAATGGTCGCAATACCAGTCGACGMTTACGTMAKCAGCGCTTCAGTCTACTTACCATCTAAKMTAMGCCACCAGTATGGCTAACAGAGCGACTTGAGTCGGCCGCTGGATGACCGTATTACAGCAC	171
CTTACACTGACAACACTCGTCACTAGTCTTGCTAATTGCTAGGTGCAATGGTCGCAATACCAGTCGACGMTTACGTMAKCAGCGCTTCAGTCTACTTACCATCTAAKAGGCGCAGCCAGTATGGCTAACAGAGCGACTTGAGTCGGCCGCTGGATGACCGTATTACAGCAC	171
CTTACACTGACAACACTCGTCACTAGTCGGCGAGGATGAAATGTGCAATGGTCGCAATACCAGTCGACGMTTACGTMAKCAGCGCTTCAGTCTACTTACCATCTAAAACGAGGCKKCAGTATGGCTAACAGAGCGACTTGAGTCGGCCGCTGGATGACCGTATTACAGCAC	171
CTTACACTGACAACACTCGTCACTAGTGTTAGTCATTGTTGCGTGCAATGGTCGCAATACCAGTCGACGMTTACGTMAKCAGCGCTTCAGTCTACTTACCATCTAACAGCAAAAATCAGTATGGCTAACAGAGCGACTTGAGTCGGCCGCTGGATGACCGTATTACAGCAC	171
CTTACACTGACAACACTCGTCACTAGTTCAGAAGGCAGAGATGTGCAATGGTCGCAATACCAGTCGACGMTTACGTMAKCAGCGCTTCAGTCTACTTACCATCTAACAGGTAACAACAGTATGGCTAACAGAGCGACTTGAGTCGGCCGCTGGATGACCGTATTACAGCAC	171
CTTACACTGACAACACTCGTCACTAGTCAGTAGAGCTAGAGGGTGCAATGGTCGCAATACCAGTCGACGMTTACGTMAKCAGCGCTTCAGTCTACTTACCATCTAAATCGTACGATCAGTATGGCTAACAGAGCGACTTGAGTCGGCCGCTGGATGACCGTATTACAGCAC	171
CTTACACTGACAACACTCGTCACTAGTTAGGACCGTATAGGAGTGCAATGGTCGCAATACCAGTCGACGMTTACGTMAKCAGCGCTTCAGTCTACTTACCATCTAAGMTAMGCCACCAGTATGGCTAACAGAGCGACTTGAGTCGGCCGCTGGATGACCGTATTACAGCAC	171
CTTACACTGACAACACTCGTCACTAGTTTTGTCTCCACCATGGTGCAATGGTCGCAATACCAGTCGACGMTTACGTMAKCAGCGCTTCAGTCTACTTACCATCTAAACCAMTCGGACAGTATGGCTAACAGAGCGACTTGAGTCGGCCGCTGGATGACCGTATTACAGCAC	171
CTTACACTGACAACACTCGTCACTAGTTGAATTGCAGCAACAGTGCAATGGTCGCAATACCAGTCGACGMTTACGTMAKCAGCGCTTCAGTCTACTTACCATCTAAMTGTCAATCACAGTATGGCTAACAGAGCGACTTGAGTCGGCCGCTGGATGACCGTATTACAGCAC	171
CTTACACTGACAACACTCGTCACTAGTTACAGGTGACACAATGTGCAATGGTCGCAATACCAGTCGACGMTTACGTMAKCAGCGCTTCAGTCTACTTACCATCTAACTTKGGMACACTKCCMGGCTAACAGAGCGACTTGAGTCGGCCGCTGGATGACCGTATTACAGCAC	171
CTTACACTGACAACACTCGTCACTAGTTCTAGCTAGTAGCCAGTGCAATGGTCGCAATACCAGTCGACGMTTACGTMAKCAGCGCTTCAGTCTACTTACCATCTAAGCGCATGCGCCAGTATGGCTAACAGAGCGACTTGAGTCGGCCGCTGGATGACCGTATTACAGCAC	171
CTTACACTGACAACACTCGTCACTAGTCCAGTATAATCGCCCGTGCAATGGTCGCAATACCAGTCGACGMTTACGTMAKCAGCGCTTCAGTCTACTTACCATCTAACTGGTCAAAGGTCAATGGCTAACAGAGCGACTTGAGTCGGCCGCTGGATGACCGTATTACAGCAC	171
CTTACACTGACAACACTCGTCACTAGTAAAGGTGCCTGGTTGGTGCAATGGTCGCAATACCAGTCGACGMTTACGTMAKCAGCGCTTCAGTCTACTTACCATCTAAACMGGAAGTGCAGTATGGCTAACAGAGCGACTTGAGTCGGCCGCTGGATGACCGTATTACAGCAC	171
CTTACACTGACAACACTCGTCACTAGTGGCGGAATGCGAGATGTGCAATGGTCGCAATACCAGTCGACGMTTACGTMAKCAGCGCTTCAGTCTACTTACCATCTAACGCCMTGTTGCAGTATGGCTAACAGAGCGACTTGAGTCGGCCGCTGGATGACCGTATTACAGCAC	171
CTTACACTGACAACACTCGTCACTAGTTGTCTTCCGTCGCGTGTGCAATGGTCGCAATACCAGTCGACGMTTACGTMAKCAGCGCTTCAGTCTACTTACCATCTAAKCMGGGTAACCAGTATGGCTAACAGAGCGACTTGAGTCGGCCGCTGGATGACCGTATTACAGCAC	171
CTTACACTGACAACACTCGTCACTAGTTGTTTGAGCGCGCTAGTGCAATGGTCGCAATACCAGTCGACGMTTACGTMAKCAGCGCTTCAGTCTACTTACCATCTAACTTTCACTCACTACGAGGCTAACAGAGCGACTTGAGTCGGCCGCTGGATGACCGTATTACAGCAC	171
CTTACACTGACAACACTCGTCACTAGTGTTCGTGCGTCTGTAGTGCAATGGTCGCAATACCAGTCGACGMTTACGTMAKCAGCGCTTCAGTCTACTTACCATCTAACGGCGCTAGCCAGTATGGCTAACAGAGCGACTTGAGTCGGCCGCTGGATGACCGTATTACAGCAC	171
CTTACACTGACAACACTCGTCACTAGTCAGCGAGATGCACCTGTGCAATGGTCGCAATACCAGTCGACGMTTACGTMAKCAGCGCTTCAGTCTACTTACCATCTAAGGTTCGAACCCAGTATGGCTAACAGAGCGACTTGAGTCGGCCGCTGGATGACCGTATTACAGCAC	171
CTTACACTGACAACACTCGTCACTAGTATTGGAGTATGCGTTGTGCAATGGTCGCAATACCAGTCGACGMTTACGTMAKCAGCGCTTCAGTCTACTTACCATCTAAGCTGCGCCACCAGTATGGCTAACAGAGCGACTTGAGTCGGCCGCTGGATGACCGTATTACAGCAC	171
CTTACACTGACAACACTCGTCACTAGTGCATCGACCATGAGAGTGCAATGGTCGCAATACCAGTCGACGMTTACGTMAKCAGCGCTTCAGTCTACTTACCATCTAACACCCTTACCCTGTATGGCTAACAGAGCGACTTGAGTCGGCCGCTGGATGACCGTATTACAGCAC	171
CTTACACTGACAACACTCGTCACTAGTGGTAATTCGCGTGAAGTGCAATGGTCGCAATACCAGTCGACGMTTACGTMAKCAGCGCTTCAGTCTACTTACCATCTAATATGCAAATKCAGTATGGCTAACAGAGCGACTTGAGTCGGCCGCTGGATGACCGTATTACAGCAC	171
CTTACACTGACAACACTCGTCACTAGTAATATCGGCGCACGGGTGCAATGGTCGCAATACCAGTCGACGMTTACGTMAKCAGCGCTTCAGTCTACTTACCATCTAACTGCCTGAGGCAGTATGGCTAACAGAGCGACTTGAGTCGGCCGCTGGATGACCGTATTACAGCAC	171
CTTACACTGACAACACTCGTCACTAGTTAACCACTTAGACGAGTGCAATGGTCGCAATACCAGTCGACGMTTACGTMAKCAGCGCTTCAGTCTACTTACCATCTAACCCCCCGCTGCAGTATGGCTAACAGAGCGACTTGAGTCGGCCGCTGGATGACCGTATTACAGCAC	171
CTTACACTGACAACACTCGTCACTAGTGAGACATTTGCGACTGTGCAATGGTCGCAATACCAGTCGACGMTTACGTMAKCAGCGCTTCAGTCTACTTACCATCTAACGGGGAATCCCCGTATGGCTAACAGAGCGACTTGAGTCGGCCGCTGGATGACCGTATTACAGCAC	171
CTTACACTGACAACACTCGTCACTAGTCCGGGCTTGTACACAGTGCAATGGTCGCAATACCAGTCGACGMTTACGTMAKCAGCGCTTCAGTCTACTTACCATCTAAACCMCGCCCMCAGTATGGCTAACAGAGCGACTTGAGTCGGCCGCTGGATGACCGTATTACAGCAC	171
CTTACACTGACAACACTCGTCACTAGTGAGCGAGCTAAATAAGTGCAATGGTCGCAATACCAGTCGACGMTTACGTMAKCAGCGCTTCAGTCTACTTACCATCTAACCATATATGGCAGTATGGCTAACAGAGCGACTTGAGTCGGCCGCTGGATGACCGTATTACAGCAC	171
CTTACACTGACAACACTCGTCACTAGTTGATGCAGAGAGCGGGTGCAATGGTCGCAATACCAGTCGACGMTTACGTMAKCAGCGCTTCAGTCTACTTACCATCTAATTCAAGGTCACAGTATGGCTAACAGAGCGACTTGAGTCGGCCGCTGGATGACCGTATTACAGCAC	171
CTTACACTGACAACACTCGTCACTAGTAAGTCATCGATCTGAGTGCAATGGTCGCAATACCAGTCGACGMTTACGTMAKCAGCGCTTCAGTCTACTTACCATCTAAMCGCCCCCTACAGTATGGCTAACAGAGCGACTTGAGTCGGCCGCTGGATGACCGTATTACAGCAC	171
CTTACACTGACAACACTCGTCACTAGTGAACCGCGCGCTATTGTGCAATGGTCGCAATACCAGTCGACATACAACAACAMAGCGCTTCAGTCTACTTACCATCTAAATGACGKCMTCAGTATGGCTAACAGAGCGACTTGAGTCGGCCGCTGGATGACCGTATTACAGCAC	171
CTTACACTGACAACACTCGTCACTAGTGTGATGACTTAATCCGTGCAATGGTCGCAATACCAGTCGACATACAACAACAMAGCGCTTCAGTCTACTTACCATCTAGCGTGGGAACTCAGTATGGCTAACAGAGCGACTTGAGTCGGCCGCTGGATGACCGTATTACAGCAC	171
CTTACACTGACAACACTCGTCACTAGTGACTGTTGCGATATTGTGCAATGGTCGCAATACCAGTCGACATACAACAACAMAGCGCTTCAGTCTACTTACCATCTAAGTCACGTGACCAGTATGGCTAACAGAGCGACTTGAGTCGGCCGCTGGATGACCGTATTACAGCAC	171
CTTACACTGACAACACTCGTCACTAGTTCCCTTCGCCTCACTGTGCAATGGTCGCAATACCAGTCGACATACAACAACAMAGCGCTTCAGTCTACTTACCATCTAMCMCGCCCACTCAGTATGGCTAACAGAGCGACTTGAGTCGGCCGCTGGATGACCGTATTACAGCAC	171
CTTACACTGACAACACTCGTCACTAGTGGATCATCCTTAGGTGTGCAATGGTCGCAATACCAGTCGACATACAACAACAMAGCGCTTCAGTCTACTTACCATCTAACTTAMACCCACACMCCGGCTAACAGAGCGACTTGAGTCGGCCGCTGGATGACCGTATTACAGCAC	171
CTTACACTGACAACACTCGTCACTAGTTATATAGACGAGTCCGTGCAATGGTCGCAATACCAGTCGACATACAACAACAMAGCGCTTCAGTCTACTTACCATCTAACACCCAKACACCGTATGGCTAACAGAGCGACTTGAGTCGGCCGCTGGATGACCGTATTACAGCAC	171
CTTACACTGACAACACTCGTCACTAGTGTATTGTCGTCGCCCGTGCAATGGTCGCAATACCAGTCGACATACAACAACAMAGCGCTTCAGTCTACTTACCATCTAATCCTGCAGGACAGTATGGCTAACAGAGCGACTTGAGTCGGCCGCTGGATGACCGTATTACAGCAC	171
CTTACACTGACAACACTCGTCACTAGTTTGCGAGCCCGGAATGTGCAATGGTCGCAATACCAGTCGACATACAACAACAMAGCGCTTCAGTCTACTTACCATCTAACTGMTTACGTMAKCATGGCTAACAGAGCGACTTGAGTCGGCCGCTGGATGACCGTATTACAGCAC	171
CTTACACTGACAACACTCGTCACTAGTCAACTATAGGCAGAGGTGCAATGGTCGCAATACCAGTCGACATACAACAACAMAGCGCTTCAGTCTACTTACCATCTAAACAACAACAMCAGTATGGCTAACAGAGCGACTTGAGTCGGCCGCTGGATGACCGTATTACAGCAC	171
CTTACACTGACAACACTCGTCACTAGTACCAAGCGGAAAGGCGTGCAATGGTCGCAATACCAGTCGACATACAACAACAMAGCGCTTCAGTCTACTTACCATCTAAGCTAAGCCGCCAGTATGGCTAACAGAGCGACTTGAGTCGGCCGCTGGATGACCGTATTACAGCAC	171
CTTACACTGACAACACTCGTCACTAGTGAATGGGTCCTACGGGTGCAATGGTCGCAATACCAGTCGACATACAACAACAMAGCGCTTCAGTCTACTTACCATCTAAACGATCCTCACAGTATGGCTAACAGAGCGACTTGAGTCGGCCGCTGGATGACCGTATTACAGCAC	171
CTTACACTGACAACACTCGTCACTAGTGTTGCGGGTTAATGGGTGCAATGGTCGCAATACCAGTCGACATACAACAACAMAGCGCTTCAGTCTACTTACCATCTAACTGACCTMCCCAGTATGGCTAACAGAGCGACTTGAGTCGGCCGCTGGATGACCGTATTACAGCAC	171
CTTACACTGACAACACTCGTCACTAGTTGTTCTCACCTAAGGGTGCAATGGTCGCAATACCAGTCGACATACAACAACAMAGCGCTTCAGTCTACTTACCATCTAAGTTACCCTGCCAGTATGGCTAACAGAGCGACTTGAGTCGGCCGCTGGATGACCGTATTACAGCAC	171
CTTACACTGACAACACTCGTCACTAGTTTGCTGTGGGAAGCTGTGCAATGGTCGCAATACCAGTCGACATACAACAACAMAGCGCTTCAGTCTACTTACCATCTAAKMTAMGCCACCAGTATGGCTAACAGAGCGACTTGAGTCGGCCGCTGGATGACCGTATTACAGCAC	171
CTTACACTGACAACACTCGTCACTAGTGTGGGTAACGAGCGAGTGCAATGGTCGCAATACCAGTCGACATACAACAACAMAGCGCTTCAGTCTACTTACCATCTAAKAGGCGCAGCCAGTATGGCTAACAGAGCGACTTGAGTCGGCCGCTGGATGACCGTATTACAGCAC	171
CTTACACTGACAACACTCGTCACTAGTTGAACATACCACATGGTGCAATGGTCGCAATACCAGTCGACATACAACAACAMAGCGCTTCAGTCTACTTACCATCTAAAACGAGGCKKCAGTATGGCTAACAGAGCGACTTGAGTCGGCCGCTGGATGACCGTATTACAGCAC	171
CTTACACTGACAACACTCGTCACTAGTCGATACACCAGTAGCGTGCAATGGTCGCAATACCAGTCGACATACAACAACAMAGCGCTTCAGTCTACTTACCATCTAACAGCAAAAATCAGTATGGCTAACAGAGCGACTTGAGTCGGCCGCTGGATGACCGTATTACAGCAC	171
CTTACACTGACAACACTCGTCACTAGTTCGAGCAAGTGCCATGTGCAATGGTCGCAATACCAGTCGACATACAACAACAMAGCGCTTCAGTCTACTTACCATCTAACAGGTAACAACAGTATGGCTAACAGAGCGACTTGAGTCGGCCGCTGGATGACCGTATTACAGCAC	171
CTTACACTGACAACACTCGTCACTAGTGATCTCGCCTACTATGTGCAATGGTCGCAATACCAGTCGACATACAACAACAMAGCGCTTCAGTCTACTTACCATCTAAATCGTACGATCAGTATGGCTAACAGAGCGACTTGAGTCGGCCGCTGGATGACCGTATTACAGCAC	171
CTTACACTGACAACACTCGTCACTAGTGGATGACAACAGTTCGTGCAATGGTCGCAATACCAGTCGACATACAACAACAMAGCGCTTCAGTCTACTTACCATCTAAGMTAMGCCACCAGTATGGCTAACAGAGCGACTTGAGTCGGCCGCTGGATGACCGTATTACAGCAC	171
CTTACACTGACAACACTCGTCACTAGTTTCTACCGTTTGTAGGTGCAATGGTCGCAATACCAGTCGACATACAACAACAMAGCGCTTCAGTCTACTTACCATCTAAACCAMTCGGACAGTATGGCTAACAGAGCGACTTGAGTCGGCCGCTGGATGACCGTATTACAGCAC	171
CTTACACTGACAACACTCGTCACTAGTGCATACACATGCGTAGTGCAATGGTCGCAATACCAGTCGACATACAACAACAMAGCGCTTCAGTCTACTTACCATCTAAMTGTCAATCACAGTATGGCTAACAGAGCGACTTGAGTCGGCCGCTGGATGACCGTATTACAGCAC	171
CTTACACTGACAACACTCGTCACTAGTCTCCCGGTTCGTATGGTGCAATGGTCGCAATACCAGTCGACATACAACAACAMAGCGCTTCAGTCTACTTACCATCTAACTTKGGMACACTKCCMGGCTAACAGAGCGACTTGAGTCGGCCGCTGGATGACCGTATTACAGCAC	171
CTTACACTGACAACACTCGTCACTAGTTCAAATAGTGGCCCGGTGCAATGGTCGCAATACCAGTCGACATACAACAACAMAGCGCTTCAGTCTACTTACCATCTAAGCGCATGCGCCAGTATGGCTAACAGAGCGACTTGAGTCGGCCGCTGGATGACCGTATTACAGCAC	171
CTTACACTGACAACACTCGTCACTAGTGAGGGATCCGAACTGGTGCAATGGTCGCAATACCAGTCGACATACAACAACAMAGCGCTTCAGTCTACTTACCATCTAACTGGTCAAAGGTCAATGGCTAACAGAGCGACTTGAGTCGGCCGCTGGATGACCGTATTACAGCAC	171
CTTACACTGACAACACTCGTCACTAGTCACGCTTGTAGTGGGGTGCAATGGTCGCAATACCAGTCGACATACAACAACAMAGCGCTTCAGTCTACTTACCATCTAAACMGGAAGTGCAGTATGGCTAACAGAGCGACTTGAGTCGGCCGCTGGATGACCGTATTACAGCAC	171
CTTACACTGACAACACTCGTCACTAGTGGCTCTCTTCGAGAGGTGCAATGGTCGCAATACCAGTCGACATACAACAACAMAGCGCTTCAGTCTACTTACCATCTAACGCCMTGTTGCAGTATGGCTAACAGAGCGACTTGAGTCGGCCGCTGGATGACCGTATTACAGCAC	171
CTTACACTGACAACACTCGTCACTAGTACCCTGTTAGCGATTGTGCAATGGTCGCAATACCAGTCGACATACAACAACAMAGCGCTTCAGTCTACTTACCATCTAAKCMGGGTAACCAGTATGGCTAACAGAGCGACTTGAGTCGGCCGCTGGATGACCGTATTACAGCAC	171
CTTACACTGACAACACTCGTCACTAGTCTACGCATTCTCTCAGTGCAATGGTCGCAATACCAGTCGACATACAACAACAMAGCGCTTCAGTCTACTTACCATCTAACTTTCACTCACTACGAGGCTAACAGAGCGACTTGAGTCGGCCGCTGGATGACCGTATTACAGCAC	171
CTTACACTGACAACACTCGTCACTAGTAACCCTTCTTTGTCTGTGCAATGGTCGCAATACCAGTCGACATACAACAACAMAGCGCTTCAGTCTACTTACCATCTAACGGCGCTAGCCAGTATGGCTAACAGAGCGACTTGAGTCGGCCGCTGGATGACCGTATTACAGCAC	171
CTTACACTGACAACACTCGTCACTAGTCACACTGAATATTCGGTGCAATGGTCGCAATACCAGTCGACATACAACAACAMAGCGCTTCAGTCTACTTACCATCTAAGGTTCGAACCCAGTATGGCTAACAGAGCGACTTGAGTCGGCCGCTGGATGACCGTATTACAGCAC	171
CTTACACTGACAACACTCGTCACTAGTGGTACGCGATGAACAGTGCAATGGTCGCAATACCAGTCGACATACAACAACAMAGCGCTTCAGTCTACTTACCATCTAAGCTGCGCCACCAGTATGGCTAACAGAGCGACTTGAGTCGGCCGCTGGATGACCGTATTACAGCAC	171
CTTACACTGACAACACTCGTCACTAGTGAACGCACAATGCCTGTGCAATGGTCGCAATACCAGTCGACATACAACAACAMAGCGCTTCAGTCTACTTACCATCTAACACCCTTACCCTGTATGGCTAACAGAGCGACTTGAGTCGGCCGCTGGATGACCGTATTACAGCAC	171
CTTACACTGACAACACTCGTCACTAGTTAAATCTACACGCCTGTGCAATGGTCGCAATACCAGTCGACATACAACAACAMAGCGCTTCAGTCTACTTACCATCTAATATGCAAATKCAGTATGGCTAACAGAGCGACTTGAGTCGGCCGCTGGATGACCGTATTACAGCAC	171
CTTACACTGACAACACTCGTCACTAGTTACATACACTAGGCTGTGCAATGGTCGCAATACCAGTCGACATACAACAACAMAGCGCTTCAGTCTACTTACCATCTAACTGCCTGAGGCAGTATGGCTAACAGAGCGACTTGAGTCGGCCGCTGGATGACCGTATTACAGCAC	171
CTTACACTGACAACACTCGTCACTAGTGCAGATTCCGTCAACGTGCAATGGTCGCAATACCAGTCGACATACAACAACAMAGCGCTTCAGTCTACTTACCATCTAACCCCCCGCTGCAGTATGGCTAACAGAGCGACTTGAGTCGGCCGCTGGATGACCGTATTACAGCAC	171
CTTACACTGACAACACTCGTCACTAGTTTCAAGAGCCACATCGTGCAATGGTCGCAATACCAGTCGACATACAACAACAMAGCGCTTCAGTCTACTTACCATCTAACGGGGAATCCCCGTATGGCTAACAGAGCGACTTGAGTCGGCCGCTGGATGACCGTATTACAGCAC	171
CTTACACTGACAACACTCGTCACTAGTGTACCGACAACAATCGTGCAATGGTCGCAATACCAGTCGACATACAACAACAMAGCGCTTCAGTCTACTTACCATCTAAACCMCGCCCMCAGTATGGCTAACAGAGCGACTTGAGTCGGCCGCTGGATGACCGTATTACAGCAC	171
CTTACACTGACAACACTCGTCACTAGTCACCGAGGTACATCAGTGCAATGGTCGCAATACCAGTCGACATACAACAACAMAGCGCTTCAGTCTACTTACCATCTAACCATATATGGCAGTATGGCTAACAGAGCGACTTGAGTCGGCCGCTGGATGACCGTATTACAGCAC	171
CTTACACTGACAACACTCGTCACTAGTTCCCTTCGAAACTCAGTGCAATGGTCGCAATACCAGTCGACATACAACAACAMAGCGCTTCAGTCTACTTACCATCTAATTCAAGGTCACAGTATGGCTAACAGAGCGACTTGAGTCGGCCGCTGGATGACCGTATTACAGCAC	171
CTTACACTGACAACACTCGTCACTAGTCTGCTCGAAGCAAGCGTGCAATGGTCGCAATACCAGTCGACATACAACAACAMAGCGCTTCAGTCTACTTACCATCTAAMCGCCCCCTACAGTATGGCTAACAGAGCGACTTGAGTCGGCCGCTGGATGACCGTATTACAGCAC	171
CTTACACTGACAACACTCGTCACTAGTCCATCTATAACTCACGTGCAATGGTCGCAATACCAGTCGACATGCTAAGCCGCAGCGCTTCAGTCTACTTACCATCTAAATGACGKCMTCAGTATGGCTAACAGAGCGACTTGAGTCGGCCGCTGGATGACCGTATTACAGCAC	171
CTTACACTGACAACACTCGTCACTAGTTAAACAGTGTGGTGTGTGCAATGGTCGCAATACCAGTCGACATGCTAAGCCGCAGCGCTTCAGTCTACTTACCATCTAGCGTGGGAACTCAGTATGGCTAACAGAGCGACTTGAGTCGGCCGCTGGATGACCGTATTACAGCAC	171
CTTACACTGACAACACTCGTCACTAGTTGTGCATATGCGGACGTGCAATGGTCGCAATACCAGTCGACATGCTAAGCCGCAGCGCTTCAGTCTACTTACCATCTAAGTCACGTGACCAGTATGGCTAACAGAGCGACTTGAGTCGGCCGCTGGATGACCGTATTACAGCAC	171
CTTACACTGACAACACTCGTCACTAGTGGATAGGCGGCTATTGTGCAATGGTCGCAATACCAGTCGACATGCTAAGCCGCAGCGCTTCAGTCTACTTACCATCTAMCMCGCCCACTCAGTATGGCTAACAGAGCGACTTGAGTCGGCCGCTGGATGACCGTATTACAGCAC	171
CTTACACTGACAACACTCGTCACTAGTGACATGCCCTAATTAGTGCAATGGTCGCAATACCAGTCGACATGCTAAGCCGCAGCGCTTCAGTCTACTTACCATCTAACTTAMACCCACACMCCGGCTAACAGAGCGACTTGAGTCGGCCGCTGGATGACCGTATTACAGCAC	171
CTTACACTGACAACACTCGTCACTAGTAAGGCTGTCACAAGTGTGCAATGGTCGCAATACCAGTCGACATGCTAAGCCGCAGCGCTTCAGTCTACTTACCATCTAACACCCAKACACCGTATGGCTAACAGAGCGACTTGAGTCGGCCGCTGGATGACCGTATTACAGCAC	171
CTTACACTGACAACACTCGTCACTAGTCACCTTGGTAGGACAGTGCAATGGTCGCAATACCAGTCGACATGCTAAGCCGCAGCGCTTCAGTCTACTTACCATCTAATCCTGCAGGACAGTATGGCTAACAGAGCGACTTGAGTCGGCCGCTGGATGACCGTATTACAGCAC	171
CTTACACTGACAACACTCGTCACTAGTAACTACGTTAGCACTGTGCAATGGTCGCAATACCAGTCGACATGCTAAGCCGCAGCGCTTCAGTCTACTTACCATCTAACTGMTTACGTMAKCATGGCTAACAGAGCGACTTGAGTCGGCCGCTGGATGACCGTATTACAGCAC	171
CTTACACTGACAACACTCGTCACTAGTGCTGGTTACTTGATCGTGCAATGGTCGCAATACCAGTCGACATGCTAAGCCGCAGCGCTTCAGTCTACTTACCATCTAAACAACAACAMCAGTATGGCTAACAGAGCGACTTGAGTCGGCCGCTGGATGACCGTATTACAGCAC	171
CTTACACTGACAACACTCGTCACTAGTTCTGCTGGAAGAATGGTGCAATGGTCGCAATACCAGTCGACATGCTAAGCCGCAGCGCTTCAGTCTACTTACCATCTAAGCTAAGCCGCCAGTATGGCTAACAGAGCGACTTGAGTCGGCCGCTGGATGACCGTATTACAGCAC	171
CTTACACTGACAACACTCGTCACTAGTACTGCAACCTCCACAGTGCAATGGTCGCAATACCAGTCGACATGCTAAGCCGCAGCGCTTCAGTCTACTTACCATCTAAACGATCCTCACAGTATGGCTAACAGAGCGACTTGAGTCGGCCGCTGGATGACCGTATTACAGCAC	171
CTTACACTGACAACACTCGTCACTAGTTAACGGATCCTGTTTGTGCAATGGTCGCAATACCAGTCGACATGCTAAGCCGCAGCGCTTCAGTCTACTTACCATCTAACTGACCTMCCCAGTATGGCTAACAGAGCGACTTGAGTCGGCCGCTGGATGACCGTATTACAGCAC	171
CTTACACTGACAACACTCGTCACTAGTACTTTCCGGCATAACGTGCAATGGTCGCAATACCAGTCGACATGCTAAGCCGCAGCGCTTCAGTCTACTTACCATCTAAGTTACCCTGCCAGTATGGCTAACAGAGCGACTTGAGTCGGCCGCTGGATGACCGTATTACAGCAC	171
CTTACACTGACAACACTCGTCACTAGTCTCGAGACCAGGTAAGTGCAATGGTCGCAATACCAGTCGACATGCTAAGCCGCAGCGCTTCAGTCTACTTACCATCTAAKMTAMGCCACCAGTATGGCTAACAGAGCGACTTGAGTCGGCCGCTGGATGACCGTATTACAGCAC	171
CTTACACTGACAACACTCGTCACTAGTACCCGACCCTGCATAGTGCAATGGTCGCAATACCAGTCGACATGCTAAGCCGCAGCGCTTCAGTCTACTTACCATCTAAKAGGCGCAGCCAGTATGGCTAACAGAGCGACTTGAGTCGGCCGCTGGATGACCGTATTACAGCAC	171
CTTACACTGACAACACTCGTCACTAGTGGCCGTACGATACTTGTGCAATGGTCGCAATACCAGTCGACATGCTAAGCCGCAGCGCTTCAGTCTACTTACCATCTAAAACGAGGCKKCAGTATGGCTAACAGAGCGACTTGAGTCGGCCGCTGGATGACCGTATTACAGCAC	171
CTTACACTGACAACACTCGTCACTAGTTTGTGAACCATGCCCGTGCAATGGTCGCAATACCAGTCGACATGCTAAGCCGCAGCGCTTCAGTCTACTTACCATCTAACAGCAAAAATCAGTATGGCTAACAGAGCGACTTGAGTCGGCCGCTGGATGACCGTATTACAGCAC	171
CTTACACTGACAACACTCGTCACTAGTTGGTGCCAATCTTGTGTGCAATGGTCGCAATACCAGTCGACATGCTAAGCCGCAGCGCTTCAGTCTACTTACCATCTAACAGGTAACAACAGTATGGCTAACAGAGCGACTTGAGTCGGCCGCTGGATGACCGTATTACAGCAC	171
CTTACACTGACAACACTCGTCACTAGTGACGCGACGCCTAATGTGCAATGGTCGCAATACCAGTCGACATGCTAAGCCGCAGCGCTTCAGTCTACTTACCATCTAAATCGTACGATCAGTATGGCTAACAGAGCGACTTGAGTCGGCCGCTGGATGACCGTATTACAGCAC	171
CTTACACTGACAACACTCGTCACTAGTAAGACATCTACCGGGGTGCAATGGTCGCAATACCAGTCGACATGCTAAGCCGCAGCGCTTCAGTCTACTTACCATCTAAGMTAMGCCACCAGTATGGCTAACAGAGCGACTTGAGTCGGCCGCTGGATGACCGTATTACAGCAC	171
CTTACACTGACAACACTCGTCACTAGTACAGATGCCACTGCCGTGCAATGGTCGCAATACCAGTCGACATGCTAAGCCGCAGCGCTTCAGTCTACTTACCATCTAAACCAMTCGGACAGTATGGCTAACAGAGCGACTTGAGTCGGCCGCTGGATGACCGTATTACAGCAC	171
CTTACACTGACAACACTCGTCACTAGTGATACATGGGTACGGGTGCAATGGTCGCAATACCAGTCGACATGCTAAGCCGCAGCGCTTCAGTCTACTTACCATCTAAMTGTCAATCACAGTATGGCTAACAGAGCGACTTGAGTCGGCCGCTGGATGACCGTATTACAGCAC	171
CTTACACTGACAACACTCGTCACTAGTAAAGTCTGTCTCCAAGTGCAATGGTCGCAATACCAGTCGACATGCTAAGCCGCAGCGCTTCAGTCTACTTACCATCTAACTTKGGMACACTKCCMGGCTAACAGAGCGACTTGAGTCGGCCGCTGGATGACCGTATTACAGCAC	171
CTTACACTGACAACACTCGTCACTAGTGGGTGGGTATCATGGGTGCAATGGTCGCAATACCAGTCGACATGCTAAGCCGCAGCGCTTCAGTCTACTTACCATCTAAGCGCATGCGCCAGTATGGCTAACAGAGCGACTTGAGTCGGCCGCTGGATGACCGTATTACAGCAC	171
CTTACACTGACAACACTCGTCACTAGTCATTTACCCTTGGGCGTGCAATGGTCGCAATACCAGTCGACATGCTAAGCCGCAGCGCTTCAGTCTACTTACCATCTAACTGGTCAAAGGTCAATGGCTAACAGAGCGACTTGAGTCGGCCGCTGGATGACCGTATTACAGCAC	171
CTTACACTGACAACACTCGTCACTAGTTAACAGTAGGCGCGCGTGCAATGGTCGCAATACCAGTCGACATGCTAAGCCGCAGCGCTTCAGTCTACTTACCATCTAAACMGGAAGTGCAGTATGGCTAACAGAGCGACTTGAGTCGGCCGCTGGATGACCGTATTACAGCAC	171
CTTACACTGACAACACTCGTCACTAGTCACATCATCATTGCTGTGCAATGGTCGCAATACCAGTCGACATGCTAAGCCGCAGCGCTTCAGTCTACTTACCATCTAACGCCMTGTTGCAGTATGGCTAACAGAGCGACTTGAGTCGGCCGCTGGATGACCGTATTACAGCAC	171
CTTACACTGACAACACTCGTCACTAGTTTGAGGACAAGTAGGGTGCAATGGTCGCAATACCAGTCGACATGCTAAGCCGCAGCGCTTCAGTCTACTTACCATCTAAKCMGGGTAACCAGTATGGCTAACAGAGCGACTTGAGTCGGCCGCTGGATGACCGTATTACAGCAC	171
CTTACACTGACAACACTCGTCACTAGTGCTACATTTACTTCGGTGCAATGGTCGCAATACCAGTCGACATGCTAAGCCGCAGCGCTTCAGTCTACTTACCATCTAACTTTCACTCACTACGAGGCTAACAGAGCGACTTGAGTCGGCCGCTGGATGACCGTATTACAGCAC	171
CTTACACTGACAACACTCGTCACTAGTGCGTTCTGTGTAGTTGTGCAATGGTCGCAATACCAGTCGACATGCTAAGCCGCAGCGCTTCAGTCTACTTACCATCTAACGGCGCTAGCCAGTATGGCTAACAGAGCGACTTGAGTCGGCCGCTGGATGACCGTATTACAGCAC	171
CTTACACTGACAACACTCGTCACTAGTTCCAGTTCGGTGTTTGTGCAATGGTCGCAATACCAGTCGACATGCTAAGCCGCAGCGCTTCAGTCTACTTACCATCTAAGGTTCGAACCCAGTATGGCTAACAGAGCGACTTGAGTCGGCCGCTGGATGACCGTATTACAGCAC	171
CTTACACTGACAACACTCGTCACTAGTCTTGACCCTAGCCTGGTGCAATGGTCGCAATACCAGTCGACATGCTAAGCCGCAGCGCTTCAGTCTACTTACCATCTAAGCTGCGCCACCAGTATGGCTAACAGAGCGACTTGAGTCGGCCGCTGGATGACCGTATTACAGCAC	171
CTTACACTGACAACACTCGTCACTAGTCAGTCATTCACGTTAGTGCAATGGTCGCAATACCAGTCGACATGCTAAGCCGCAGCGCTTCAGTCTACTTACCATCTAACACCCTTACCCTGTATGGCTAACAGAGCGACTTGAGTCGGCCGCTGGATGACCGTATTACAGCAC	171
CTTACACTGACAACACTCGTCACTAGTACGGCGGAGCTGTATGTGCAATGGTCGCAATACCAGTCGACATGCTAAGCCGCAGCGCTTCAGTCTACTTACCATCTAATATGCAAATKCAGTATGGCTAACAGAGCGACTTGAGTCGGCCGCTGGATGACCGTATTACAGCAC	171
CTTACACTGACAACACTCGTCACTAGTTCCTGGCTCGGTACAGTGCAATGGTCGCAATACCAGTCGACATGCTAAGCCGCAGCGCTTCAGTCTACTTACCATCTAACTGCCTGAGGCAGTATGGCTAACAGAGCGACTTGAGTCGGCCGCTGGATGACCGTATTACAGCAC	171
CTTACACTGACAACACTCGTCACTAGTTGAGCTAGATCCTACGTGCAATGGTCGCAATACCAGTCGACATGCTAAGCCGCAGCGCTTCAGTCTACTTACCATCTAACCCCCCGCTGCAGTATGGCTAACAGAGCGACTTGAGTCGGCCGCTGGATGACCGTATTACAGCAC	171
CTTACACTGACAACACTCGTCACTAGTTAGAACAAACTCGTCGTGCAATGGTCGCAATACCAGTCGACATGCTAAGCCGCAGCGCTTCAGTCTACTTACCATCTAACGGGGAATCCCCGTATGGCTAACAGAGCGACTTGAGTCGGCCGCTGGATGACCGTATTACAGCAC	171
CTTACACTGACAACACTCGTCACTAGTTTTCCGGTGACACGTGTGCAATGGTCGCAATACCAGTCGACATGCTAAGCCGCAGCGCTTCAGTCTACTTACCATCTAAACCMCGCCCMCAGTATGGCTAACAGAGCGACTTGAGTCGGCCGCTGGATGACCGTATTACAGCAC	171
CTTACACTGACAACACTCGTCACTAGTGAGGCATGATTTCACGTGCAATGGTCGCAATACCAGTCGACATGCTAAGCCGCAGCGCTTCAGTCTACTTACCATCTAACCATATATGGCAGTATGGCTAACAGAGCGACTTGAGTCGGCCGCTGGATGACCGTATTACAGCAC	171
CTTACACTGACAACACTCGTCACTAGTTCGATCATGACACGCGTGCAATGGTCGCAATACCAGTCGACATGCTAAGCCGCAGCGCTTCAGTCTACTTACCATCTAATTCAAGGTCACAGTATGGCTAACAGAGCGACTTGAGTCGGCCGCTGGATGACCGTATTACAGCAC	171
CTTACACTGACAACACTCGTCACTAGTCACACAGGCCCTTAGGTGCAATGGTCGCAATACCAGTCGACATGCTAAGCCGCAGCGCTTCAGTCTACTTACCATCTAAMCGCCCCCTACAGTATGGCTAACAGAGCGACTTGAGTCGGCCGCTGGATGACCGTATTACAGCAC	171
CTTACACTGACAACACTCGTCACTAGTACTTGTCACAGGATGGTGCAATGGTCGCAATACCAGTCGACATACGATCCTCAAGCGCTTCAGTCTACTTACCATCTAAATGACGKCMTCAGTATGGCTAACAGAGCGACTTGAGTCGGCCGCTGGATGACCGTATTACAGCAC	171
CTTACACTGACAACACTCGTCACTAGTCTTGTGTCTATACAGGTGCAATGGTCGCAATACCAGTCGACATACGATCCTCAAGCGCTTCAGTCTACTTACCATCTAGCGTGGGAACTCAGTATGGCTAACAGAGCGACTTGAGTCGGCCGCTGGATGACCGTATTACAGCAC	171
CTTACACTGACAACACTCGTCACTAGTGCATGCGCAGTAGGAGTGCAATGGTCGCAATACCAGTCGACATACGATCCTCAAGCGCTTCAGTCTACTTACCATCTAAGTCACGTGACCAGTATGGCTAACAGAGCGACTTGAGTCGGCCGCTGGATGACCGTATTACAGCAC	171
CTTACACTGACAACACTCGTCACTAGTCCGAAATGGAGGCACGTGCAATGGTCGCAATACCAGTCGACATACGATCCTCAAGCGCTTCAGTCTACTTACCATCTAMCMCGCCCACTCAGTATGGCTAACAGAGCGACTTGAGTCGGCCGCTGGATGACCGTATTACAGCAC	171
CTTACACTGACAACACTCGTCACTAGTCGAAGCCAGTTAATTGTGCAATGGTCGCAATACCAGTCGACATACGATCCTCAAGCGCTTCAGTCTACTTACCATCTAACTTAMACCCACACMCCGGCTAACAGAGCGACTTGAGTCGGCCGCTGGATGACCGTATTACAGCAC	171
CTTACACTGACAACACTCGTCACTAGTCAGGTTCTTACGAAAGTGCAATGGTCGCAATACCAGTCGACATACGATCCTCAAGCGCTTCAGTCTACTTACCATCTAACACCCAKACACCGTATGGCTAACAGAGCGACTTGAGTCGGCCGCTGGATGACCGTATTACAGCAC	171
CTTACACTGACAACACTCGTCACTAGTGACGCTTATTTGTACGTGCAATGGTCGCAATACCAGTCGACATACGATCCTCAAGCGCTTCAGTCTACTTACCATCTAATCCTGCAGGACAGTATGGCTAACAGAGCGACTTGAGTCGGCCGCTGGATGACCGTATTACAGCAC	171
CTTACACTGACAACACTCGTCACTAGTAGGAACACAGTTCACGTGCAATGGTCGCAATACCAGTCGACATACGATCCTCAAGCGCTTCAGTCTACTTACCATCTAACTGMTTACGTMAKCATGGCTAACAGAGCGACTTGAGTCGGCCGCTGGATGACCGTATTACAGCAC	171
CTTACACTGACAACACTCGTCACTAGTTTCATAAGGTGCGGAGTGCAATGGTCGCAATACCAGTCGACATACGATCCTCAAGCGCTTCAGTCTACTTACCATCTAAACAACAACAMCAGTATGGCTAACAGAGCGACTTGAGTCGGCCGCTGGATGACCGTATTACAGCAC	171
CTTACACTGACAACACTCGTCACTAGTAACAGCAACTGCTCCGTGCAATGGTCGCAATACCAGTCGACATACGATCCTCAAGCGCTTCAGTCTACTTACCATCTAAGCTAAGCCGCCAGTATGGCTAACAGAGCGACTTGAGTCGGCCGCTGGATGACCGTATTACAGCAC	171
CTTACACTGACAACACTCGTCACTAGTTCTGACGCACGCTTCGTGCAATGGTCGCAATACCAGTCGACATACGATCCTCAAGCGCTTCAGTCTACTTACCATCTAAACGATCCTCACAGTATGGCTAACAGAGCGACTTGAGTCGGCCGCTGGATGACCGTATTACAGCAC	171
CTTACACTGACAACACTCGTCACTAGTTCCTCATTCCGGTACGTGCAATGGTCGCAATACCAGTCGACATACGATCCTCAAGCGCTTCAGTCTACTTACCATCTAACTGACCTMCCCAGTATGGCTAACAGAGCGACTTGAGTCGGCCGCTGGATGACCGTATTACAGCAC	171
CTTACACTGACAACACTCGTCACTAGTGTTCTGCATGCCCACGTGCAATGGTCGCAATACCAGTCGACATACGATCCTCAAGCGCTTCAGTCTACTTACCATCTAAGTTACCCTGCCAGTATGGCTAACAGAGCGACTTGAGTCGGCCGCTGGATGACCGTATTACAGCAC	171
CTTACACTGACAACACTCGTCACTAGTTGGTGAGCTTCACTGGTGCAATGGTCGCAATACCAGTCGACATACGATCCTCAAGCGCTTCAGTCTACTTACCATCTAAKMTAMGCCACCAGTATGGCTAACAGAGCGACTTGAGTCGGCCGCTGGATGACCGTATTACAGCAC	171
CTTACACTGACAACACTCGTCACTAGTATAGCGCCTTGGTTTGTGCAATGGTCGCAATACCAGTCGACATACGATCCTCAAGCGCTTCAGTCTACTTACCATCTAAKAGGCGCAGCCAGTATGGCTAACAGAGCGACTTGAGTCGGCCGCTGGATGACCGTATTACAGCAC	171
CTTACACTGACAACACTCGTCACTAGTACGCGATTTATGCATGTGCAATGGTCGCAATACCAGTCGACATACGATCCTCAAGCGCTTCAGTCTACTTACCATCTAAAACGAGGCKKCAGTATGGCTAACAGAGCGACTTGAGTCGGCCGCTGGATGACCGTATTACAGCAC	171
CTTACACTGACAACACTCGTCACTAGTTTCAGTCTGCAAAGAGTGCAATGGTCGCAATACCAGTCGACATACGATCCTCAAGCGCTTCAGTCTACTTACCATCTAACAGCAAAAATCAGTATGGCTAACAGAGCGACTTGAGTCGGCCGCTGGATGACCGTATTACAGCAC	171
CTTACACTGACAACACTCGTCACTAGTCAGGGTGGGTAATAGGTGCAATGGTCGCAATACCAGTCGACATACGATCCTCAAGCGCTTCAGTCTACTTACCATCTAACAGGTAACAACAGTATGGCTAACAGAGCGACTTGAGTCGGCCGCTGGATGACCGTATTACAGCAC	171
CTTACACTGACAACACTCGTCACTAGTCGATACGGTCACGTTGTGCAATGGTCGCAATACCAGTCGACATACGATCCTCAAGCGCTTCAGTCTACTTACCATCTAAATCGTACGATCAGTATGGCTAACAGAGCGACTTGAGTCGGCCGCTGGATGACCGTATTACAGCAC	171
CTTACACTGACAACACTCGTCACTAGTCTGTTCGATCTGAGCGTGCAATGGTCGCAATACCAGTCGACATACGATCCTCAAGCGCTTCAGTCTACTTACCATCTAAGMTAMGCCACCAGTATGGCTAACAGAGCGACTTGAGTCGGCCGCTGGATGACCGTATTACAGCAC	171
CTTACACTGACAACACTCGTCACTAGTTATAGATCTCCCTGTGTGCAATGGTCGCAATACCAGTCGACATACGATCCTCAAGCGCTTCAGTCTACTTACCATCTAAACCAMTCGGACAGTATGGCTAACAGAGCGACTTGAGTCGGCCGCTGGATGACCGTATTACAGCAC	171
CTTACACTGACAACACTCGTCACTAGTCTTGGACATAATGCAGTGCAATGGTCGCAATACCAGTCGACATACGATCCTCAAGCGCTTCAGTCTACTTACCATCTAAMTGTCAATCACAGTATGGCTAACAGAGCGACTTGAGTCGGCCGCTGGATGACCGTATTACAGCAC	171
CTTACACTGACAACACTCGTCACTAGTATCGGTAGTGTTAGGGTGCAATGGTCGCAATACCAGTCGACATACGATCCTCAAGCGCTTCAGTCTACTTACCATCTAACTTKGGMACACTKCCMGGCTAACAGAGCGACTTGAGTCGGCCGCTGGATGACCGTATTACAGCAC	171
CTTACACTGACAACACTCGTCACTAGTGTCGACATTCAACATGTGCAATGGTCGCAATACCAGTCGACATACGATCCTCAAGCGCTTCAGTCTACTTACCATCTAAGCGCATGCGCCAGTATGGCTAACAGAGCGACTTGAGTCGGCCGCTGGATGACCGTATTACAGCAC	171
CTTACACTGACAACACTCGTCACTAGTTGCACCAAAGAGCGAGTGCAATGGTCGCAATACCAGTCGACATACGATCCTCAAGCGCTTCAGTCTACTTACCATCTAACTGGTCAAAGGTCAATGGCTAACAGAGCGACTTGAGTCGGCCGCTGGATGACCGTATTACAGCAC	171
CTTACACTGACAACACTCGTCACTAGTGGTCATCCGTTATGTGTGCAATGGTCGCAATACCAGTCGACATACGATCCTCAAGCGCTTCAGTCTACTTACCATCTAAACMGGAAGTGCAGTATGGCTAACAGAGCGACTTGAGTCGGCCGCTGGATGACCGTATTACAGCAC	171
CTTACACTGACAACACTCGTCACTAGTTAGCGTGAACGCAATGTGCAATGGTCGCAATACCAGTCGACATACGATCCTCAAGCGCTTCAGTCTACTTACCATCTAACGCCMTGTTGCAGTATGGCTAACAGAGCGACTTGAGTCGGCCGCTGGATGACCGTATTACAGCAC	171
CTTACACTGACAACACTCGTCACTAGTCTCTCACACCTAACAGTGCAATGGTCGCAATACCAGTCGACATACGATCCTCAAGCGCTTCAGTCTACTTACCATCTAAKCMGGGTAACCAGTATGGCTAACAGAGCGACTTGAGTCGGCCGCTGGATGACCGTATTACAGCAC	171
CTTACACTGACAACACTCGTCACTAGTCGGGATAAATTTGTGGTGCAATGGTCGCAATACCAGTCGACATACGATCCTCAAGCGCTTCAGTCTACTTACCATCTAACTTTCACTCACTACGAGGCTAACAGAGCGACTTGAGTCGGCCGCTGGATGACCGTATTACAGCAC	171
CTTACACTGACAACACTCGTCACTAGTCTGATTTGCATATGCGTGCAATGGTCGCAATACCAGTCGACATACGATCCTCAAGCGCTTCAGTCTACTTACCATCTAACGGCGCTAGCCAGTATGGCTAACAGAGCGACTTGAGTCGGCCGCTGGATGACCGTATTACAGCAC	171
CTTACACTGACAACACTCGTCACTAGTGCATGGAATTTCCAGGTGCAATGGTCGCAATACCAGTCGACATACGATCCTCAAGCGCTTCAGTCTACTTACCATCTAAGGTTCGAACCCAGTATGGCTAACAGAGCGACTTGAGTCGGCCGCTGGATGACCGTATTACAGCAC	171
CTTACACTGACAACACTCGTCACTAGTGTGGACATTGGTTGAGTGCAATGGTCGCAATACCAGTCGACATACGATCCTCAAGCGCTTCAGTCTACTTACCATCTAAGCTGCGCCACCAGTATGGCTAACAGAGCGACTTGAGTCGGCCGCTGGATGACCGTATTACAGCAC	171
CTTACACTGACAACACTCGTCACTAGTACATTCCTGATGTCGGTGCAATGGTCGCAATACCAGTCGACATACGATCCTCAAGCGCTTCAGTCTACTTACCATCTAACACCCTTACCCTGTATGGCTAACAGAGCGACTTGAGTCGGCCGCTGGATGACCGTATTACAGCAC	171
CTTACACTGACAACACTCGTCACTAGTACATCACCTGCGCCAGTGCAATGGTCGCAATACCAGTCGACATACGATCCTCAAGCGCTTCAGTCTACTTACCATCTAATATGCAAATKCAGTATGGCTAACAGAGCGACTTGAGTCGGCCGCTGGATGACCGTATTACAGCAC	171
CTTACACTGACAACACTCGTCACTAGTACATCTTCGACATCTGTGCAATGGTCGCAATACCAGTCGACATACGATCCTCAAGCGCTTCAGTCTACTTACCATCTAACTGCCTGAGGCAGTATGGCTAACAGAGCGACTTGAGTCGGCCGCTGGATGACCGTATTACAGCAC	171
CTTACACTGACAACACTCGTCACTAGTTACGATGAGTTATGGGTGCAATGGTCGCAATACCAGTCGACATACGATCCTCAAGCGCTTCAGTCTACTTACCATCTAACCCCCCGCTGCAGTATGGCTAACAGAGCGACTTGAGTCGGCCGCTGGATGACCGTATTACAGCAC	171
CTTACACTGACAACACTCGTCACTAGTTCCCTCAAGCATTATGTGCAATGGTCGCAATACCAGTCGACATACGATCCTCAAGCGCTTCAGTCTACTTACCATCTAACGGGGAATCCCCGTATGGCTAACAGAGCGACTTGAGTCGGCCGCTGGATGACCGTATTACAGCAC	171
CTTACACTGACAACACTCGTCACTAGTGCTTATTAAGTCCCAGTGCAATGGTCGCAATACCAGTCGACATACGATCCTCAAGCGCTTCAGTCTACTTACCATCTAAACCMCGCCCMCAGTATGGCTAACAGAGCGACTTGAGTCGGCCGCTGGATGACCGTATTACAGCAC	171
CTTACACTGACAACACTCGTCACTAGTCGGGTTCGATCGCATGTGCAATGGTCGCAATACCAGTCGACATACGATCCTCAAGCGCTTCAGTCTACTTACCATCTAACCATATATGGCAGTATGGCTAACAGAGCGACTTGAGTCGGCCGCTGGATGACCGTATTACAGCAC	171
CTTACACTGACAACACTCGTCACTAGTCAGGCACTAGGTATTGTGCAATGGTCGCAATACCAGTCGACATACGATCCTCAAGCGCTTCAGTCTACTTACCATCTAATTCAAGGTCACAGTATGGCTAACAGAGCGACTTGAGTCGGCCGCTGGATGACCGTATTACAGCAC	171
CTTACACTGACAACACTCGTCACTAGTCTAAACTAGACTCGGGTGCAATGGTCGCAATACCAGTCGACATACGATCCTCAAGCGCTTCAGTCTACTTACCATCTAAMCGCCCCCTACAGTATGGCTAACAGAGCGACTTGAGTCGGCCGCTGGATGACCGTATTACAGCAC	171
CTTACACTGACAACACTCGTCACTAGTAGCGGTGACGTGATGGTGCAATGGTCGCAATACCAGTCGACATCTGACCTMCCAGCGCTTCAGTCTACTTACCATCTAAATGACGKCMTCAGTATGGCTAACAGAGCGACTTGAGTCGGCCGCTGGATGACCGTATTACAGCAC	171
CTTACACTGACAACACTCGTCACTAGTTTACTGCTTTGGAAGGTGCAATGGTCGCAATACCAGTCGACATCTGACCTMCCAGCGCTTCAGTCTACTTACCATCTAGCGTGGGAACTCAGTATGGCTAACAGAGCGACTTGAGTCGGCCGCTGGATGACCGTATTACAGCAC	171
CTTACACTGACAACACTCGTCACTAGTCCTGACTTCTCTTGTGTGCAATGGTCGCAATACCAGTCGACATCTGACCTMCCAGCGCTTCAGTCTACTTACCATCTAAGTCACGTGACCAGTATGGCTAACAGAGCGACTTGAGTCGGCCGCTGGATGACCGTATTACAGCAC	171
CTTACACTGACAACACTCGTCACTAGTAGCCGCACAGATAGGGTGCAATGGTCGCAATACCAGTCGACATCTGACCTMCCAGCGCTTCAGTCTACTTACCATCTAMCMCGCCCACTCAGTATGGCTAACAGAGCGACTTGAGTCGGCCGCTGGATGACCGTATTACAGCAC	171
CTTACACTGACAACACTCGTCACTAGTAGGAGGCACGATTGCGTGCAATGGTCGCAATACCAGTCGACATCTGACCTMCCAGCGCTTCAGTCTACTTACCATCTAACTTAMACCCACACMCCGGCTAACAGAGCGACTTGAGTCGGCCGCTGGATGACCGTATTACAGCAC	171
CTTACACTGACAACACTCGTCACTAGTGTGGCAGAGAGTGAAGTGCAATGGTCGCAATACCAGTCGACATCTGACCTMCCAGCGCTTCAGTCTACTTACCATCTAACACCCAKACACCGTATGGCTAACAGAGCGACTTGAGTCGGCCGCTGGATGACCGTATTACAGCAC	171
CTTACACTGACAACACTCGTCACTAGTGCACATCTTCATCCAGTGCAATGGTCGCAATACCAGTCGACATCTGACCTMCCAGCGCTTCAGTCTACTTACCATCTAATCCTGCAGGACAGTATGGCTAACAGAGCGACTTGAGTCGGCCGCTGGATGACCGTATTACAGCAC	171
CTTACACTGACAACACTCGTCACTAGTTGTTACGTTAGCATGGTGCAATGGTCGCAATACCAGTCGACATCTGACCTMCCAGCGCTTCAGTCTACTTACCATCTAACTGMTTACGTMAKCATGGCTAACAGAGCGACTTGAGTCGGCCGCTGGATGACCGTATTACAGCAC	171
CTTACACTGACAACACTCGTCACTAGTGACACAGAAAGCTTTGTGCAATGGTCGCAATACCAGTCGACATCTGACCTMCCAGCGCTTCAGTCTACTTACCATCTAAACAACAACAMCAGTATGGCTAACAGAGCGACTTGAGTCGGCCGCTGGATGACCGTATTACAGCAC	171
CTTACACTGACAACACTCGTCACTAGTTTGAGCTGCCAGTTGGTGCAATGGTCGCAATACCAGTCGACATCTGACCTMCCAGCGCTTCAGTCTACTTACCATCTAAGCTAAGCCGCCAGTATGGCTAACAGAGCGACTTGAGTCGGCCGCTGGATGACCGTATTACAGCAC	171
CTTACACTGACAACACTCGTCACTAGTCCGTACACGACCTCTGTGCAATGGTCGCAATACCAGTCGACATCTGACCTMCCAGCGCTTCAGTCTACTTACCATCTAAACGATCCTCACAGTATGGCTAACAGAGCGACTTGAGTCGGCCGCTGGATGACCGTATTACAGCAC	171
CTTACACTGACAACACTCGTCACTAGTTCTTTCACTCGTACAGTGCAATGGTCGCAATACCAGTCGACATCTGACCTMCCAGCGCTTCAGTCTACTTACCATCTAACTGACCTMCCCAGTATGGCTAACAGAGCGACTTGAGTCGGCCGCTGGATGACCGTATTACAGCAC	171
CTTACACTGACAACACTCGTCACTAGTGGTGACAGATCATTCGTGCAATGGTCGCAATACCAGTCGACATCTGACCTMCCAGCGCTTCAGTCTACTTACCATCTAAGTTACCCTGCCAGTATGGCTAACAGAGCGACTTGAGTCGGCCGCTGGATGACCGTATTACAGCAC	171
CTTACACTGACAACACTCGTCACTAGTATTCGAGAGATCGTTGTGCAATGGTCGCAATACCAGTCGACATCTGACCTMCCAGCGCTTCAGTCTACTTACCATCTAAKMTAMGCCACCAGTATGGCTAACAGAGCGACTTGAGTCGGCCGCTGGATGACCGTATTACAGCAC	171
CTTACACTGACAACACTCGTCACTAGTACCGCTGAACCTTTAGTGCAATGGTCGCAATACCAGTCGACATCTGACCTMCCAGCGCTTCAGTCTACTTACCATCTAAKAGGCGCAGCCAGTATGGCTAACAGAGCGACTTGAGTCGGCCGCTGGATGACCGTATTACAGCAC	171
CTTACACTGACAACACTCGTCACTAGTTTACTTTCCTCTCGAGTGCAATGGTCGCAATACCAGTCGACATCTGACCTMCCAGCGCTTCAGTCTACTTACCATCTAAAACGAGGCKKCAGTATGGCTAACAGAGCGACTTGAGTCGGCCGCTGGATGACCGTATTACAGCAC	171
CTTACACTGACAACACTCGTCACTAGTGCTTTCGTGGCTTGCGTGCAATGGTCGCAATACCAGTCGACATCTGACCTMCCAGCGCTTCAGTCTACTTACCATCTAACAGCAAAAATCAGTATGGCTAACAGAGCGACTTGAGTCGGCCGCTGGATGACCGTATTACAGCAC	171
CTTACACTGACAACACTCGTCACTAGTCTCTCTCCGGACTCTGTGCAATGGTCGCAATACCAGTCGACATCTGACCTMCCAGCGCTTCAGTCTACTTACCATCTAACAGGTAACAACAGTATGGCTAACAGAGCGACTTGAGTCGGCCGCTGGATGACCGTATTACAGCAC	171
CTTACACTGACAACACTCGTCACTAGTGCAAGAGAAACCTGTGTGCAATGGTCGCAATACCAGTCGACATCTGACCTMCCAGCGCTTCAGTCTACTTACCATCTAAATCGTACGATCAGTATGGCTAACAGAGCGACTTGAGTCGGCCGCTGGATGACCGTATTACAGCAC	171
CTTACACTGACAACACTCGTCACTAGTGCCTACGTCCTGAAAGTGCAATGGTCGCAATACCAGTCGACATCTGACCTMCCAGCGCTTCAGTCTACTTACCATCTAAGMTAMGCCACCAGTATGGCTAACAGAGCGACTTGAGTCGGCCGCTGGATGACCGTATTACAGCAC	171
CTTACACTGACAACACTCGTCACTAGTAGAATGGTGATGTCAGTGCAATGGTCGCAATACCAGTCGACATCTGACCTMCCAGCGCTTCAGTCTACTTACCATCTAAACCAMTCGGACAGTATGGCTAACAGAGCGACTTGAGTCGGCCGCTGGATGACCGTATTACAGCAC	171
CTTACACTGACAACACTCGTCACTAGTGTAGGGCCATACGTTGTGCAATGGTCGCAATACCAGTCGACATCTGACCTMCCAGCGCTTCAGTCTACTTACCATCTAAMTGTCAATCACAGTATGGCTAACAGAGCGACTTGAGTCGGCCGCTGGATGACCGTATTACAGCAC	171
CTTACACTGACAACACTCGTCACTAGTGACGAGACGTCAGCAGTGCAATGGTCGCAATACCAGTCGACATCTGACCTMCCAGCGCTTCAGTCTACTTACCATCTAACTTKGGMACACTKCCMGGCTAACAGAGCGACTTGAGTCGGCCGCTGGATGACCGTATTACAGCAC	171
CTTACACTGACAACACTCGTCACTAGTACTCTCCGTTAGACAGTGCAATGGTCGCAATACCAGTCGACATCTGACCTMCCAGCGCTTCAGTCTACTTACCATCTAAGCGCATGCGCCAGTATGGCTAACAGAGCGACTTGAGTCGGCCGCTGGATGACCGTATTACAGCAC	171
CTTACACTGACAACACTCGTCACTAGTTCATCCAGGTTTGTAGTGCAATGGTCGCAATACCAGTCGACATCTGACCTMCCAGCGCTTCAGTCTACTTACCATCTAACTGGTCAAAGGTCAATGGCTAACAGAGCGACTTGAGTCGGCCGCTGGATGACCGTATTACAGCAC	171
CTTACACTGACAACACTCGTCACTAGTTCAAGGCCACTAACGGTGCAATGGTCGCAATACCAGTCGACATCTGACCTMCCAGCGCTTCAGTCTACTTACCATCTAAACMGGAAGTGCAGTATGGCTAACAGAGCGACTTGAGTCGGCCGCTGGATGACCGTATTACAGCAC	171
CTTACACTGACAACACTCGTCACTAGTTGATTAAAGCCTCGTGTGCAATGGTCGCAATACCAGTCGACATCTGACCTMCCAGCGCTTCAGTCTACTTACCATCTAACGCCMTGTTGCAGTATGGCTAACAGAGCGACTTGAGTCGGCCGCTGGATGACCGTATTACAGCAC	171
CTTACACTGACAACACTCGTCACTAGTGGAGTTCACACTAAAGTGCAATGGTCGCAATACCAGTCGACATCTGACCTMCCAGCGCTTCAGTCTACTTACCATCTAAKCMGGGTAACCAGTATGGCTAACAGAGCGACTTGAGTCGGCCGCTGGATGACCGTATTACAGCAC	171
CTTACACTGACAACACTCGTCACTAGTGCACGCGATCTCACTGTGCAATGGTCGCAATACCAGTCGACATCTGACCTMCCAGCGCTTCAGTCTACTTACCATCTAACTTTCACTCACTACGAGGCTAACAGAGCGACTTGAGTCGGCCGCTGGATGACCGTATTACAGCAC	171
CTTACACTGACAACACTCGTCACTAGTATTAGTCGCGTAGGGGTGCAATGGTCGCAATACCAGTCGACATCTGACCTMCCAGCGCTTCAGTCTACTTACCATCTAACGGCGCTAGCCAGTATGGCTAACAGAGCGACTTGAGTCGGCCGCTGGATGACCGTATTACAGCAC	171
CTTACACTGACAACACTCGTCACTAGTCTTCAGAGGTAGTGCGTGCAATGGTCGCAATACCAGTCGACATCTGACCTMCCAGCGCTTCAGTCTACTTACCATCTAAGGTTCGAACCCAGTATGGCTAACAGAGCGACTTGAGTCGGCCGCTGGATGACCGTATTACAGCAC	171
CTTACACTGACAACACTCGTCACTAGTTGATCGTGGTTGTTAGTGCAATGGTCGCAATACCAGTCGACATCTGACCTMCCAGCGCTTCAGTCTACTTACCATCTAAGCTGCGCCACCAGTATGGCTAACAGAGCGACTTGAGTCGGCCGCTGGATGACCGTATTACAGCAC	171
CTTACACTGACAACACTCGTCACTAGTCAGCGAAACGAAAGGGTGCAATGGTCGCAATACCAGTCGACATCTGACCTMCCAGCGCTTCAGTCTACTTACCATCTAACACCCTTACCCTGTATGGCTAACAGAGCGACTTGAGTCGGCCGCTGGATGACCGTATTACAGCAC	171
CTTACACTGACAACACTCGTCACTAGTTTAGGCGCGCATATGGTGCAATGGTCGCAATACCAGTCGACATCTGACCTMCCAGCGCTTCAGTCTACTTACCATCTAATATGCAAATKCAGTATGGCTAACAGAGCGACTTGAGTCGGCCGCTGGATGACCGTATTACAGCAC	171
CTTACACTGACAACACTCGTCACTAGTATCGGGTATCGGGTGGTGCAATGGTCGCAATACCAGTCGACATCTGACCTMCCAGCGCTTCAGTCTACTTACCATCTAACTGCCTGAGGCAGTATGGCTAACAGAGCGACTTGAGTCGGCCGCTGGATGACCGTATTACAGCAC	171
CTTACACTGACAACACTCGTCACTAGTCGAACGCCTGTTCAGGTGCAATGGTCGCAATACCAGTCGACATCTGACCTMCCAGCGCTTCAGTCTACTTACCATCTAACCCCCCGCTGCAGTATGGCTAACAGAGCGACTTGAGTCGGCCGCTGGATGACCGTATTACAGCAC	171
CTTACACTGACAACACTCGTCACTAGTCCTGGGTAGGTGGAAGTGCAATGGTCGCAATACCAGTCGACATCTGACCTMCCAGCGCTTCAGTCTACTTACCATCTAACGGGGAATCCCCGTATGGCTAACAGAGCGACTTGAGTCGGCCGCTGGATGACCGTATTACAGCAC	171
CTTACACTGACAACACTCGTCACTAGTGTAAGTGAGAAGTGTGTGCAATGGTCGCAATACCAGTCGACATCTGACCTMCCAGCGCTTCAGTCTACTTACCATCTAAACCMCGCCCMCAGTATGGCTAACAGAGCGACTTGAGTCGGCCGCTGGATGACCGTATTACAGCAC	171
CTTACACTGACAACACTCGTCACTAGTGTGCTTAGTCACCATGTGCAATGGTCGCAATACCAGTCGACATCTGACCTMCCAGCGCTTCAGTCTACTTACCATCTAACCATATATGGCAGTATGGCTAACAGAGCGACTTGAGTCGGCCGCTGGATGACCGTATTACAGCAC	171
CTTACACTGACAACACTCGTCACTAGTAACCTCGACGGAGCAGTGCAATGGTCGCAATACCAGTCGACATCTGACCTMCCAGCGCTTCAGTCTACTTACCATCTAATTCAAGGTCACAGTATGGCTAACAGAGCGACTTGAGTCGGCCGCTGGATGACCGTATTACAGCAC	171
CTTACACTGACAACACTCGTCACTAGTTGCGCCAATTTCCACGTGCAATGGTCGCAATACCAGTCGACATCTGACCTMCCAGCGCTTCAGTCTACTTACCATCTAAMCGCCCCCTACAGTATGGCTAACAGAGCGACTTGAGTCGGCCGCTGGATGACCGTATTACAGCAC	171
CTTACACTGACAACACTCGTCACTAGTGAAACCAACACCTTGGTGCAATGGTCGCAATACCAGTCGACATGTTACCCTGCAGCGCTTCAGTCTACTTACCATCTAAATGACGKCMTCAGTATGGCTAACAGAGCGACTTGAGTCGGCCGCTGGATGACCGTATTACAGCAC	171
CTTACACTGACAACACTCGTCACTAGTTCGACGCACATCTCTGTGCAATGGTCGCAATACCAGTCGACATGTTACCCTGCAGCGCTTCAGTCTACTTACCATCTAGCGTGGGAACTCAGTATGGCTAACAGAGCGACTTGAGTCGGCCGCTGGATGACCGTATTACAGCAC	171
CTTACACTGACAACACTCGTCACTAGTACCTATGTCCGTTATGTGCAATGGTCGCAATACCAGTCGACATGTTACCCTGCAGCGCTTCAGTCTACTTACCATCTAAGTCACGTGACCAGTATGGCTAACAGAGCGACTTGAGTCGGCCGCTGGATGACCGTATTACAGCAC	171
CTTACACTGACAACACTCGTCACTAGTGTATTCTTAGCGCCTGTGCAATGGTCGCAATACCAGTCGACATGTTACCCTGCAGCGCTTCAGTCTACTTACCATCTAMCMCGCCCACTCAGTATGGCTAACAGAGCGACTTGAGTCGGCCGCTGGATGACCGTATTACAGCAC	171
CTTACACTGACAACACTCGTCACTAGTCTCATCGAGGTGATAGTGCAATGGTCGCAATACCAGTCGACATGTTACCCTGCAGCGCTTCAGTCTACTTACCATCTAACTTAMACCCACACMCCGGCTAACAGAGCGACTTGAGTCGGCCGCTGGATGACCGTATTACAGCAC	171
CTTACACTGACAACACTCGTCACTAGTCGCCTGTTTAAAGGAGTGCAATGGTCGCAATACCAGTCGACATGTTACCCTGCAGCGCTTCAGTCTACTTACCATCTAACACCCAKACACCGTATGGCTAACAGAGCGACTTGAGTCGGCCGCTGGATGACCGTATTACAGCAC	171
CTTACACTGACAACACTCGTCACTAGTGTCTTAGGTTCCTTGGTGCAATGGTCGCAATACCAGTCGACATGTTACCCTGCAGCGCTTCAGTCTACTTACCATCTAATCCTGCAGGACAGTATGGCTAACAGAGCGACTTGAGTCGGCCGCTGGATGACCGTATTACAGCAC	171
CTTACACTGACAACACTCGTCACTAGTATTGTGCGGCATCCCGTGCAATGGTCGCAATACCAGTCGACATGTTACCCTGCAGCGCTTCAGTCTACTTACCATCTAACTGMTTACGTMAKCATGGCTAACAGAGCGACTTGAGTCGGCCGCTGGATGACCGTATTACAGCAC	171
CTTACACTGACAACACTCGTCACTAGTTTGTTTCGCGACGCTGTGCAATGGTCGCAATACCAGTCGACATGTTACCCTGCAGCGCTTCAGTCTACTTACCATCTAAACAACAACAMCAGTATGGCTAACAGAGCGACTTGAGTCGGCCGCTGGATGACCGTATTACAGCAC	171
CTTACACTGACAACACTCGTCACTAGTGCTGGAAAGGGTATAGTGCAATGGTCGCAATACCAGTCGACATGTTACCCTGCAGCGCTTCAGTCTACTTACCATCTAAGCTAAGCCGCCAGTATGGCTAACAGAGCGACTTGAGTCGGCCGCTGGATGACCGTATTACAGCAC	171
CTTACACTGACAACACTCGTCACTAGTGTCATCTACTGATCGGTGCAATGGTCGCAATACCAGTCGACATGTTACCCTGCAGCGCTTCAGTCTACTTACCATCTAAACGATCCTCACAGTATGGCTAACAGAGCGACTTGAGTCGGCCGCTGGATGACCGTATTACAGCAC	171
CTTACACTGACAACACTCGTCACTAGTTAAAGTCCGATGGCAGTGCAATGGTCGCAATACCAGTCGACATGTTACCCTGCAGCGCTTCAGTCTACTTACCATCTAACTGACCTMCCCAGTATGGCTAACAGAGCGACTTGAGTCGGCCGCTGGATGACCGTATTACAGCAC	171
CTTACACTGACAACACTCGTCACTAGTGTTAAGACATGGACAGTGCAATGGTCGCAATACCAGTCGACATGTTACCCTGCAGCGCTTCAGTCTACTTACCATCTAAGTTACCCTGCCAGTATGGCTAACAGAGCGACTTGAGTCGGCCGCTGGATGACCGTATTACAGCAC	171
CTTACACTGACAACACTCGTCACTAGTATAGGATGGCAAGACGTGCAATGGTCGCAATACCAGTCGACATGTTACCCTGCAGCGCTTCAGTCTACTTACCATCTAAKMTAMGCCACCAGTATGGCTAACAGAGCGACTTGAGTCGGCCGCTGGATGACCGTATTACAGCAC	171
CTTACACTGACAACACTCGTCACTAGTTCACACACCAGGTAAGTGCAATGGTCGCAATACCAGTCGACATGTTACCCTGCAGCGCTTCAGTCTACTTACCATCTAAKAGGCGCAGCCAGTATGGCTAACAGAGCGACTTGAGTCGGCCGCTGGATGACCGTATTACAGCAC	171
CTTACACTGACAACACTCGTCACTAGTGCTAGCATAGGCGGAGTGCAATGGTCGCAATACCAGTCGACATGTTACCCTGCAGCGCTTCAGTCTACTTACCATCTAAAACGAGGCKKCAGTATGGCTAACAGAGCGACTTGAGTCGGCCGCTGGATGACCGTATTACAGCAC	171
CTTACACTGACAACACTCGTCACTAGTAATACGCCTCATCCAGTGCAATGGTCGCAATACCAGTCGACATGTTACCCTGCAGCGCTTCAGTCTACTTACCATCTAACAGCAAAAATCAGTATGGCTAACAGAGCGACTTGAGTCGGCCGCTGGATGACCGTATTACAGCAC	171
CTTACACTGACAACACTCGTCACTAGTGCTTCGTTCCATAGCGTGCAATGGTCGCAATACCAGTCGACATGTTACCCTGCAGCGCTTCAGTCTACTTACCATCTAACAGGTAACAACAGTATGGCTAACAGAGCGACTTGAGTCGGCCGCTGGATGACCGTATTACAGCAC	171
CTTACACTGACAACACTCGTCACTAGTGCATTTAAGACAACGGTGCAATGGTCGCAATACCAGTCGACATGTTACCCTGCAGCGCTTCAGTCTACTTACCATCTAAATCGTACGATCAGTATGGCTAACAGAGCGACTTGAGTCGGCCGCTGGATGACCGTATTACAGCAC	171
CTTACACTGACAACACTCGTCACTAGTTAATGGAACGATCCGGTGCAATGGTCGCAATACCAGTCGACATGTTACCCTGCAGCGCTTCAGTCTACTTACCATCTAAGMTAMGCCACCAGTATGGCTAACAGAGCGACTTGAGTCGGCCGCTGGATGACCGTATTACAGCAC	171
CTTACACTGACAACACTCGTCACTAGTCTAAGGATGGTCAACGTGCAATGGTCGCAATACCAGTCGACATGTTACCCTGCAGCGCTTCAGTCTACTTACCATCTAAACCAMTCGGACAGTATGGCTAACAGAGCGACTTGAGTCGGCCGCTGGATGACCGTATTACAGCAC	171
CTTACACTGACAACACTCGTCACTAGTCTCAACAAACAACCGGTGCAATGGTCGCAATACCAGTCGACATGTTACCCTGCAGCGCTTCAGTCTACTTACCATCTAAMTGTCAATCACAGTATGGCTAACAGAGCGACTTGAGTCGGCCGCTGGATGACCGTATTACAGCAC	171
CTTACACTGACAACACTCGTCACTAGTTTTGTATAGTGACCGGTGCAATGGTCGCAATACCAGTCGACATGTTACCCTGCAGCGCTTCAGTCTACTTACCATCTAACTTKGGMACACTKCCMGGCTAACAGAGCGACTTGAGTCGGCCGCTGGATGACCGTATTACAGCAC	171
CTTACACTGACAACACTCGTCACTAGTATCAGAATAAGGACCGTGCAATGGTCGCAATACCAGTCGACATGTTACCCTGCAGCGCTTCAGTCTACTTACCATCTAAGCGCATGCGCCAGTATGGCTAACAGAGCGACTTGAGTCGGCCGCTGGATGACCGTATTACAGCAC	171
CTTACACTGACAACACTCGTCACTAGTACCGAGTAAGAGTTGGTGCAATGGTCGCAATACCAGTCGACATGTTACCCTGCAGCGCTTCAGTCTACTTACCATCTAACTGGTCAAAGGTCAATGGCTAACAGAGCGACTTGAGTCGGCCGCTGGATGACCGTATTACAGCAC	171
CTTACACTGACAACACTCGTCACTAGTGTGGTAGTCCGATGCGTGCAATGGTCGCAATACCAGTCGACATGTTACCCTGCAGCGCTTCAGTCTACTTACCATCTAAACMGGAAGTGCAGTATGGCTAACAGAGCGACTTGAGTCGGCCGCTGGATGACCGTATTACAGCAC	171
CTTACACTGACAACACTCGTCACTAGTCCGGCTGTTAAGCGAGTGCAATGGTCGCAATACCAGTCGACATGTTACCCTGCAGCGCTTCAGTCTACTTACCATCTAACGCCMTGTTGCAGTATGGCTAACAGAGCGACTTGAGTCGGCCGCTGGATGACCGTATTACAGCAC	171
CTTACACTGACAACACTCGTCACTAGTTCGAAAGCACCTAATGTGCAATGGTCGCAATACCAGTCGACATGTTACCCTGCAGCGCTTCAGTCTACTTACCATCTAAKCMGGGTAACCAGTATGGCTAACAGAGCGACTTGAGTCGGCCGCTGGATGACCGTATTACAGCAC	171
CTTACACTGACAACACTCGTCACTAGTGGACGAACTCATCCGGTGCAATGGTCGCAATACCAGTCGACATGTTACCCTGCAGCGCTTCAGTCTACTTACCATCTAACTTTCACTCACTACGAGGCTAACAGAGCGACTTGAGTCGGCCGCTGGATGACCGTATTACAGCAC	171
CTTACACTGACAACACTCGTCACTAGTAAATCGCTTAGGCACGTGCAATGGTCGCAATACCAGTCGACATGTTACCCTGCAGCGCTTCAGTCTACTTACCATCTAACGGCGCTAGCCAGTATGGCTAACAGAGCGACTTGAGTCGGCCGCTGGATGACCGTATTACAGCAC	171
CTTACACTGACAACACTCGTCACTAGTATTATTTGCACCTCCGTGCAATGGTCGCAATACCAGTCGACATGTTACCCTGCAGCGCTTCAGTCTACTTACCATCTAAGGTTCGAACCCAGTATGGCTAACAGAGCGACTTGAGTCGGCCGCTGGATGACCGTATTACAGCAC	171
CTTACACTGACAACACTCGTCACTAGTCTGTATGCGGTCTATGTGCAATGGTCGCAATACCAGTCGACATGTTACCCTGCAGCGCTTCAGTCTACTTACCATCTAAGCTGCGCCACCAGTATGGCTAACAGAGCGACTTGAGTCGGCCGCTGGATGACCGTATTACAGCAC	171
CTTACACTGACAACACTCGTCACTAGTCCGTTTCTGCCGCAAGTGCAATGGTCGCAATACCAGTCGACATGTTACCCTGCAGCGCTTCAGTCTACTTACCATCTAACACCCTTACCCTGTATGGCTAACAGAGCGACTTGAGTCGGCCGCTGGATGACCGTATTACAGCAC	171
CTTACACTGACAACACTCGTCACTAGTGGCGGGAGTCAACTTGTGCAATGGTCGCAATACCAGTCGACATGTTACCCTGCAGCGCTTCAGTCTACTTACCATCTAATATGCAAATKCAGTATGGCTAACAGAGCGACTTGAGTCGGCCGCTGGATGACCGTATTACAGCAC	171
CTTACACTGACAACACTCGTCACTAGTCGCTTATCGCCTTTCGTGCAATGGTCGCAATACCAGTCGACATGTTACCCTGCAGCGCTTCAGTCTACTTACCATCTAACTGCCTGAGGCAGTATGGCTAACAGAGCGACTTGAGTCGGCCGCTGGATGACCGTATTACAGCAC	171
CTTACACTGACAACACTCGTCACTAGTCCGGAACAGGGTTTGGTGCAATGGTCGCAATACCAGTCGACATGTTACCCTGCAGCGCTTCAGTCTACTTACCATCTAACCCCCCGCTGCAGTATGGCTAACAGAGCGACTTGAGTCGGCCGCTGGATGACCGTATTACAGCAC	171
CTTACACTGACAACACTCGTCACTAGTTGCGAGCGAGTCTTTGTGCAATGGTCGCAATACCAGTCGACATGTTACCCTGCAGCGCTTCAGTCTACTTACCATCTAACGGGGAATCCCCGTATGGCTAACAGAGCGACTTGAGTCGGCCGCTGGATGACCGTATTACAGCAC	171
CTTACACTGACAACACTCGTCACTAGTAAGTGTGGAGGAGGGGTGCAATGGTCGCAATACCAGTCGACATGTTACCCTGCAGCGCTTCAGTCTACTTACCATCTAAACCMCGCCCMCAGTATGGCTAACAGAGCGACTTGAGTCGGCCGCTGGATGACCGTATTACAGCAC	171
CTTACACTGACAACACTCGTCACTAGTGTGTGAGATCACATTGTGCAATGGTCGCAATACCAGTCGACATGTTACCCTGCAGCGCTTCAGTCTACTTACCATCTAACCATATATGGCAGTATGGCTAACAGAGCGACTTGAGTCGGCCGCTGGATGACCGTATTACAGCAC	171
CTTACACTGACAACACTCGTCACTAGTGACGTGGGTTTATTGGTGCAATGGTCGCAATACCAGTCGACATGTTACCCTGCAGCGCTTCAGTCTACTTACCATCTAATTCAAGGTCACAGTATGGCTAACAGAGCGACTTGAGTCGGCCGCTGGATGACCGTATTACAGCAC	171
CTTACACTGACAACACTCGTCACTAGTTCATACTCGCTGGGTGTGCAATGGTCGCAATACCAGTCGACATGTTACCCTGCAGCGCTTCAGTCTACTTACCATCTAAMCGCCCCCTACAGTATGGCTAACAGAGCGACTTGAGTCGGCCGCTGGATGACCGTATTACAGCAC	171
CTTACACTGACAACACTCGTCACTAGTACCTTCCGACAGTCCGTGCAATGGTCGCAATACCAGTCGACATKMTAMGCCACAGCGCTTCAGTCTACTTACCATCTAAATGACGKCMTCAGTATGGCTAACAGAGCGACTTGAGTCGGCCGCTGGATGACCGTATTACAGCAC	171
CTTACACTGACAACACTCGTCACTAGTCGAAATGTGGGCGCTGTGCAATGGTCGCAATACCAGTCGACATKMTAMGCCACAGCGCTTCAGTCTACTTACCATCTAGCGTGGGAACTCAGTATGGCTAACAGAGCGACTTGAGTCGGCCGCTGGATGACCGTATTACAGCAC	171
CTTACACTGACAACACTCGTCACTAGTATAGTGGACTTGGCGGTGCAATGGTCGCAATACCAGTCGACATKMTAMGCCACAGCGCTTCAGTCTACTTACCATCTAAGTCACGTGACCAGTATGGCTAACAGAGCGACTTGAGTCGGCCGCTGGATGACCGTATTACAGCAC	171
CTTACACTGACAACACTCGTCACTAGTCCAATCGATCGCTCAGTGCAATGGTCGCAATACCAGTCGACATKMTAMGCCACAGCGCTTCAGTCTACTTACCATCTAMCMCGCCCACTCAGTATGGCTAACAGAGCGACTTGAGTCGGCCGCTGGATGACCGTATTACAGCAC	171
CTTACACTGACAACACTCGTCACTAGTGTTTGGACACGCATCGTGCAATGGTCGCAATACCAGTCGACATKMTAMGCCACAGCGCTTCAGTCTACTTACCATCTAACTTAMACCCACACMCCGGCTAACAGAGCGACTTGAGTCGGCCGCTGGATGACCGTATTACAGCAC	171
CTTACACTGACAACACTCGTCACTAGTGATGTGTGACAAGTCGTGCAATGGTCGCAATACCAGTCGACATKMTAMGCCACAGCGCTTCAGTCTACTTACCATCTAACACCCAKACACCGTATGGCTAACAGAGCGACTTGAGTCGGCCGCTGGATGACCGTATTACAGCAC	171
CTTACACTGACAACACTCGTCACTAGTAGCGGGTATGCACCTGTGCAATGGTCGCAATACCAGTCGACATKMTAMGCCACAGCGCTTCAGTCTACTTACCATCTAATCCTGCAGGACAGTATGGCTAACAGAGCGACTTGAGTCGGCCGCTGGATGACCGTATTACAGCAC	171
CTTACACTGACAACACTCGTCACTAGTACGTTGTAGCCAAGAGTGCAATGGTCGCAATACCAGTCGACATKMTAMGCCACAGCGCTTCAGTCTACTTACCATCTAACTGMTTACGTMAKCATGGCTAACAGAGCGACTTGAGTCGGCCGCTGGATGACCGTATTACAGCAC	171
CTTACACTGACAACACTCGTCACTAGTCCGATTAGTCTGTCTGTGCAATGGTCGCAATACCAGTCGACATKMTAMGCCACAGCGCTTCAGTCTACTTACCATCTAAACAACAACAMCAGTATGGCTAACAGAGCGACTTGAGTCGGCCGCTGGATGACCGTATTACAGCAC	171
CTTACACTGACAACACTCGTCACTAGTGTGCCAGACATACGCGTGCAATGGTCGCAATACCAGTCGACATKMTAMGCCACAGCGCTTCAGTCTACTTACCATCTAAGCTAAGCCGCCAGTATGGCTAACAGAGCGACTTGAGTCGGCCGCTGGATGACCGTATTACAGCAC	171
CTTACACTGACAACACTCGTCACTAGTCGGGCGGATAAATAGGTGCAATGGTCGCAATACCAGTCGACATKMTAMGCCACAGCGCTTCAGTCTACTTACCATCTAAACGATCCTCACAGTATGGCTAACAGAGCGACTTGAGTCGGCCGCTGGATGACCGTATTACAGCAC	171
CTTACACTGACAACACTCGTCACTAGTTCAGATTACCTGAGGGTGCAATGGTCGCAATACCAGTCGACATKMTAMGCCACAGCGCTTCAGTCTACTTACCATCTAACTGACCTMCCCAGTATGGCTAACAGAGCGACTTGAGTCGGCCGCTGGATGACCGTATTACAGCAC	171
CTTACACTGACAACACTCGTCACTAGTGTTGGGTAGAGGTGAGTGCAATGGTCGCAATACCAGTCGACATKMTAMGCCACAGCGCTTCAGTCTACTTACCATCTAAGTTACCCTGCCAGTATGGCTAACAGAGCGACTTGAGTCGGCCGCTGGATGACCGTATTACAGCAC	171
CTTACACTGACAACACTCGTCACTAGTGCCGTATGTCATTGTGTGCAATGGTCGCAATACCAGTCGACATKMTAMGCCACAGCGCTTCAGTCTACTTACCATCTAAKMTAMGCCACCAGTATGGCTAACAGAGCGACTTGAGTCGGCCGCTGGATGACCGTATTACAGCAC	171
CTTACACTGACAACACTCGTCACTAGTTGTAACTGTATCCCTGTGCAATGGTCGCAATACCAGTCGACATKMTAMGCCACAGCGCTTCAGTCTACTTACCATCTAAKAGGCGCAGCCAGTATGGCTAACAGAGCGACTTGAGTCGGCCGCTGGATGACCGTATTACAGCAC	171
CTTACACTGACAACACTCGTCACTAGTGTATACCGGTGACGGGTGCAATGGTCGCAATACCAGTCGACATKMTAMGCCACAGCGCTTCAGTCTACTTACCATCTAAAACGAGGCKKCAGTATGGCTAACAGAGCGACTTGAGTCGGCCGCTGGATGACCGTATTACAGCAC	171
CTTACACTGACAACACTCGTCACTAGTGTGTCATCTTCCTTAGTGCAATGGTCGCAATACCAGTCGACATKMTAMGCCACAGCGCTTCAGTCTACTTACCATCTAACAGCAAAAATCAGTATGGCTAACAGAGCGACTTGAGTCGGCCGCTGGATGACCGTATTACAGCAC	171
CTTACACTGACAACACTCGTCACTAGTTATTCGTGTGTCTCAGTGCAATGGTCGCAATACCAGTCGACATKMTAMGCCACAGCGCTTCAGTCTACTTACCATCTAACAGGTAACAACAGTATGGCTAACAGAGCGACTTGAGTCGGCCGCTGGATGACCGTATTACAGCAC	171
CTTACACTGACAACACTCGTCACTAGTCGTCAGTGAAATCAAGTGCAATGGTCGCAATACCAGTCGACATKMTAMGCCACAGCGCTTCAGTCTACTTACCATCTAAATCGTACGATCAGTATGGCTAACAGAGCGACTTGAGTCGGCCGCTGGATGACCGTATTACAGCAC	171
CTTACACTGACAACACTCGTCACTAGTCGCATGGGCTAGATTGTGCAATGGTCGCAATACCAGTCGACATKMTAMGCCACAGCGCTTCAGTCTACTTACCATCTAAGMTAMGCCACCAGTATGGCTAACAGAGCGACTTGAGTCGGCCGCTGGATGACCGTATTACAGCAC	171
CTTACACTGACAACACTCGTCACTAGTTATACTGCGTTTGAGGTGCAATGGTCGCAATACCAGTCGACATKMTAMGCCACAGCGCTTCAGTCTACTTACCATCTAAACCAMTCGGACAGTATGGCTAACAGAGCGACTTGAGTCGGCCGCTGGATGACCGTATTACAGCAC	171
CTTACACTGACAACACTCGTCACTAGTATAAGCACCCAGGTAGTGCAATGGTCGCAATACCAGTCGACATKMTAMGCCACAGCGCTTCAGTCTACTTACCATCTAAMTGTCAATCACAGTATGGCTAACAGAGCGACTTGAGTCGGCCGCTGGATGACCGTATTACAGCAC	171
CTTACACTGACAACACTCGTCACTAGTGCAAATTAGTATGCGGTGCAATGGTCGCAATACCAGTCGACATKMTAMGCCACAGCGCTTCAGTCTACTTACCATCTAACTTKGGMACACTKCCMGGCTAACAGAGCGACTTGAGTCGGCCGCTGGATGACCGTATTACAGCAC	171
CTTACACTGACAACACTCGTCACTAGTCTAGTAAACAGCACCGTGCAATGGTCGCAATACCAGTCGACATKMTAMGCCACAGCGCTTCAGTCTACTTACCATCTAAGCGCATGCGCCAGTATGGCTAACAGAGCGACTTGAGTCGGCCGCTGGATGACCGTATTACAGCAC	171
CTTACACTGACAACACTCGTCACTAGTCATGTTGACGCTGATGTGCAATGGTCGCAATACCAGTCGACATKMTAMGCCACAGCGCTTCAGTCTACTTACCATCTAACTGGTCAAAGGTCAATGGCTAACAGAGCGACTTGAGTCGGCCGCTGGATGACCGTATTACAGCAC	171
CTTACACTGACAACACTCGTCACTAGTTCGATCATCAAACCAGTGCAATGGTCGCAATACCAGTCGACATKMTAMGCCACAGCGCTTCAGTCTACTTACCATCTAAACMGGAAGTGCAGTATGGCTAACAGAGCGACTTGAGTCGGCCGCTGGATGACCGTATTACAGCAC	171
CTTACACTGACAACACTCGTCACTAGTTCACGGGCAAACCCAGTGCAATGGTCGCAATACCAGTCGACATKMTAMGCCACAGCGCTTCAGTCTACTTACCATCTAACGCCMTGTTGCAGTATGGCTAACAGAGCGACTTGAGTCGGCCGCTGGATGACCGTATTACAGCAC	171
CTTACACTGACAACACTCGTCACTAGTTCGGAATCACTAACAGTGCAATGGTCGCAATACCAGTCGACATKMTAMGCCACAGCGCTTCAGTCTACTTACCATCTAAKCMGGGTAACCAGTATGGCTAACAGAGCGACTTGAGTCGGCCGCTGGATGACCGTATTACAGCAC	171
CTTACACTGACAACACTCGTCACTAGTTTGAGCCGTATCCAAGTGCAATGGTCGCAATACCAGTCGACATKMTAMGCCACAGCGCTTCAGTCTACTTACCATCTAACTTTCACTCACTACGAGGCTAACAGAGCGACTTGAGTCGGCCGCTGGATGACCGTATTACAGCAC	171
CTTACACTGACAACACTCGTCACTAGTAATATGTGGTACTGCGTGCAATGGTCGCAATACCAGTCGACATKMTAMGCCACAGCGCTTCAGTCTACTTACCATCTAACGGCGCTAGCCAGTATGGCTAACAGAGCGACTTGAGTCGGCCGCTGGATGACCGTATTACAGCAC	171
CTTACACTGACAACACTCGTCACTAGTCGCATGTGCAAAGGAGTGCAATGGTCGCAATACCAGTCGACATKMTAMGCCACAGCGCTTCAGTCTACTTACCATCTAAGGTTCGAACCCAGTATGGCTAACAGAGCGACTTGAGTCGGCCGCTGGATGACCGTATTACAGCAC	171
CTTACACTGACAACACTCGTCACTAGTGCTGTACCATTGTGGGTGCAATGGTCGCAATACCAGTCGACATKMTAMGCCACAGCGCTTCAGTCTACTTACCATCTAAGCTGCGCCACCAGTATGGCTAACAGAGCGACTTGAGTCGGCCGCTGGATGACCGTATTACAGCAC	171
CTTACACTGACAACACTCGTCACTAGTATTACACAGCATCCTGTGCAATGGTCGCAATACCAGTCGACATKMTAMGCCACAGCGCTTCAGTCTACTTACCATCTAACACCCTTACCCTGTATGGCTAACAGAGCGACTTGAGTCGGCCGCTGGATGACCGTATTACAGCAC	171
CTTACACTGACAACACTCGTCACTAGTCGCGCCAATCCAACTGTGCAATGGTCGCAATACCAGTCGACATKMTAMGCCACAGCGCTTCAGTCTACTTACCATCTAATATGCAAATKCAGTATGGCTAACAGAGCGACTTGAGTCGGCCGCTGGATGACCGTATTACAGCAC	171
CTTACACTGACAACACTCGTCACTAGTCTTAGGGCGAAGGAAGTGCAATGGTCGCAATACCAGTCGACATKMTAMGCCACAGCGCTTCAGTCTACTTACCATCTAACTGCCTGAGGCAGTATGGCTAACAGAGCGACTTGAGTCGGCCGCTGGATGACCGTATTACAGCAC	171
CTTACACTGACAACACTCGTCACTAGTTGTATCCCTCCTACAGTGCAATGGTCGCAATACCAGTCGACATKMTAMGCCACAGCGCTTCAGTCTACTTACCATCTAACCCCCCGCTGCAGTATGGCTAACAGAGCGACTTGAGTCGGCCGCTGGATGACCGTATTACAGCAC	171
CTTACACTGACAACACTCGTCACTAGTCTACTACAGTTGTCGGTGCAATGGTCGCAATACCAGTCGACATKMTAMGCCACAGCGCTTCAGTCTACTTACCATCTAACGGGGAATCCCCGTATGGCTAACAGAGCGACTTGAGTCGGCCGCTGGATGACCGTATTACAGCAC	171
CTTACACTGACAACACTCGTCACTAGTAAATGTCCCTAGACTGTGCAATGGTCGCAATACCAGTCGACATKMTAMGCCACAGCGCTTCAGTCTACTTACCATCTAAACCMCGCCCMCAGTATGGCTAACAGAGCGACTTGAGTCGGCCGCTGGATGACCGTATTACAGCAC	171
CTTACACTGACAACACTCGTCACTAGTGCACCACAGCCTTAAGTGCAATGGTCGCAATACCAGTCGACATKMTAMGCCACAGCGCTTCAGTCTACTTACCATCTAACCATATATGGCAGTATGGCTAACAGAGCGACTTGAGTCGGCCGCTGGATGACCGTATTACAGCAC	171
CTTACACTGACAACACTCGTCACTAGTCATAGTGCGTGCGAGGTGCAATGGTCGCAATACCAGTCGACATKMTAMGCCACAGCGCTTCAGTCTACTTACCATCTAATTCAAGGTCACAGTATGGCTAACAGAGCGACTTGAGTCGGCCGCTGGATGACCGTATTACAGCAC	171
CTTACACTGACAACACTCGTCACTAGTCCCTTCCGATTCTTCGTGCAATGGTCGCAATACCAGTCGACATKMTAMGCCACAGCGCTTCAGTCTACTTACCATCTAAMCGCCCCCTACAGTATGGCTAACAGAGCGACTTGAGTCGGCCGCTGGATGACCGTATTACAGCAC	171
CTTACACTGACAACACTCGTCACTAGTGCACGTCATCACTGAGTGCAATGGTCGCAATACCAGTCGACATKAGGCGCAGCAGCGCTTCAGTCTACTTACCATCTAAATGACGKCMTCAGTATGGCTAACAGAGCGACTTGAGTCGGCCGCTGGATGACCGTATTACAGCAC	171
CTTACACTGACAACACTCGTCACTAGTGGTACCACCTGACAAGTGCAATGGTCGCAATACCAGTCGACATKAGGCGCAGCAGCGCTTCAGTCTACTTACCATCTAGCGTGGGAACTCAGTATGGCTAACAGAGCGACTTGAGTCGGCCGCTGGATGACCGTATTACAGCAC	171
CTTACACTGACAACACTCGTCACTAGTCGAGTAATCTCTGAGGTGCAATGGTCGCAATACCAGTCGACATKAGGCGCAGCAGCGCTTCAGTCTACTTACCATCTAAGTCACGTGACCAGTATGGCTAACAGAGCGACTTGAGTCGGCCGCTGGATGACCGTATTACAGCAC	171
CTTACACTGACAACACTCGTCACTAGTTCCCAGTGTGCCATGGTGCAATGGTCGCAATACCAGTCGACATKAGGCGCAGCAGCGCTTCAGTCTACTTACCATCTAMCMCGCCCACTCAGTATGGCTAACAGAGCGACTTGAGTCGGCCGCTGGATGACCGTATTACAGCAC	171
CTTACACTGACAACACTCGTCACTAGTAACGTTTGGACACGTGTGCAATGGTCGCAATACCAGTCGACATKAGGCGCAGCAGCGCTTCAGTCTACTTACCATCTAACTTAMACCCACACMCCGGCTAACAGAGCGACTTGAGTCGGCCGCTGGATGACCGTATTACAGCAC	171
CTTACACTGACAACACTCGTCACTAGTCAAGACAGCATGTGGGTGCAATGGTCGCAATACCAGTCGACATKAGGCGCAGCAGCGCTTCAGTCTACTTACCATCTAACACCCAKACACCGTATGGCTAACAGAGCGACTTGAGTCGGCCGCTGGATGACCGTATTACAGCAC	171
CTTACACTGACAACACTCGTCACTAGTACCGGCGCATGTGTAGTGCAATGGTCGCAATACCAGTCGACATKAGGCGCAGCAGCGCTTCAGTCTACTTACCATCTAATCCTGCAGGACAGTATGGCTAACAGAGCGACTTGAGTCGGCCGCTGGATGACCGTATTACAGCAC	171
CTTACACTGACAACACTCGTCACTAGTAATACGTTATCGGCTGTGCAATGGTCGCAATACCAGTCGACATKAGGCGCAGCAGCGCTTCAGTCTACTTACCATCTAACTGMTTACGTMAKCATGGCTAACAGAGCGACTTGAGTCGGCCGCTGGATGACCGTATTACAGCAC	171
CTTACACTGACAACACTCGTCACTAGTATGTCTTACAGGCTTGTGCAATGGTCGCAATACCAGTCGACATKAGGCGCAGCAGCGCTTCAGTCTACTTACCATCTAAACAACAACAMCAGTATGGCTAACAGAGCGACTTGAGTCGGCCGCTGGATGACCGTATTACAGCAC	171
CTTACACTGACAACACTCGTCACTAGTGTAGTATTGGTGGCGGTGCAATGGTCGCAATACCAGTCGACATKAGGCGCAGCAGCGCTTCAGTCTACTTACCATCTAAGCTAAGCCGCCAGTATGGCTAACAGAGCGACTTGAGTCGGCCGCTGGATGACCGTATTACAGCAC	171
CTTACACTGACAACACTCGTCACTAGTGGCTGCCAAACTGCTGTGCAATGGTCGCAATACCAGTCGACATKAGGCGCAGCAGCGCTTCAGTCTACTTACCATCTAAACGATCCTCACAGTATGGCTAACAGAGCGACTTGAGTCGGCCGCTGGATGACCGTATTACAGCAC	171
CTTACACTGACAACACTCGTCACTAGTATACTCTGCCCTAGAGTGCAATGGTCGCAATACCAGTCGACATKAGGCGCAGCAGCGCTTCAGTCTACTTACCATCTAACTGACCTMCCCAGTATGGCTAACAGAGCGACTTGAGTCGGCCGCTGGATGACCGTATTACAGCAC	171
CTTACACTGACAACACTCGTCACTAGTTGCCGTAAACACTGCGTGCAATGGTCGCAATACCAGTCGACATKAGGCGCAGCAGCGCTTCAGTCTACTTACCATCTAAGTTACCCTGCCAGTATGGCTAACAGAGCGACTTGAGTCGGCCGCTGGATGACCGTATTACAGCAC	171
CTTACACTGACAACACTCGTCACTAGTAAGCAATGGGCAATGGTGCAATGGTCGCAATACCAGTCGACATKAGGCGCAGCAGCGCTTCAGTCTACTTACCATCTAAKMTAMGCCACCAGTATGGCTAACAGAGCGACTTGAGTCGGCCGCTGGATGACCGTATTACAGCAC	171
CTTACACTGACAACACTCGTCACTAGTGACGAGTACGCTGGTGTGCAATGGTCGCAATACCAGTCGACATKAGGCGCAGCAGCGCTTCAGTCTACTTACCATCTAAKAGGCGCAGCCAGTATGGCTAACAGAGCGACTTGAGTCGGCCGCTGGATGACCGTATTACAGCAC	171
CTTACACTGACAACACTCGTCACTAGTTGTTCAACAGGTGAGGTGCAATGGTCGCAATACCAGTCGACATKAGGCGCAGCAGCGCTTCAGTCTACTTACCATCTAAAACGAGGCKKCAGTATGGCTAACAGAGCGACTTGAGTCGGCCGCTGGATGACCGTATTACAGCAC	171
CTTACACTGACAACACTCGTCACTAGTAGTATGGCCAGTGCTGTGCAATGGTCGCAATACCAGTCGACATKAGGCGCAGCAGCGCTTCAGTCTACTTACCATCTAACAGCAAAAATCAGTATGGCTAACAGAGCGACTTGAGTCGGCCGCTGGATGACCGTATTACAGCAC	171
CTTACACTGACAACACTCGTCACTAGTTACGTCTCCGCGGTAGTGCAATGGTCGCAATACCAGTCGACATKAGGCGCAGCAGCGCTTCAGTCTACTTACCATCTAACAGGTAACAACAGTATGGCTAACAGAGCGACTTGAGTCGGCCGCTGGATGACCGTATTACAGCAC	171
CTTACACTGACAACACTCGTCACTAGTCGCTTTCATCCGGGAGTGCAATGGTCGCAATACCAGTCGACATKAGGCGCAGCAGCGCTTCAGTCTACTTACCATCTAAATCGTACGATCAGTATGGCTAACAGAGCGACTTGAGTCGGCCGCTGGATGACCGTATTACAGCAC	171
CTTACACTGACAACACTCGTCACTAGTGCTAATTCAGCCTACGTGCAATGGTCGCAATACCAGTCGACATKAGGCGCAGCAGCGCTTCAGTCTACTTACCATCTAAGMTAMGCCACCAGTATGGCTAACAGAGCGACTTGAGTCGGCCGCTGGATGACCGTATTACAGCAC	171
CTTACACTGACAACACTCGTCACTAGTGGTTGGACTGCCGTAGTGCAATGGTCGCAATACCAGTCGACATKAGGCGCAGCAGCGCTTCAGTCTACTTACCATCTAAACCAMTCGGACAGTATGGCTAACAGAGCGACTTGAGTCGGCCGCTGGATGACCGTATTACAGCAC	171
CTTACACTGACAACACTCGTCACTAGTTGATGGGATGTCTTCGTGCAATGGTCGCAATACCAGTCGACATKAGGCGCAGCAGCGCTTCAGTCTACTTACCATCTAAMTGTCAATCACAGTATGGCTAACAGAGCGACTTGAGTCGGCCGCTGGATGACCGTATTACAGCAC	171
CTTACACTGACAACACTCGTCACTAGTAGACAAACGCGGGTCGTGCAATGGTCGCAATACCAGTCGACATKAGGCGCAGCAGCGCTTCAGTCTACTTACCATCTAACTTKGGMACACTKCCMGGCTAACAGAGCGACTTGAGTCGGCCGCTGGATGACCGTATTACAGCAC	171
CTTACACTGACAACACTCGTCACTAGTGCAGAGGCCCAATAAGTGCAATGGTCGCAATACCAGTCGACATKAGGCGCAGCAGCGCTTCAGTCTACTTACCATCTAAGCGCATGCGCCAGTATGGCTAACAGAGCGACTTGAGTCGGCCGCTGGATGACCGTATTACAGCAC	171
CTTACACTGACAACACTCGTCACTAGTTCCATGAACGCACCCGTGCAATGGTCGCAATACCAGTCGACATKAGGCGCAGCAGCGCTTCAGTCTACTTACCATCTAACTGGTCAAAGGTCAATGGCTAACAGAGCGACTTGAGTCGGCCGCTGGATGACCGTATTACAGCAC	171
CTTACACTGACAACACTCGTCACTAGTTAACCCACACTCGTAGTGCAATGGTCGCAATACCAGTCGACATKAGGCGCAGCAGCGCTTCAGTCTACTTACCATCTAAACMGGAAGTGCAGTATGGCTAACAGAGCGACTTGAGTCGGCCGCTGGATGACCGTATTACAGCAC	171
CTTACACTGACAACACTCGTCACTAGTTCATCTAGAGCCTCCGTGCAATGGTCGCAATACCAGTCGACATKAGGCGCAGCAGCGCTTCAGTCTACTTACCATCTAACGCCMTGTTGCAGTATGGCTAACAGAGCGACTTGAGTCGGCCGCTGGATGACCGTATTACAGCAC	171
CTTACACTGACAACACTCGTCACTAGTTGGAAGATTCAGGTGGTGCAATGGTCGCAATACCAGTCGACATKAGGCGCAGCAGCGCTTCAGTCTACTTACCATCTAAKCMGGGTAACCAGTATGGCTAACAGAGCGACTTGAGTCGGCCGCTGGATGACCGTATTACAGCAC	171
CTTACACTGACAACACTCGTCACTAGTATTCTCCTGACAACCGTGCAATGGTCGCAATACCAGTCGACATKAGGCGCAGCAGCGCTTCAGTCTACTTACCATCTAACTTTCACTCACTACGAGGCTAACAGAGCGACTTGAGTCGGCCGCTGGATGACCGTATTACAGCAC	171
CTTACACTGACAACACTCGTCACTAGTTGCTTAAGTGAGTTCGTGCAATGGTCGCAATACCAGTCGACATKAGGCGCAGCAGCGCTTCAGTCTACTTACCATCTAACGGCGCTAGCCAGTATGGCTAACAGAGCGACTTGAGTCGGCCGCTGGATGACCGTATTACAGCAC	171
CTTACACTGACAACACTCGTCACTAGTCTAAGTCAGTCTCAGGTGCAATGGTCGCAATACCAGTCGACATKAGGCGCAGCAGCGCTTCAGTCTACTTACCATCTAAGGTTCGAACCCAGTATGGCTAACAGAGCGACTTGAGTCGGCCGCTGGATGACCGTATTACAGCAC	171
CTTACACTGACAACACTCGTCACTAGTAACGGTTGCGGGTATGTGCAATGGTCGCAATACCAGTCGACATKAGGCGCAGCAGCGCTTCAGTCTACTTACCATCTAAGCTGCGCCACCAGTATGGCTAACAGAGCGACTTGAGTCGGCCGCTGGATGACCGTATTACAGCAC	171
CTTACACTGACAACACTCGTCACTAGTATCGTCCAGCCTTTGGTGCAATGGTCGCAATACCAGTCGACATKAGGCGCAGCAGCGCTTCAGTCTACTTACCATCTAACACCCTTACCCTGTATGGCTAACAGAGCGACTTGAGTCGGCCGCTGGATGACCGTATTACAGCAC	171
CTTACACTGACAACACTCGTCACTAGTCTGCTCTTACCGACTGTGCAATGGTCGCAATACCAGTCGACATKAGGCGCAGCAGCGCTTCAGTCTACTTACCATCTAATATGCAAATKCAGTATGGCTAACAGAGCGACTTGAGTCGGCCGCTGGATGACCGTATTACAGCAC	171
CTTACACTGACAACACTCGTCACTAGTTAAACGGCAATTAGCGTGCAATGGTCGCAATACCAGTCGACATKAGGCGCAGCAGCGCTTCAGTCTACTTACCATCTAACTGCCTGAGGCAGTATGGCTAACAGAGCGACTTGAGTCGGCCGCTGGATGACCGTATTACAGCAC	171
CTTACACTGACAACACTCGTCACTAGTATCAATCCACTGTGCGTGCAATGGTCGCAATACCAGTCGACATKAGGCGCAGCAGCGCTTCAGTCTACTTACCATCTAACCCCCCGCTGCAGTATGGCTAACAGAGCGACTTGAGTCGGCCGCTGGATGACCGTATTACAGCAC	171
CTTACACTGACAACACTCGTCACTAGTATAGGACGTGTGCGAGTGCAATGGTCGCAATACCAGTCGACATKAGGCGCAGCAGCGCTTCAGTCTACTTACCATCTAACGGGGAATCCCCGTATGGCTAACAGAGCGACTTGAGTCGGCCGCTGGATGACCGTATTACAGCAC	171
CTTACACTGACAACACTCGTCACTAGTTAGACTCCATTGGACGTGCAATGGTCGCAATACCAGTCGACATKAGGCGCAGCAGCGCTTCAGTCTACTTACCATCTAAACCMCGCCCMCAGTATGGCTAACAGAGCGACTTGAGTCGGCCGCTGGATGACCGTATTACAGCAC	171
CTTACACTGACAACACTCGTCACTAGTCATAGCCACCTATGTGTGCAATGGTCGCAATACCAGTCGACATKAGGCGCAGCAGCGCTTCAGTCTACTTACCATCTAACCATATATGGCAGTATGGCTAACAGAGCGACTTGAGTCGGCCGCTGGATGACCGTATTACAGCAC	171
CTTACACTGACAACACTCGTCACTAGTCATGTGCCGTTCTTGGTGCAATGGTCGCAATACCAGTCGACATKAGGCGCAGCAGCGCTTCAGTCTACTTACCATCTAATTCAAGGTCACAGTATGGCTAACAGAGCGACTTGAGTCGGCCGCTGGATGACCGTATTACAGCAC	171
CTTACACTGACAACACTCGTCACTAGTCGGATTCGCACTCGAGTGCAATGGTCGCAATACCAGTCGACATKAGGCGCAGCAGCGCTTCAGTCTACTTACCATCTAAMCGCCCCCTACAGTATGGCTAACAGAGCGACTTGAGTCGGCCGCTGGATGACCGTATTACAGCAC	171
CTTACACTGACAACACTCGTCACTAGTGCGGCTATACTAAGTGTGCAATGGTCGCAATACCAGTCGACATAACGAGGCKKAGCGCTTCAGTCTACTTACCATCTAAATGACGKCMTCAGTATGGCTAACAGAGCGACTTGAGTCGGCCGCTGGATGACCGTATTACAGCAC	171
CTTACACTGACAACACTCGTCACTAGTCACATGCATAAGAAGGTGCAATGGTCGCAATACCAGTCGACATAACGAGGCKKAGCGCTTCAGTCTACTTACCATCTAGCGTGGGAACTCAGTATGGCTAACAGAGCGACTTGAGTCGGCCGCTGGATGACCGTATTACAGCAC	171
CTTACACTGACAACACTCGTCACTAGTTATGTCGCTTGGAACGTGCAATGGTCGCAATACCAGTCGACATAACGAGGCKKAGCGCTTCAGTCTACTTACCATCTAAGTCACGTGACCAGTATGGCTAACAGAGCGACTTGAGTCGGCCGCTGGATGACCGTATTACAGCAC	171
CTTACACTGACAACACTCGTCACTAGTCTCCTCTCTTACGACGTGCAATGGTCGCAATACCAGTCGACATAACGAGGCKKAGCGCTTCAGTCTACTTACCATCTAMCMCGCCCACTCAGTATGGCTAACAGAGCGACTTGAGTCGGCCGCTGGATGACCGTATTACAGCAC	171
CTTACACTGACAACACTCGTCACTAGTCGACCAGACGATACTGTGCAATGGTCGCAATACCAGTCGACATAACGAGGCKKAGCGCTTCAGTCTACTTACCATCTAACTTAMACCCACACMCCGGCTAACAGAGCGACTTGAGTCGGCCGCTGGATGACCGTATTACAGCAC	171
CTTACACTGACAACACTCGTCACTAGTGGACAGAAGAACTGTGTGCAATGGTCGCAATACCAGTCGACATAACGAGGCKKAGCGCTTCAGTCTACTTACCATCTAACACCCAKACACCGTATGGCTAACAGAGCGACTTGAGTCGGCCGCTGGATGACCGTATTACAGCAC	171
CTTACACTGACAACACTCGTCACTAGTGTGATCATTAGACCGGTGCAATGGTCGCAATACCAGTCGACATAACGAGGCKKAGCGCTTCAGTCTACTTACCATCTAATCCTGCAGGACAGTATGGCTAACAGAGCGACTTGAGTCGGCCGCTGGATGACCGTATTACAGCAC	171
CTTACACTGACAACACTCGTCACTAGTCGTCTGTTCAAATCTGTGCAATGGTCGCAATACCAGTCGACATAACGAGGCKKAGCGCTTCAGTCTACTTACCATCTAACTGMTTACGTMAKCATGGCTAACAGAGCGACTTGAGTCGGCCGCTGGATGACCGTATTACAGCAC	171
CTTACACTGACAACACTCGTCACTAGTTAACTGCCCAAGTATGTGCAATGGTCGCAATACCAGTCGACATAACGAGGCKKAGCGCTTCAGTCTACTTACCATCTAAACAACAACAMCAGTATGGCTAACAGAGCGACTTGAGTCGGCCGCTGGATGACCGTATTACAGCAC	171
CTTACACTGACAACACTCGTCACTAGTGTGTCCGATTCAACTGTGCAATGGTCGCAATACCAGTCGACATAACGAGGCKKAGCGCTTCAGTCTACTTACCATCTAAGCTAAGCCGCCAGTATGGCTAACAGAGCGACTTGAGTCGGCCGCTGGATGACCGTATTACAGCAC	171
CTTACACTGACAACACTCGTCACTAGTCTTATGGGATCACGTGTGCAATGGTCGCAATACCAGTCGACATAACGAGGCKKAGCGCTTCAGTCTACTTACCATCTAAACGATCCTCACAGTATGGCTAACAGAGCGACTTGAGTCGGCCGCTGGATGACCGTATTACAGCAC	171
CTTACACTGACAACACTCGTCACTAGTCAGACTACCTGTGCAGTGCAATGGTCGCAATACCAGTCGACATAACGAGGCKKAGCGCTTCAGTCTACTTACCATCTAACTGACCTMCCCAGTATGGCTAACAGAGCGACTTGAGTCGGCCGCTGGATGACCGTATTACAGCAC	171
CTTACACTGACAACACTCGTCACTAGTACTAGGCGGCAAATTGTGCAATGGTCGCAATACCAGTCGACATAACGAGGCKKAGCGCTTCAGTCTACTTACCATCTAAGTTACCCTGCCAGTATGGCTAACAGAGCGACTTGAGTCGGCCGCTGGATGACCGTATTACAGCAC	171
CTTACACTGACAACACTCGTCACTAGTACGGCTGCCATAATGGTGCAATGGTCGCAATACCAGTCGACATAACGAGGCKKAGCGCTTCAGTCTACTTACCATCTAAKMTAMGCCACCAGTATGGCTAACAGAGCGACTTGAGTCGGCCGCTGGATGACCGTATTACAGCAC	171
CTTACACTGACAACACTCGTCACTAGTAGTTCTGTCCAGTAAGTGCAATGGTCGCAATACCAGTCGACATAACGAGGCKKAGCGCTTCAGTCTACTTACCATCTAAKAGGCGCAGCCAGTATGGCTAACAGAGCGACTTGAGTCGGCCGCTGGATGACCGTATTACAGCAC	171
CTTACACTGACAACACTCGTCACTAGTGCATAGTTGTCGGCTGTGCAATGGTCGCAATACCAGTCGACATAACGAGGCKKAGCGCTTCAGTCTACTTACCATCTAAAACGAGGCKKCAGTATGGCTAACAGAGCGACTTGAGTCGGCCGCTGGATGACCGTATTACAGCAC	171
CTTACACTGACAACACTCGTCACTAGTAGGATTCATTCGCGAGTGCAATGGTCGCAATACCAGTCGACATAACGAGGCKKAGCGCTTCAGTCTACTTACCATCTAACAGCAAAAATCAGTATGGCTAACAGAGCGACTTGAGTCGGCCGCTGGATGACCGTATTACAGCAC	171
CTTACACTGACAACACTCGTCACTAGTCAGAGAGTCTACGCGGTGCAATGGTCGCAATACCAGTCGACATAACGAGGCKKAGCGCTTCAGTCTACTTACCATCTAACAGGTAACAACAGTATGGCTAACAGAGCGACTTGAGTCGGCCGCTGGATGACCGTATTACAGCAC	171
CTTACACTGACAACACTCGTCACTAGTCAACTAACTGTGGACGTGCAATGGTCGCAATACCAGTCGACATAACGAGGCKKAGCGCTTCAGTCTACTTACCATCTAAATCGTACGATCAGTATGGCTAACAGAGCGACTTGAGTCGGCCGCTGGATGACCGTATTACAGCAC	171
CTTACACTGACAACACTCGTCACTAGTGTAAATATATCCGGGGTGCAATGGTCGCAATACCAGTCGACATAACGAGGCKKAGCGCTTCAGTCTACTTACCATCTAAGMTAMGCCACCAGTATGGCTAACAGAGCGACTTGAGTCGGCCGCTGGATGACCGTATTACAGCAC	171
CTTACACTGACAACACTCGTCACTAGTCACGTCGATGTACACGTGCAATGGTCGCAATACCAGTCGACATAACGAGGCKKAGCGCTTCAGTCTACTTACCATCTAAACCAMTCGGACAGTATGGCTAACAGAGCGACTTGAGTCGGCCGCTGGATGACCGTATTACAGCAC	171
CTTACACTGACAACACTCGTCACTAGTCCCTGCATCTGTCGTGTGCAATGGTCGCAATACCAGTCGACATAACGAGGCKKAGCGCTTCAGTCTACTTACCATCTAAMTGTCAATCACAGTATGGCTAACAGAGCGACTTGAGTCGGCCGCTGGATGACCGTATTACAGCAC	171
CTTACACTGACAACACTCGTCACTAGTACCCGGTTAGAGTCAGTGCAATGGTCGCAATACCAGTCGACATAACGAGGCKKAGCGCTTCAGTCTACTTACCATCTAACTTKGGMACACTKCCMGGCTAACAGAGCGACTTGAGTCGGCCGCTGGATGACCGTATTACAGCAC	171
CTTACACTGACAACACTCGTCACTAGTGAAACGTTGGAGACAGTGCAATGGTCGCAATACCAGTCGACATAACGAGGCKKAGCGCTTCAGTCTACTTACCATCTAAGCGCATGCGCCAGTATGGCTAACAGAGCGACTTGAGTCGGCCGCTGGATGACCGTATTACAGCAC	171
CTTACACTGACAACACTCGTCACTAGTGGCATTCTGCATTCTGTGCAATGGTCGCAATACCAGTCGACATAACGAGGCKKAGCGCTTCAGTCTACTTACCATCTAACTGGTCAAAGGTCAATGGCTAACAGAGCGACTTGAGTCGGCCGCTGGATGACCGTATTACAGCAC	171
CTTACACTGACAACACTCGTCACTAGTATAGGTATGCGACGGGTGCAATGGTCGCAATACCAGTCGACATAACGAGGCKKAGCGCTTCAGTCTACTTACCATCTAAACMGGAAGTGCAGTATGGCTAACAGAGCGACTTGAGTCGGCCGCTGGATGACCGTATTACAGCAC	171
CTTACACTGACAACACTCGTCACTAGTGCTTGTCGTTTCTCAGTGCAATGGTCGCAATACCAGTCGACATAACGAGGCKKAGCGCTTCAGTCTACTTACCATCTAACGCCMTGTTGCAGTATGGCTAACAGAGCGACTTGAGTCGGCCGCTGGATGACCGTATTACAGCAC	171
CTTACACTGACAACACTCGTCACTAGTTTACAAGAGCGAGGTGTGCAATGGTCGCAATACCAGTCGACATAACGAGGCKKAGCGCTTCAGTCTACTTACCATCTAAKCMGGGTAACCAGTATGGCTAACAGAGCGACTTGAGTCGGCCGCTGGATGACCGTATTACAGCAC	171
CTTACACTGACAACACTCGTCACTAGTTCAGTAACCACTAACGTGCAATGGTCGCAATACCAGTCGACATAACGAGGCKKAGCGCTTCAGTCTACTTACCATCTAACTTTCACTCACTACGAGGCTAACAGAGCGACTTGAGTCGGCCGCTGGATGACCGTATTACAGCAC	171
CTTACACTGACAACACTCGTCACTAGTCTGGTGTCTATCGGTGTGCAATGGTCGCAATACCAGTCGACATAACGAGGCKKAGCGCTTCAGTCTACTTACCATCTAACGGCGCTAGCCAGTATGGCTAACAGAGCGACTTGAGTCGGCCGCTGGATGACCGTATTACAGCAC	171
CTTACACTGACAACACTCGTCACTAGTACCTGAAACCAACTCGTGCAATGGTCGCAATACCAGTCGACATAACGAGGCKKAGCGCTTCAGTCTACTTACCATCTAAGGTTCGAACCCAGTATGGCTAACAGAGCGACTTGAGTCGGCCGCTGGATGACCGTATTACAGCAC	171
CTTACACTGACAACACTCGTCACTAGTATCGTTGGACAAGAAGTGCAATGGTCGCAATACCAGTCGACATAACGAGGCKKAGCGCTTCAGTCTACTTACCATCTAAGCTGCGCCACCAGTATGGCTAACAGAGCGACTTGAGTCGGCCGCTGGATGACCGTATTACAGCAC	171
CTTACACTGACAACACTCGTCACTAGTGTTAGTCGGGCGTTAGTGCAATGGTCGCAATACCAGTCGACATAACGAGGCKKAGCGCTTCAGTCTACTTACCATCTAACACCCTTACCCTGTATGGCTAACAGAGCGACTTGAGTCGGCCGCTGGATGACCGTATTACAGCAC	171
CTTACACTGACAACACTCGTCACTAGTAAGAAGATACTCGGCGTGCAATGGTCGCAATACCAGTCGACATAACGAGGCKKAGCGCTTCAGTCTACTTACCATCTAATATGCAAATKCAGTATGGCTAACAGAGCGACTTGAGTCGGCCGCTGGATGACCGTATTACAGCAC	171
CTTACACTGACAACACTCGTCACTAGTAAGCATTACCGAGTCGTGCAATGGTCGCAATACCAGTCGACATAACGAGGCKKAGCGCTTCAGTCTACTTACCATCTAACTGCCTGAGGCAGTATGGCTAACAGAGCGACTTGAGTCGGCCGCTGGATGACCGTATTACAGCAC	171
CTTACACTGACAACACTCGTCACTAGTAAGGTGCACGGCTTGGTGCAATGGTCGCAATACCAGTCGACATAACGAGGCKKAGCGCTTCAGTCTACTTACCATCTAACCCCCCGCTGCAGTATGGCTAACAGAGCGACTTGAGTCGGCCGCTGGATGACCGTATTACAGCAC	171
CTTACACTGACAACACTCGTCACTAGTCAGGGCGACAGTTCAGTGCAATGGTCGCAATACCAGTCGACATAACGAGGCKKAGCGCTTCAGTCTACTTACCATCTAACGGGGAATCCCCGTATGGCTAACAGAGCGACTTGAGTCGGCCGCTGGATGACCGTATTACAGCAC	171
CTTACACTGACAACACTCGTCACTAGTGGAGAACTGTTACGTGTGCAATGGTCGCAATACCAGTCGACATAACGAGGCKKAGCGCTTCAGTCTACTTACCATCTAAACCMCGCCCMCAGTATGGCTAACAGAGCGACTTGAGTCGGCCGCTGGATGACCGTATTACAGCAC	171
CTTACACTGACAACACTCGTCACTAGTGGCGAATACCATTGCGTGCAATGGTCGCAATACCAGTCGACATAACGAGGCKKAGCGCTTCAGTCTACTTACCATCTAACCATATATGGCAGTATGGCTAACAGAGCGACTTGAGTCGGCCGCTGGATGACCGTATTACAGCAC	171
CTTACACTGACAACACTCGTCACTAGTGAATCTGCGGACGCAGTGCAATGGTCGCAATACCAGTCGACATAACGAGGCKKAGCGCTTCAGTCTACTTACCATCTAATTCAAGGTCACAGTATGGCTAACAGAGCGACTTGAGTCGGCCGCTGGATGACCGTATTACAGCAC	171
CTTACACTGACAACACTCGTCACTAGTAGTCCCAGGAACATAGTGCAATGGTCGCAATACCAGTCGACATAACGAGGCKKAGCGCTTCAGTCTACTTACCATCTAAMCGCCCCCTACAGTATGGCTAACAGAGCGACTTGAGTCGGCCGCTGGATGACCGTATTACAGCAC	171
CTTACACTGACAACACTCGTCACTAGTCTCTTCTCTTTCGTGGTGCAATGGTCGCAATACCAGTCGACATCAGCAAAAATAGCGCTTCAGTCTACTTACCATCTAAATGACGKCMTCAGTATGGCTAACAGAGCGACTTGAGTCGGCCGCTGGATGACCGTATTACAGCAC	171
CTTACACTGACAACACTCGTCACTAGTACGACTTATCGCAAAGTGCAATGGTCGCAATACCAGTCGACATCAGCAAAAATAGCGCTTCAGTCTACTTACCATCTAGCGTGGGAACTCAGTATGGCTAACAGAGCGACTTGAGTCGGCCGCTGGATGACCGTATTACAGCAC	171
CTTACACTGACAACACTCGTCACTAGTCCTGTATGTGATAACGTGCAATGGTCGCAATACCAGTCGACATCAGCAAAAATAGCGCTTCAGTCTACTTACCATCTAAGTCACGTGACCAGTATGGCTAACAGAGCGACTTGAGTCGGCCGCTGGATGACCGTATTACAGCAC	171
CTTACACTGACAACACTCGTCACTAGTCTGCACCGGATTTCAGTGCAATGGTCGCAATACCAGTCGACATCAGCAAAAATAGCGCTTCAGTCTACTTACCATCTAMCMCGCCCACTCAGTATGGCTAACAGAGCGACTTGAGTCGGCCGCTGGATGACCGTATTACAGCAC	171
CTTACACTGACAACACTCGTCACTAGTAAGCGCGTATGAACTGTGCAATGGTCGCAATACCAGTCGACATCAGCAAAAATAGCGCTTCAGTCTACTTACCATCTAACTTAMACCCACACMCCGGCTAACAGAGCGACTTGAGTCGGCCGCTGGATGACCGTATTACAGCAC	171
CTTACACTGACAACACTCGTCACTAGTCCACAGTCCGCAGATGTGCAATGGTCGCAATACCAGTCGACATCAGCAAAAATAGCGCTTCAGTCTACTTACCATCTAACACCCAKACACCGTATGGCTAACAGAGCGACTTGAGTCGGCCGCTGGATGACCGTATTACAGCAC	171
CTTACACTGACAACACTCGTCACTAGTTTTGGTAGCAGACCTGTGCAATGGTCGCAATACCAGTCGACATCAGCAAAAATAGCGCTTCAGTCTACTTACCATCTAATCCTGCAGGACAGTATGGCTAACAGAGCGACTTGAGTCGGCCGCTGGATGACCGTATTACAGCAC	171
CTTACACTGACAACACTCGTCACTAGTACCACATTACTCAGGGTGCAATGGTCGCAATACCAGTCGACATCAGCAAAAATAGCGCTTCAGTCTACTTACCATCTAACTGMTTACGTMAKCATGGCTAACAGAGCGACTTGAGTCGGCCGCTGGATGACCGTATTACAGCAC	171
CTTACACTGACAACACTCGTCACTAGTTACCAACAACCGAAAGTGCAATGGTCGCAATACCAGTCGACATCAGCAAAAATAGCGCTTCAGTCTACTTACCATCTAAACAACAACAMCAGTATGGCTAACAGAGCGACTTGAGTCGGCCGCTGGATGACCGTATTACAGCAC	171
CTTACACTGACAACACTCGTCACTAGTGTCTCTGCGATCTGCGTGCAATGGTCGCAATACCAGTCGACATCAGCAAAAATAGCGCTTCAGTCTACTTACCATCTAAGCTAAGCCGCCAGTATGGCTAACAGAGCGACTTGAGTCGGCCGCTGGATGACCGTATTACAGCAC	171
CTTACACTGACAACACTCGTCACTAGTATTACGAGGTCCCAAGTGCAATGGTCGCAATACCAGTCGACATCAGCAAAAATAGCGCTTCAGTCTACTTACCATCTAAACGATCCTCACAGTATGGCTAACAGAGCGACTTGAGTCGGCCGCTGGATGACCGTATTACAGCAC	171
CTTACACTGACAACACTCGTCACTAGTGGCGATAACATTGGTGTGCAATGGTCGCAATACCAGTCGACATCAGCAAAAATAGCGCTTCAGTCTACTTACCATCTAACTGACCTMCCCAGTATGGCTAACAGAGCGACTTGAGTCGGCCGCTGGATGACCGTATTACAGCAC	171
CTTACACTGACAACACTCGTCACTAGTAGGCGTGATTGCAATGTGCAATGGTCGCAATACCAGTCGACATCAGCAAAAATAGCGCTTCAGTCTACTTACCATCTAAGTTACCCTGCCAGTATGGCTAACAGAGCGACTTGAGTCGGCCGCTGGATGACCGTATTACAGCAC	171
CTTACACTGACAACACTCGTCACTAGTTGAGACCTCTCTTCCGTGCAATGGTCGCAATACCAGTCGACATCAGCAAAAATAGCGCTTCAGTCTACTTACCATCTAAKMTAMGCCACCAGTATGGCTAACAGAGCGACTTGAGTCGGCCGCTGGATGACCGTATTACAGCAC	171
CTTACACTGACAACACTCGTCACTAGTAGTCGACAGGTTACGGTGCAATGGTCGCAATACCAGTCGACATCAGCAAAAATAGCGCTTCAGTCTACTTACCATCTAAKAGGCGCAGCCAGTATGGCTAACAGAGCGACTTGAGTCGGCCGCTGGATGACCGTATTACAGCAC	171
CTTACACTGACAACACTCGTCACTAGTATCGTATGCTTTGGGGTGCAATGGTCGCAATACCAGTCGACATCAGCAAAAATAGCGCTTCAGTCTACTTACCATCTAAAACGAGGCKKCAGTATGGCTAACAGAGCGACTTGAGTCGGCCGCTGGATGACCGTATTACAGCAC	171
CTTACACTGACAACACTCGTCACTAGTGATGGGTCGTGCGTAGTGCAATGGTCGCAATACCAGTCGACATCAGCAAAAATAGCGCTTCAGTCTACTTACCATCTAACAGCAAAAATCAGTATGGCTAACAGAGCGACTTGAGTCGGCCGCTGGATGACCGTATTACAGCAC	171
CTTACACTGACAACACTCGTCACTAGTCACTCTTCCGACGTGGTGCAATGGTCGCAATACCAGTCGACATCAGCAAAAATAGCGCTTCAGTCTACTTACCATCTAACAGGTAACAACAGTATGGCTAACAGAGCGACTTGAGTCGGCCGCTGGATGACCGTATTACAGCAC	171
CTTACACTGACAACACTCGTCACTAGTCTTCTGTCTGGACGCGTGCAATGGTCGCAATACCAGTCGACATCAGCAAAAATAGCGCTTCAGTCTACTTACCATCTAAATCGTACGATCAGTATGGCTAACAGAGCGACTTGAGTCGGCCGCTGGATGACCGTATTACAGCAC	171
CTTACACTGACAACACTCGTCACTAGTTGTAGACGGGCTGCAGTGCAATGGTCGCAATACCAGTCGACATCAGCAAAAATAGCGCTTCAGTCTACTTACCATCTAAGMTAMGCCACCAGTATGGCTAACAGAGCGACTTGAGTCGGCCGCTGGATGACCGTATTACAGCAC	171
CTTACACTGACAACACTCGTCACTAGTAGTGTCAGATTGTGTGTGCAATGGTCGCAATACCAGTCGACATCAGCAAAAATAGCGCTTCAGTCTACTTACCATCTAAACCAMTCGGACAGTATGGCTAACAGAGCGACTTGAGTCGGCCGCTGGATGACCGTATTACAGCAC	171
CTTACACTGACAACACTCGTCACTAGTGCCAGATCACTAGCTGTGCAATGGTCGCAATACCAGTCGACATCAGCAAAAATAGCGCTTCAGTCTACTTACCATCTAAMTGTCAATCACAGTATGGCTAACAGAGCGACTTGAGTCGGCCGCTGGATGACCGTATTACAGCAC	171
CTTACACTGACAACACTCGTCACTAGTTAACAAAGTCCGAGAGTGCAATGGTCGCAATACCAGTCGACATCAGCAAAAATAGCGCTTCAGTCTACTTACCATCTAACTTKGGMACACTKCCMGGCTAACAGAGCGACTTGAGTCGGCCGCTGGATGACCGTATTACAGCAC	171
CTTACACTGACAACACTCGTCACTAGTCTCTCACAGATACATGTGCAATGGTCGCAATACCAGTCGACATCAGCAAAAATAGCGCTTCAGTCTACTTACCATCTAAGCGCATGCGCCAGTATGGCTAACAGAGCGACTTGAGTCGGCCGCTGGATGACCGTATTACAGCAC	171
CTTACACTGACAACACTCGTCACTAGTGGTTGTCACCCAAGCGTGCAATGGTCGCAATACCAGTCGACATCAGCAAAAATAGCGCTTCAGTCTACTTACCATCTAACTGGTCAAAGGTCAATGGCTAACAGAGCGACTTGAGTCGGCCGCTGGATGACCGTATTACAGCAC	171
CTTACACTGACAACACTCGTCACTAGTAGTGCCTGGAACCGAGTGCAATGGTCGCAATACCAGTCGACATCAGCAAAAATAGCGCTTCAGTCTACTTACCATCTAAACMGGAAGTGCAGTATGGCTAACAGAGCGACTTGAGTCGGCCGCTGGATGACCGTATTACAGCAC	171
CTTACACTGACAACACTCGTCACTAGTTGGAAATGGTTCTCAGTGCAATGGTCGCAATACCAGTCGACATCAGCAAAAATAGCGCTTCAGTCTACTTACCATCTAACGCCMTGTTGCAGTATGGCTAACAGAGCGACTTGAGTCGGCCGCTGGATGACCGTATTACAGCAC	171
CTTACACTGACAACACTCGTCACTAGTAAGTAAAGACCCTGAGTGCAATGGTCGCAATACCAGTCGACATCAGCAAAAATAGCGCTTCAGTCTACTTACCATCTAAKCMGGGTAACCAGTATGGCTAACAGAGCGACTTGAGTCGGCCGCTGGATGACCGTATTACAGCAC	171
CTTACACTGACAACACTCGTCACTAGTATGTCCAATTTGTGGGTGCAATGGTCGCAATACCAGTCGACATCAGCAAAAATAGCGCTTCAGTCTACTTACCATCTAACTTTCACTCACTACGAGGCTAACAGAGCGACTTGAGTCGGCCGCTGGATGACCGTATTACAGCAC	171
CTTACACTGACAACACTCGTCACTAGTAAACTGCCGGCGCAAGTGCAATGGTCGCAATACCAGTCGACATCAGCAAAAATAGCGCTTCAGTCTACTTACCATCTAACGGCGCTAGCCAGTATGGCTAACAGAGCGACTTGAGTCGGCCGCTGGATGACCGTATTACAGCAC	171
CTTACACTGACAACACTCGTCACTAGTCCCAATTACGTCCTTGTGCAATGGTCGCAATACCAGTCGACATCAGCAAAAATAGCGCTTCAGTCTACTTACCATCTAAGGTTCGAACCCAGTATGGCTAACAGAGCGACTTGAGTCGGCCGCTGGATGACCGTATTACAGCAC	171
CTTACACTGACAACACTCGTCACTAGTGACCGGATTTATGTGGTGCAATGGTCGCAATACCAGTCGACATCAGCAAAAATAGCGCTTCAGTCTACTTACCATCTAAGCTGCGCCACCAGTATGGCTAACAGAGCGACTTGAGTCGGCCGCTGGATGACCGTATTACAGCAC	171
CTTACACTGACAACACTCGTCACTAGTCGTTAAGGGTATCCAGTGCAATGGTCGCAATACCAGTCGACATCAGCAAAAATAGCGCTTCAGTCTACTTACCATCTAACACCCTTACCCTGTATGGCTAACAGAGCGACTTGAGTCGGCCGCTGGATGACCGTATTACAGCAC	171
CTTACACTGACAACACTCGTCACTAGTGTTGTGATGTGCCAAGTGCAATGGTCGCAATACCAGTCGACATCAGCAAAAATAGCGCTTCAGTCTACTTACCATCTAATATGCAAATKCAGTATGGCTAACAGAGCGACTTGAGTCGGCCGCTGGATGACCGTATTACAGCAC	171
CTTACACTGACAACACTCGTCACTAGTACACAATCTATGGACGTGCAATGGTCGCAATACCAGTCGACATCAGCAAAAATAGCGCTTCAGTCTACTTACCATCTAACTGCCTGAGGCAGTATGGCTAACAGAGCGACTTGAGTCGGCCGCTGGATGACCGTATTACAGCAC	171
CTTACACTGACAACACTCGTCACTAGTATTGTTATACACGGCGTGCAATGGTCGCAATACCAGTCGACATCAGCAAAAATAGCGCTTCAGTCTACTTACCATCTAACCCCCCGCTGCAGTATGGCTAACAGAGCGACTTGAGTCGGCCGCTGGATGACCGTATTACAGCAC	171
CTTACACTGACAACACTCGTCACTAGTGTCGCACAAAGGTTTGTGCAATGGTCGCAATACCAGTCGACATCAGCAAAAATAGCGCTTCAGTCTACTTACCATCTAACGGGGAATCCCCGTATGGCTAACAGAGCGACTTGAGTCGGCCGCTGGATGACCGTATTACAGCAC	171
CTTACACTGACAACACTCGTCACTAGTTTGAAAGACCACGGAGTGCAATGGTCGCAATACCAGTCGACATCAGCAAAAATAGCGCTTCAGTCTACTTACCATCTAAACCMCGCCCMCAGTATGGCTAACAGAGCGACTTGAGTCGGCCGCTGGATGACCGTATTACAGCAC	171
CTTACACTGACAACACTCGTCACTAGTGATAGTGATTCGCATGTGCAATGGTCGCAATACCAGTCGACATCAGCAAAAATAGCGCTTCAGTCTACTTACCATCTAACCATATATGGCAGTATGGCTAACAGAGCGACTTGAGTCGGCCGCTGGATGACCGTATTACAGCAC	171
CTTACACTGACAACACTCGTCACTAGTGCCAGTTAAGCGGCAGTGCAATGGTCGCAATACCAGTCGACATCAGCAAAAATAGCGCTTCAGTCTACTTACCATCTAATTCAAGGTCACAGTATGGCTAACAGAGCGACTTGAGTCGGCCGCTGGATGACCGTATTACAGCAC	171
CTTACACTGACAACACTCGTCACTAGTACACGGCAATCGGTTGTGCAATGGTCGCAATACCAGTCGACATCAGCAAAAATAGCGCTTCAGTCTACTTACCATCTAAMCGCCCCCTACAGTATGGCTAACAGAGCGACTTGAGTCGGCCGCTGGATGACCGTATTACAGCAC	171
CTTACACTGACAACACTCGTCACTAGTTCACTAAGAATGGCGGTGCAATGGTCGCAATACCAGTCGACATCAGGTAACAAAGCGCTTCAGTCTACTTACCATCTAAATGACGKCMTCAGTATGGCTAACAGAGCGACTTGAGTCGGCCGCTGGATGACCGTATTACAGCAC	171
CTTACACTGACAACACTCGTCACTAGTCAATTTCAGCACGGAGTGCAATGGTCGCAATACCAGTCGACATCAGGTAACAAAGCGCTTCAGTCTACTTACCATCTAGCGTGGGAACTCAGTATGGCTAACAGAGCGACTTGAGTCGGCCGCTGGATGACCGTATTACAGCAC	171
CTTACACTGACAACACTCGTCACTAGTATAAGCCCAAGAACTGTGCAATGGTCGCAATACCAGTCGACATCAGGTAACAAAGCGCTTCAGTCTACTTACCATCTAAGTCACGTGACCAGTATGGCTAACAGAGCGACTTGAGTCGGCCGCTGGATGACCGTATTACAGCAC	171
CTTACACTGACAACACTCGTCACTAGTTCACACTCGCGCATGGTGCAATGGTCGCAATACCAGTCGACATCAGGTAACAAAGCGCTTCAGTCTACTTACCATCTAMCMCGCCCACTCAGTATGGCTAACAGAGCGACTTGAGTCGGCCGCTGGATGACCGTATTACAGCAC	171
CTTACACTGACAACACTCGTCACTAGTTATGAGTCTGGGAATGTGCAATGGTCGCAATACCAGTCGACATCAGGTAACAAAGCGCTTCAGTCTACTTACCATCTAACTTAMACCCACACMCCGGCTAACAGAGCGACTTGAGTCGGCCGCTGGATGACCGTATTACAGCAC	171
CTTACACTGACAACACTCGTCACTAGTCCTCACATCATATCCGTGCAATGGTCGCAATACCAGTCGACATCAGGTAACAAAGCGCTTCAGTCTACTTACCATCTAACACCCAKACACCGTATGGCTAACAGAGCGACTTGAGTCGGCCGCTGGATGACCGTATTACAGCAC	171
CTTACACTGACAACACTCGTCACTAGTACAAAGCCATACGTTGTGCAATGGTCGCAATACCAGTCGACATCAGGTAACAAAGCGCTTCAGTCTACTTACCATCTAATCCTGCAGGACAGTATGGCTAACAGAGCGACTTGAGTCGGCCGCTGGATGACCGTATTACAGCAC	171
CTTACACTGACAACACTCGTCACTAGTGTGTGATGTTACTCAGTGCAATGGTCGCAATACCAGTCGACATCAGGTAACAAAGCGCTTCAGTCTACTTACCATCTAACTGMTTACGTMAKCATGGCTAACAGAGCGACTTGAGTCGGCCGCTGGATGACCGTATTACAGCAC	171
CTTACACTGACAACACTCGTCACTAGTACAGTTGATGTCTCTGTGCAATGGTCGCAATACCAGTCGACATCAGGTAACAAAGCGCTTCAGTCTACTTACCATCTAAACAACAACAMCAGTATGGCTAACAGAGCGACTTGAGTCGGCCGCTGGATGACCGTATTACAGCAC	171
CTTACACTGACAACACTCGTCACTAGTGGAAGACTTACGATTGTGCAATGGTCGCAATACCAGTCGACATCAGGTAACAAAGCGCTTCAGTCTACTTACCATCTAAGCTAAGCCGCCAGTATGGCTAACAGAGCGACTTGAGTCGGCCGCTGGATGACCGTATTACAGCAC	171
CTTACACTGACAACACTCGTCACTAGTGAACAATGGTTCTCAGTGCAATGGTCGCAATACCAGTCGACATCAGGTAACAAAGCGCTTCAGTCTACTTACCATCTAAACGATCCTCACAGTATGGCTAACAGAGCGACTTGAGTCGGCCGCTGGATGACCGTATTACAGCAC	171
CTTACACTGACAACACTCGTCACTAGTAGCTTCGTTCTCGTGGTGCAATGGTCGCAATACCAGTCGACATCAGGTAACAAAGCGCTTCAGTCTACTTACCATCTAACTGACCTMCCCAGTATGGCTAACAGAGCGACTTGAGTCGGCCGCTGGATGACCGTATTACAGCAC	171
CTTACACTGACAACACTCGTCACTAGTTCGACTCAGGCTGTCGTGCAATGGTCGCAATACCAGTCGACATCAGGTAACAAAGCGCTTCAGTCTACTTACCATCTAAGTTACCCTGCCAGTATGGCTAACAGAGCGACTTGAGTCGGCCGCTGGATGACCGTATTACAGCAC	171
CTTACACTGACAACACTCGTCACTAGTCAGCGAACACCTTCTGTGCAATGGTCGCAATACCAGTCGACATCAGGTAACAAAGCGCTTCAGTCTACTTACCATCTAAKMTAMGCCACCAGTATGGCTAACAGAGCGACTTGAGTCGGCCGCTGGATGACCGTATTACAGCAC	171
CTTACACTGACAACACTCGTCACTAGTCATACCGGTTGTCACGTGCAATGGTCGCAATACCAGTCGACATCAGGTAACAAAGCGCTTCAGTCTACTTACCATCTAAKAGGCGCAGCCAGTATGGCTAACAGAGCGACTTGAGTCGGCCGCTGGATGACCGTATTACAGCAC	171
CTTACACTGACAACACTCGTCACTAGTACTACTTCGGGTTCGGTGCAATGGTCGCAATACCAGTCGACATCAGGTAACAAAGCGCTTCAGTCTACTTACCATCTAAAACGAGGCKKCAGTATGGCTAACAGAGCGACTTGAGTCGGCCGCTGGATGACCGTATTACAGCAC	171
CTTACACTGACAACACTCGTCACTAGTTTGGCATCACTGCCAGTGCAATGGTCGCAATACCAGTCGACATCAGGTAACAAAGCGCTTCAGTCTACTTACCATCTAACAGCAAAAATCAGTATGGCTAACAGAGCGACTTGAGTCGGCCGCTGGATGACCGTATTACAGCAC	171
CTTACACTGACAACACTCGTCACTAGTTGTGCATAGGAGAGCGTGCAATGGTCGCAATACCAGTCGACATCAGGTAACAAAGCGCTTCAGTCTACTTACCATCTAACAGGTAACAACAGTATGGCTAACAGAGCGACTTGAGTCGGCCGCTGGATGACCGTATTACAGCAC	171
CTTACACTGACAACACTCGTCACTAGTTTTAGCCGCGTGGCTGTGCAATGGTCGCAATACCAGTCGACATCAGGTAACAAAGCGCTTCAGTCTACTTACCATCTAAATCGTACGATCAGTATGGCTAACAGAGCGACTTGAGTCGGCCGCTGGATGACCGTATTACAGCAC	171
CTTACACTGACAACACTCGTCACTAGTTGCGATAAGAGTCGTGTGCAATGGTCGCAATACCAGTCGACATCAGGTAACAAAGCGCTTCAGTCTACTTACCATCTAAGMTAMGCCACCAGTATGGCTAACAGAGCGACTTGAGTCGGCCGCTGGATGACCGTATTACAGCAC	171
CTTACACTGACAACACTCGTCACTAGTCGGCTTCAATTGTTAGTGCAATGGTCGCAATACCAGTCGACATCAGGTAACAAAGCGCTTCAGTCTACTTACCATCTAAACCAMTCGGACAGTATGGCTAACAGAGCGACTTGAGTCGGCCGCTGGATGACCGTATTACAGCAC	171
CTTACACTGACAACACTCGTCACTAGTATCGCATGCCTTCCGGTGCAATGGTCGCAATACCAGTCGACATCAGGTAACAAAGCGCTTCAGTCTACTTACCATCTAAMTGTCAATCACAGTATGGCTAACAGAGCGACTTGAGTCGGCCGCTGGATGACCGTATTACAGCAC	171
CTTACACTGACAACACTCGTCACTAGTCACACCATTTGTTCTGTGCAATGGTCGCAATACCAGTCGACATCAGGTAACAAAGCGCTTCAGTCTACTTACCATCTAACTTKGGMACACTKCCMGGCTAACAGAGCGACTTGAGTCGGCCGCTGGATGACCGTATTACAGCAC	171
CTTACACTGACAACACTCGTCACTAGTAGTAAGGCGGTGACTGTGCAATGGTCGCAATACCAGTCGACATCAGGTAACAAAGCGCTTCAGTCTACTTACCATCTAAGCGCATGCGCCAGTATGGCTAACAGAGCGACTTGAGTCGGCCGCTGGATGACCGTATTACAGCAC	171
CTTACACTGACAACACTCGTCACTAGTCGACACTCAAGATAAGTGCAATGGTCGCAATACCAGTCGACATCAGGTAACAAAGCGCTTCAGTCTACTTACCATCTAACTGGTCAAAGGTCAATGGCTAACAGAGCGACTTGAGTCGGCCGCTGGATGACCGTATTACAGCAC	171
CTTACACTGACAACACTCGTCACTAGTGTTGGTCGCAGGTACGTGCAATGGTCGCAATACCAGTCGACATCAGGTAACAAAGCGCTTCAGTCTACTTACCATCTAAACMGGAAGTGCAGTATGGCTAACAGAGCGACTTGAGTCGGCCGCTGGATGACCGTATTACAGCAC	171
CTTACACTGACAACACTCGTCACTAGTTACCGCATAAATGGAGTGCAATGGTCGCAATACCAGTCGACATCAGGTAACAAAGCGCTTCAGTCTACTTACCATCTAACGCCMTGTTGCAGTATGGCTAACAGAGCGACTTGAGTCGGCCGCTGGATGACCGTATTACAGCAC	171
CTTACACTGACAACACTCGTCACTAGTGCTTGCGGAAGAGGAGTGCAATGGTCGCAATACCAGTCGACATCAGGTAACAAAGCGCTTCAGTCTACTTACCATCTAAKCMGGGTAACCAGTATGGCTAACAGAGCGACTTGAGTCGGCCGCTGGATGACCGTATTACAGCAC	171
CTTACACTGACAACACTCGTCACTAGTGTTGGTTCAGCTTTCGTGCAATGGTCGCAATACCAGTCGACATCAGGTAACAAAGCGCTTCAGTCTACTTACCATCTAACTTTCACTCACTACGAGGCTAACAGAGCGACTTGAGTCGGCCGCTGGATGACCGTATTACAGCAC	171
CTTACACTGACAACACTCGTCACTAGTTTAGAGGCTGCAGGAGTGCAATGGTCGCAATACCAGTCGACATCAGGTAACAAAGCGCTTCAGTCTACTTACCATCTAACGGCGCTAGCCAGTATGGCTAACAGAGCGACTTGAGTCGGCCGCTGGATGACCGTATTACAGCAC	171
CTTACACTGACAACACTCGTCACTAGTTTAAGTTGCCAGACCGTGCAATGGTCGCAATACCAGTCGACATCAGGTAACAAAGCGCTTCAGTCTACTTACCATCTAAGGTTCGAACCCAGTATGGCTAACAGAGCGACTTGAGTCGGCCGCTGGATGACCGTATTACAGCAC	171
CTTACACTGACAACACTCGTCACTAGTTATCTCAGCGGAAGGGTGCAATGGTCGCAATACCAGTCGACATCAGGTAACAAAGCGCTTCAGTCTACTTACCATCTAAGCTGCGCCACCAGTATGGCTAACAGAGCGACTTGAGTCGGCCGCTGGATGACCGTATTACAGCAC	171
CTTACACTGACAACACTCGTCACTAGTTTGCATTTACCGTTCGTGCAATGGTCGCAATACCAGTCGACATCAGGTAACAAAGCGCTTCAGTCTACTTACCATCTAACACCCTTACCCTGTATGGCTAACAGAGCGACTTGAGTCGGCCGCTGGATGACCGTATTACAGCAC	171
CTTACACTGACAACACTCGTCACTAGTTTAGAAGGTCTGCAGGTGCAATGGTCGCAATACCAGTCGACATCAGGTAACAAAGCGCTTCAGTCTACTTACCATCTAATATGCAAATKCAGTATGGCTAACAGAGCGACTTGAGTCGGCCGCTGGATGACCGTATTACAGCAC	171
CTTACACTGACAACACTCGTCACTAGTTGAATAGCTCTAGCCGTGCAATGGTCGCAATACCAGTCGACATCAGGTAACAAAGCGCTTCAGTCTACTTACCATCTAACTGCCTGAGGCAGTATGGCTAACAGAGCGACTTGAGTCGGCCGCTGGATGACCGTATTACAGCAC	171
CTTACACTGACAACACTCGTCACTAGTGTTGCCTAGCTCGATGTGCAATGGTCGCAATACCAGTCGACATCAGGTAACAAAGCGCTTCAGTCTACTTACCATCTAACCCCCCGCTGCAGTATGGCTAACAGAGCGACTTGAGTCGGCCGCTGGATGACCGTATTACAGCAC	171
CTTACACTGACAACACTCGTCACTAGTATACAACAAGACCGTGTGCAATGGTCGCAATACCAGTCGACATCAGGTAACAAAGCGCTTCAGTCTACTTACCATCTAACGGGGAATCCCCGTATGGCTAACAGAGCGACTTGAGTCGGCCGCTGGATGACCGTATTACAGCAC	171
CTTACACTGACAACACTCGTCACTAGTCCACCAGCCGATGAAGTGCAATGGTCGCAATACCAGTCGACATCAGGTAACAAAGCGCTTCAGTCTACTTACCATCTAAACCMCGCCCMCAGTATGGCTAACAGAGCGACTTGAGTCGGCCGCTGGATGACCGTATTACAGCAC	171
CTTACACTGACAACACTCGTCACTAGTGTGTCCTGCCACATCGTGCAATGGTCGCAATACCAGTCGACATCAGGTAACAAAGCGCTTCAGTCTACTTACCATCTAACCATATATGGCAGTATGGCTAACAGAGCGACTTGAGTCGGCCGCTGGATGACCGTATTACAGCAC	171
CTTACACTGACAACACTCGTCACTAGTAACTAGGGCGCGAAGGTGCAATGGTCGCAATACCAGTCGACATCAGGTAACAAAGCGCTTCAGTCTACTTACCATCTAATTCAAGGTCACAGTATGGCTAACAGAGCGACTTGAGTCGGCCGCTGGATGACCGTATTACAGCAC	171
CTTACACTGACAACACTCGTCACTAGTCTCACGTCACTTGGCGTGCAATGGTCGCAATACCAGTCGACATCAGGTAACAAAGCGCTTCAGTCTACTTACCATCTAAMCGCCCCCTACAGTATGGCTAACAGAGCGACTTGAGTCGGCCGCTGGATGACCGTATTACAGCAC	171
CTTACACTGACAACACTCGTCACTAGTCCTGTTAGAGGTCGGGTGCAATGGTCGCAATACCAGTCGACATATCGTACGATAGCGCTTCAGTCTACTTACCATCTAAATGACGKCMTCAGTATGGCTAACAGAGCGACTTGAGTCGGCCGCTGGATGACCGTATTACAGCAC	171
CTTACACTGACAACACTCGTCACTAGTCAGATGTCGCTAAGTGTGCAATGGTCGCAATACCAGTCGACATATCGTACGATAGCGCTTCAGTCTACTTACCATCTAGCGTGGGAACTCAGTATGGCTAACAGAGCGACTTGAGTCGGCCGCTGGATGACCGTATTACAGCAC	171
CTTACACTGACAACACTCGTCACTAGTGGTCATAGTGCCGACGTGCAATGGTCGCAATACCAGTCGACATATCGTACGATAGCGCTTCAGTCTACTTACCATCTAAGTCACGTGACCAGTATGGCTAACAGAGCGACTTGAGTCGGCCGCTGGATGACCGTATTACAGCAC	171
CTTACACTGACAACACTCGTCACTAGTTGCCCTGGGTATTACGTGCAATGGTCGCAATACCAGTCGACATATCGTACGATAGCGCTTCAGTCTACTTACCATCTAMCMCGCCCACTCAGTATGGCTAACAGAGCGACTTGAGTCGGCCGCTGGATGACCGTATTACAGCAC	171
CTTACACTGACAACACTCGTCACTAGTGGTTTACTAAGGCGCGTGCAATGGTCGCAATACCAGTCGACATATCGTACGATAGCGCTTCAGTCTACTTACCATCTAACTTAMACCCACACMCCGGCTAACAGAGCGACTTGAGTCGGCCGCTGGATGACCGTATTACAGCAC	171
CTTACACTGACAACACTCGTCACTAGTGTTCAGCTTGTAGCCGTGCAATGGTCGCAATACCAGTCGACATATCGTACGATAGCGCTTCAGTCTACTTACCATCTAACACCCAKACACCGTATGGCTAACAGAGCGACTTGAGTCGGCCGCTGGATGACCGTATTACAGCAC	171
CTTACACTGACAACACTCGTCACTAGTGAACACATGCAGCATGTGCAATGGTCGCAATACCAGTCGACATATCGTACGATAGCGCTTCAGTCTACTTACCATCTAATCCTGCAGGACAGTATGGCTAACAGAGCGACTTGAGTCGGCCGCTGGATGACCGTATTACAGCAC	171
CTTACACTGACAACACTCGTCACTAGTTACGTCCTTTCCATTGTGCAATGGTCGCAATACCAGTCGACATATCGTACGATAGCGCTTCAGTCTACTTACCATCTAACTGMTTACGTMAKCATGGCTAACAGAGCGACTTGAGTCGGCCGCTGGATGACCGTATTACAGCAC	171
CTTACACTGACAACACTCGTCACTAGTACACAGGGTACGTTTGTGCAATGGTCGCAATACCAGTCGACATATCGTACGATAGCGCTTCAGTCTACTTACCATCTAAACAACAACAMCAGTATGGCTAACAGAGCGACTTGAGTCGGCCGCTGGATGACCGTATTACAGCAC	171
CTTACACTGACAACACTCGTCACTAGTTAGTTGGTTGAGCACGTGCAATGGTCGCAATACCAGTCGACATATCGTACGATAGCGCTTCAGTCTACTTACCATCTAAGCTAAGCCGCCAGTATGGCTAACAGAGCGACTTGAGTCGGCCGCTGGATGACCGTATTACAGCAC	171
CTTACACTGACAACACTCGTCACTAGTCAGTCTCTCTTCCTCGTGCAATGGTCGCAATACCAGTCGACATATCGTACGATAGCGCTTCAGTCTACTTACCATCTAAACGATCCTCACAGTATGGCTAACAGAGCGACTTGAGTCGGCCGCTGGATGACCGTATTACAGCAC	171
CTTACACTGACAACACTCGTCACTAGTCCCAAAGGATATCACGTGCAATGGTCGCAATACCAGTCGACATATCGTACGATAGCGCTTCAGTCTACTTACCATCTAACTGACCTMCCCAGTATGGCTAACAGAGCGACTTGAGTCGGCCGCTGGATGACCGTATTACAGCAC	171
CTTACACTGACAACACTCGTCACTAGTTGCATGGCGATCTGCGTGCAATGGTCGCAATACCAGTCGACATATCGTACGATAGCGCTTCAGTCTACTTACCATCTAAGTTACCCTGCCAGTATGGCTAACAGAGCGACTTGAGTCGGCCGCTGGATGACCGTATTACAGCAC	171
CTTACACTGACAACACTCGTCACTAGTCTTAAGGGTTGCACAGTGCAATGGTCGCAATACCAGTCGACATATCGTACGATAGCGCTTCAGTCTACTTACCATCTAAKMTAMGCCACCAGTATGGCTAACAGAGCGACTTGAGTCGGCCGCTGGATGACCGTATTACAGCAC	171
CTTACACTGACAACACTCGTCACTAGTATGAACGTTTCGCAAGTGCAATGGTCGCAATACCAGTCGACATATCGTACGATAGCGCTTCAGTCTACTTACCATCTAAKAGGCGCAGCCAGTATGGCTAACAGAGCGACTTGAGTCGGCCGCTGGATGACCGTATTACAGCAC	171
CTTACACTGACAACACTCGTCACTAGTTCAGTACTTGCCAAGGTGCAATGGTCGCAATACCAGTCGACATATCGTACGATAGCGCTTCAGTCTACTTACCATCTAAAACGAGGCKKCAGTATGGCTAACAGAGCGACTTGAGTCGGCCGCTGGATGACCGTATTACAGCAC	171
CTTACACTGACAACACTCGTCACTAGTAGACTATAGGCTAGGGTGCAATGGTCGCAATACCAGTCGACATATCGTACGATAGCGCTTCAGTCTACTTACCATCTAACAGCAAAAATCAGTATGGCTAACAGAGCGACTTGAGTCGGCCGCTGGATGACCGTATTACAGCAC	171
CTTACACTGACAACACTCGTCACTAGTACTTGATCGATTAGGGTGCAATGGTCGCAATACCAGTCGACATATCGTACGATAGCGCTTCAGTCTACTTACCATCTAACAGGTAACAACAGTATGGCTAACAGAGCGACTTGAGTCGGCCGCTGGATGACCGTATTACAGCAC	171
CTTACACTGACAACACTCGTCACTAGTTAAGATGGCGATGCGGTGCAATGGTCGCAATACCAGTCGACATATCGTACGATAGCGCTTCAGTCTACTTACCATCTAAATCGTACGATCAGTATGGCTAACAGAGCGACTTGAGTCGGCCGCTGGATGACCGTATTACAGCAC	171
CTTACACTGACAACACTCGTCACTAGTTAAGCGCCTTCTAACGTGCAATGGTCGCAATACCAGTCGACATATCGTACGATAGCGCTTCAGTCTACTTACCATCTAAGMTAMGCCACCAGTATGGCTAACAGAGCGACTTGAGTCGGCCGCTGGATGACCGTATTACAGCAC	171
CTTACACTGACAACACTCGTCACTAGTCTCAAGTTGGCCAGGGTGCAATGGTCGCAATACCAGTCGACATATCGTACGATAGCGCTTCAGTCTACTTACCATCTAAACCAMTCGGACAGTATGGCTAACAGAGCGACTTGAGTCGGCCGCTGGATGACCGTATTACAGCAC	171
CTTACACTGACAACACTCGTCACTAGTCCCTCCTATAAATAGGTGCAATGGTCGCAATACCAGTCGACATATCGTACGATAGCGCTTCAGTCTACTTACCATCTAAMTGTCAATCACAGTATGGCTAACAGAGCGACTTGAGTCGGCCGCTGGATGACCGTATTACAGCAC	171
CTTACACTGACAACACTCGTCACTAGTGGTTATAGGCTCAGCGTGCAATGGTCGCAATACCAGTCGACATATCGTACGATAGCGCTTCAGTCTACTTACCATCTAACTTKGGMACACTKCCMGGCTAACAGAGCGACTTGAGTCGGCCGCTGGATGACCGTATTACAGCAC	171
CTTACACTGACAACACTCGTCACTAGTGCTAATTCTCCAGTTGTGCAATGGTCGCAATACCAGTCGACATATCGTACGATAGCGCTTCAGTCTACTTACCATCTAAGCGCATGCGCCAGTATGGCTAACAGAGCGACTTGAGTCGGCCGCTGGATGACCGTATTACAGCAC	171
CTTACACTGACAACACTCGTCACTAGTGTATGTGACCTGGACGTGCAATGGTCGCAATACCAGTCGACATATCGTACGATAGCGCTTCAGTCTACTTACCATCTAACTGGTCAAAGGTCAATGGCTAACAGAGCGACTTGAGTCGGCCGCTGGATGACCGTATTACAGCAC	171
CTTACACTGACAACACTCGTCACTAGTCAGGTGGTGATCAAAGTGCAATGGTCGCAATACCAGTCGACATATCGTACGATAGCGCTTCAGTCTACTTACCATCTAAACMGGAAGTGCAGTATGGCTAACAGAGCGACTTGAGTCGGCCGCTGGATGACCGTATTACAGCAC	171
CTTACACTGACAACACTCGTCACTAGTCGTAACTTGACGAATGTGCAATGGTCGCAATACCAGTCGACATATCGTACGATAGCGCTTCAGTCTACTTACCATCTAACGCCMTGTTGCAGTATGGCTAACAGAGCGACTTGAGTCGGCCGCTGGATGACCGTATTACAGCAC	171
CTTACACTGACAACACTCGTCACTAGTGCGTTTGACGCACTGGTGCAATGGTCGCAATACCAGTCGACATATCGTACGATAGCGCTTCAGTCTACTTACCATCTAAKCMGGGTAACCAGTATGGCTAACAGAGCGACTTGAGTCGGCCGCTGGATGACCGTATTACAGCAC	171
CTTACACTGACAACACTCGTCACTAGTCTTCCAGTCAGTGATGTGCAATGGTCGCAATACCAGTCGACATATCGTACGATAGCGCTTCAGTCTACTTACCATCTAACTTTCACTCACTACGAGGCTAACAGAGCGACTTGAGTCGGCCGCTGGATGACCGTATTACAGCAC	171
CTTACACTGACAACACTCGTCACTAGTGGCCTGTGTACCACTGTGCAATGGTCGCAATACCAGTCGACATATCGTACGATAGCGCTTCAGTCTACTTACCATCTAACGGCGCTAGCCAGTATGGCTAACAGAGCGACTTGAGTCGGCCGCTGGATGACCGTATTACAGCAC	171
CTTACACTGACAACACTCGTCACTAGTTATCGCACTGGCACGGTGCAATGGTCGCAATACCAGTCGACATATCGTACGATAGCGCTTCAGTCTACTTACCATCTAAGGTTCGAACCCAGTATGGCTAACAGAGCGACTTGAGTCGGCCGCTGGATGACCGTATTACAGCAC	171
CTTACACTGACAACACTCGTCACTAGTATACCATACGTTCTCGTGCAATGGTCGCAATACCAGTCGACATATCGTACGATAGCGCTTCAGTCTACTTACCATCTAAGCTGCGCCACCAGTATGGCTAACAGAGCGACTTGAGTCGGCCGCTGGATGACCGTATTACAGCAC	171
CTTACACTGACAACACTCGTCACTAGTTGTCACGTAGGGAACGTGCAATGGTCGCAATACCAGTCGACATATCGTACGATAGCGCTTCAGTCTACTTACCATCTAACACCCTTACCCTGTATGGCTAACAGAGCGACTTGAGTCGGCCGCTGGATGACCGTATTACAGCAC	171
CTTACACTGACAACACTCGTCACTAGTTATCCGCTTTGACTTGTGCAATGGTCGCAATACCAGTCGACATATCGTACGATAGCGCTTCAGTCTACTTACCATCTAATATGCAAATKCAGTATGGCTAACAGAGCGACTTGAGTCGGCCGCTGGATGACCGTATTACAGCAC	171
CTTACACTGACAACACTCGTCACTAGTCTCTCGATGTCCGGAGTGCAATGGTCGCAATACCAGTCGACATATCGTACGATAGCGCTTCAGTCTACTTACCATCTAACTGCCTGAGGCAGTATGGCTAACAGAGCGACTTGAGTCGGCCGCTGGATGACCGTATTACAGCAC	171
CTTACACTGACAACACTCGTCACTAGTAGACTAGCGACCACGGTGCAATGGTCGCAATACCAGTCGACATATCGTACGATAGCGCTTCAGTCTACTTACCATCTAACCCCCCGCTGCAGTATGGCTAACAGAGCGACTTGAGTCGGCCGCTGGATGACCGTATTACAGCAC	171
CTTACACTGACAACACTCGTCACTAGTCAACAAGACGTAGACGTGCAATGGTCGCAATACCAGTCGACATATCGTACGATAGCGCTTCAGTCTACTTACCATCTAACGGGGAATCCCCGTATGGCTAACAGAGCGACTTGAGTCGGCCGCTGGATGACCGTATTACAGCAC	171
CTTACACTGACAACACTCGTCACTAGTCATAGCAACCGGGTTGTGCAATGGTCGCAATACCAGTCGACATATCGTACGATAGCGCTTCAGTCTACTTACCATCTAAACCMCGCCCMCAGTATGGCTAACAGAGCGACTTGAGTCGGCCGCTGGATGACCGTATTACAGCAC	171
CTTACACTGACAACACTCGTCACTAGTGAGATCGGATACCGTGTGCAATGGTCGCAATACCAGTCGACATATCGTACGATAGCGCTTCAGTCTACTTACCATCTAACCATATATGGCAGTATGGCTAACAGAGCGACTTGAGTCGGCCGCTGGATGACCGTATTACAGCAC	171
CTTACACTGACAACACTCGTCACTAGTGTCTTGACGTGCGGAGTGCAATGGTCGCAATACCAGTCGACATATCGTACGATAGCGCTTCAGTCTACTTACCATCTAATTCAAGGTCACAGTATGGCTAACAGAGCGACTTGAGTCGGCCGCTGGATGACCGTATTACAGCAC	171
CTTACACTGACAACACTCGTCACTAGTACACAGAGGCGGAAAGTGCAATGGTCGCAATACCAGTCGACATATCGTACGATAGCGCTTCAGTCTACTTACCATCTAAMCGCCCCCTACAGTATGGCTAACAGAGCGACTTGAGTCGGCCGCTGGATGACCGTATTACAGCAC	171
CTTACACTGACAACACTCGTCACTAGTTTTATCGCTTCCGGAGTGCAATGGTCGCAATACCAGTCGACATGMTAMGCCACAGCGCTTCAGTCTACTTACCATCTAAATGACGKCMTCAGTATGGCTAACAGAGCGACTTGAGTCGGCCGCTGGATGACCGTATTACAGCAC	171
CTTACACTGACAACACTCGTCACTAGTCTACTCATTGTAGGGGTGCAATGGTCGCAATACCAGTCGACATGMTAMGCCACAGCGCTTCAGTCTACTTACCATCTAGCGTGGGAACTCAGTATGGCTAACAGAGCGACTTGAGTCGGCCGCTGGATGACCGTATTACAGCAC	171
CTTACACTGACAACACTCGTCACTAGTCCAGTACTGAACAGTGTGCAATGGTCGCAATACCAGTCGACATGMTAMGCCACAGCGCTTCAGTCTACTTACCATCTAAGTCACGTGACCAGTATGGCTAACAGAGCGACTTGAGTCGGCCGCTGGATGACCGTATTACAGCAC	171
CTTACACTGACAACACTCGTCACTAGTTTCCCAGATCCGTAGGTGCAATGGTCGCAATACCAGTCGACATGMTAMGCCACAGCGCTTCAGTCTACTTACCATCTAMCMCGCCCACTCAGTATGGCTAACAGAGCGACTTGAGTCGGCCGCTGGATGACCGTATTACAGCAC	171
CTTACACTGACAACACTCGTCACTAGTGAGCGGAAATTGTTGGTGCAATGGTCGCAATACCAGTCGACATGMTAMGCCACAGCGCTTCAGTCTACTTACCATCTAACTTAMACCCACACMCCGGCTAACAGAGCGACTTGAGTCGGCCGCTGGATGACCGTATTACAGCAC	171
CTTACACTGACAACACTCGTCACTAGTTCCTTGATGGACATAGTGCAATGGTCGCAATACCAGTCGACATGMTAMGCCACAGCGCTTCAGTCTACTTACCATCTAACACCCAKACACCGTATGGCTAACAGAGCGACTTGAGTCGGCCGCTGGATGACCGTATTACAGCAC	171
CTTACACTGACAACACTCGTCACTAGTTTAGGGCGGACTCTGGTGCAATGGTCGCAATACCAGTCGACATGMTAMGCCACAGCGCTTCAGTCTACTTACCATCTAATCCTGCAGGACAGTATGGCTAACAGAGCGACTTGAGTCGGCCGCTGGATGACCGTATTACAGCAC	171
CTTACACTGACAACACTCGTCACTAGTTTAGAATGTTGCGAGGTGCAATGGTCGCAATACCAGTCGACATGMTAMGCCACAGCGCTTCAGTCTACTTACCATCTAACTGMTTACGTMAKCATGGCTAACAGAGCGACTTGAGTCGGCCGCTGGATGACCGTATTACAGCAC	171
CTTACACTGACAACACTCGTCACTAGTGTTCACACTCAAACTGTGCAATGGTCGCAATACCAGTCGACATGMTAMGCCACAGCGCTTCAGTCTACTTACCATCTAAACAACAACAMCAGTATGGCTAACAGAGCGACTTGAGTCGGCCGCTGGATGACCGTATTACAGCAC	171
CTTACACTGACAACACTCGTCACTAGTATCTGCCGGTTGCGAGTGCAATGGTCGCAATACCAGTCGACATGMTAMGCCACAGCGCTTCAGTCTACTTACCATCTAAGCTAAGCCGCCAGTATGGCTAACAGAGCGACTTGAGTCGGCCGCTGGATGACCGTATTACAGCAC	171
CTTACACTGACAACACTCGTCACTAGTCACAAGTGAAGGGCTGTGCAATGGTCGCAATACCAGTCGACATGMTAMGCCACAGCGCTTCAGTCTACTTACCATCTAAACGATCCTCACAGTATGGCTAACAGAGCGACTTGAGTCGGCCGCTGGATGACCGTATTACAGCAC	171
CTTACACTGACAACACTCGTCACTAGTTCCAAGGCAGGTACTGTGCAATGGTCGCAATACCAGTCGACATGMTAMGCCACAGCGCTTCAGTCTACTTACCATCTAACTGACCTMCCCAGTATGGCTAACAGAGCGACTTGAGTCGGCCGCTGGATGACCGTATTACAGCAC	171
CTTACACTGACAACACTCGTCACTAGTCTTATGTAAGGGAGAGTGCAATGGTCGCAATACCAGTCGACATGMTAMGCCACAGCGCTTCAGTCTACTTACCATCTAAGTTACCCTGCCAGTATGGCTAACAGAGCGACTTGAGTCGGCCGCTGGATGACCGTATTACAGCAC	171
CTTACACTGACAACACTCGTCACTAGTATGATATTGGGTCCCGTGCAATGGTCGCAATACCAGTCGACATGMTAMGCCACAGCGCTTCAGTCTACTTACCATCTAAKMTAMGCCACCAGTATGGCTAACAGAGCGACTTGAGTCGGCCGCTGGATGACCGTATTACAGCAC	171
CTTACACTGACAACACTCGTCACTAGTGTGAATGACGAAGTAGTGCAATGGTCGCAATACCAGTCGACATGMTAMGCCACAGCGCTTCAGTCTACTTACCATCTAAKAGGCGCAGCCAGTATGGCTAACAGAGCGACTTGAGTCGGCCGCTGGATGACCGTATTACAGCAC	171
CTTACACTGACAACACTCGTCACTAGTCCTCACACTACACCCGTGCAATGGTCGCAATACCAGTCGACATGMTAMGCCACAGCGCTTCAGTCTACTTACCATCTAAAACGAGGCKKCAGTATGGCTAACAGAGCGACTTGAGTCGGCCGCTGGATGACCGTATTACAGCAC	171
CTTACACTGACAACACTCGTCACTAGTGACGGCATCCTGTCAGTGCAATGGTCGCAATACCAGTCGACATGMTAMGCCACAGCGCTTCAGTCTACTTACCATCTAACAGCAAAAATCAGTATGGCTAACAGAGCGACTTGAGTCGGCCGCTGGATGACCGTATTACAGCAC	171
CTTACACTGACAACACTCGTCACTAGTGCCAATTAACAGCCTGTGCAATGGTCGCAATACCAGTCGACATGMTAMGCCACAGCGCTTCAGTCTACTTACCATCTAACAGGTAACAACAGTATGGCTAACAGAGCGACTTGAGTCGGCCGCTGGATGACCGTATTACAGCAC	171
CTTACACTGACAACACTCGTCACTAGTGAATGACCAGCGAGGGTGCAATGGTCGCAATACCAGTCGACATGMTAMGCCACAGCGCTTCAGTCTACTTACCATCTAAATCGTACGATCAGTATGGCTAACAGAGCGACTTGAGTCGGCCGCTGGATGACCGTATTACAGCAC	171
CTTACACTGACAACACTCGTCACTAGTTTCTGAGTGTTGAGCGTGCAATGGTCGCAATACCAGTCGACATGMTAMGCCACAGCGCTTCAGTCTACTTACCATCTAAGMTAMGCCACCAGTATGGCTAACAGAGCGACTTGAGTCGGCCGCTGGATGACCGTATTACAGCAC	171
CTTACACTGACAACACTCGTCACTAGTAATCGCGTACGGTGGGTGCAATGGTCGCAATACCAGTCGACATGMTAMGCCACAGCGCTTCAGTCTACTTACCATCTAAACCAMTCGGACAGTATGGCTAACAGAGCGACTTGAGTCGGCCGCTGGATGACCGTATTACAGCAC	171
CTTACACTGACAACACTCGTCACTAGTAGGAACGGAGCCAAGGTGCAATGGTCGCAATACCAGTCGACATGMTAMGCCACAGCGCTTCAGTCTACTTACCATCTAAMTGTCAATCACAGTATGGCTAACAGAGCGACTTGAGTCGGCCGCTGGATGACCGTATTACAGCAC	171
CTTACACTGACAACACTCGTCACTAGTCGTTCATACATCTGGGTGCAATGGTCGCAATACCAGTCGACATGMTAMGCCACAGCGCTTCAGTCTACTTACCATCTAACTTKGGMACACTKCCMGGCTAACAGAGCGACTTGAGTCGGCCGCTGGATGACCGTATTACAGCAC	171
CTTACACTGACAACACTCGTCACTAGTTGTGTTCTCTCCAATGTGCAATGGTCGCAATACCAGTCGACATGMTAMGCCACAGCGCTTCAGTCTACTTACCATCTAAGCGCATGCGCCAGTATGGCTAACAGAGCGACTTGAGTCGGCCGCTGGATGACCGTATTACAGCAC	171
CTTACACTGACAACACTCGTCACTAGTGTTGCAAACCGAAGTGTGCAATGGTCGCAATACCAGTCGACATGMTAMGCCACAGCGCTTCAGTCTACTTACCATCTAACTGGTCAAAGGTCAATGGCTAACAGAGCGACTTGAGTCGGCCGCTGGATGACCGTATTACAGCAC	171
CTTACACTGACAACACTCGTCACTAGTGCGAGATGGCAAAGTGTGCAATGGTCGCAATACCAGTCGACATGMTAMGCCACAGCGCTTCAGTCTACTTACCATCTAAACMGGAAGTGCAGTATGGCTAACAGAGCGACTTGAGTCGGCCGCTGGATGACCGTATTACAGCAC	171
CTTACACTGACAACACTCGTCACTAGTGCATATGAGCAAGTGGTGCAATGGTCGCAATACCAGTCGACATGMTAMGCCACAGCGCTTCAGTCTACTTACCATCTAACGCCMTGTTGCAGTATGGCTAACAGAGCGACTTGAGTCGGCCGCTGGATGACCGTATTACAGCAC	171
CTTACACTGACAACACTCGTCACTAGTTGGCAAGCACGTACGGTGCAATGGTCGCAATACCAGTCGACATGMTAMGCCACAGCGCTTCAGTCTACTTACCATCTAAKCMGGGTAACCAGTATGGCTAACAGAGCGACTTGAGTCGGCCGCTGGATGACCGTATTACAGCAC	171
CTTACACTGACAACACTCGTCACTAGTTGAGCAAGTCATGCTGTGCAATGGTCGCAATACCAGTCGACATGMTAMGCCACAGCGCTTCAGTCTACTTACCATCTAACTTTCACTCACTACGAGGCTAACAGAGCGACTTGAGTCGGCCGCTGGATGACCGTATTACAGCAC	171
CTTACACTGACAACACTCGTCACTAGTATTTGTTGACAGCCCGTGCAATGGTCGCAATACCAGTCGACATGMTAMGCCACAGCGCTTCAGTCTACTTACCATCTAACGGCGCTAGCCAGTATGGCTAACAGAGCGACTTGAGTCGGCCGCTGGATGACCGTATTACAGCAC	171
CTTACACTGACAACACTCGTCACTAGTGCTAGAGACTTGAACGTGCAATGGTCGCAATACCAGTCGACATGMTAMGCCACAGCGCTTCAGTCTACTTACCATCTAAGGTTCGAACCCAGTATGGCTAACAGAGCGACTTGAGTCGGCCGCTGGATGACCGTATTACAGCAC	171
CTTACACTGACAACACTCGTCACTAGTCGATACGTTAGTGCCGTGCAATGGTCGCAATACCAGTCGACATGMTAMGCCACAGCGCTTCAGTCTACTTACCATCTAAGCTGCGCCACCAGTATGGCTAACAGAGCGACTTGAGTCGGCCGCTGGATGACCGTATTACAGCAC	171
CTTACACTGACAACACTCGTCACTAGTATGCACTTTAACGTCGTGCAATGGTCGCAATACCAGTCGACATGMTAMGCCACAGCGCTTCAGTCTACTTACCATCTAACACCCTTACCCTGTATGGCTAACAGAGCGACTTGAGTCGGCCGCTGGATGACCGTATTACAGCAC	171
CTTACACTGACAACACTCGTCACTAGTAATTCATATGCCCGAGTGCAATGGTCGCAATACCAGTCGACATGMTAMGCCACAGCGCTTCAGTCTACTTACCATCTAATATGCAAATKCAGTATGGCTAACAGAGCGACTTGAGTCGGCCGCTGGATGACCGTATTACAGCAC	171
CTTACACTGACAACACTCGTCACTAGTAGACTTCAGGGTGCGGTGCAATGGTCGCAATACCAGTCGACATGMTAMGCCACAGCGCTTCAGTCTACTTACCATCTAACTGCCTGAGGCAGTATGGCTAACAGAGCGACTTGAGTCGGCCGCTGGATGACCGTATTACAGCAC	171
CTTACACTGACAACACTCGTCACTAGTTGGATTAGCTACCGCGTGCAATGGTCGCAATACCAGTCGACATGMTAMGCCACAGCGCTTCAGTCTACTTACCATCTAACCCCCCGCTGCAGTATGGCTAACAGAGCGACTTGAGTCGGCCGCTGGATGACCGTATTACAGCAC	171
CTTACACTGACAACACTCGTCACTAGTGCTAATGCTTTCTCGGTGCAATGGTCGCAATACCAGTCGACATGMTAMGCCACAGCGCTTCAGTCTACTTACCATCTAACGGGGAATCCCCGTATGGCTAACAGAGCGACTTGAGTCGGCCGCTGGATGACCGTATTACAGCAC	171
CTTACACTGACAACACTCGTCACTAGTTCGTTAATCTCTGCGGTGCAATGGTCGCAATACCAGTCGACATGMTAMGCCACAGCGCTTCAGTCTACTTACCATCTAAACCMCGCCCMCAGTATGGCTAACAGAGCGACTTGAGTCGGCCGCTGGATGACCGTATTACAGCAC	171
CTTACACTGACAACACTCGTCACTAGTTATGTTGCTCGCTTAGTGCAATGGTCGCAATACCAGTCGACATGMTAMGCCACAGCGCTTCAGTCTACTTACCATCTAACCATATATGGCAGTATGGCTAACAGAGCGACTTGAGTCGGCCGCTGGATGACCGTATTACAGCAC	171
CTTACACTGACAACACTCGTCACTAGTTAGTTGCGCGACTGGGTGCAATGGTCGCAATACCAGTCGACATGMTAMGCCACAGCGCTTCAGTCTACTTACCATCTAATTCAAGGTCACAGTATGGCTAACAGAGCGACTTGAGTCGGCCGCTGGATGACCGTATTACAGCAC	171
CTTACACTGACAACACTCGTCACTAGTGACTTGGGAGACGTCGTGCAATGGTCGCAATACCAGTCGACATGMTAMGCCACAGCGCTTCAGTCTACTTACCATCTAAMCGCCCCCTACAGTATGGCTAACAGAGCGACTTGAGTCGGCCGCTGGATGACCGTATTACAGCAC	171
CTTACACTGACAACACTCGTCACTAGTGAAGAAGACTTCGTAGTGCAATGGTCGCAATACCAGTCGACATACCAMTCGGAAGCGCTTCAGTCTACTTACCATCTAAATGACGKCMTCAGTATGGCTAACAGAGCGACTTGAGTCGGCCGCTGGATGACCGTATTACAGCAC	171
CTTACACTGACAACACTCGTCACTAGTGAGGGCTGGCTTGAAGTGCAATGGTCGCAATACCAGTCGACATACCAMTCGGAAGCGCTTCAGTCTACTTACCATCTAGCGTGGGAACTCAGTATGGCTAACAGAGCGACTTGAGTCGGCCGCTGGATGACCGTATTACAGCAC	171
CTTACACTGACAACACTCGTCACTAGTCGCCAAATACCCACGGTGCAATGGTCGCAATACCAGTCGACATACCAMTCGGAAGCGCTTCAGTCTACTTACCATCTAAGTCACGTGACCAGTATGGCTAACAGAGCGACTTGAGTCGGCCGCTGGATGACCGTATTACAGCAC	171
CTTACACTGACAACACTCGTCACTAGTCTTAGAAGTCCGGACGTGCAATGGTCGCAATACCAGTCGACATACCAMTCGGAAGCGCTTCAGTCTACTTACCATCTAMCMCGCCCACTCAGTATGGCTAACAGAGCGACTTGAGTCGGCCGCTGGATGACCGTATTACAGCAC	171
CTTACACTGACAACACTCGTCACTAGTATCATCGGTTTGCCAGTGCAATGGTCGCAATACCAGTCGACATACCAMTCGGAAGCGCTTCAGTCTACTTACCATCTAACTTAMACCCACACMCCGGCTAACAGAGCGACTTGAGTCGGCCGCTGGATGACCGTATTACAGCAC	171
CTTACACTGACAACACTCGTCACTAGTTCGCTCCCTTATCTTGTGCAATGGTCGCAATACCAGTCGACATACCAMTCGGAAGCGCTTCAGTCTACTTACCATCTAACACCCAKACACCGTATGGCTAACAGAGCGACTTGAGTCGGCCGCTGGATGACCGTATTACAGCAC	171
CTTACACTGACAACACTCGTCACTAGTAAGATCTCCATAAGGGTGCAATGGTCGCAATACCAGTCGACATACCAMTCGGAAGCGCTTCAGTCTACTTACCATCTAATCCTGCAGGACAGTATGGCTAACAGAGCGACTTGAGTCGGCCGCTGGATGACCGTATTACAGCAC	171
CTTACACTGACAACACTCGTCACTAGTTGATGGGCTAGGGATGTGCAATGGTCGCAATACCAGTCGACATACCAMTCGGAAGCGCTTCAGTCTACTTACCATCTAACTGMTTACGTMAKCATGGCTAACAGAGCGACTTGAGTCGGCCGCTGGATGACCGTATTACAGCAC	171
CTTACACTGACAACACTCGTCACTAGTAAGATTCGAGTGATCGTGCAATGGTCGCAATACCAGTCGACATACCAMTCGGAAGCGCTTCAGTCTACTTACCATCTAAACAACAACAMCAGTATGGCTAACAGAGCGACTTGAGTCGGCCGCTGGATGACCGTATTACAGCAC	171
CTTACACTGACAACACTCGTCACTAGTGGCTGAGGAGTTGTGGTGCAATGGTCGCAATACCAGTCGACATACCAMTCGGAAGCGCTTCAGTCTACTTACCATCTAAGCTAAGCCGCCAGTATGGCTAACAGAGCGACTTGAGTCGGCCGCTGGATGACCGTATTACAGCAC	171
CTTACACTGACAACACTCGTCACTAGTGATGACCCATTTGTCGTGCAATGGTCGCAATACCAGTCGACATACCAMTCGGAAGCGCTTCAGTCTACTTACCATCTAAACGATCCTCACAGTATGGCTAACAGAGCGACTTGAGTCGGCCGCTGGATGACCGTATTACAGCAC	171
CTTACACTGACAACACTCGTCACTAGTGAGGGTTGTGCCCTTGTGCAATGGTCGCAATACCAGTCGACATACCAMTCGGAAGCGCTTCAGTCTACTTACCATCTAACTGACCTMCCCAGTATGGCTAACAGAGCGACTTGAGTCGGCCGCTGGATGACCGTATTACAGCAC	171
CTTACACTGACAACACTCGTCACTAGTTGCGACCCGATCAATGTGCAATGGTCGCAATACCAGTCGACATACCAMTCGGAAGCGCTTCAGTCTACTTACCATCTAAGTTACCCTGCCAGTATGGCTAACAGAGCGACTTGAGTCGGCCGCTGGATGACCGTATTACAGCAC	171
CTTACACTGACAACACTCGTCACTAGTTCGTACGTAAGTCTAGTGCAATGGTCGCAATACCAGTCGACATACCAMTCGGAAGCGCTTCAGTCTACTTACCATCTAAKMTAMGCCACCAGTATGGCTAACAGAGCGACTTGAGTCGGCCGCTGGATGACCGTATTACAGCAC	171
CTTACACTGACAACACTCGTCACTAGTCGCCAGCCTATAATCGTGCAATGGTCGCAATACCAGTCGACATACCAMTCGGAAGCGCTTCAGTCTACTTACCATCTAAKAGGCGCAGCCAGTATGGCTAACAGAGCGACTTGAGTCGGCCGCTGGATGACCGTATTACAGCAC	171
CTTACACTGACAACACTCGTCACTAGTTAAGCATGCCCTCAAGTGCAATGGTCGCAATACCAGTCGACATACCAMTCGGAAGCGCTTCAGTCTACTTACCATCTAAAACGAGGCKKCAGTATGGCTAACAGAGCGACTTGAGTCGGCCGCTGGATGACCGTATTACAGCAC	171
CTTACACTGACAACACTCGTCACTAGTACGGAGACCTCGTTCGTGCAATGGTCGCAATACCAGTCGACATACCAMTCGGAAGCGCTTCAGTCTACTTACCATCTAACAGCAAAAATCAGTATGGCTAACAGAGCGACTTGAGTCGGCCGCTGGATGACCGTATTACAGCAC	171
CTTACACTGACAACACTCGTCACTAGTCGGAATCTAACCAACGTGCAATGGTCGCAATACCAGTCGACATACCAMTCGGAAGCGCTTCAGTCTACTTACCATCTAACAGGTAACAACAGTATGGCTAACAGAGCGACTTGAGTCGGCCGCTGGATGACCGTATTACAGCAC	171
CTTACACTGACAACACTCGTCACTAGTAAAGACACCTCTAGTGTGCAATGGTCGCAATACCAGTCGACATACCAMTCGGAAGCGCTTCAGTCTACTTACCATCTAAATCGTACGATCAGTATGGCTAACAGAGCGACTTGAGTCGGCCGCTGGATGACCGTATTACAGCAC	171
CTTACACTGACAACACTCGTCACTAGTTGTGAGTCTCGTTTCGTGCAATGGTCGCAATACCAGTCGACATACCAMTCGGAAGCGCTTCAGTCTACTTACCATCTAAGMTAMGCCACCAGTATGGCTAACAGAGCGACTTGAGTCGGCCGCTGGATGACCGTATTACAGCAC	171
CTTACACTGACAACACTCGTCACTAGTTGTACCATGACATTGGTGCAATGGTCGCAATACCAGTCGACATACCAMTCGGAAGCGCTTCAGTCTACTTACCATCTAAACCAMTCGGACAGTATGGCTAACAGAGCGACTTGAGTCGGCCGCTGGATGACCGTATTACAGCAC	171
CTTACACTGACAACACTCGTCACTAGTATAGGCCATCGGTCCGTGCAATGGTCGCAATACCAGTCGACATACCAMTCGGAAGCGCTTCAGTCTACTTACCATCTAAMTGTCAATCACAGTATGGCTAACAGAGCGACTTGAGTCGGCCGCTGGATGACCGTATTACAGCAC	171
CTTACACTGACAACACTCGTCACTAGTCTAATGGAAGGCCTGGTGCAATGGTCGCAATACCAGTCGACATACCAMTCGGAAGCGCTTCAGTCTACTTACCATCTAACTTKGGMACACTKCCMGGCTAACAGAGCGACTTGAGTCGGCCGCTGGATGACCGTATTACAGCAC	171
CTTACACTGACAACACTCGTCACTAGTACCTAGCGCATCGCTGTGCAATGGTCGCAATACCAGTCGACATACCAMTCGGAAGCGCTTCAGTCTACTTACCATCTAAGCGCATGCGCCAGTATGGCTAACAGAGCGACTTGAGTCGGCCGCTGGATGACCGTATTACAGCAC	171
CTTACACTGACAACACTCGTCACTAGTCGTGCCAATCGATAGGTGCAATGGTCGCAATACCAGTCGACATACCAMTCGGAAGCGCTTCAGTCTACTTACCATCTAACTGGTCAAAGGTCAATGGCTAACAGAGCGACTTGAGTCGGCCGCTGGATGACCGTATTACAGCAC	171
CTTACACTGACAACACTCGTCACTAGTGGACTTCGCAGACCTGTGCAATGGTCGCAATACCAGTCGACATACCAMTCGGAAGCGCTTCAGTCTACTTACCATCTAAACMGGAAGTGCAGTATGGCTAACAGAGCGACTTGAGTCGGCCGCTGGATGACCGTATTACAGCAC	171
CTTACACTGACAACACTCGTCACTAGTGAAGATGCCGTTAGGGTGCAATGGTCGCAATACCAGTCGACATACCAMTCGGAAGCGCTTCAGTCTACTTACCATCTAACGCCMTGTTGCAGTATGGCTAACAGAGCGACTTGAGTCGGCCGCTGGATGACCGTATTACAGCAC	171
CTTACACTGACAACACTCGTCACTAGTATGGCCAAGTTACGAGTGCAATGGTCGCAATACCAGTCGACATACCAMTCGGAAGCGCTTCAGTCTACTTACCATCTAAKCMGGGTAACCAGTATGGCTAACAGAGCGACTTGAGTCGGCCGCTGGATGACCGTATTACAGCAC	171
CTTACACTGACAACACTCGTCACTAGTAACAGCTACACGCAGGTGCAATGGTCGCAATACCAGTCGACATACCAMTCGGAAGCGCTTCAGTCTACTTACCATCTAACTTTCACTCACTACGAGGCTAACAGAGCGACTTGAGTCGGCCGCTGGATGACCGTATTACAGCAC	171
CTTACACTGACAACACTCGTCACTAGTCAGTTACTCCCGTCAGTGCAATGGTCGCAATACCAGTCGACATACCAMTCGGAAGCGCTTCAGTCTACTTACCATCTAACGGCGCTAGCCAGTATGGCTAACAGAGCGACTTGAGTCGGCCGCTGGATGACCGTATTACAGCAC	171
CTTACACTGACAACACTCGTCACTAGTATGAGCGTCCCGTCAGTGCAATGGTCGCAATACCAGTCGACATACCAMTCGGAAGCGCTTCAGTCTACTTACCATCTAAGGTTCGAACCCAGTATGGCTAACAGAGCGACTTGAGTCGGCCGCTGGATGACCGTATTACAGCAC	171
CTTACACTGACAACACTCGTCACTAGTTTGTCACCAGGCACGGTGCAATGGTCGCAATACCAGTCGACATACCAMTCGGAAGCGCTTCAGTCTACTTACCATCTAAGCTGCGCCACCAGTATGGCTAACAGAGCGACTTGAGTCGGCCGCTGGATGACCGTATTACAGCAC	171
CTTACACTGACAACACTCGTCACTAGTACTTCGACCGCAAATGTGCAATGGTCGCAATACCAGTCGACATACCAMTCGGAAGCGCTTCAGTCTACTTACCATCTAACACCCTTACCCTGTATGGCTAACAGAGCGACTTGAGTCGGCCGCTGGATGACCGTATTACAGCAC	171
CTTACACTGACAACACTCGTCACTAGTGTCGAACTGCCTCCAGTGCAATGGTCGCAATACCAGTCGACATACCAMTCGGAAGCGCTTCAGTCTACTTACCATCTAATATGCAAATKCAGTATGGCTAACAGAGCGACTTGAGTCGGCCGCTGGATGACCGTATTACAGCAC	171
CTTACACTGACAACACTCGTCACTAGTATTGCTAGGTAGCAGGTGCAATGGTCGCAATACCAGTCGACATACCAMTCGGAAGCGCTTCAGTCTACTTACCATCTAACTGCCTGAGGCAGTATGGCTAACAGAGCGACTTGAGTCGGCCGCTGGATGACCGTATTACAGCAC	171
CTTACACTGACAACACTCGTCACTAGTATTCTGGCCGATCTTGTGCAATGGTCGCAATACCAGTCGACATACCAMTCGGAAGCGCTTCAGTCTACTTACCATCTAACCCCCCGCTGCAGTATGGCTAACAGAGCGACTTGAGTCGGCCGCTGGATGACCGTATTACAGCAC	171
CTTACACTGACAACACTCGTCACTAGTTGGCGAGAAGCACCTGTGCAATGGTCGCAATACCAGTCGACATACCAMTCGGAAGCGCTTCAGTCTACTTACCATCTAACGGGGAATCCCCGTATGGCTAACAGAGCGACTTGAGTCGGCCGCTGGATGACCGTATTACAGCAC	171
CTTACACTGACAACACTCGTCACTAGTTATTCTTGCCGAAGGGTGCAATGGTCGCAATACCAGTCGACATACCAMTCGGAAGCGCTTCAGTCTACTTACCATCTAAACCMCGCCCMCAGTATGGCTAACAGAGCGACTTGAGTCGGCCGCTGGATGACCGTATTACAGCAC	171
CTTACACTGACAACACTCGTCACTAGTCCAATACGCGAAAGAGTGCAATGGTCGCAATACCAGTCGACATACCAMTCGGAAGCGCTTCAGTCTACTTACCATCTAACCATATATGGCAGTATGGCTAACAGAGCGACTTGAGTCGGCCGCTGGATGACCGTATTACAGCAC	171
CTTACACTGACAACACTCGTCACTAGTAGAGCTATAGATACCGTGCAATGGTCGCAATACCAGTCGACATACCAMTCGGAAGCGCTTCAGTCTACTTACCATCTAATTCAAGGTCACAGTATGGCTAACAGAGCGACTTGAGTCGGCCGCTGGATGACCGTATTACAGCAC	171
CTTACACTGACAACACTCGTCACTAGTGGCAACCCTACAAGAGTGCAATGGTCGCAATACCAGTCGACATACCAMTCGGAAGCGCTTCAGTCTACTTACCATCTAAMCGCCCCCTACAGTATGGCTAACAGAGCGACTTGAGTCGGCCGCTGGATGACCGTATTACAGCAC	171
CTTACACTGACAACACTCGTCACTAGTCTCCTGTAGCCCTACGTGCAATGGTCGCAATACCAGTCGACATMTGTCAATCAAGCGCTTCAGTCTACTTACCATCTAAATGACGKCMTCAGTATGGCTAACAGAGCGACTTGAGTCGGCCGCTGGATGACCGTATTACAGCAC	171
CTTACACTGACAACACTCGTCACTAGTGAGTACAACGGGAGAGTGCAATGGTCGCAATACCAGTCGACATMTGTCAATCAAGCGCTTCAGTCTACTTACCATCTAGCGTGGGAACTCAGTATGGCTAACAGAGCGACTTGAGTCGGCCGCTGGATGACCGTATTACAGCAC	171
CTTACACTGACAACACTCGTCACTAGTCCAACGAGAACGCTTGTGCAATGGTCGCAATACCAGTCGACATMTGTCAATCAAGCGCTTCAGTCTACTTACCATCTAAGTCACGTGACCAGTATGGCTAACAGAGCGACTTGAGTCGGCCGCTGGATGACCGTATTACAGCAC	171
CTTACACTGACAACACTCGTCACTAGTATTCGGTGCCGTCCTGTGCAATGGTCGCAATACCAGTCGACATMTGTCAATCAAGCGCTTCAGTCTACTTACCATCTAMCMCGCCCACTCAGTATGGCTAACAGAGCGACTTGAGTCGGCCGCTGGATGACCGTATTACAGCAC	171
CTTACACTGACAACACTCGTCACTAGTCCTGCCCTGATCATGGTGCAATGGTCGCAATACCAGTCGACATMTGTCAATCAAGCGCTTCAGTCTACTTACCATCTAACTTAMACCCACACMCCGGCTAACAGAGCGACTTGAGTCGGCCGCTGGATGACCGTATTACAGCAC	171
CTTACACTGACAACACTCGTCACTAGTGGTGACATAACCTGCGTGCAATGGTCGCAATACCAGTCGACATMTGTCAATCAAGCGCTTCAGTCTACTTACCATCTAACACCCAKACACCGTATGGCTAACAGAGCGACTTGAGTCGGCCGCTGGATGACCGTATTACAGCAC	171
CTTACACTGACAACACTCGTCACTAGTGACACCTAGAAACAGGTGCAATGGTCGCAATACCAGTCGACATMTGTCAATCAAGCGCTTCAGTCTACTTACCATCTAATCCTGCAGGACAGTATGGCTAACAGAGCGACTTGAGTCGGCCGCTGGATGACCGTATTACAGCAC	171
CTTACACTGACAACACTCGTCACTAGTGTTCGTTCGTCGAACGTGCAATGGTCGCAATACCAGTCGACATMTGTCAATCAAGCGCTTCAGTCTACTTACCATCTAACTGMTTACGTMAKCATGGCTAACAGAGCGACTTGAGTCGGCCGCTGGATGACCGTATTACAGCAC	171
CTTACACTGACAACACTCGTCACTAGTGACGACTGGTAATCAGTGCAATGGTCGCAATACCAGTCGACATMTGTCAATCAAGCGCTTCAGTCTACTTACCATCTAAACAACAACAMCAGTATGGCTAACAGAGCGACTTGAGTCGGCCGCTGGATGACCGTATTACAGCAC	171
CTTACACTGACAACACTCGTCACTAGTGTTTGGCCCGTGAAGGTGCAATGGTCGCAATACCAGTCGACATMTGTCAATCAAGCGCTTCAGTCTACTTACCATCTAAGCTAAGCCGCCAGTATGGCTAACAGAGCGACTTGAGTCGGCCGCTGGATGACCGTATTACAGCAC	171
CTTACACTGACAACACTCGTCACTAGTCATAAGGATGCGACCGTGCAATGGTCGCAATACCAGTCGACATMTGTCAATCAAGCGCTTCAGTCTACTTACCATCTAAACGATCCTCACAGTATGGCTAACAGAGCGACTTGAGTCGGCCGCTGGATGACCGTATTACAGCAC	171
CTTACACTGACAACACTCGTCACTAGTCGACAGTTCGCTAAGGTGCAATGGTCGCAATACCAGTCGACATMTGTCAATCAAGCGCTTCAGTCTACTTACCATCTAACTGACCTMCCCAGTATGGCTAACAGAGCGACTTGAGTCGGCCGCTGGATGACCGTATTACAGCAC	171
CTTACACTGACAACACTCGTCACTAGTCTGAGTCGGAGAGGAGTGCAATGGTCGCAATACCAGTCGACATMTGTCAATCAAGCGCTTCAGTCTACTTACCATCTAAGTTACCCTGCCAGTATGGCTAACAGAGCGACTTGAGTCGGCCGCTGGATGACCGTATTACAGCAC	171
CTTACACTGACAACACTCGTCACTAGTGCCGATACTTATCGCGTGCAATGGTCGCAATACCAGTCGACATMTGTCAATCAAGCGCTTCAGTCTACTTACCATCTAAKMTAMGCCACCAGTATGGCTAACAGAGCGACTTGAGTCGGCCGCTGGATGACCGTATTACAGCAC	171
CTTACACTGACAACACTCGTCACTAGTGACCTGCAGGAGATGGTGCAATGGTCGCAATACCAGTCGACATMTGTCAATCAAGCGCTTCAGTCTACTTACCATCTAAKAGGCGCAGCCAGTATGGCTAACAGAGCGACTTGAGTCGGCCGCTGGATGACCGTATTACAGCAC	171
CTTACACTGACAACACTCGTCACTAGTCTGCTGGGCAGTTTGGTGCAATGGTCGCAATACCAGTCGACATMTGTCAATCAAGCGCTTCAGTCTACTTACCATCTAAAACGAGGCKKCAGTATGGCTAACAGAGCGACTTGAGTCGGCCGCTGGATGACCGTATTACAGCAC	171
CTTACACTGACAACACTCGTCACTAGTGTTTCTAGAGTCGTTGTGCAATGGTCGCAATACCAGTCGACATMTGTCAATCAAGCGCTTCAGTCTACTTACCATCTAACAGCAAAAATCAGTATGGCTAACAGAGCGACTTGAGTCGGCCGCTGGATGACCGTATTACAGCAC	171
CTTACACTGACAACACTCGTCACTAGTCGGCAACGTACTCTTGTGCAATGGTCGCAATACCAGTCGACATMTGTCAATCAAGCGCTTCAGTCTACTTACCATCTAACAGGTAACAACAGTATGGCTAACAGAGCGACTTGAGTCGGCCGCTGGATGACCGTATTACAGCAC	171
CTTACACTGACAACACTCGTCACTAGTGGACGCCATTTGCTAGTGCAATGGTCGCAATACCAGTCGACATMTGTCAATCAAGCGCTTCAGTCTACTTACCATCTAAATCGTACGATCAGTATGGCTAACAGAGCGACTTGAGTCGGCCGCTGGATGACCGTATTACAGCAC	171
CTTACACTGACAACACTCGTCACTAGTTATGCCCTTACGTTCGTGCAATGGTCGCAATACCAGTCGACATMTGTCAATCAAGCGCTTCAGTCTACTTACCATCTAAGMTAMGCCACCAGTATGGCTAACAGAGCGACTTGAGTCGGCCGCTGGATGACCGTATTACAGCAC	171
CTTACACTGACAACACTCGTCACTAGTTATCAGAATGCACGCGTGCAATGGTCGCAATACCAGTCGACATMTGTCAATCAAGCGCTTCAGTCTACTTACCATCTAAACCAMTCGGACAGTATGGCTAACAGAGCGACTTGAGTCGGCCGCTGGATGACCGTATTACAGCAC	171
CTTACACTGACAACACTCGTCACTAGTATTCAGTCTACACCCGTGCAATGGTCGCAATACCAGTCGACATMTGTCAATCAAGCGCTTCAGTCTACTTACCATCTAAMTGTCAATCACAGTATGGCTAACAGAGCGACTTGAGTCGGCCGCTGGATGACCGTATTACAGCAC	171
CTTACACTGACAACACTCGTCACTAGTAAATGGATCGAGGATGTGCAATGGTCGCAATACCAGTCGACATMTGTCAATCAAGCGCTTCAGTCTACTTACCATCTAACTTKGGMACACTKCCMGGCTAACAGAGCGACTTGAGTCGGCCGCTGGATGACCGTATTACAGCAC	171
CTTACACTGACAACACTCGTCACTAGTTGCGATTTGGTTACTGTGCAATGGTCGCAATACCAGTCGACATMTGTCAATCAAGCGCTTCAGTCTACTTACCATCTAAGCGCATGCGCCAGTATGGCTAACAGAGCGACTTGAGTCGGCCGCTGGATGACCGTATTACAGCAC	171
CTTACACTGACAACACTCGTCACTAGTATGTCCTTAAAGACGGTGCAATGGTCGCAATACCAGTCGACATMTGTCAATCAAGCGCTTCAGTCTACTTACCATCTAACTGGTCAAAGGTCAATGGCTAACAGAGCGACTTGAGTCGGCCGCTGGATGACCGTATTACAGCAC	171
CTTACACTGACAACACTCGTCACTAGTCCCTCTTCTCACTAGGTGCAATGGTCGCAATACCAGTCGACATMTGTCAATCAAGCGCTTCAGTCTACTTACCATCTAAACMGGAAGTGCAGTATGGCTAACAGAGCGACTTGAGTCGGCCGCTGGATGACCGTATTACAGCAC	171
CTTACACTGACAACACTCGTCACTAGTAAGATGCCCTGTAACGTGCAATGGTCGCAATACCAGTCGACATMTGTCAATCAAGCGCTTCAGTCTACTTACCATCTAACGCCMTGTTGCAGTATGGCTAACAGAGCGACTTGAGTCGGCCGCTGGATGACCGTATTACAGCAC	171
CTTACACTGACAACACTCGTCACTAGTACCCTATCAAACTGGGTGCAATGGTCGCAATACCAGTCGACATMTGTCAATCAAGCGCTTCAGTCTACTTACCATCTAAKCMGGGTAACCAGTATGGCTAACAGAGCGACTTGAGTCGGCCGCTGGATGACCGTATTACAGCAC	171
CTTACACTGACAACACTCGTCACTAGTACTCCAGTAATGTACGTGCAATGGTCGCAATACCAGTCGACATMTGTCAATCAAGCGCTTCAGTCTACTTACCATCTAACTTTCACTCACTACGAGGCTAACAGAGCGACTTGAGTCGGCCGCTGGATGACCGTATTACAGCAC	171
CTTACACTGACAACACTCGTCACTAGTCCTAAATTTCCGGTCGTGCAATGGTCGCAATACCAGTCGACATMTGTCAATCAAGCGCTTCAGTCTACTTACCATCTAACGGCGCTAGCCAGTATGGCTAACAGAGCGACTTGAGTCGGCCGCTGGATGACCGTATTACAGCAC	171
CTTACACTGACAACACTCGTCACTAGTCGCTCATTACCTGCAGTGCAATGGTCGCAATACCAGTCGACATMTGTCAATCAAGCGCTTCAGTCTACTTACCATCTAAGGTTCGAACCCAGTATGGCTAACAGAGCGACTTGAGTCGGCCGCTGGATGACCGTATTACAGCAC	171
CTTACACTGACAACACTCGTCACTAGTAGACACTTGATACGGGTGCAATGGTCGCAATACCAGTCGACATMTGTCAATCAAGCGCTTCAGTCTACTTACCATCTAAGCTGCGCCACCAGTATGGCTAACAGAGCGACTTGAGTCGGCCGCTGGATGACCGTATTACAGCAC	171
CTTACACTGACAACACTCGTCACTAGTGGAATAACATGCAACGTGCAATGGTCGCAATACCAGTCGACATMTGTCAATCAAGCGCTTCAGTCTACTTACCATCTAACACCCTTACCCTGTATGGCTAACAGAGCGACTTGAGTCGGCCGCTGGATGACCGTATTACAGCAC	171
CTTACACTGACAACACTCGTCACTAGTTGCATAGTATAGACGGTGCAATGGTCGCAATACCAGTCGACATMTGTCAATCAAGCGCTTCAGTCTACTTACCATCTAATATGCAAATKCAGTATGGCTAACAGAGCGACTTGAGTCGGCCGCTGGATGACCGTATTACAGCAC	171
CTTACACTGACAACACTCGTCACTAGTCGAAGGTACAGTGCAGTGCAATGGTCGCAATACCAGTCGACATMTGTCAATCAAGCGCTTCAGTCTACTTACCATCTAACTGCCTGAGGCAGTATGGCTAACAGAGCGACTTGAGTCGGCCGCTGGATGACCGTATTACAGCAC	171
CTTACACTGACAACACTCGTCACTAGTGTCAAGCCACTCTGTGTGCAATGGTCGCAATACCAGTCGACATMTGTCAATCAAGCGCTTCAGTCTACTTACCATCTAACCCCCCGCTGCAGTATGGCTAACAGAGCGACTTGAGTCGGCCGCTGGATGACCGTATTACAGCAC	171
CTTACACTGACAACACTCGTCACTAGTGCCGCTAATCACGAGGTGCAATGGTCGCAATACCAGTCGACATMTGTCAATCAAGCGCTTCAGTCTACTTACCATCTAACGGGGAATCCCCGTATGGCTAACAGAGCGACTTGAGTCGGCCGCTGGATGACCGTATTACAGCAC	171
CTTACACTGACAACACTCGTCACTAGTGTCCACGATCTGTCAGTGCAATGGTCGCAATACCAGTCGACATMTGTCAATCAAGCGCTTCAGTCTACTTACCATCTAAACCMCGCCCMCAGTATGGCTAACAGAGCGACTTGAGTCGGCCGCTGGATGACCGTATTACAGCAC	171
CTTACACTGACAACACTCGTCACTAGTAACAATTTCGTGTGCGTGCAATGGTCGCAATACCAGTCGACATMTGTCAATCAAGCGCTTCAGTCTACTTACCATCTAACCATATATGGCAGTATGGCTAACAGAGCGACTTGAGTCGGCCGCTGGATGACCGTATTACAGCAC	171
CTTACACTGACAACACTCGTCACTAGTTATCACTTGCTCTCAGTGCAATGGTCGCAATACCAGTCGACATMTGTCAATCAAGCGCTTCAGTCTACTTACCATCTAATTCAAGGTCACAGTATGGCTAACAGAGCGACTTGAGTCGGCCGCTGGATGACCGTATTACAGCAC	171
CTTACACTGACAACACTCGTCACTAGTAGGCCACTCACTTCGGTGCAATGGTCGCAATACCAGTCGACATMTGTCAATCAAGCGCTTCAGTCTACTTACCATCTAAMCGCCCCCTACAGTATGGCTAACAGAGCGACTTGAGTCGGCCGCTGGATGACCGTATTACAGCAC	171
CTTACACTGACAACACTCGTCACTAGTACTCGTGTACGGGAAGTGCAATGGTCGCAATACCAGTCGAKGGMACACTKCCMAGCGCTTCAGTCTACTTACCATCTAAATGACGKCMTCAGTATGGCTAACAGAGCGACTTGAGTCGGCCGCTGGATGACCGTATTACAGCAC	171
CTTACACTGACAACACTCGTCACTAGTACAGAGATTGGATACGTGCAATGGTCGCAATACCAGTCGAKGGMACACTKCCMAGCGCTTCAGTCTACTTACCATCTAGCGTGGGAACTCAGTATGGCTAACAGAGCGACTTGAGTCGGCCGCTGGATGACCGTATTACAGCAC	171
CTTACACTGACAACACTCGTCACTAGTGCAGTGCACGATCTCGTGCAATGGTCGCAATACCAGTCGAKGGMACACTKCCMAGCGCTTCAGTCTACTTACCATCTAAGTCACGTGACCAGTATGGCTAACAGAGCGACTTGAGTCGGCCGCTGGATGACCGTATTACAGCAC	171
CTTACACTGACAACACTCGTCACTAGTCATATCTGCCATAGTGTGCAATGGTCGCAATACCAGTCGAKGGMACACTKCCMAGCGCTTCAGTCTACTTACCATCTAMCMCGCCCACTCAGTATGGCTAACAGAGCGACTTGAGTCGGCCGCTGGATGACCGTATTACAGCAC	171
CTTACACTGACAACACTCGTCACTAGTGCGTGAGTAAAGTTTGTGCAATGGTCGCAATACCAGTCGAKGGMACACTKCCMAGCGCTTCAGTCTACTTACCATCTAACTTAMACCCACACMCCGGCTAACAGAGCGACTTGAGTCGGCCGCTGGATGACCGTATTACAGCAC	171
CTTACACTGACAACACTCGTCACTAGTTTTGATGTGTGGGTGGTGCAATGGTCGCAATACCAGTCGAKGGMACACTKCCMAGCGCTTCAGTCTACTTACCATCTAACACCCAKACACCGTATGGCTAACAGAGCGACTTGAGTCGGCCGCTGGATGACCGTATTACAGCAC	171
CTTACACTGACAACACTCGTCACTAGTGTGCCAGCAATACTCGTGCAATGGTCGCAATACCAGTCGAKGGMACACTKCCMAGCGCTTCAGTCTACTTACCATCTAATCCTGCAGGACAGTATGGCTAACAGAGCGACTTGAGTCGGCCGCTGGATGACCGTATTACAGCAC	171
CTTACACTGACAACACTCGTCACTAGTTGCCTATCTGCTCGTGTGCAATGGTCGCAATACCAGTCGAKGGMACACTKCCMAGCGCTTCAGTCTACTTACCATCTAACTGMTTACGTMAKCATGGCTAACAGAGCGACTTGAGTCGGCCGCTGGATGACCGTATTACAGCAC	171
CTTACACTGACAACACTCGTCACTAGTCATCCGGCCTGATAGGTGCAATGGTCGCAATACCAGTCGAKGGMACACTKCCMAGCGCTTCAGTCTACTTACCATCTAAACAACAACAMCAGTATGGCTAACAGAGCGACTTGAGTCGGCCGCTGGATGACCGTATTACAGCAC	171
CTTACACTGACAACACTCGTCACTAGTCAGGTGACACCTTCCGTGCAATGGTCGCAATACCAGTCGAKGGMACACTKCCMAGCGCTTCAGTCTACTTACCATCTAAGCTAAGCCGCCAGTATGGCTAACAGAGCGACTTGAGTCGGCCGCTGGATGACCGTATTACAGCAC	171
CTTACACTGACAACACTCGTCACTAGTTCTCAAGGGATGTCTGTGCAATGGTCGCAATACCAGTCGAKGGMACACTKCCMAGCGCTTCAGTCTACTTACCATCTAAACGATCCTCACAGTATGGCTAACAGAGCGACTTGAGTCGGCCGCTGGATGACCGTATTACAGCAC	171
CTTACACTGACAACACTCGTCACTAGTGTTACCCGTGCGATCGTGCAATGGTCGCAATACCAGTCGAKGGMACACTKCCMAGCGCTTCAGTCTACTTACCATCTAACTGACCTMCCCAGTATGGCTAACAGAGCGACTTGAGTCGGCCGCTGGATGACCGTATTACAGCAC	171
CTTACACTGACAACACTCGTCACTAGTACAATTCGTCCGGTTGTGCAATGGTCGCAATACCAGTCGAKGGMACACTKCCMAGCGCTTCAGTCTACTTACCATCTAAGTTACCCTGCCAGTATGGCTAACAGAGCGACTTGAGTCGGCCGCTGGATGACCGTATTACAGCAC	171
CTTACACTGACAACACTCGTCACTAGTTGCCTCTAATGTGCCGTGCAATGGTCGCAATACCAGTCGAKGGMACACTKCCMAGCGCTTCAGTCTACTTACCATCTAAKMTAMGCCACCAGTATGGCTAACAGAGCGACTTGAGTCGGCCGCTGGATGACCGTATTACAGCAC	171
CTTACACTGACAACACTCGTCACTAGTCAGGAATAACAGGACGTGCAATGGTCGCAATACCAGTCGAKGGMACACTKCCMAGCGCTTCAGTCTACTTACCATCTAAKAGGCGCAGCCAGTATGGCTAACAGAGCGACTTGAGTCGGCCGCTGGATGACCGTATTACAGCAC	171
CTTACACTGACAACACTCGTCACTAGTCTAACGGCAGTCACGGTGCAATGGTCGCAATACCAGTCGAKGGMACACTKCCMAGCGCTTCAGTCTACTTACCATCTAAAACGAGGCKKCAGTATGGCTAACAGAGCGACTTGAGTCGGCCGCTGGATGACCGTATTACAGCAC	171
CTTACACTGACAACACTCGTCACTAGTGTATAGGGCCTCAGAGTGCAATGGTCGCAATACCAGTCGAKGGMACACTKCCMAGCGCTTCAGTCTACTTACCATCTAACAGCAAAAATCAGTATGGCTAACAGAGCGACTTGAGTCGGCCGCTGGATGACCGTATTACAGCAC	171
CTTACACTGACAACACTCGTCACTAGTTGGCCACTTGAGGACGTGCAATGGTCGCAATACCAGTCGAKGGMACACTKCCMAGCGCTTCAGTCTACTTACCATCTAACAGGTAACAACAGTATGGCTAACAGAGCGACTTGAGTCGGCCGCTGGATGACCGTATTACAGCAC	171
CTTACACTGACAACACTCGTCACTAGTGGTCTTCCCATTCCCGTGCAATGGTCGCAATACCAGTCGAKGGMACACTKCCMAGCGCTTCAGTCTACTTACCATCTAAATCGTACGATCAGTATGGCTAACAGAGCGACTTGAGTCGGCCGCTGGATGACCGTATTACAGCAC	171
CTTACACTGACAACACTCGTCACTAGTAGTTCCACCTGGTACGTGCAATGGTCGCAATACCAGTCGAKGGMACACTKCCMAGCGCTTCAGTCTACTTACCATCTAAGMTAMGCCACCAGTATGGCTAACAGAGCGACTTGAGTCGGCCGCTGGATGACCGTATTACAGCAC	171
CTTACACTGACAACACTCGTCACTAGTAACCCTTCAGCCGAAGTGCAATGGTCGCAATACCAGTCGAKGGMACACTKCCMAGCGCTTCAGTCTACTTACCATCTAAACCAMTCGGACAGTATGGCTAACAGAGCGACTTGAGTCGGCCGCTGGATGACCGTATTACAGCAC	171
CTTACACTGACAACACTCGTCACTAGTGTATTCCCGCACAGTGTGCAATGGTCGCAATACCAGTCGAKGGMACACTKCCMAGCGCTTCAGTCTACTTACCATCTAAMTGTCAATCACAGTATGGCTAACAGAGCGACTTGAGTCGGCCGCTGGATGACCGTATTACAGCAC	171
CTTACACTGACAACACTCGTCACTAGTTTGTTCCTAGAGCGGGTGCAATGGTCGCAATACCAGTCGAKGGMACACTKCCMAGCGCTTCAGTCTACTTACCATCTAACTTKGGMACACTKCCMGGCTAACAGAGCGACTTGAGTCGGCCGCTGGATGACCGTATTACAGCAC	171
CTTACACTGACAACACTCGTCACTAGTTAAGACCCTCGGTACGTGCAATGGTCGCAATACCAGTCGAKGGMACACTKCCMAGCGCTTCAGTCTACTTACCATCTAAGCGCATGCGCCAGTATGGCTAACAGAGCGACTTGAGTCGGCCGCTGGATGACCGTATTACAGCAC	171
CTTACACTGACAACACTCGTCACTAGTAAGAAGTCAGTTCCAGTGCAATGGTCGCAATACCAGTCGAKGGMACACTKCCMAGCGCTTCAGTCTACTTACCATCTAACTGGTCAAAGGTCAATGGCTAACAGAGCGACTTGAGTCGGCCGCTGGATGACCGTATTACAGCAC	171
CTTACACTGACAACACTCGTCACTAGTGTCCCGACTGGTATAGTGCAATGGTCGCAATACCAGTCGAKGGMACACTKCCMAGCGCTTCAGTCTACTTACCATCTAAACMGGAAGTGCAGTATGGCTAACAGAGCGACTTGAGTCGGCCGCTGGATGACCGTATTACAGCAC	171
CTTACACTGACAACACTCGTCACTAGTCTGCCTTGACTCCTGGTGCAATGGTCGCAATACCAGTCGAKGGMACACTKCCMAGCGCTTCAGTCTACTTACCATCTAACGCCMTGTTGCAGTATGGCTAACAGAGCGACTTGAGTCGGCCGCTGGATGACCGTATTACAGCAC	171
CTTACACTGACAACACTCGTCACTAGTACGATGCCTAGCTGAGTGCAATGGTCGCAATACCAGTCGAKGGMACACTKCCMAGCGCTTCAGTCTACTTACCATCTAAKCMGGGTAACCAGTATGGCTAACAGAGCGACTTGAGTCGGCCGCTGGATGACCGTATTACAGCAC	171
CTTACACTGACAACACTCGTCACTAGTGCTTTAATCCCGCGAGTGCAATGGTCGCAATACCAGTCGAKGGMACACTKCCMAGCGCTTCAGTCTACTTACCATCTAACTTTCACTCACTACGAGGCTAACAGAGCGACTTGAGTCGGCCGCTGGATGACCGTATTACAGCAC	171
CTTACACTGACAACACTCGTCACTAGTCCAGTGCCACATACTGTGCAATGGTCGCAATACCAGTCGAKGGMACACTKCCMAGCGCTTCAGTCTACTTACCATCTAACGGCGCTAGCCAGTATGGCTAACAGAGCGACTTGAGTCGGCCGCTGGATGACCGTATTACAGCAC	171
CTTACACTGACAACACTCGTCACTAGTGTTGCAGCATGGGTGGTGCAATGGTCGCAATACCAGTCGAKGGMACACTKCCMAGCGCTTCAGTCTACTTACCATCTAAGGTTCGAACCCAGTATGGCTAACAGAGCGACTTGAGTCGGCCGCTGGATGACCGTATTACAGCAC	171
CTTACACTGACAACACTCGTCACTAGTGTTGTCGTAGATCTAGTGCAATGGTCGCAATACCAGTCGAKGGMACACTKCCMAGCGCTTCAGTCTACTTACCATCTAAGCTGCGCCACCAGTATGGCTAACAGAGCGACTTGAGTCGGCCGCTGGATGACCGTATTACAGCAC	171
CTTACACTGACAACACTCGTCACTAGTGGAGTCCAGCCAAACGTGCAATGGTCGCAATACCAGTCGAKGGMACACTKCCMAGCGCTTCAGTCTACTTACCATCTAACACCCTTACCCTGTATGGCTAACAGAGCGACTTGAGTCGGCCGCTGGATGACCGTATTACAGCAC	171
CTTACACTGACAACACTCGTCACTAGTACGCCATTCTGAAGTGTGCAATGGTCGCAATACCAGTCGAKGGMACACTKCCMAGCGCTTCAGTCTACTTACCATCTAATATGCAAATKCAGTATGGCTAACAGAGCGACTTGAGTCGGCCGCTGGATGACCGTATTACAGCAC	171
CTTACACTGACAACACTCGTCACTAGTGACACAAACATCAGTGTGCAATGGTCGCAATACCAGTCGAKGGMACACTKCCMAGCGCTTCAGTCTACTTACCATCTAACTGCCTGAGGCAGTATGGCTAACAGAGCGACTTGAGTCGGCCGCTGGATGACCGTATTACAGCAC	171
CTTACACTGACAACACTCGTCACTAGTTGCGTTGACTTCCATGTGCAATGGTCGCAATACCAGTCGAKGGMACACTKCCMAGCGCTTCAGTCTACTTACCATCTAACCCCCCGCTGCAGTATGGCTAACAGAGCGACTTGAGTCGGCCGCTGGATGACCGTATTACAGCAC	171
CTTACACTGACAACACTCGTCACTAGTGACAAGGGTAAGCTAGTGCAATGGTCGCAATACCAGTCGAKGGMACACTKCCMAGCGCTTCAGTCTACTTACCATCTAACGGGGAATCCCCGTATGGCTAACAGAGCGACTTGAGTCGGCCGCTGGATGACCGTATTACAGCAC	171
CTTACACTGACAACACTCGTCACTAGTAGGTCGCCTAGTGTCGTGCAATGGTCGCAATACCAGTCGAKGGMACACTKCCMAGCGCTTCAGTCTACTTACCATCTAAACCMCGCCCMCAGTATGGCTAACAGAGCGACTTGAGTCGGCCGCTGGATGACCGTATTACAGCAC	171
CTTACACTGACAACACTCGTCACTAGTCCTTGCCTAATCATAGTGCAATGGTCGCAATACCAGTCGAKGGMACACTKCCMAGCGCTTCAGTCTACTTACCATCTAACCATATATGGCAGTATGGCTAACAGAGCGACTTGAGTCGGCCGCTGGATGACCGTATTACAGCAC	171
CTTACACTGACAACACTCGTCACTAGTTAAGTCGCGTCATAAGTGCAATGGTCGCAATACCAGTCGAKGGMACACTKCCMAGCGCTTCAGTCTACTTACCATCTAATTCAAGGTCACAGTATGGCTAACAGAGCGACTTGAGTCGGCCGCTGGATGACCGTATTACAGCAC	171
CTTACACTGACAACACTCGTCACTAGTTCAAAGTCGTGGTGCGTGCAATGGTCGCAATACCAGTCGAKGGMACACTKCCMAGCGCTTCAGTCTACTTACCATCTAAMCGCCCCCTACAGTATGGCTAACAGAGCGACTTGAGTCGGCCGCTGGATGACCGTATTACAGCAC	171
CTTACACTGACAACACTCGTCACTAGTTACAAGGTGGTGTCTGTGCAATGGTCGCAATACCAGTCGACATGCGCATGCGCAGCGCTTCAGTCTACTTACCATCTAAATGACGKCMTCAGTATGGCTAACAGAGCGACTTGAGTCGGCCGCTGGATGACCGTATTACAGCAC	171
CTTACACTGACAACACTCGTCACTAGTACGGTGGCTGCAGATGTGCAATGGTCGCAATACCAGTCGACATGCGCATGCGCAGCGCTTCAGTCTACTTACCATCTAGCGTGGGAACTCAGTATGGCTAACAGAGCGACTTGAGTCGGCCGCTGGATGACCGTATTACAGCAC	171
CTTACACTGACAACACTCGTCACTAGTCCAGTGGCACATTATGTGCAATGGTCGCAATACCAGTCGACATGCGCATGCGCAGCGCTTCAGTCTACTTACCATCTAAGTCACGTGACCAGTATGGCTAACAGAGCGACTTGAGTCGGCCGCTGGATGACCGTATTACAGCAC	171
CTTACACTGACAACACTCGTCACTAGTTGCTGGAATGTGCGGGTGCAATGGTCGCAATACCAGTCGACATGCGCATGCGCAGCGCTTCAGTCTACTTACCATCTAMCMCGCCCACTCAGTATGGCTAACAGAGCGACTTGAGTCGGCCGCTGGATGACCGTATTACAGCAC	171
CTTACACTGACAACACTCGTCACTAGTCCGGAGTTATACAAAGTGCAATGGTCGCAATACCAGTCGACATGCGCATGCGCAGCGCTTCAGTCTACTTACCATCTAACTTAMACCCACACMCCGGCTAACAGAGCGACTTGAGTCGGCCGCTGGATGACCGTATTACAGCAC	171
CTTACACTGACAACACTCGTCACTAGTCTGGACATTTCCATAGTGCAATGGTCGCAATACCAGTCGACATGCGCATGCGCAGCGCTTCAGTCTACTTACCATCTAACACCCAKACACCGTATGGCTAACAGAGCGACTTGAGTCGGCCGCTGGATGACCGTATTACAGCAC	171
CTTACACTGACAACACTCGTCACTAGTATCTCCGTTACGGACGTGCAATGGTCGCAATACCAGTCGACATGCGCATGCGCAGCGCTTCAGTCTACTTACCATCTAATCCTGCAGGACAGTATGGCTAACAGAGCGACTTGAGTCGGCCGCTGGATGACCGTATTACAGCAC	171
CTTACACTGACAACACTCGTCACTAGTGTGCTCATAGCGCATGTGCAATGGTCGCAATACCAGTCGACATGCGCATGCGCAGCGCTTCAGTCTACTTACCATCTAACTGMTTACGTMAKCATGGCTAACAGAGCGACTTGAGTCGGCCGCTGGATGACCGTATTACAGCAC	171
CTTACACTGACAACACTCGTCACTAGTTTAAGCATGCTACTCGTGCAATGGTCGCAATACCAGTCGACATGCGCATGCGCAGCGCTTCAGTCTACTTACCATCTAAACAACAACAMCAGTATGGCTAACAGAGCGACTTGAGTCGGCCGCTGGATGACCGTATTACAGCAC	171
CTTACACTGACAACACTCGTCACTAGTGCAGAAGTTCAGAAAGTGCAATGGTCGCAATACCAGTCGACATGCGCATGCGCAGCGCTTCAGTCTACTTACCATCTAAGCTAAGCCGCCAGTATGGCTAACAGAGCGACTTGAGTCGGCCGCTGGATGACCGTATTACAGCAC	171
CTTACACTGACAACACTCGTCACTAGTCCGTCTGCAGTAAGGGTGCAATGGTCGCAATACCAGTCGACATGCGCATGCGCAGCGCTTCAGTCTACTTACCATCTAAACGATCCTCACAGTATGGCTAACAGAGCGACTTGAGTCGGCCGCTGGATGACCGTATTACAGCAC	171
CTTACACTGACAACACTCGTCACTAGTGAGCTGGACTAAATTGTGCAATGGTCGCAATACCAGTCGACATGCGCATGCGCAGCGCTTCAGTCTACTTACCATCTAACTGACCTMCCCAGTATGGCTAACAGAGCGACTTGAGTCGGCCGCTGGATGACCGTATTACAGCAC	171
CTTACACTGACAACACTCGTCACTAGTCTAAAGAATTCCCGTGTGCAATGGTCGCAATACCAGTCGACATGCGCATGCGCAGCGCTTCAGTCTACTTACCATCTAAGTTACCCTGCCAGTATGGCTAACAGAGCGACTTGAGTCGGCCGCTGGATGACCGTATTACAGCAC	171
CTTACACTGACAACACTCGTCACTAGTATCTTAGGGTTCGCGGTGCAATGGTCGCAATACCAGTCGACATGCGCATGCGCAGCGCTTCAGTCTACTTACCATCTAAKMTAMGCCACCAGTATGGCTAACAGAGCGACTTGAGTCGGCCGCTGGATGACCGTATTACAGCAC	171
CTTACACTGACAACACTCGTCACTAGTAAGTCAAGAGGCAGAGTGCAATGGTCGCAATACCAGTCGACATGCGCATGCGCAGCGCTTCAGTCTACTTACCATCTAAKAGGCGCAGCCAGTATGGCTAACAGAGCGACTTGAGTCGGCCGCTGGATGACCGTATTACAGCAC	171
CTTACACTGACAACACTCGTCACTAGTTGCAGCCAATGCTTGGTGCAATGGTCGCAATACCAGTCGACATGCGCATGCGCAGCGCTTCAGTCTACTTACCATCTAAAACGAGGCKKCAGTATGGCTAACAGAGCGACTTGAGTCGGCCGCTGGATGACCGTATTACAGCAC	171
CTTACACTGACAACACTCGTCACTAGTGTCCGGTAGGAGTAGGTGCAATGGTCGCAATACCAGTCGACATGCGCATGCGCAGCGCTTCAGTCTACTTACCATCTAACAGCAAAAATCAGTATGGCTAACAGAGCGACTTGAGTCGGCCGCTGGATGACCGTATTACAGCAC	171
CTTACACTGACAACACTCGTCACTAGTAGAGTTGCCTAGTGCGTGCAATGGTCGCAATACCAGTCGACATGCGCATGCGCAGCGCTTCAGTCTACTTACCATCTAACAGGTAACAACAGTATGGCTAACAGAGCGACTTGAGTCGGCCGCTGGATGACCGTATTACAGCAC	171
CTTACACTGACAACACTCGTCACTAGTAACTTCATAACCGAGGTGCAATGGTCGCAATACCAGTCGACATGCGCATGCGCAGCGCTTCAGTCTACTTACCATCTAAATCGTACGATCAGTATGGCTAACAGAGCGACTTGAGTCGGCCGCTGGATGACCGTATTACAGCAC	171
CTTACACTGACAACACTCGTCACTAGTAAGCAATTAGCGGGCGTGCAATGGTCGCAATACCAGTCGACATGCGCATGCGCAGCGCTTCAGTCTACTTACCATCTAAGMTAMGCCACCAGTATGGCTAACAGAGCGACTTGAGTCGGCCGCTGGATGACCGTATTACAGCAC	171
CTTACACTGACAACACTCGTCACTAGTCCGCCTTTCTAGTTCGTGCAATGGTCGCAATACCAGTCGACATGCGCATGCGCAGCGCTTCAGTCTACTTACCATCTAAACCAMTCGGACAGTATGGCTAACAGAGCGACTTGAGTCGGCCGCTGGATGACCGTATTACAGCAC	171
CTTACACTGACAACACTCGTCACTAGTATCCAAACAAGGTGGGTGCAATGGTCGCAATACCAGTCGACATGCGCATGCGCAGCGCTTCAGTCTACTTACCATCTAAMTGTCAATCACAGTATGGCTAACAGAGCGACTTGAGTCGGCCGCTGGATGACCGTATTACAGCAC	171
CTTACACTGACAACACTCGTCACTAGTAGACGGACTGTCGAGGTGCAATGGTCGCAATACCAGTCGACATGCGCATGCGCAGCGCTTCAGTCTACTTACCATCTAACTTKGGMACACTKCCMGGCTAACAGAGCGACTTGAGTCGGCCGCTGGATGACCGTATTACAGCAC	171
CTTACACTGACAACACTCGTCACTAGTAACGGGATCGACAAGGTGCAATGGTCGCAATACCAGTCGACATGCGCATGCGCAGCGCTTCAGTCTACTTACCATCTAAGCGCATGCGCCAGTATGGCTAACAGAGCGACTTGAGTCGGCCGCTGGATGACCGTATTACAGCAC	171
CTTACACTGACAACACTCGTCACTAGTCGAACCCTCCTACACGTGCAATGGTCGCAATACCAGTCGACATGCGCATGCGCAGCGCTTCAGTCTACTTACCATCTAACTGGTCAAAGGTCAATGGCTAACAGAGCGACTTGAGTCGGCCGCTGGATGACCGTATTACAGCAC	171
CTTACACTGACAACACTCGTCACTAGTAGCATGCCTAAGACCGTGCAATGGTCGCAATACCAGTCGACATGCGCATGCGCAGCGCTTCAGTCTACTTACCATCTAAACMGGAAGTGCAGTATGGCTAACAGAGCGACTTGAGTCGGCCGCTGGATGACCGTATTACAGCAC	171
CTTACACTGACAACACTCGTCACTAGTAGGTTTCAAGCGGACGTGCAATGGTCGCAATACCAGTCGACATGCGCATGCGCAGCGCTTCAGTCTACTTACCATCTAACGCCMTGTTGCAGTATGGCTAACAGAGCGACTTGAGTCGGCCGCTGGATGACCGTATTACAGCAC	171
CTTACACTGACAACACTCGTCACTAGTATTCGCGGCACATCGGTGCAATGGTCGCAATACCAGTCGACATGCGCATGCGCAGCGCTTCAGTCTACTTACCATCTAAKCMGGGTAACCAGTATGGCTAACAGAGCGACTTGAGTCGGCCGCTGGATGACCGTATTACAGCAC	171
CTTACACTGACAACACTCGTCACTAGTGCATCGCGTTGAGTCGTGCAATGGTCGCAATACCAGTCGACATGCGCATGCGCAGCGCTTCAGTCTACTTACCATCTAACTTTCACTCACTACGAGGCTAACAGAGCGACTTGAGTCGGCCGCTGGATGACCGTATTACAGCAC	171
CTTACACTGACAACACTCGTCACTAGTTGGCTATATTGTCAGGTGCAATGGTCGCAATACCAGTCGACATGCGCATGCGCAGCGCTTCAGTCTACTTACCATCTAACGGCGCTAGCCAGTATGGCTAACAGAGCGACTTGAGTCGGCCGCTGGATGACCGTATTACAGCAC	171
CTTACACTGACAACACTCGTCACTAGTTCTGAAGCCCTAACCGTGCAATGGTCGCAATACCAGTCGACATGCGCATGCGCAGCGCTTCAGTCTACTTACCATCTAAGGTTCGAACCCAGTATGGCTAACAGAGCGACTTGAGTCGGCCGCTGGATGACCGTATTACAGCAC	171
CTTACACTGACAACACTCGTCACTAGTTTGTTAGTCGCTGCGGTGCAATGGTCGCAATACCAGTCGACATGCGCATGCGCAGCGCTTCAGTCTACTTACCATCTAAGCTGCGCCACCAGTATGGCTAACAGAGCGACTTGAGTCGGCCGCTGGATGACCGTATTACAGCAC	171
CTTACACTGACAACACTCGTCACTAGTCCTTAGGCGGGATAGGTGCAATGGTCGCAATACCAGTCGACATGCGCATGCGCAGCGCTTCAGTCTACTTACCATCTAACACCCTTACCCTGTATGGCTAACAGAGCGACTTGAGTCGGCCGCTGGATGACCGTATTACAGCAC	171
CTTACACTGACAACACTCGTCACTAGTGTTTACTTACATGCCGTGCAATGGTCGCAATACCAGTCGACATGCGCATGCGCAGCGCTTCAGTCTACTTACCATCTAATATGCAAATKCAGTATGGCTAACAGAGCGACTTGAGTCGGCCGCTGGATGACCGTATTACAGCAC	171
CTTACACTGACAACACTCGTCACTAGTGCTAGGTCCTATCTGGTGCAATGGTCGCAATACCAGTCGACATGCGCATGCGCAGCGCTTCAGTCTACTTACCATCTAACTGCCTGAGGCAGTATGGCTAACAGAGCGACTTGAGTCGGCCGCTGGATGACCGTATTACAGCAC	171
CTTACACTGACAACACTCGTCACTAGTCAAATCGGTCCGTCCGTGCAATGGTCGCAATACCAGTCGACATGCGCATGCGCAGCGCTTCAGTCTACTTACCATCTAACCCCCCGCTGCAGTATGGCTAACAGAGCGACTTGAGTCGGCCGCTGGATGACCGTATTACAGCAC	171
CTTACACTGACAACACTCGTCACTAGTTTGGACGGAGAAGGAGTGCAATGGTCGCAATACCAGTCGACATGCGCATGCGCAGCGCTTCAGTCTACTTACCATCTAACGGGGAATCCCCGTATGGCTAACAGAGCGACTTGAGTCGGCCGCTGGATGACCGTATTACAGCAC	171
CTTACACTGACAACACTCGTCACTAGTACCATTGCCAGTAGTGTGCAATGGTCGCAATACCAGTCGACATGCGCATGCGCAGCGCTTCAGTCTACTTACCATCTAAACCMCGCCCMCAGTATGGCTAACAGAGCGACTTGAGTCGGCCGCTGGATGACCGTATTACAGCAC	171
CTTACACTGACAACACTCGTCACTAGTCTGTAGGGCCGAAGAGTGCAATGGTCGCAATACCAGTCGACATGCGCATGCGCAGCGCTTCAGTCTACTTACCATCTAACCATATATGGCAGTATGGCTAACAGAGCGACTTGAGTCGGCCGCTGGATGACCGTATTACAGCAC	171
CTTACACTGACAACACTCGTCACTAGTACGACACTCAGTGTCGTGCAATGGTCGCAATACCAGTCGACATGCGCATGCGCAGCGCTTCAGTCTACTTACCATCTAATTCAAGGTCACAGTATGGCTAACAGAGCGACTTGAGTCGGCCGCTGGATGACCGTATTACAGCAC	171
CTTACACTGACAACACTCGTCACTAGTTCATGTCTCGTGTTGGTGCAATGGTCGCAATACCAGTCGACATGCGCATGCGCAGCGCTTCAGTCTACTTACCATCTAAMCGCCCCCTACAGTATGGCTAACAGAGCGACTTGAGTCGGCCGCTGGATGACCGTATTACAGCAC	171
CTTACACTGACAACACTCGTCACTAGTTGATGTGGGCTGAGCGTGCAATGGTCGCAATACCAGTCGACGGTCAAAGGTCAAGCGCTTCAGTCTACTTACCATCTAAATGACGKCMTCAGTATGGCTAACAGAGCGACTTGAGTCGGCCGCTGGATGACCGTATTACAGCAC	171
CTTACACTGACAACACTCGTCACTAGTCTCCCAATAAAGCTTGTGCAATGGTCGCAATACCAGTCGACGGTCAAAGGTCAAGCGCTTCAGTCTACTTACCATCTAGCGTGGGAACTCAGTATGGCTAACAGAGCGACTTGAGTCGGCCGCTGGATGACCGTATTACAGCAC	171
CTTACACTGACAACACTCGTCACTAGTCACCATACCCAGTTTGTGCAATGGTCGCAATACCAGTCGACGGTCAAAGGTCAAGCGCTTCAGTCTACTTACCATCTAAGTCACGTGACCAGTATGGCTAACAGAGCGACTTGAGTCGGCCGCTGGATGACCGTATTACAGCAC	171
CTTACACTGACAACACTCGTCACTAGTGTTACTTAGCTTAGGGTGCAATGGTCGCAATACCAGTCGACGGTCAAAGGTCAAGCGCTTCAGTCTACTTACCATCTAMCMCGCCCACTCAGTATGGCTAACAGAGCGACTTGAGTCGGCCGCTGGATGACCGTATTACAGCAC	171
CTTACACTGACAACACTCGTCACTAGTAGCCCTAGGTTATCTGTGCAATGGTCGCAATACCAGTCGACGGTCAAAGGTCAAGCGCTTCAGTCTACTTACCATCTAACTTAMACCCACACMCCGGCTAACAGAGCGACTTGAGTCGGCCGCTGGATGACCGTATTACAGCAC	171
CTTACACTGACAACACTCGTCACTAGTTAAACACGTGTCGCGGTGCAATGGTCGCAATACCAGTCGACGGTCAAAGGTCAAGCGCTTCAGTCTACTTACCATCTAACACCCAKACACCGTATGGCTAACAGAGCGACTTGAGTCGGCCGCTGGATGACCGTATTACAGCAC	171
CTTACACTGACAACACTCGTCACTAGTGTTACCAGAAATGAGGTGCAATGGTCGCAATACCAGTCGACGGTCAAAGGTCAAGCGCTTCAGTCTACTTACCATCTAATCCTGCAGGACAGTATGGCTAACAGAGCGACTTGAGTCGGCCGCTGGATGACCGTATTACAGCAC	171
CTTACACTGACAACACTCGTCACTAGTCCATGACGACCGTAGGTGCAATGGTCGCAATACCAGTCGACGGTCAAAGGTCAAGCGCTTCAGTCTACTTACCATCTAACTGMTTACGTMAKCATGGCTAACAGAGCGACTTGAGTCGGCCGCTGGATGACCGTATTACAGCAC	171
CTTACACTGACAACACTCGTCACTAGTATTACGGAAAGTAGCGTGCAATGGTCGCAATACCAGTCGACGGTCAAAGGTCAAGCGCTTCAGTCTACTTACCATCTAAACAACAACAMCAGTATGGCTAACAGAGCGACTTGAGTCGGCCGCTGGATGACCGTATTACAGCAC	171
CTTACACTGACAACACTCGTCACTAGTGATATCAACATCGAGGTGCAATGGTCGCAATACCAGTCGACGGTCAAAGGTCAAGCGCTTCAGTCTACTTACCATCTAAGCTAAGCCGCCAGTATGGCTAACAGAGCGACTTGAGTCGGCCGCTGGATGACCGTATTACAGCAC	171
CTTACACTGACAACACTCGTCACTAGTTTCTAGACGGCTTACGTGCAATGGTCGCAATACCAGTCGACGGTCAAAGGTCAAGCGCTTCAGTCTACTTACCATCTAAACGATCCTCACAGTATGGCTAACAGAGCGACTTGAGTCGGCCGCTGGATGACCGTATTACAGCAC	171
CTTACACTGACAACACTCGTCACTAGTTACTCGTACGGCATGGTGCAATGGTCGCAATACCAGTCGACGGTCAAAGGTCAAGCGCTTCAGTCTACTTACCATCTAACTGACCTMCCCAGTATGGCTAACAGAGCGACTTGAGTCGGCCGCTGGATGACCGTATTACAGCAC	171
CTTACACTGACAACACTCGTCACTAGTATACCATCTTGTGAGGTGCAATGGTCGCAATACCAGTCGACGGTCAAAGGTCAAGCGCTTCAGTCTACTTACCATCTAAGTTACCCTGCCAGTATGGCTAACAGAGCGACTTGAGTCGGCCGCTGGATGACCGTATTACAGCAC	171
CTTACACTGACAACACTCGTCACTAGTTCGGTAGGACTTCAGGTGCAATGGTCGCAATACCAGTCGACGGTCAAAGGTCAAGCGCTTCAGTCTACTTACCATCTAAKMTAMGCCACCAGTATGGCTAACAGAGCGACTTGAGTCGGCCGCTGGATGACCGTATTACAGCAC	171
CTTACACTGACAACACTCGTCACTAGTCGTGATAGATAAAGCGTGCAATGGTCGCAATACCAGTCGACGGTCAAAGGTCAAGCGCTTCAGTCTACTTACCATCTAAKAGGCGCAGCCAGTATGGCTAACAGAGCGACTTGAGTCGGCCGCTGGATGACCGTATTACAGCAC	171
CTTACACTGACAACACTCGTCACTAGTAGTTCGCAGGGCAAAGTGCAATGGTCGCAATACCAGTCGACGGTCAAAGGTCAAGCGCTTCAGTCTACTTACCATCTAAAACGAGGCKKCAGTATGGCTAACAGAGCGACTTGAGTCGGCCGCTGGATGACCGTATTACAGCAC	171
CTTACACTGACAACACTCGTCACTAGTTTAAGGCAACTGGTGGTGCAATGGTCGCAATACCAGTCGACGGTCAAAGGTCAAGCGCTTCAGTCTACTTACCATCTAACAGCAAAAATCAGTATGGCTAACAGAGCGACTTGAGTCGGCCGCTGGATGACCGTATTACAGCAC	171
CTTACACTGACAACACTCGTCACTAGTCATGACGATTAGTCTGTGCAATGGTCGCAATACCAGTCGACGGTCAAAGGTCAAGCGCTTCAGTCTACTTACCATCTAACAGGTAACAACAGTATGGCTAACAGAGCGACTTGAGTCGGCCGCTGGATGACCGTATTACAGCAC	171
CTTACACTGACAACACTCGTCACTAGTAGAAAGTGTGCGCAGGTGCAATGGTCGCAATACCAGTCGACGGTCAAAGGTCAAGCGCTTCAGTCTACTTACCATCTAAATCGTACGATCAGTATGGCTAACAGAGCGACTTGAGTCGGCCGCTGGATGACCGTATTACAGCAC	171
CTTACACTGACAACACTCGTCACTAGTCTTTCCCATCTTGCGGTGCAATGGTCGCAATACCAGTCGACGGTCAAAGGTCAAGCGCTTCAGTCTACTTACCATCTAAGMTAMGCCACCAGTATGGCTAACAGAGCGACTTGAGTCGGCCGCTGGATGACCGTATTACAGCAC	171
CTTACACTGACAACACTCGTCACTAGTCTGCTAGACCGGGAAGTGCAATGGTCGCAATACCAGTCGACGGTCAAAGGTCAAGCGCTTCAGTCTACTTACCATCTAAACCAMTCGGACAGTATGGCTAACAGAGCGACTTGAGTCGGCCGCTGGATGACCGTATTACAGCAC	171
CTTACACTGACAACACTCGTCACTAGTTTCGAATTCTCACCGGTGCAATGGTCGCAATACCAGTCGACGGTCAAAGGTCAAGCGCTTCAGTCTACTTACCATCTAAMTGTCAATCACAGTATGGCTAACAGAGCGACTTGAGTCGGCCGCTGGATGACCGTATTACAGCAC	171
CTTACACTGACAACACTCGTCACTAGTTCACAGCAACGATCAGTGCAATGGTCGCAATACCAGTCGACGGTCAAAGGTCAAGCGCTTCAGTCTACTTACCATCTAACTTKGGMACACTKCCMGGCTAACAGAGCGACTTGAGTCGGCCGCTGGATGACCGTATTACAGCAC	171
CTTACACTGACAACACTCGTCACTAGTCGGAGAATGAGATCTGTGCAATGGTCGCAATACCAGTCGACGGTCAAAGGTCAAGCGCTTCAGTCTACTTACCATCTAAGCGCATGCGCCAGTATGGCTAACAGAGCGACTTGAGTCGGCCGCTGGATGACCGTATTACAGCAC	171
CTTACACTGACAACACTCGTCACTAGTTCAGACAGAGGTTCGGTGCAATGGTCGCAATACCAGTCGACGGTCAAAGGTCAAGCGCTTCAGTCTACTTACCATCTAACTGGTCAAAGGTCAATGGCTAACAGAGCGACTTGAGTCGGCCGCTGGATGACCGTATTACAGCAC	171
CTTACACTGACAACACTCGTCACTAGTTCAGAAGGACGCTGCGTGCAATGGTCGCAATACCAGTCGACGGTCAAAGGTCAAGCGCTTCAGTCTACTTACCATCTAAACMGGAAGTGCAGTATGGCTAACAGAGCGACTTGAGTCGGCCGCTGGATGACCGTATTACAGCAC	171
CTTACACTGACAACACTCGTCACTAGTTAGACACACCACAAGGTGCAATGGTCGCAATACCAGTCGACGGTCAAAGGTCAAGCGCTTCAGTCTACTTACCATCTAACGCCMTGTTGCAGTATGGCTAACAGAGCGACTTGAGTCGGCCGCTGGATGACCGTATTACAGCAC	171
CTTACACTGACAACACTCGTCACTAGTCCCTCATAGGGTATAGTGCAATGGTCGCAATACCAGTCGACGGTCAAAGGTCAAGCGCTTCAGTCTACTTACCATCTAAKCMGGGTAACCAGTATGGCTAACAGAGCGACTTGAGTCGGCCGCTGGATGACCGTATTACAGCAC	171
CTTACACTGACAACACTCGTCACTAGTCCCAGGCAAGTAGGAGTGCAATGGTCGCAATACCAGTCGACGGTCAAAGGTCAAGCGCTTCAGTCTACTTACCATCTAACTTTCACTCACTACGAGGCTAACAGAGCGACTTGAGTCGGCCGCTGGATGACCGTATTACAGCAC	171
CTTACACTGACAACACTCGTCACTAGTTGAACACCCTGAACTGTGCAATGGTCGCAATACCAGTCGACGGTCAAAGGTCAAGCGCTTCAGTCTACTTACCATCTAACGGCGCTAGCCAGTATGGCTAACAGAGCGACTTGAGTCGGCCGCTGGATGACCGTATTACAGCAC	171
CTTACACTGACAACACTCGTCACTAGTCCTAGGCAACGCTGTGTGCAATGGTCGCAATACCAGTCGACGGTCAAAGGTCAAGCGCTTCAGTCTACTTACCATCTAAGGTTCGAACCCAGTATGGCTAACAGAGCGACTTGAGTCGGCCGCTGGATGACCGTATTACAGCAC	171
CTTACACTGACAACACTCGTCACTAGTTCCATGTCTCAGCCTGTGCAATGGTCGCAATACCAGTCGACGGTCAAAGGTCAAGCGCTTCAGTCTACTTACCATCTAAGCTGCGCCACCAGTATGGCTAACAGAGCGACTTGAGTCGGCCGCTGGATGACCGTATTACAGCAC	171
CTTACACTGACAACACTCGTCACTAGTTTGGTTCCTGATCCAGTGCAATGGTCGCAATACCAGTCGACGGTCAAAGGTCAAGCGCTTCAGTCTACTTACCATCTAACACCCTTACCCTGTATGGCTAACAGAGCGACTTGAGTCGGCCGCTGGATGACCGTATTACAGCAC	171
CTTACACTGACAACACTCGTCACTAGTATGACTGCCTCAGACGTGCAATGGTCGCAATACCAGTCGACGGTCAAAGGTCAAGCGCTTCAGTCTACTTACCATCTAATATGCAAATKCAGTATGGCTAACAGAGCGACTTGAGTCGGCCGCTGGATGACCGTATTACAGCAC	171
CTTACACTGACAACACTCGTCACTAGTCTGACATGGGCTTAAGTGCAATGGTCGCAATACCAGTCGACGGTCAAAGGTCAAGCGCTTCAGTCTACTTACCATCTAACTGCCTGAGGCAGTATGGCTAACAGAGCGACTTGAGTCGGCCGCTGGATGACCGTATTACAGCAC	171
CTTACACTGACAACACTCGTCACTAGTGCCTACAGGCTCACAGTGCAATGGTCGCAATACCAGTCGACGGTCAAAGGTCAAGCGCTTCAGTCTACTTACCATCTAACCCCCCGCTGCAGTATGGCTAACAGAGCGACTTGAGTCGGCCGCTGGATGACCGTATTACAGCAC	171
CTTACACTGACAACACTCGTCACTAGTGGTCACTCTCGAGCTGTGCAATGGTCGCAATACCAGTCGACGGTCAAAGGTCAAGCGCTTCAGTCTACTTACCATCTAACGGGGAATCCCCGTATGGCTAACAGAGCGACTTGAGTCGGCCGCTGGATGACCGTATTACAGCAC	171
CTTACACTGACAACACTCGTCACTAGTAAGCACAGTTTCTTCGTGCAATGGTCGCAATACCAGTCGACGGTCAAAGGTCAAGCGCTTCAGTCTACTTACCATCTAAACCMCGCCCMCAGTATGGCTAACAGAGCGACTTGAGTCGGCCGCTGGATGACCGTATTACAGCAC	171
CTTACACTGACAACACTCGTCACTAGTATTGCGCCATCCTCAGTGCAATGGTCGCAATACCAGTCGACGGTCAAAGGTCAAGCGCTTCAGTCTACTTACCATCTAACCATATATGGCAGTATGGCTAACAGAGCGACTTGAGTCGGCCGCTGGATGACCGTATTACAGCAC	171
CTTACACTGACAACACTCGTCACTAGTCCGCACATCGTGAGTGTGCAATGGTCGCAATACCAGTCGACGGTCAAAGGTCAAGCGCTTCAGTCTACTTACCATCTAATTCAAGGTCACAGTATGGCTAACAGAGCGACTTGAGTCGGCCGCTGGATGACCGTATTACAGCAC	171
CTTACACTGACAACACTCGTCACTAGTCGCGGTGGACAGTATGTGCAATGGTCGCAATACCAGTCGACGGTCAAAGGTCAAGCGCTTCAGTCTACTTACCATCTAAMCGCCCCCTACAGTATGGCTAACAGAGCGACTTGAGTCGGCCGCTGGATGACCGTATTACAGCAC	171
CTTACACTGACAACACTCGTCACTAGTAACATGAACACCAACGTGCAATGGTCGCAATACCAGTCGACATACMGGAAGTGAGCGCTTCAGTCTACTTACCATCTAAATGACGKCMTCAGTATGGCTAACAGAGCGACTTGAGTCGGCCGCTGGATGACCGTATTACAGCAC	171
CTTACACTGACAACACTCGTCACTAGTGGACCATCATCAACTGTGCAATGGTCGCAATACCAGTCGACATACMGGAAGTGAGCGCTTCAGTCTACTTACCATCTAGCGTGGGAACTCAGTATGGCTAACAGAGCGACTTGAGTCGGCCGCTGGATGACCGTATTACAGCAC	171
CTTACACTGACAACACTCGTCACTAGTATCAACGCACCTATAGTGCAATGGTCGCAATACCAGTCGACATACMGGAAGTGAGCGCTTCAGTCTACTTACCATCTAAGTCACGTGACCAGTATGGCTAACAGAGCGACTTGAGTCGGCCGCTGGATGACCGTATTACAGCAC	171
CTTACACTGACAACACTCGTCACTAGTAAGTCCGTGGTTGCTGTGCAATGGTCGCAATACCAGTCGACATACMGGAAGTGAGCGCTTCAGTCTACTTACCATCTAMCMCGCCCACTCAGTATGGCTAACAGAGCGACTTGAGTCGGCCGCTGGATGACCGTATTACAGCAC	171
CTTACACTGACAACACTCGTCACTAGTCGACACGACCTGTCAGTGCAATGGTCGCAATACCAGTCGACATACMGGAAGTGAGCGCTTCAGTCTACTTACCATCTAACTTAMACCCACACMCCGGCTAACAGAGCGACTTGAGTCGGCCGCTGGATGACCGTATTACAGCAC	171
CTTACACTGACAACACTCGTCACTAGTGCCAGGTTAACAAGGGTGCAATGGTCGCAATACCAGTCGACATACMGGAAGTGAGCGCTTCAGTCTACTTACCATCTAACACCCAKACACCGTATGGCTAACAGAGCGACTTGAGTCGGCCGCTGGATGACCGTATTACAGCAC	171
CTTACACTGACAACACTCGTCACTAGTACAGTACAGTGGGTAGTGCAATGGTCGCAATACCAGTCGACATACMGGAAGTGAGCGCTTCAGTCTACTTACCATCTAATCCTGCAGGACAGTATGGCTAACAGAGCGACTTGAGTCGGCCGCTGGATGACCGTATTACAGCAC	171
CTTACACTGACAACACTCGTCACTAGTTGCCTGGCGAAGCAAGTGCAATGGTCGCAATACCAGTCGACATACMGGAAGTGAGCGCTTCAGTCTACTTACCATCTAACTGMTTACGTMAKCATGGCTAACAGAGCGACTTGAGTCGGCCGCTGGATGACCGTATTACAGCAC	171
CTTACACTGACAACACTCGTCACTAGTCGGGCGATAAGGACTGTGCAATGGTCGCAATACCAGTCGACATACMGGAAGTGAGCGCTTCAGTCTACTTACCATCTAAACAACAACAMCAGTATGGCTAACAGAGCGACTTGAGTCGGCCGCTGGATGACCGTATTACAGCAC	171
CTTACACTGACAACACTCGTCACTAGTCCACCCACGGTTTGTGTGCAATGGTCGCAATACCAGTCGACATACMGGAAGTGAGCGCTTCAGTCTACTTACCATCTAAGCTAAGCCGCCAGTATGGCTAACAGAGCGACTTGAGTCGGCCGCTGGATGACCGTATTACAGCAC	171
CTTACACTGACAACACTCGTCACTAGTCAATGCGATCCCACAGTGCAATGGTCGCAATACCAGTCGACATACMGGAAGTGAGCGCTTCAGTCTACTTACCATCTAAACGATCCTCACAGTATGGCTAACAGAGCGACTTGAGTCGGCCGCTGGATGACCGTATTACAGCAC	171
CTTACACTGACAACACTCGTCACTAGTCTCAGTAATGCGTTGGTGCAATGGTCGCAATACCAGTCGACATACMGGAAGTGAGCGCTTCAGTCTACTTACCATCTAACTGACCTMCCCAGTATGGCTAACAGAGCGACTTGAGTCGGCCGCTGGATGACCGTATTACAGCAC	171
CTTACACTGACAACACTCGTCACTAGTCAGCACGATACACTGGTGCAATGGTCGCAATACCAGTCGACATACMGGAAGTGAGCGCTTCAGTCTACTTACCATCTAAGTTACCCTGCCAGTATGGCTAACAGAGCGACTTGAGTCGGCCGCTGGATGACCGTATTACAGCAC	171
CTTACACTGACAACACTCGTCACTAGTGGCAATCCACCTAAAGTGCAATGGTCGCAATACCAGTCGACATACMGGAAGTGAGCGCTTCAGTCTACTTACCATCTAAKMTAMGCCACCAGTATGGCTAACAGAGCGACTTGAGTCGGCCGCTGGATGACCGTATTACAGCAC	171
CTTACACTGACAACACTCGTCACTAGTTTGTTTCCGAAGAGGGTGCAATGGTCGCAATACCAGTCGACATACMGGAAGTGAGCGCTTCAGTCTACTTACCATCTAAKAGGCGCAGCCAGTATGGCTAACAGAGCGACTTGAGTCGGCCGCTGGATGACCGTATTACAGCAC	171
CTTACACTGACAACACTCGTCACTAGTAGAACGAGAATCGATGTGCAATGGTCGCAATACCAGTCGACATACMGGAAGTGAGCGCTTCAGTCTACTTACCATCTAAAACGAGGCKKCAGTATGGCTAACAGAGCGACTTGAGTCGGCCGCTGGATGACCGTATTACAGCAC	171
CTTACACTGACAACACTCGTCACTAGTATGCTGTCCCTATGTGTGCAATGGTCGCAATACCAGTCGACATACMGGAAGTGAGCGCTTCAGTCTACTTACCATCTAACAGCAAAAATCAGTATGGCTAACAGAGCGACTTGAGTCGGCCGCTGGATGACCGTATTACAGCAC	171
CTTACACTGACAACACTCGTCACTAGTCAGAGTGGTTGTAGCGTGCAATGGTCGCAATACCAGTCGACATACMGGAAGTGAGCGCTTCAGTCTACTTACCATCTAACAGGTAACAACAGTATGGCTAACAGAGCGACTTGAGTCGGCCGCTGGATGACCGTATTACAGCAC	171
CTTACACTGACAACACTCGTCACTAGTCTGAGTTGTCATCCCGTGCAATGGTCGCAATACCAGTCGACATACMGGAAGTGAGCGCTTCAGTCTACTTACCATCTAAATCGTACGATCAGTATGGCTAACAGAGCGACTTGAGTCGGCCGCTGGATGACCGTATTACAGCAC	171
CTTACACTGACAACACTCGTCACTAGTTTCGATGTGGTTGGTGTGCAATGGTCGCAATACCAGTCGACATACMGGAAGTGAGCGCTTCAGTCTACTTACCATCTAAGMTAMGCCACCAGTATGGCTAACAGAGCGACTTGAGTCGGCCGCTGGATGACCGTATTACAGCAC	171
CTTACACTGACAACACTCGTCACTAGTGGGAGCAAGGATCAAGTGCAATGGTCGCAATACCAGTCGACATACMGGAAGTGAGCGCTTCAGTCTACTTACCATCTAAACCAMTCGGACAGTATGGCTAACAGAGCGACTTGAGTCGGCCGCTGGATGACCGTATTACAGCAC	171
CTTACACTGACAACACTCGTCACTAGTTTGAGGCGTACCGGAGTGCAATGGTCGCAATACCAGTCGACATACMGGAAGTGAGCGCTTCAGTCTACTTACCATCTAAMTGTCAATCACAGTATGGCTAACAGAGCGACTTGAGTCGGCCGCTGGATGACCGTATTACAGCAC	171
CTTACACTGACAACACTCGTCACTAGTGGCACCACACATGTGGTGCAATGGTCGCAATACCAGTCGACATACMGGAAGTGAGCGCTTCAGTCTACTTACCATCTAACTTKGGMACACTKCCMGGCTAACAGAGCGACTTGAGTCGGCCGCTGGATGACCGTATTACAGCAC	171
CTTACACTGACAACACTCGTCACTAGTACGGCATCCGAGAGTGTGCAATGGTCGCAATACCAGTCGACATACMGGAAGTGAGCGCTTCAGTCTACTTACCATCTAAGCGCATGCGCCAGTATGGCTAACAGAGCGACTTGAGTCGGCCGCTGGATGACCGTATTACAGCAC	171
CTTACACTGACAACACTCGTCACTAGTGATAAGGCAGGTGACGTGCAATGGTCGCAATACCAGTCGACATACMGGAAGTGAGCGCTTCAGTCTACTTACCATCTAACTGGTCAAAGGTCAATGGCTAACAGAGCGACTTGAGTCGGCCGCTGGATGACCGTATTACAGCAC	171
CTTACACTGACAACACTCGTCACTAGTATCAAGGTGCCAGTCGTGCAATGGTCGCAATACCAGTCGACATACMGGAAGTGAGCGCTTCAGTCTACTTACCATCTAAACMGGAAGTGCAGTATGGCTAACAGAGCGACTTGAGTCGGCCGCTGGATGACCGTATTACAGCAC	171
CTTACACTGACAACACTCGTCACTAGTAACGCTATATACCGTGTGCAATGGTCGCAATACCAGTCGACATACMGGAAGTGAGCGCTTCAGTCTACTTACCATCTAACGCCMTGTTGCAGTATGGCTAACAGAGCGACTTGAGTCGGCCGCTGGATGACCGTATTACAGCAC	171
CTTACACTGACAACACTCGTCACTAGTGGTACATCGCGTCCTGTGCAATGGTCGCAATACCAGTCGACATACMGGAAGTGAGCGCTTCAGTCTACTTACCATCTAAKCMGGGTAACCAGTATGGCTAACAGAGCGACTTGAGTCGGCCGCTGGATGACCGTATTACAGCAC	171
CTTACACTGACAACACTCGTCACTAGTCAACGCCTAAGACAGGTGCAATGGTCGCAATACCAGTCGACATACMGGAAGTGAGCGCTTCAGTCTACTTACCATCTAACTTTCACTCACTACGAGGCTAACAGAGCGACTTGAGTCGGCCGCTGGATGACCGTATTACAGCAC	171
CTTACACTGACAACACTCGTCACTAGTGGACTAGCTAACCCGGTGCAATGGTCGCAATACCAGTCGACATACMGGAAGTGAGCGCTTCAGTCTACTTACCATCTAACGGCGCTAGCCAGTATGGCTAACAGAGCGACTTGAGTCGGCCGCTGGATGACCGTATTACAGCAC	171
CTTACACTGACAACACTCGTCACTAGTAGATCGCTAGGAGGCGTGCAATGGTCGCAATACCAGTCGACATACMGGAAGTGAGCGCTTCAGTCTACTTACCATCTAAGGTTCGAACCCAGTATGGCTAACAGAGCGACTTGAGTCGGCCGCTGGATGACCGTATTACAGCAC	171
CTTACACTGACAACACTCGTCACTAGTTTCGGGCTAAGTGACGTGCAATGGTCGCAATACCAGTCGACATACMGGAAGTGAGCGCTTCAGTCTACTTACCATCTAAGCTGCGCCACCAGTATGGCTAACAGAGCGACTTGAGTCGGCCGCTGGATGACCGTATTACAGCAC	171
CTTACACTGACAACACTCGTCACTAGTTAGGTACGATTCACTGTGCAATGGTCGCAATACCAGTCGACATACMGGAAGTGAGCGCTTCAGTCTACTTACCATCTAACACCCTTACCCTGTATGGCTAACAGAGCGACTTGAGTCGGCCGCTGGATGACCGTATTACAGCAC	171
CTTACACTGACAACACTCGTCACTAGTTGAGAGGTCCTGACGGTGCAATGGTCGCAATACCAGTCGACATACMGGAAGTGAGCGCTTCAGTCTACTTACCATCTAATATGCAAATKCAGTATGGCTAACAGAGCGACTTGAGTCGGCCGCTGGATGACCGTATTACAGCAC	171
CTTACACTGACAACACTCGTCACTAGTTCATCAGAAGTTGACGTGCAATGGTCGCAATACCAGTCGACATACMGGAAGTGAGCGCTTCAGTCTACTTACCATCTAACTGCCTGAGGCAGTATGGCTAACAGAGCGACTTGAGTCGGCCGCTGGATGACCGTATTACAGCAC	171
CTTACACTGACAACACTCGTCACTAGTACGCCCGTTAATGGCGTGCAATGGTCGCAATACCAGTCGACATACMGGAAGTGAGCGCTTCAGTCTACTTACCATCTAACCCCCCGCTGCAGTATGGCTAACAGAGCGACTTGAGTCGGCCGCTGGATGACCGTATTACAGCAC	171
CTTACACTGACAACACTCGTCACTAGTATGTTCCTTCTACAGGTGCAATGGTCGCAATACCAGTCGACATACMGGAAGTGAGCGCTTCAGTCTACTTACCATCTAACGGGGAATCCCCGTATGGCTAACAGAGCGACTTGAGTCGGCCGCTGGATGACCGTATTACAGCAC	171
CTTACACTGACAACACTCGTCACTAGTCGTGCAGACTTCACGGTGCAATGGTCGCAATACCAGTCGACATACMGGAAGTGAGCGCTTCAGTCTACTTACCATCTAAACCMCGCCCMCAGTATGGCTAACAGAGCGACTTGAGTCGGCCGCTGGATGACCGTATTACAGCAC	171
CTTACACTGACAACACTCGTCACTAGTCGGTAATATCAGGTTGTGCAATGGTCGCAATACCAGTCGACATACMGGAAGTGAGCGCTTCAGTCTACTTACCATCTAACCATATATGGCAGTATGGCTAACAGAGCGACTTGAGTCGGCCGCTGGATGACCGTATTACAGCAC	171
CTTACACTGACAACACTCGTCACTAGTCCAACAGTTATCGGCGTGCAATGGTCGCAATACCAGTCGACATACMGGAAGTGAGCGCTTCAGTCTACTTACCATCTAATTCAAGGTCACAGTATGGCTAACAGAGCGACTTGAGTCGGCCGCTGGATGACCGTATTACAGCAC	171
CTTACACTGACAACACTCGTCACTAGTGGCAGGGTGATACAGGTGCAATGGTCGCAATACCAGTCGACATACMGGAAGTGAGCGCTTCAGTCTACTTACCATCTAAMCGCCCCCTACAGTATGGCTAACAGAGCGACTTGAGTCGGCCGCTGGATGACCGTATTACAGCAC	171
CTTACACTGACAACACTCGTCACTAGTTCGTAGAATGAGGTCGTGCAATGGTCGCAATACCAGTCGACATCGCCMTGTTGAGCGCTTCAGTCTACTTACCATCTAAATGACGKCMTCAGTATGGCTAACAGAGCGACTTGAGTCGGCCGCTGGATGACCGTATTACAGCAC	171
CTTACACTGACAACACTCGTCACTAGTCAAAGCCTGGATCCCGTGCAATGGTCGCAATACCAGTCGACATCGCCMTGTTGAGCGCTTCAGTCTACTTACCATCTAGCGTGGGAACTCAGTATGGCTAACAGAGCGACTTGAGTCGGCCGCTGGATGACCGTATTACAGCAC	171
CTTACACTGACAACACTCGTCACTAGTTAACGAGCCATCTTCGTGCAATGGTCGCAATACCAGTCGACATCGCCMTGTTGAGCGCTTCAGTCTACTTACCATCTAAGTCACGTGACCAGTATGGCTAACAGAGCGACTTGAGTCGGCCGCTGGATGACCGTATTACAGCAC	171
CTTACACTGACAACACTCGTCACTAGTGAAACAATGCCGTCTGTGCAATGGTCGCAATACCAGTCGACATCGCCMTGTTGAGCGCTTCAGTCTACTTACCATCTAMCMCGCCCACTCAGTATGGCTAACAGAGCGACTTGAGTCGGCCGCTGGATGACCGTATTACAGCAC	171
CTTACACTGACAACACTCGTCACTAGTAATGCTGAGTATGACGTGCAATGGTCGCAATACCAGTCGACATCGCCMTGTTGAGCGCTTCAGTCTACTTACCATCTAACTTAMACCCACACMCCGGCTAACAGAGCGACTTGAGTCGGCCGCTGGATGACCGTATTACAGCAC	171
CTTACACTGACAACACTCGTCACTAGTAGTACATGGCTTGGAGTGCAATGGTCGCAATACCAGTCGACATCGCCMTGTTGAGCGCTTCAGTCTACTTACCATCTAACACCCAKACACCGTATGGCTAACAGAGCGACTTGAGTCGGCCGCTGGATGACCGTATTACAGCAC	171
CTTACACTGACAACACTCGTCACTAGTCGATTGCGTGGTGGAGTGCAATGGTCGCAATACCAGTCGACATCGCCMTGTTGAGCGCTTCAGTCTACTTACCATCTAATCCTGCAGGACAGTATGGCTAACAGAGCGACTTGAGTCGGCCGCTGGATGACCGTATTACAGCAC	171
CTTACACTGACAACACTCGTCACTAGTCTGATCAAGTCCGCCGTGCAATGGTCGCAATACCAGTCGACATCGCCMTGTTGAGCGCTTCAGTCTACTTACCATCTAACTGMTTACGTMAKCATGGCTAACAGAGCGACTTGAGTCGGCCGCTGGATGACCGTATTACAGCAC	171
CTTACACTGACAACACTCGTCACTAGTGAATGGCGAGTAGAGGTGCAATGGTCGCAATACCAGTCGACATCGCCMTGTTGAGCGCTTCAGTCTACTTACCATCTAAACAACAACAMCAGTATGGCTAACAGAGCGACTTGAGTCGGCCGCTGGATGACCGTATTACAGCAC	171
CTTACACTGACAACACTCGTCACTAGTTTGTATGCGCTCAATGTGCAATGGTCGCAATACCAGTCGACATCGCCMTGTTGAGCGCTTCAGTCTACTTACCATCTAAGCTAAGCCGCCAGTATGGCTAACAGAGCGACTTGAGTCGGCCGCTGGATGACCGTATTACAGCAC	171
CTTACACTGACAACACTCGTCACTAGTGTAATTGCTTAGGCGGTGCAATGGTCGCAATACCAGTCGACATCGCCMTGTTGAGCGCTTCAGTCTACTTACCATCTAAACGATCCTCACAGTATGGCTAACAGAGCGACTTGAGTCGGCCGCTGGATGACCGTATTACAGCAC	171
CTTACACTGACAACACTCGTCACTAGTACTCCTATTCGATGGGTGCAATGGTCGCAATACCAGTCGACATCGCCMTGTTGAGCGCTTCAGTCTACTTACCATCTAACTGACCTMCCCAGTATGGCTAACAGAGCGACTTGAGTCGGCCGCTGGATGACCGTATTACAGCAC	171
CTTACACTGACAACACTCGTCACTAGTCAAATCGTACTGTCAGTGCAATGGTCGCAATACCAGTCGACATCGCCMTGTTGAGCGCTTCAGTCTACTTACCATCTAAGTTACCCTGCCAGTATGGCTAACAGAGCGACTTGAGTCGGCCGCTGGATGACCGTATTACAGCAC	171
CTTACACTGACAACACTCGTCACTAGTTATGCGAGGTTACTCGTGCAATGGTCGCAATACCAGTCGACATCGCCMTGTTGAGCGCTTCAGTCTACTTACCATCTAAKMTAMGCCACCAGTATGGCTAACAGAGCGACTTGAGTCGGCCGCTGGATGACCGTATTACAGCAC	171
CTTACACTGACAACACTCGTCACTAGTGAACGGTGACACGGAGTGCAATGGTCGCAATACCAGTCGACATCGCCMTGTTGAGCGCTTCAGTCTACTTACCATCTAAKAGGCGCAGCCAGTATGGCTAACAGAGCGACTTGAGTCGGCCGCTGGATGACCGTATTACAGCAC	171
CTTACACTGACAACACTCGTCACTAGTTACTACGGGTCTTGGGTGCAATGGTCGCAATACCAGTCGACATCGCCMTGTTGAGCGCTTCAGTCTACTTACCATCTAAAACGAGGCKKCAGTATGGCTAACAGAGCGACTTGAGTCGGCCGCTGGATGACCGTATTACAGCAC	171
CTTACACTGACAACACTCGTCACTAGTATGCGCTACTTGCATGTGCAATGGTCGCAATACCAGTCGACATCGCCMTGTTGAGCGCTTCAGTCTACTTACCATCTAACAGCAAAAATCAGTATGGCTAACAGAGCGACTTGAGTCGGCCGCTGGATGACCGTATTACAGCAC	171
CTTACACTGACAACACTCGTCACTAGTGGTTGACATGCACATGTGCAATGGTCGCAATACCAGTCGACATCGCCMTGTTGAGCGCTTCAGTCTACTTACCATCTAACAGGTAACAACAGTATGGCTAACAGAGCGACTTGAGTCGGCCGCTGGATGACCGTATTACAGCAC	171
CTTACACTGACAACACTCGTCACTAGTAAGGCTCTGATAGGCGTGCAATGGTCGCAATACCAGTCGACATCGCCMTGTTGAGCGCTTCAGTCTACTTACCATCTAAATCGTACGATCAGTATGGCTAACAGAGCGACTTGAGTCGGCCGCTGGATGACCGTATTACAGCAC	171
CTTACACTGACAACACTCGTCACTAGTATCGAAACCACTTTCGTGCAATGGTCGCAATACCAGTCGACATCGCCMTGTTGAGCGCTTCAGTCTACTTACCATCTAAGMTAMGCCACCAGTATGGCTAACAGAGCGACTTGAGTCGGCCGCTGGATGACCGTATTACAGCAC	171
CTTACACTGACAACACTCGTCACTAGTGACGAGTAGTTCACCGTGCAATGGTCGCAATACCAGTCGACATCGCCMTGTTGAGCGCTTCAGTCTACTTACCATCTAAACCAMTCGGACAGTATGGCTAACAGAGCGACTTGAGTCGGCCGCTGGATGACCGTATTACAGCAC	171
CTTACACTGACAACACTCGTCACTAGTTAATTCAGGCATGGCGTGCAATGGTCGCAATACCAGTCGACATCGCCMTGTTGAGCGCTTCAGTCTACTTACCATCTAAMTGTCAATCACAGTATGGCTAACAGAGCGACTTGAGTCGGCCGCTGGATGACCGTATTACAGCAC	171
CTTACACTGACAACACTCGTCACTAGTAATGTCCCAGCGGTCGTGCAATGGTCGCAATACCAGTCGACATCGCCMTGTTGAGCGCTTCAGTCTACTTACCATCTAACTTKGGMACACTKCCMGGCTAACAGAGCGACTTGAGTCGGCCGCTGGATGACCGTATTACAGCAC	171
CTTACACTGACAACACTCGTCACTAGTCCCGTGACAGATCATGTGCAATGGTCGCAATACCAGTCGACATCGCCMTGTTGAGCGCTTCAGTCTACTTACCATCTAAGCGCATGCGCCAGTATGGCTAACAGAGCGACTTGAGTCGGCCGCTGGATGACCGTATTACAGCAC	171
CTTACACTGACAACACTCGTCACTAGTAAAGGCGAAGGAGACGTGCAATGGTCGCAATACCAGTCGACATCGCCMTGTTGAGCGCTTCAGTCTACTTACCATCTAACTGGTCAAAGGTCAATGGCTAACAGAGCGACTTGAGTCGGCCGCTGGATGACCGTATTACAGCAC	171
CTTACACTGACAACACTCGTCACTAGTACGATGGACGAAATTGTGCAATGGTCGCAATACCAGTCGACATCGCCMTGTTGAGCGCTTCAGTCTACTTACCATCTAAACMGGAAGTGCAGTATGGCTAACAGAGCGACTTGAGTCGGCCGCTGGATGACCGTATTACAGCAC	171
CTTACACTGACAACACTCGTCACTAGTTTATGGACTGATCACGTGCAATGGTCGCAATACCAGTCGACATCGCCMTGTTGAGCGCTTCAGTCTACTTACCATCTAACGCCMTGTTGCAGTATGGCTAACAGAGCGACTTGAGTCGGCCGCTGGATGACCGTATTACAGCAC	171
CTTACACTGACAACACTCGTCACTAGTTGGCTACATGTAGTGGTGCAATGGTCGCAATACCAGTCGACATCGCCMTGTTGAGCGCTTCAGTCTACTTACCATCTAAKCMGGGTAACCAGTATGGCTAACAGAGCGACTTGAGTCGGCCGCTGGATGACCGTATTACAGCAC	171
CTTACACTGACAACACTCGTCACTAGTGCGCAACGCAATTCTGTGCAATGGTCGCAATACCAGTCGACATCGCCMTGTTGAGCGCTTCAGTCTACTTACCATCTAACTTTCACTCACTACGAGGCTAACAGAGCGACTTGAGTCGGCCGCTGGATGACCGTATTACAGCAC	171
CTTACACTGACAACACTCGTCACTAGTCATCCTCGCGGTTGTGTGCAATGGTCGCAATACCAGTCGACATCGCCMTGTTGAGCGCTTCAGTCTACTTACCATCTAACGGCGCTAGCCAGTATGGCTAACAGAGCGACTTGAGTCGGCCGCTGGATGACCGTATTACAGCAC	171
CTTACACTGACAACACTCGTCACTAGTCAACTTACCGTAGATGTGCAATGGTCGCAATACCAGTCGACATCGCCMTGTTGAGCGCTTCAGTCTACTTACCATCTAAGGTTCGAACCCAGTATGGCTAACAGAGCGACTTGAGTCGGCCGCTGGATGACCGTATTACAGCAC	171
CTTACACTGACAACACTCGTCACTAGTGACACCACTCTGATAGTGCAATGGTCGCAATACCAGTCGACATCGCCMTGTTGAGCGCTTCAGTCTACTTACCATCTAAGCTGCGCCACCAGTATGGCTAACAGAGCGACTTGAGTCGGCCGCTGGATGACCGTATTACAGCAC	171
CTTACACTGACAACACTCGTCACTAGTCTGTAAAGCTCTCGAGTGCAATGGTCGCAATACCAGTCGACATCGCCMTGTTGAGCGCTTCAGTCTACTTACCATCTAACACCCTTACCCTGTATGGCTAACAGAGCGACTTGAGTCGGCCGCTGGATGACCGTATTACAGCAC	171
CTTACACTGACAACACTCGTCACTAGTGCTCTAACACATGCGGTGCAATGGTCGCAATACCAGTCGACATCGCCMTGTTGAGCGCTTCAGTCTACTTACCATCTAATATGCAAATKCAGTATGGCTAACAGAGCGACTTGAGTCGGCCGCTGGATGACCGTATTACAGCAC	171
CTTACACTGACAACACTCGTCACTAGTTTTCCGAGGCATAGCGTGCAATGGTCGCAATACCAGTCGACATCGCCMTGTTGAGCGCTTCAGTCTACTTACCATCTAACTGCCTGAGGCAGTATGGCTAACAGAGCGACTTGAGTCGGCCGCTGGATGACCGTATTACAGCAC	171
CTTACACTGACAACACTCGTCACTAGTGCTATAGACACAGCTGTGCAATGGTCGCAATACCAGTCGACATCGCCMTGTTGAGCGCTTCAGTCTACTTACCATCTAACCCCCCGCTGCAGTATGGCTAACAGAGCGACTTGAGTCGGCCGCTGGATGACCGTATTACAGCAC	171
CTTACACTGACAACACTCGTCACTAGTTGCCTCTAAGGCCTTGTGCAATGGTCGCAATACCAGTCGACATCGCCMTGTTGAGCGCTTCAGTCTACTTACCATCTAACGGGGAATCCCCGTATGGCTAACAGAGCGACTTGAGTCGGCCGCTGGATGACCGTATTACAGCAC	171
CTTACACTGACAACACTCGTCACTAGTGCGGTAGTGTCTGGAGTGCAATGGTCGCAATACCAGTCGACATCGCCMTGTTGAGCGCTTCAGTCTACTTACCATCTAAACCMCGCCCMCAGTATGGCTAACAGAGCGACTTGAGTCGGCCGCTGGATGACCGTATTACAGCAC	171
CTTACACTGACAACACTCGTCACTAGTATTATCTGAGACGTGGTGCAATGGTCGCAATACCAGTCGACATCGCCMTGTTGAGCGCTTCAGTCTACTTACCATCTAACCATATATGGCAGTATGGCTAACAGAGCGACTTGAGTCGGCCGCTGGATGACCGTATTACAGCAC	171
CTTACACTGACAACACTCGTCACTAGTGACTTGCGAGTACAGGTGCAATGGTCGCAATACCAGTCGACATCGCCMTGTTGAGCGCTTCAGTCTACTTACCATCTAATTCAAGGTCACAGTATGGCTAACAGAGCGACTTGAGTCGGCCGCTGGATGACCGTATTACAGCAC	171
CTTACACTGACAACACTCGTCACTAGTGGATCGCAACGTGGTGTGCAATGGTCGCAATACCAGTCGACATCGCCMTGTTGAGCGCTTCAGTCTACTTACCATCTAAMCGCCCCCTACAGTATGGCTAACAGAGCGACTTGAGTCGGCCGCTGGATGACCGTATTACAGCAC	171
CTTACACTGACAACACTCGTCACTAGTATCCAGGCGAGATGAGTGCAATGGTCGCAATACCAGTCGACATKCMGGGTAACAGCGCTTCAGTCTACTTACCATCTAAATGACGKCMTCAGTATGGCTAACAGAGCGACTTGAGTCGGCCGCTGGATGACCGTATTACAGCAC	171
CTTACACTGACAACACTCGTCACTAGTCAGAGAGGAATACATGTGCAATGGTCGCAATACCAGTCGACATKCMGGGTAACAGCGCTTCAGTCTACTTACCATCTAGCGTGGGAACTCAGTATGGCTAACAGAGCGACTTGAGTCGGCCGCTGGATGACCGTATTACAGCAC	171
CTTACACTGACAACACTCGTCACTAGTGACACTCGTCTGCCTGTGCAATGGTCGCAATACCAGTCGACATKCMGGGTAACAGCGCTTCAGTCTACTTACCATCTAAGTCACGTGACCAGTATGGCTAACAGAGCGACTTGAGTCGGCCGCTGGATGACCGTATTACAGCAC	171
CTTACACTGACAACACTCGTCACTAGTGAGGCGGTCATATCTGTGCAATGGTCGCAATACCAGTCGACATKCMGGGTAACAGCGCTTCAGTCTACTTACCATCTAMCMCGCCCACTCAGTATGGCTAACAGAGCGACTTGAGTCGGCCGCTGGATGACCGTATTACAGCAC	171
CTTACACTGACAACACTCGTCACTAGTTCCGCAGGGTCATACGTGCAATGGTCGCAATACCAGTCGACATKCMGGGTAACAGCGCTTCAGTCTACTTACCATCTAACTTAMACCCACACMCCGGCTAACAGAGCGACTTGAGTCGGCCGCTGGATGACCGTATTACAGCAC	171
CTTACACTGACAACACTCGTCACTAGTTTACGAGTAACACTGGTGCAATGGTCGCAATACCAGTCGACATKCMGGGTAACAGCGCTTCAGTCTACTTACCATCTAACACCCAKACACCGTATGGCTAACAGAGCGACTTGAGTCGGCCGCTGGATGACCGTATTACAGCAC	171
CTTACACTGACAACACTCGTCACTAGTCATAGATGCTCGTATGTGCAATGGTCGCAATACCAGTCGACATKCMGGGTAACAGCGCTTCAGTCTACTTACCATCTAATCCTGCAGGACAGTATGGCTAACAGAGCGACTTGAGTCGGCCGCTGGATGACCGTATTACAGCAC	171
CTTACACTGACAACACTCGTCACTAGTGGTGTCTTTGCCACAGTGCAATGGTCGCAATACCAGTCGACATKCMGGGTAACAGCGCTTCAGTCTACTTACCATCTAACTGMTTACGTMAKCATGGCTAACAGAGCGACTTGAGTCGGCCGCTGGATGACCGTATTACAGCAC	171
CTTACACTGACAACACTCGTCACTAGTACAGTCCTGCCACGTGTGCAATGGTCGCAATACCAGTCGACATKCMGGGTAACAGCGCTTCAGTCTACTTACCATCTAAACAACAACAMCAGTATGGCTAACAGAGCGACTTGAGTCGGCCGCTGGATGACCGTATTACAGCAC	171
CTTACACTGACAACACTCGTCACTAGTCGATAGGTGCTTACGGTGCAATGGTCGCAATACCAGTCGACATKCMGGGTAACAGCGCTTCAGTCTACTTACCATCTAAGCTAAGCCGCCAGTATGGCTAACAGAGCGACTTGAGTCGGCCGCTGGATGACCGTATTACAGCAC	171
CTTACACTGACAACACTCGTCACTAGTACCACTCATTTCAGCGTGCAATGGTCGCAATACCAGTCGACATKCMGGGTAACAGCGCTTCAGTCTACTTACCATCTAAACGATCCTCACAGTATGGCTAACAGAGCGACTTGAGTCGGCCGCTGGATGACCGTATTACAGCAC	171
CTTACACTGACAACACTCGTCACTAGTTATGGAGCCACTACGGTGCAATGGTCGCAATACCAGTCGACATKCMGGGTAACAGCGCTTCAGTCTACTTACCATCTAACTGACCTMCCCAGTATGGCTAACAGAGCGACTTGAGTCGGCCGCTGGATGACCGTATTACAGCAC	171
CTTACACTGACAACACTCGTCACTAGTCCTTTGAACGCTAGTGTGCAATGGTCGCAATACCAGTCGACATKCMGGGTAACAGCGCTTCAGTCTACTTACCATCTAAGTTACCCTGCCAGTATGGCTAACAGAGCGACTTGAGTCGGCCGCTGGATGACCGTATTACAGCAC	171
CTTACACTGACAACACTCGTCACTAGTTCGCAGGATCAGTTAGTGCAATGGTCGCAATACCAGTCGACATKCMGGGTAACAGCGCTTCAGTCTACTTACCATCTAAKMTAMGCCACCAGTATGGCTAACAGAGCGACTTGAGTCGGCCGCTGGATGACCGTATTACAGCAC	171
CTTACACTGACAACACTCGTCACTAGTGACGAATGGGTTAGGGTGCAATGGTCGCAATACCAGTCGACATKCMGGGTAACAGCGCTTCAGTCTACTTACCATCTAAKAGGCGCAGCCAGTATGGCTAACAGAGCGACTTGAGTCGGCCGCTGGATGACCGTATTACAGCAC	171
CTTACACTGACAACACTCGTCACTAGTACGAACTGAAGGAAAGTGCAATGGTCGCAATACCAGTCGACATKCMGGGTAACAGCGCTTCAGTCTACTTACCATCTAAAACGAGGCKKCAGTATGGCTAACAGAGCGACTTGAGTCGGCCGCTGGATGACCGTATTACAGCAC	171
CTTACACTGACAACACTCGTCACTAGTCCTGAAGGCCCTTACGTGCAATGGTCGCAATACCAGTCGACATKCMGGGTAACAGCGCTTCAGTCTACTTACCATCTAACAGCAAAAATCAGTATGGCTAACAGAGCGACTTGAGTCGGCCGCTGGATGACCGTATTACAGCAC	171
CTTACACTGACAACACTCGTCACTAGTCTTACTACGTGATGGGTGCAATGGTCGCAATACCAGTCGACATKCMGGGTAACAGCGCTTCAGTCTACTTACCATCTAACAGGTAACAACAGTATGGCTAACAGAGCGACTTGAGTCGGCCGCTGGATGACCGTATTACAGCAC	171
CTTACACTGACAACACTCGTCACTAGTGACACAGATTAGCAAGTGCAATGGTCGCAATACCAGTCGACATKCMGGGTAACAGCGCTTCAGTCTACTTACCATCTAAATCGTACGATCAGTATGGCTAACAGAGCGACTTGAGTCGGCCGCTGGATGACCGTATTACAGCAC	171
CTTACACTGACAACACTCGTCACTAGTTATCAAGCGGGTCCGGTGCAATGGTCGCAATACCAGTCGACATKCMGGGTAACAGCGCTTCAGTCTACTTACCATCTAAGMTAMGCCACCAGTATGGCTAACAGAGCGACTTGAGTCGGCCGCTGGATGACCGTATTACAGCAC	171
CTTACACTGACAACACTCGTCACTAGTTCAAATCACGAAGGCGTGCAATGGTCGCAATACCAGTCGACATKCMGGGTAACAGCGCTTCAGTCTACTTACCATCTAAACCAMTCGGACAGTATGGCTAACAGAGCGACTTGAGTCGGCCGCTGGATGACCGTATTACAGCAC	171
CTTACACTGACAACACTCGTCACTAGTAAAGCATTGTGCCCTGTGCAATGGTCGCAATACCAGTCGACATKCMGGGTAACAGCGCTTCAGTCTACTTACCATCTAAMTGTCAATCACAGTATGGCTAACAGAGCGACTTGAGTCGGCCGCTGGATGACCGTATTACAGCAC	171
CTTACACTGACAACACTCGTCACTAGTGGATCACACATTCAAGTGCAATGGTCGCAATACCAGTCGACATKCMGGGTAACAGCGCTTCAGTCTACTTACCATCTAACTTKGGMACACTKCCMGGCTAACAGAGCGACTTGAGTCGGCCGCTGGATGACCGTATTACAGCAC	171
CTTACACTGACAACACTCGTCACTAGTGAAGTAGGAATCACAGTGCAATGGTCGCAATACCAGTCGACATKCMGGGTAACAGCGCTTCAGTCTACTTACCATCTAAGCGCATGCGCCAGTATGGCTAACAGAGCGACTTGAGTCGGCCGCTGGATGACCGTATTACAGCAC	171
CTTACACTGACAACACTCGTCACTAGTAAATCGACGACGGCAGTGCAATGGTCGCAATACCAGTCGACATKCMGGGTAACAGCGCTTCAGTCTACTTACCATCTAACTGGTCAAAGGTCAATGGCTAACAGAGCGACTTGAGTCGGCCGCTGGATGACCGTATTACAGCAC	171
CTTACACTGACAACACTCGTCACTAGTCGCATTGACGAAATCGTGCAATGGTCGCAATACCAGTCGACATKCMGGGTAACAGCGCTTCAGTCTACTTACCATCTAAACMGGAAGTGCAGTATGGCTAACAGAGCGACTTGAGTCGGCCGCTGGATGACCGTATTACAGCAC	171
CTTACACTGACAACACTCGTCACTAGTAGTTTGGTGTTCCAAGTGCAATGGTCGCAATACCAGTCGACATKCMGGGTAACAGCGCTTCAGTCTACTTACCATCTAACGCCMTGTTGCAGTATGGCTAACAGAGCGACTTGAGTCGGCCGCTGGATGACCGTATTACAGCAC	171
CTTACACTGACAACACTCGTCACTAGTTCCAGGTCCTTTAATGTGCAATGGTCGCAATACCAGTCGACATKCMGGGTAACAGCGCTTCAGTCTACTTACCATCTAAKCMGGGTAACCAGTATGGCTAACAGAGCGACTTGAGTCGGCCGCTGGATGACCGTATTACAGCAC	171
CTTACACTGACAACACTCGTCACTAGTGTAGCTCACCCACGAGTGCAATGGTCGCAATACCAGTCGACATKCMGGGTAACAGCGCTTCAGTCTACTTACCATCTAACTTTCACTCACTACGAGGCTAACAGAGCGACTTGAGTCGGCCGCTGGATGACCGTATTACAGCAC	171
CTTACACTGACAACACTCGTCACTAGTATAGTCTGTACTTGGGTGCAATGGTCGCAATACCAGTCGACATKCMGGGTAACAGCGCTTCAGTCTACTTACCATCTAACGGCGCTAGCCAGTATGGCTAACAGAGCGACTTGAGTCGGCCGCTGGATGACCGTATTACAGCAC	171
CTTACACTGACAACACTCGTCACTAGTCTAATGGCATTTACGGTGCAATGGTCGCAATACCAGTCGACATKCMGGGTAACAGCGCTTCAGTCTACTTACCATCTAAGGTTCGAACCCAGTATGGCTAACAGAGCGACTTGAGTCGGCCGCTGGATGACCGTATTACAGCAC	171
CTTACACTGACAACACTCGTCACTAGTACTAGCTTCAGCCATGTGCAATGGTCGCAATACCAGTCGACATKCMGGGTAACAGCGCTTCAGTCTACTTACCATCTAAGCTGCGCCACCAGTATGGCTAACAGAGCGACTTGAGTCGGCCGCTGGATGACCGTATTACAGCAC	171
CTTACACTGACAACACTCGTCACTAGTGATCCGGCGTACATCGTGCAATGGTCGCAATACCAGTCGACATKCMGGGTAACAGCGCTTCAGTCTACTTACCATCTAACACCCTTACCCTGTATGGCTAACAGAGCGACTTGAGTCGGCCGCTGGATGACCGTATTACAGCAC	171
CTTACACTGACAACACTCGTCACTAGTTGCCGATGGCTTATCGTGCAATGGTCGCAATACCAGTCGACATKCMGGGTAACAGCGCTTCAGTCTACTTACCATCTAATATGCAAATKCAGTATGGCTAACAGAGCGACTTGAGTCGGCCGCTGGATGACCGTATTACAGCAC	171
CTTACACTGACAACACTCGTCACTAGTACAGATTACACGATCGTGCAATGGTCGCAATACCAGTCGACATKCMGGGTAACAGCGCTTCAGTCTACTTACCATCTAACTGCCTGAGGCAGTATGGCTAACAGAGCGACTTGAGTCGGCCGCTGGATGACCGTATTACAGCAC	171
CTTACACTGACAACACTCGTCACTAGTGTAGGGACAAGCATAGTGCAATGGTCGCAATACCAGTCGACATKCMGGGTAACAGCGCTTCAGTCTACTTACCATCTAACCCCCCGCTGCAGTATGGCTAACAGAGCGACTTGAGTCGGCCGCTGGATGACCGTATTACAGCAC	171
CTTACACTGACAACACTCGTCACTAGTACAGATGGTTGACAGGTGCAATGGTCGCAATACCAGTCGACATKCMGGGTAACAGCGCTTCAGTCTACTTACCATCTAACGGGGAATCCCCGTATGGCTAACAGAGCGACTTGAGTCGGCCGCTGGATGACCGTATTACAGCAC	171
CTTACACTGACAACACTCGTCACTAGTAACGAATTACGTGTGGTGCAATGGTCGCAATACCAGTCGACATKCMGGGTAACAGCGCTTCAGTCTACTTACCATCTAAACCMCGCCCMCAGTATGGCTAACAGAGCGACTTGAGTCGGCCGCTGGATGACCGTATTACAGCAC	171
CTTACACTGACAACACTCGTCACTAGTTACCTCGCGGATAACGTGCAATGGTCGCAATACCAGTCGACATKCMGGGTAACAGCGCTTCAGTCTACTTACCATCTAACCATATATGGCAGTATGGCTAACAGAGCGACTTGAGTCGGCCGCTGGATGACCGTATTACAGCAC	171
CTTACACTGACAACACTCGTCACTAGTTGGCTTGACGGATCAGTGCAATGGTCGCAATACCAGTCGACATKCMGGGTAACAGCGCTTCAGTCTACTTACCATCTAATTCAAGGTCACAGTATGGCTAACAGAGCGACTTGAGTCGGCCGCTGGATGACCGTATTACAGCAC	171
CTTACACTGACAACACTCGTCACTAGTAAGACACCAGTTAGGGTGCAATGGTCGCAATACCAGTCGACATKCMGGGTAACAGCGCTTCAGTCTACTTACCATCTAAMCGCCCCCTACAGTATGGCTAACAGAGCGACTTGAGTCGGCCGCTGGATGACCGTATTACAGCAC	171
CTTACACTGACAACACTCGTCACTAGTAACATATGCTACCGCGTGCAATGGTCGCAATACCAGTCGATCACTCACTACGAAGCGCTTCAGTCTACTTACCATCTAAATGACGKCMTCAGTATGGCTAACAGAGCGACTTGAGTCGGCCGCTGGATGACCGTATTACAGCAC	171
CTTACACTGACAACACTCGTCACTAGTCGGCGAAATGGAAGTGTGCAATGGTCGCAATACCAGTCGATCACTCACTACGAAGCGCTTCAGTCTACTTACCATCTAGCGTGGGAACTCAGTATGGCTAACAGAGCGACTTGAGTCGGCCGCTGGATGACCGTATTACAGCAC	171
CTTACACTGACAACACTCGTCACTAGTGGATGTAGGTACTCCGTGCAATGGTCGCAATACCAGTCGATCACTCACTACGAAGCGCTTCAGTCTACTTACCATCTAAGTCACGTGACCAGTATGGCTAACAGAGCGACTTGAGTCGGCCGCTGGATGACCGTATTACAGCAC	171
CTTACACTGACAACACTCGTCACTAGTGCAGTTGACACTATAGTGCAATGGTCGCAATACCAGTCGATCACTCACTACGAAGCGCTTCAGTCTACTTACCATCTAMCMCGCCCACTCAGTATGGCTAACAGAGCGACTTGAGTCGGCCGCTGGATGACCGTATTACAGCAC	171
CTTACACTGACAACACTCGTCACTAGTAGTGCAGTTTCCCTGGTGCAATGGTCGCAATACCAGTCGATCACTCACTACGAAGCGCTTCAGTCTACTTACCATCTAACTTAMACCCACACMCCGGCTAACAGAGCGACTTGAGTCGGCCGCTGGATGACCGTATTACAGCAC	171
CTTACACTGACAACACTCGTCACTAGTACCTCCTACACGACGGTGCAATGGTCGCAATACCAGTCGATCACTCACTACGAAGCGCTTCAGTCTACTTACCATCTAACACCCAKACACCGTATGGCTAACAGAGCGACTTGAGTCGGCCGCTGGATGACCGTATTACAGCAC	171
CTTACACTGACAACACTCGTCACTAGTCGGACCGAATCATCGGTGCAATGGTCGCAATACCAGTCGATCACTCACTACGAAGCGCTTCAGTCTACTTACCATCTAATCCTGCAGGACAGTATGGCTAACAGAGCGACTTGAGTCGGCCGCTGGATGACCGTATTACAGCAC	171
CTTACACTGACAACACTCGTCACTAGTAATCCACTTTGAGTGGTGCAATGGTCGCAATACCAGTCGATCACTCACTACGAAGCGCTTCAGTCTACTTACCATCTAACTGMTTACGTMAKCATGGCTAACAGAGCGACTTGAGTCGGCCGCTGGATGACCGTATTACAGCAC	171
CTTACACTGACAACACTCGTCACTAGTGTCCATTTACTGCCGGTGCAATGGTCGCAATACCAGTCGATCACTCACTACGAAGCGCTTCAGTCTACTTACCATCTAAACAACAACAMCAGTATGGCTAACAGAGCGACTTGAGTCGGCCGCTGGATGACCGTATTACAGCAC	171
CTTACACTGACAACACTCGTCACTAGTCGCTACTACAGATAAGTGCAATGGTCGCAATACCAGTCGATCACTCACTACGAAGCGCTTCAGTCTACTTACCATCTAAGCTAAGCCGCCAGTATGGCTAACAGAGCGACTTGAGTCGGCCGCTGGATGACCGTATTACAGCAC	171
CTTACACTGACAACACTCGTCACTAGTCCCGATCTTGGCCAAGTGCAATGGTCGCAATACCAGTCGATCACTCACTACGAAGCGCTTCAGTCTACTTACCATCTAAACGATCCTCACAGTATGGCTAACAGAGCGACTTGAGTCGGCCGCTGGATGACCGTATTACAGCAC	171
CTTACACTGACAACACTCGTCACTAGTGGTTCGCATACAGATGTGCAATGGTCGCAATACCAGTCGATCACTCACTACGAAGCGCTTCAGTCTACTTACCATCTAACTGACCTMCCCAGTATGGCTAACAGAGCGACTTGAGTCGGCCGCTGGATGACCGTATTACAGCAC	171
CTTACACTGACAACACTCGTCACTAGTTGGAAATAGACTTCGGTGCAATGGTCGCAATACCAGTCGATCACTCACTACGAAGCGCTTCAGTCTACTTACCATCTAAGTTACCCTGCCAGTATGGCTAACAGAGCGACTTGAGTCGGCCGCTGGATGACCGTATTACAGCAC	171
CTTACACTGACAACACTCGTCACTAGTGGAATACTTCGCACGGTGCAATGGTCGCAATACCAGTCGATCACTCACTACGAAGCGCTTCAGTCTACTTACCATCTAAKMTAMGCCACCAGTATGGCTAACAGAGCGACTTGAGTCGGCCGCTGGATGACCGTATTACAGCAC	171
CTTACACTGACAACACTCGTCACTAGTTTAGCTGCCGTCGCAGTGCAATGGTCGCAATACCAGTCGATCACTCACTACGAAGCGCTTCAGTCTACTTACCATCTAAKAGGCGCAGCCAGTATGGCTAACAGAGCGACTTGAGTCGGCCGCTGGATGACCGTATTACAGCAC	171
CTTACACTGACAACACTCGTCACTAGTAAGTCCGACCAGACCGTGCAATGGTCGCAATACCAGTCGATCACTCACTACGAAGCGCTTCAGTCTACTTACCATCTAAAACGAGGCKKCAGTATGGCTAACAGAGCGACTTGAGTCGGCCGCTGGATGACCGTATTACAGCAC	171
CTTACACTGACAACACTCGTCACTAGTTCTGGTAAGCGCTGCGTGCAATGGTCGCAATACCAGTCGATCACTCACTACGAAGCGCTTCAGTCTACTTACCATCTAACAGCAAAAATCAGTATGGCTAACAGAGCGACTTGAGTCGGCCGCTGGATGACCGTATTACAGCAC	171
CTTACACTGACAACACTCGTCACTAGTCGTTGGTACGATACGGTGCAATGGTCGCAATACCAGTCGATCACTCACTACGAAGCGCTTCAGTCTACTTACCATCTAACAGGTAACAACAGTATGGCTAACAGAGCGACTTGAGTCGGCCGCTGGATGACCGTATTACAGCAC	171
CTTACACTGACAACACTCGTCACTAGTGGAACTTACACTTCCGTGCAATGGTCGCAATACCAGTCGATCACTCACTACGAAGCGCTTCAGTCTACTTACCATCTAAATCGTACGATCAGTATGGCTAACAGAGCGACTTGAGTCGGCCGCTGGATGACCGTATTACAGCAC	171
CTTACACTGACAACACTCGTCACTAGTACATGCGGCGATCAGGTGCAATGGTCGCAATACCAGTCGATCACTCACTACGAAGCGCTTCAGTCTACTTACCATCTAAGMTAMGCCACCAGTATGGCTAACAGAGCGACTTGAGTCGGCCGCTGGATGACCGTATTACAGCAC	171
CTTACACTGACAACACTCGTCACTAGTGAAGTGACCCTCTGAGTGCAATGGTCGCAATACCAGTCGATCACTCACTACGAAGCGCTTCAGTCTACTTACCATCTAAACCAMTCGGACAGTATGGCTAACAGAGCGACTTGAGTCGGCCGCTGGATGACCGTATTACAGCAC	171
CTTACACTGACAACACTCGTCACTAGTACATAGTACCGGTCAGTGCAATGGTCGCAATACCAGTCGATCACTCACTACGAAGCGCTTCAGTCTACTTACCATCTAAMTGTCAATCACAGTATGGCTAACAGAGCGACTTGAGTCGGCCGCTGGATGACCGTATTACAGCAC	171
CTTACACTGACAACACTCGTCACTAGTTCCTGATTTAAGTGCGTGCAATGGTCGCAATACCAGTCGATCACTCACTACGAAGCGCTTCAGTCTACTTACCATCTAACTTKGGMACACTKCCMGGCTAACAGAGCGACTTGAGTCGGCCGCTGGATGACCGTATTACAGCAC	171
CTTACACTGACAACACTCGTCACTAGTCGGAGATCTCTATGTGTGCAATGGTCGCAATACCAGTCGATCACTCACTACGAAGCGCTTCAGTCTACTTACCATCTAAGCGCATGCGCCAGTATGGCTAACAGAGCGACTTGAGTCGGCCGCTGGATGACCGTATTACAGCAC	171
CTTACACTGACAACACTCGTCACTAGTAGTGCGATGAGTGAGGTGCAATGGTCGCAATACCAGTCGATCACTCACTACGAAGCGCTTCAGTCTACTTACCATCTAACTGGTCAAAGGTCAATGGCTAACAGAGCGACTTGAGTCGGCCGCTGGATGACCGTATTACAGCAC	171
CTTACACTGACAACACTCGTCACTAGTTTCGGTTCGCAGAGGGTGCAATGGTCGCAATACCAGTCGATCACTCACTACGAAGCGCTTCAGTCTACTTACCATCTAAACMGGAAGTGCAGTATGGCTAACAGAGCGACTTGAGTCGGCCGCTGGATGACCGTATTACAGCAC	171
CTTACACTGACAACACTCGTCACTAGTCTGTGTTGGTAGTCGGTGCAATGGTCGCAATACCAGTCGATCACTCACTACGAAGCGCTTCAGTCTACTTACCATCTAACGCCMTGTTGCAGTATGGCTAACAGAGCGACTTGAGTCGGCCGCTGGATGACCGTATTACAGCAC	171
CTTACACTGACAACACTCGTCACTAGTGAGACCTGGTCCATTGTGCAATGGTCGCAATACCAGTCGATCACTCACTACGAAGCGCTTCAGTCTACTTACCATCTAAKCMGGGTAACCAGTATGGCTAACAGAGCGACTTGAGTCGGCCGCTGGATGACCGTATTACAGCAC	171
CTTACACTGACAACACTCGTCACTAGTGACAGCGTAGAAAGTGTGCAATGGTCGCAATACCAGTCGATCACTCACTACGAAGCGCTTCAGTCTACTTACCATCTAACTTTCACTCACTACGAGGCTAACAGAGCGACTTGAGTCGGCCGCTGGATGACCGTATTACAGCAC	171
CTTACACTGACAACACTCGTCACTAGTAGTCTAATCCGAGGCGTGCAATGGTCGCAATACCAGTCGATCACTCACTACGAAGCGCTTCAGTCTACTTACCATCTAACGGCGCTAGCCAGTATGGCTAACAGAGCGACTTGAGTCGGCCGCTGGATGACCGTATTACAGCAC	171
CTTACACTGACAACACTCGTCACTAGTTGTCCTTGGGAACAGGTGCAATGGTCGCAATACCAGTCGATCACTCACTACGAAGCGCTTCAGTCTACTTACCATCTAAGGTTCGAACCCAGTATGGCTAACAGAGCGACTTGAGTCGGCCGCTGGATGACCGTATTACAGCAC	171
CTTACACTGACAACACTCGTCACTAGTAATTATCGACCCTGTGTGCAATGGTCGCAATACCAGTCGATCACTCACTACGAAGCGCTTCAGTCTACTTACCATCTAAGCTGCGCCACCAGTATGGCTAACAGAGCGACTTGAGTCGGCCGCTGGATGACCGTATTACAGCAC	171
CTTACACTGACAACACTCGTCACTAGTGCGGTAACAGGACCTGTGCAATGGTCGCAATACCAGTCGATCACTCACTACGAAGCGCTTCAGTCTACTTACCATCTAACACCCTTACCCTGTATGGCTAACAGAGCGACTTGAGTCGGCCGCTGGATGACCGTATTACAGCAC	171
CTTACACTGACAACACTCGTCACTAGTCCATTAATCCCGCATGTGCAATGGTCGCAATACCAGTCGATCACTCACTACGAAGCGCTTCAGTCTACTTACCATCTAATATGCAAATKCAGTATGGCTAACAGAGCGACTTGAGTCGGCCGCTGGATGACCGTATTACAGCAC	171
CTTACACTGACAACACTCGTCACTAGTAGGTTGATGGACGGAGTGCAATGGTCGCAATACCAGTCGATCACTCACTACGAAGCGCTTCAGTCTACTTACCATCTAACTGCCTGAGGCAGTATGGCTAACAGAGCGACTTGAGTCGGCCGCTGGATGACCGTATTACAGCAC	171
CTTACACTGACAACACTCGTCACTAGTGAGGTCCTTTGCCACGTGCAATGGTCGCAATACCAGTCGATCACTCACTACGAAGCGCTTCAGTCTACTTACCATCTAACCCCCCGCTGCAGTATGGCTAACAGAGCGACTTGAGTCGGCCGCTGGATGACCGTATTACAGCAC	171
CTTACACTGACAACACTCGTCACTAGTAGTTACAGTTTGACCGTGCAATGGTCGCAATACCAGTCGATCACTCACTACGAAGCGCTTCAGTCTACTTACCATCTAACGGGGAATCCCCGTATGGCTAACAGAGCGACTTGAGTCGGCCGCTGGATGACCGTATTACAGCAC	171
CTTACACTGACAACACTCGTCACTAGTTGACCGGTGTTAAGCGTGCAATGGTCGCAATACCAGTCGATCACTCACTACGAAGCGCTTCAGTCTACTTACCATCTAAACCMCGCCCMCAGTATGGCTAACAGAGCGACTTGAGTCGGCCGCTGGATGACCGTATTACAGCAC	171
CTTACACTGACAACACTCGTCACTAGTGAACACCTGCTCATCGTGCAATGGTCGCAATACCAGTCGATCACTCACTACGAAGCGCTTCAGTCTACTTACCATCTAACCATATATGGCAGTATGGCTAACAGAGCGACTTGAGTCGGCCGCTGGATGACCGTATTACAGCAC	171
CTTACACTGACAACACTCGTCACTAGTGGTAGAGACTGATCCGTGCAATGGTCGCAATACCAGTCGATCACTCACTACGAAGCGCTTCAGTCTACTTACCATCTAATTCAAGGTCACAGTATGGCTAACAGAGCGACTTGAGTCGGCCGCTGGATGACCGTATTACAGCAC	171
CTTACACTGACAACACTCGTCACTAGTCTACTTCGCAGCCCAGTGCAATGGTCGCAATACCAGTCGATCACTCACTACGAAGCGCTTCAGTCTACTTACCATCTAAMCGCCCCCTACAGTATGGCTAACAGAGCGACTTGAGTCGGCCGCTGGATGACCGTATTACAGCAC	171
CTTACACTGACAACACTCGTCACTAGTCTCTGCCATTTCTGCGTGCAATGGTCGCAATACCAGTCGACATCGGCGCTAGCAGCGCTTCAGTCTACTTACCATCTAAATGACGKCMTCAGTATGGCTAACAGAGCGACTTGAGTCGGCCGCTGGATGACCGTATTACAGCAC	171
CTTACACTGACAACACTCGTCACTAGTCGCGTCTTGTGTAGCGTGCAATGGTCGCAATACCAGTCGACATCGGCGCTAGCAGCGCTTCAGTCTACTTACCATCTAGCGTGGGAACTCAGTATGGCTAACAGAGCGACTTGAGTCGGCCGCTGGATGACCGTATTACAGCAC	171
CTTACACTGACAACACTCGTCACTAGTACCGCTTACATGCGCGTGCAATGGTCGCAATACCAGTCGACATCGGCGCTAGCAGCGCTTCAGTCTACTTACCATCTAAGTCACGTGACCAGTATGGCTAACAGAGCGACTTGAGTCGGCCGCTGGATGACCGTATTACAGCAC	171
CTTACACTGACAACACTCGTCACTAGTTGGACCGGTTTGACTGTGCAATGGTCGCAATACCAGTCGACATCGGCGCTAGCAGCGCTTCAGTCTACTTACCATCTAMCMCGCCCACTCAGTATGGCTAACAGAGCGACTTGAGTCGGCCGCTGGATGACCGTATTACAGCAC	171
CTTACACTGACAACACTCGTCACTAGTAACAGACACAGACCCGTGCAATGGTCGCAATACCAGTCGACATCGGCGCTAGCAGCGCTTCAGTCTACTTACCATCTAACTTAMACCCACACMCCGGCTAACAGAGCGACTTGAGTCGGCCGCTGGATGACCGTATTACAGCAC	171
CTTACACTGACAACACTCGTCACTAGTACAATACCCTTGATCGTGCAATGGTCGCAATACCAGTCGACATCGGCGCTAGCAGCGCTTCAGTCTACTTACCATCTAACACCCAKACACCGTATGGCTAACAGAGCGACTTGAGTCGGCCGCTGGATGACCGTATTACAGCAC	171
CTTACACTGACAACACTCGTCACTAGTCAATCACACTTGCTGGTGCAATGGTCGCAATACCAGTCGACATCGGCGCTAGCAGCGCTTCAGTCTACTTACCATCTAATCCTGCAGGACAGTATGGCTAACAGAGCGACTTGAGTCGGCCGCTGGATGACCGTATTACAGCAC	171
CTTACACTGACAACACTCGTCACTAGTTAGAATCCGCCGTTAGTGCAATGGTCGCAATACCAGTCGACATCGGCGCTAGCAGCGCTTCAGTCTACTTACCATCTAACTGMTTACGTMAKCATGGCTAACAGAGCGACTTGAGTCGGCCGCTGGATGACCGTATTACAGCAC	171
CTTACACTGACAACACTCGTCACTAGTTAATACGGGTCATCAGTGCAATGGTCGCAATACCAGTCGACATCGGCGCTAGCAGCGCTTCAGTCTACTTACCATCTAAACAACAACAMCAGTATGGCTAACAGAGCGACTTGAGTCGGCCGCTGGATGACCGTATTACAGCAC	171
CTTACACTGACAACACTCGTCACTAGTGTTGCTCACGATGTGGTGCAATGGTCGCAATACCAGTCGACATCGGCGCTAGCAGCGCTTCAGTCTACTTACCATCTAAGCTAAGCCGCCAGTATGGCTAACAGAGCGACTTGAGTCGGCCGCTGGATGACCGTATTACAGCAC	171
CTTACACTGACAACACTCGTCACTAGTCAGTATCCACAATCGGTGCAATGGTCGCAATACCAGTCGACATCGGCGCTAGCAGCGCTTCAGTCTACTTACCATCTAAACGATCCTCACAGTATGGCTAACAGAGCGACTTGAGTCGGCCGCTGGATGACCGTATTACAGCAC	171
CTTACACTGACAACACTCGTCACTAGTGCTTGAAATCTTGGCGTGCAATGGTCGCAATACCAGTCGACATCGGCGCTAGCAGCGCTTCAGTCTACTTACCATCTAACTGACCTMCCCAGTATGGCTAACAGAGCGACTTGAGTCGGCCGCTGGATGACCGTATTACAGCAC	171
CTTACACTGACAACACTCGTCACTAGTAGGAGTGACTGCTCTGTGCAATGGTCGCAATACCAGTCGACATCGGCGCTAGCAGCGCTTCAGTCTACTTACCATCTAAGTTACCCTGCCAGTATGGCTAACAGAGCGACTTGAGTCGGCCGCTGGATGACCGTATTACAGCAC	171
CTTACACTGACAACACTCGTCACTAGTTGCTCGACTCAATGCGTGCAATGGTCGCAATACCAGTCGACATCGGCGCTAGCAGCGCTTCAGTCTACTTACCATCTAAKMTAMGCCACCAGTATGGCTAACAGAGCGACTTGAGTCGGCCGCTGGATGACCGTATTACAGCAC	171
CTTACACTGACAACACTCGTCACTAGTTGAGTATAGTCTGGAGTGCAATGGTCGCAATACCAGTCGACATCGGCGCTAGCAGCGCTTCAGTCTACTTACCATCTAAKAGGCGCAGCCAGTATGGCTAACAGAGCGACTTGAGTCGGCCGCTGGATGACCGTATTACAGCAC	171
CTTACACTGACAACACTCGTCACTAGTGGTCCCTCAGTTAGGGTGCAATGGTCGCAATACCAGTCGACATCGGCGCTAGCAGCGCTTCAGTCTACTTACCATCTAAAACGAGGCKKCAGTATGGCTAACAGAGCGACTTGAGTCGGCCGCTGGATGACCGTATTACAGCAC	171
CTTACACTGACAACACTCGTCACTAGTAAATAGCGTAGCTCAGTGCAATGGTCGCAATACCAGTCGACATCGGCGCTAGCAGCGCTTCAGTCTACTTACCATCTAACAGCAAAAATCAGTATGGCTAACAGAGCGACTTGAGTCGGCCGCTGGATGACCGTATTACAGCAC	171
CTTACACTGACAACACTCGTCACTAGTGGTCAAGGACAGCAGGTGCAATGGTCGCAATACCAGTCGACATCGGCGCTAGCAGCGCTTCAGTCTACTTACCATCTAACAGGTAACAACAGTATGGCTAACAGAGCGACTTGAGTCGGCCGCTGGATGACCGTATTACAGCAC	171
CTTACACTGACAACACTCGTCACTAGTCCTGGCATTCTACCCGTGCAATGGTCGCAATACCAGTCGACATCGGCGCTAGCAGCGCTTCAGTCTACTTACCATCTAAATCGTACGATCAGTATGGCTAACAGAGCGACTTGAGTCGGCCGCTGGATGACCGTATTACAGCAC	171
CTTACACTGACAACACTCGTCACTAGTTGAGAAGATCCACGTGTGCAATGGTCGCAATACCAGTCGACATCGGCGCTAGCAGCGCTTCAGTCTACTTACCATCTAAGMTAMGCCACCAGTATGGCTAACAGAGCGACTTGAGTCGGCCGCTGGATGACCGTATTACAGCAC	171
CTTACACTGACAACACTCGTCACTAGTTTGAGCTGGACTCCTGTGCAATGGTCGCAATACCAGTCGACATCGGCGCTAGCAGCGCTTCAGTCTACTTACCATCTAAACCAMTCGGACAGTATGGCTAACAGAGCGACTTGAGTCGGCCGCTGGATGACCGTATTACAGCAC	171
CTTACACTGACAACACTCGTCACTAGTGCTATACACGGCATGGTGCAATGGTCGCAATACCAGTCGACATCGGCGCTAGCAGCGCTTCAGTCTACTTACCATCTAAMTGTCAATCACAGTATGGCTAACAGAGCGACTTGAGTCGGCCGCTGGATGACCGTATTACAGCAC	171
CTTACACTGACAACACTCGTCACTAGTGGGCAGAGGATTTCCGTGCAATGGTCGCAATACCAGTCGACATCGGCGCTAGCAGCGCTTCAGTCTACTTACCATCTAACTTKGGMACACTKCCMGGCTAACAGAGCGACTTGAGTCGGCCGCTGGATGACCGTATTACAGCAC	171
CTTACACTGACAACACTCGTCACTAGTACTGGCTTATCGGGTGTGCAATGGTCGCAATACCAGTCGACATCGGCGCTAGCAGCGCTTCAGTCTACTTACCATCTAAGCGCATGCGCCAGTATGGCTAACAGAGCGACTTGAGTCGGCCGCTGGATGACCGTATTACAGCAC	171
CTTACACTGACAACACTCGTCACTAGTGGGCTTCACGTTAACGTGCAATGGTCGCAATACCAGTCGACATCGGCGCTAGCAGCGCTTCAGTCTACTTACCATCTAACTGGTCAAAGGTCAATGGCTAACAGAGCGACTTGAGTCGGCCGCTGGATGACCGTATTACAGCAC	171
CTTACACTGACAACACTCGTCACTAGTTTACTTAGGAACCAGGTGCAATGGTCGCAATACCAGTCGACATCGGCGCTAGCAGCGCTTCAGTCTACTTACCATCTAAACMGGAAGTGCAGTATGGCTAACAGAGCGACTTGAGTCGGCCGCTGGATGACCGTATTACAGCAC	171
CTTACACTGACAACACTCGTCACTAGTCGCGGGACGATGAATGTGCAATGGTCGCAATACCAGTCGACATCGGCGCTAGCAGCGCTTCAGTCTACTTACCATCTAACGCCMTGTTGCAGTATGGCTAACAGAGCGACTTGAGTCGGCCGCTGGATGACCGTATTACAGCAC	171
CTTACACTGACAACACTCGTCACTAGTGGTGGGCAATGTCACGTGCAATGGTCGCAATACCAGTCGACATCGGCGCTAGCAGCGCTTCAGTCTACTTACCATCTAAKCMGGGTAACCAGTATGGCTAACAGAGCGACTTGAGTCGGCCGCTGGATGACCGTATTACAGCAC	171
CTTACACTGACAACACTCGTCACTAGTTTTAATAGGAGGACGGTGCAATGGTCGCAATACCAGTCGACATCGGCGCTAGCAGCGCTTCAGTCTACTTACCATCTAACTTTCACTCACTACGAGGCTAACAGAGCGACTTGAGTCGGCCGCTGGATGACCGTATTACAGCAC	171
CTTACACTGACAACACTCGTCACTAGTGTGAGTTTAGATCGCGTGCAATGGTCGCAATACCAGTCGACATCGGCGCTAGCAGCGCTTCAGTCTACTTACCATCTAACGGCGCTAGCCAGTATGGCTAACAGAGCGACTTGAGTCGGCCGCTGGATGACCGTATTACAGCAC	171
CTTACACTGACAACACTCGTCACTAGTCCACGATACGCTGAAGTGCAATGGTCGCAATACCAGTCGACATCGGCGCTAGCAGCGCTTCAGTCTACTTACCATCTAAGGTTCGAACCCAGTATGGCTAACAGAGCGACTTGAGTCGGCCGCTGGATGACCGTATTACAGCAC	171
CTTACACTGACAACACTCGTCACTAGTAAACCTCGACCGCTAGTGCAATGGTCGCAATACCAGTCGACATCGGCGCTAGCAGCGCTTCAGTCTACTTACCATCTAAGCTGCGCCACCAGTATGGCTAACAGAGCGACTTGAGTCGGCCGCTGGATGACCGTATTACAGCAC	171
CTTACACTGACAACACTCGTCACTAGTGGTAAGACTGAGCCCGTGCAATGGTCGCAATACCAGTCGACATCGGCGCTAGCAGCGCTTCAGTCTACTTACCATCTAACACCCTTACCCTGTATGGCTAACAGAGCGACTTGAGTCGGCCGCTGGATGACCGTATTACAGCAC	171
CTTACACTGACAACACTCGTCACTAGTTCTCTGACTGGGCATGTGCAATGGTCGCAATACCAGTCGACATCGGCGCTAGCAGCGCTTCAGTCTACTTACCATCTAATATGCAAATKCAGTATGGCTAACAGAGCGACTTGAGTCGGCCGCTGGATGACCGTATTACAGCAC	171
CTTACACTGACAACACTCGTCACTAGTTGCGGGACTTAACTGGTGCAATGGTCGCAATACCAGTCGACATCGGCGCTAGCAGCGCTTCAGTCTACTTACCATCTAACTGCCTGAGGCAGTATGGCTAACAGAGCGACTTGAGTCGGCCGCTGGATGACCGTATTACAGCAC	171
CTTACACTGACAACACTCGTCACTAGTGCACAGAGTGGGTAAGTGCAATGGTCGCAATACCAGTCGACATCGGCGCTAGCAGCGCTTCAGTCTACTTACCATCTAACCCCCCGCTGCAGTATGGCTAACAGAGCGACTTGAGTCGGCCGCTGGATGACCGTATTACAGCAC	171
CTTACACTGACAACACTCGTCACTAGTTCCGTGGCATTAGTTGTGCAATGGTCGCAATACCAGTCGACATCGGCGCTAGCAGCGCTTCAGTCTACTTACCATCTAACGGGGAATCCCCGTATGGCTAACAGAGCGACTTGAGTCGGCCGCTGGATGACCGTATTACAGCAC	171
CTTACACTGACAACACTCGTCACTAGTTCGTACACCGGTTAGGTGCAATGGTCGCAATACCAGTCGACATCGGCGCTAGCAGCGCTTCAGTCTACTTACCATCTAAACCMCGCCCMCAGTATGGCTAACAGAGCGACTTGAGTCGGCCGCTGGATGACCGTATTACAGCAC	171
CTTACACTGACAACACTCGTCACTAGTGGTAACGCACCAACCGTGCAATGGTCGCAATACCAGTCGACATCGGCGCTAGCAGCGCTTCAGTCTACTTACCATCTAACCATATATGGCAGTATGGCTAACAGAGCGACTTGAGTCGGCCGCTGGATGACCGTATTACAGCAC	171
CTTACACTGACAACACTCGTCACTAGTTGAGGCTTCCCGCTAGTGCAATGGTCGCAATACCAGTCGACATCGGCGCTAGCAGCGCTTCAGTCTACTTACCATCTAATTCAAGGTCACAGTATGGCTAACAGAGCGACTTGAGTCGGCCGCTGGATGACCGTATTACAGCAC	171
CTTACACTGACAACACTCGTCACTAGTCGAACACCGATGGATGTGCAATGGTCGCAATACCAGTCGACATCGGCGCTAGCAGCGCTTCAGTCTACTTACCATCTAAMCGCCCCCTACAGTATGGCTAACAGAGCGACTTGAGTCGGCCGCTGGATGACCGTATTACAGCAC	171
CTTACACTGACAACACTCGTCACTAGTATAGGGTCTGCAACGGTGCAATGGTCGCAATACCAGTCGACATGGTTCGAACCAGCGCTTCAGTCTACTTACCATCTAAATGACGKCMTCAGTATGGCTAACAGAGCGACTTGAGTCGGCCGCTGGATGACCGTATTACAGCAC	171
CTTACACTGACAACACTCGTCACTAGTCACCCACTCTTCGATGTGCAATGGTCGCAATACCAGTCGACATGGTTCGAACCAGCGCTTCAGTCTACTTACCATCTAGCGTGGGAACTCAGTATGGCTAACAGAGCGACTTGAGTCGGCCGCTGGATGACCGTATTACAGCAC	171
CTTACACTGACAACACTCGTCACTAGTCATCGTCTCATGGCTGTGCAATGGTCGCAATACCAGTCGACATGGTTCGAACCAGCGCTTCAGTCTACTTACCATCTAAGTCACGTGACCAGTATGGCTAACAGAGCGACTTGAGTCGGCCGCTGGATGACCGTATTACAGCAC	171
CTTACACTGACAACACTCGTCACTAGTCGAGGTGTCTACTACGTGCAATGGTCGCAATACCAGTCGACATGGTTCGAACCAGCGCTTCAGTCTACTTACCATCTAMCMCGCCCACTCAGTATGGCTAACAGAGCGACTTGAGTCGGCCGCTGGATGACCGTATTACAGCAC	171
CTTACACTGACAACACTCGTCACTAGTAAGGTCGAGATGGCCGTGCAATGGTCGCAATACCAGTCGACATGGTTCGAACCAGCGCTTCAGTCTACTTACCATCTAACTTAMACCCACACMCCGGCTAACAGAGCGACTTGAGTCGGCCGCTGGATGACCGTATTACAGCAC	171
CTTACACTGACAACACTCGTCACTAGTCGGCTAAATCTAGGTGTGCAATGGTCGCAATACCAGTCGACATGGTTCGAACCAGCGCTTCAGTCTACTTACCATCTAACACCCAKACACCGTATGGCTAACAGAGCGACTTGAGTCGGCCGCTGGATGACCGTATTACAGCAC	171
CTTACACTGACAACACTCGTCACTAGTAAATACGCGGCGACTGTGCAATGGTCGCAATACCAGTCGACATGGTTCGAACCAGCGCTTCAGTCTACTTACCATCTAATCCTGCAGGACAGTATGGCTAACAGAGCGACTTGAGTCGGCCGCTGGATGACCGTATTACAGCAC	171
CTTACACTGACAACACTCGTCACTAGTGGATTCCGAGGTTGTGTGCAATGGTCGCAATACCAGTCGACATGGTTCGAACCAGCGCTTCAGTCTACTTACCATCTAACTGMTTACGTMAKCATGGCTAACAGAGCGACTTGAGTCGGCCGCTGGATGACCGTATTACAGCAC	171
CTTACACTGACAACACTCGTCACTAGTACGCCCAAAGGTACTGTGCAATGGTCGCAATACCAGTCGACATGGTTCGAACCAGCGCTTCAGTCTACTTACCATCTAAACAACAACAMCAGTATGGCTAACAGAGCGACTTGAGTCGGCCGCTGGATGACCGTATTACAGCAC	171
CTTACACTGACAACACTCGTCACTAGTGTGGTATCCGAAGTCGTGCAATGGTCGCAATACCAGTCGACATGGTTCGAACCAGCGCTTCAGTCTACTTACCATCTAAGCTAAGCCGCCAGTATGGCTAACAGAGCGACTTGAGTCGGCCGCTGGATGACCGTATTACAGCAC	171
CTTACACTGACAACACTCGTCACTAGTCGATACAGCCAACTTGTGCAATGGTCGCAATACCAGTCGACATGGTTCGAACCAGCGCTTCAGTCTACTTACCATCTAAACGATCCTCACAGTATGGCTAACAGAGCGACTTGAGTCGGCCGCTGGATGACCGTATTACAGCAC	171
CTTACACTGACAACACTCGTCACTAGTGAGGGTGTCCATATTGTGCAATGGTCGCAATACCAGTCGACATGGTTCGAACCAGCGCTTCAGTCTACTTACCATCTAACTGACCTMCCCAGTATGGCTAACAGAGCGACTTGAGTCGGCCGCTGGATGACCGTATTACAGCAC	171
CTTACACTGACAACACTCGTCACTAGTCCGTAAAGCGTCAAAGTGCAATGGTCGCAATACCAGTCGACATGGTTCGAACCAGCGCTTCAGTCTACTTACCATCTAAGTTACCCTGCCAGTATGGCTAACAGAGCGACTTGAGTCGGCCGCTGGATGACCGTATTACAGCAC	171
CTTACACTGACAACACTCGTCACTAGTGACGCCCAATGAGGAGTGCAATGGTCGCAATACCAGTCGACATGGTTCGAACCAGCGCTTCAGTCTACTTACCATCTAAKMTAMGCCACCAGTATGGCTAACAGAGCGACTTGAGTCGGCCGCTGGATGACCGTATTACAGCAC	171
CTTACACTGACAACACTCGTCACTAGTTTAATGACCAGCGGTGTGCAATGGTCGCAATACCAGTCGACATGGTTCGAACCAGCGCTTCAGTCTACTTACCATCTAAKAGGCGCAGCCAGTATGGCTAACAGAGCGACTTGAGTCGGCCGCTGGATGACCGTATTACAGCAC	171
CTTACACTGACAACACTCGTCACTAGTGTCTCTCCATTCCGTGTGCAATGGTCGCAATACCAGTCGACATGGTTCGAACCAGCGCTTCAGTCTACTTACCATCTAAAACGAGGCKKCAGTATGGCTAACAGAGCGACTTGAGTCGGCCGCTGGATGACCGTATTACAGCAC	171
CTTACACTGACAACACTCGTCACTAGTTCCACCCAACAACGCGTGCAATGGTCGCAATACCAGTCGACATGGTTCGAACCAGCGCTTCAGTCTACTTACCATCTAACAGCAAAAATCAGTATGGCTAACAGAGCGACTTGAGTCGGCCGCTGGATGACCGTATTACAGCAC	171
CTTACACTGACAACACTCGTCACTAGTAAATGCCGGCATTACGTGCAATGGTCGCAATACCAGTCGACATGGTTCGAACCAGCGCTTCAGTCTACTTACCATCTAACAGGTAACAACAGTATGGCTAACAGAGCGACTTGAGTCGGCCGCTGGATGACCGTATTACAGCAC	171
CTTACACTGACAACACTCGTCACTAGTCCAAATCCCTGTGGTGTGCAATGGTCGCAATACCAGTCGACATGGTTCGAACCAGCGCTTCAGTCTACTTACCATCTAAATCGTACGATCAGTATGGCTAACAGAGCGACTTGAGTCGGCCGCTGGATGACCGTATTACAGCAC	171
CTTACACTGACAACACTCGTCACTAGTACTTATCTCGTGTGGGTGCAATGGTCGCAATACCAGTCGACATGGTTCGAACCAGCGCTTCAGTCTACTTACCATCTAAGMTAMGCCACCAGTATGGCTAACAGAGCGACTTGAGTCGGCCGCTGGATGACCGTATTACAGCAC	171
CTTACACTGACAACACTCGTCACTAGTAGGGTTTGCTTCGCGGTGCAATGGTCGCAATACCAGTCGACATGGTTCGAACCAGCGCTTCAGTCTACTTACCATCTAAACCAMTCGGACAGTATGGCTAACAGAGCGACTTGAGTCGGCCGCTGGATGACCGTATTACAGCAC	171
CTTACACTGACAACACTCGTCACTAGTGGCTTGGTTGCTGAGGTGCAATGGTCGCAATACCAGTCGACATGGTTCGAACCAGCGCTTCAGTCTACTTACCATCTAAMTGTCAATCACAGTATGGCTAACAGAGCGACTTGAGTCGGCCGCTGGATGACCGTATTACAGCAC	171
CTTACACTGACAACACTCGTCACTAGTATCCAGATCAACAGCGTGCAATGGTCGCAATACCAGTCGACATGGTTCGAACCAGCGCTTCAGTCTACTTACCATCTAACTTKGGMACACTKCCMGGCTAACAGAGCGACTTGAGTCGGCCGCTGGATGACCGTATTACAGCAC	171
CTTACACTGACAACACTCGTCACTAGTACAGATGGTTATAGGGTGCAATGGTCGCAATACCAGTCGACATGGTTCGAACCAGCGCTTCAGTCTACTTACCATCTAAGCGCATGCGCCAGTATGGCTAACAGAGCGACTTGAGTCGGCCGCTGGATGACCGTATTACAGCAC	171
CTTACACTGACAACACTCGTCACTAGTCTCAGTCATGCGCTCGTGCAATGGTCGCAATACCAGTCGACATGGTTCGAACCAGCGCTTCAGTCTACTTACCATCTAACTGGTCAAAGGTCAATGGCTAACAGAGCGACTTGAGTCGGCCGCTGGATGACCGTATTACAGCAC	171
CTTACACTGACAACACTCGTCACTAGTGCCCAGCATACAATAGTGCAATGGTCGCAATACCAGTCGACATGGTTCGAACCAGCGCTTCAGTCTACTTACCATCTAAACMGGAAGTGCAGTATGGCTAACAGAGCGACTTGAGTCGGCCGCTGGATGACCGTATTACAGCAC	171
CTTACACTGACAACACTCGTCACTAGTCGCAGTGTAGATAACGTGCAATGGTCGCAATACCAGTCGACATGGTTCGAACCAGCGCTTCAGTCTACTTACCATCTAACGCCMTGTTGCAGTATGGCTAACAGAGCGACTTGAGTCGGCCGCTGGATGACCGTATTACAGCAC	171
CTTACACTGACAACACTCGTCACTAGTCATCATTGGTGCGGCGTGCAATGGTCGCAATACCAGTCGACATGGTTCGAACCAGCGCTTCAGTCTACTTACCATCTAAKCMGGGTAACCAGTATGGCTAACAGAGCGACTTGAGTCGGCCGCTGGATGACCGTATTACAGCAC	171
CTTACACTGACAACACTCGTCACTAGTCTTTCCCTCTAAACAGTGCAATGGTCGCAATACCAGTCGACATGGTTCGAACCAGCGCTTCAGTCTACTTACCATCTAACTTTCACTCACTACGAGGCTAACAGAGCGACTTGAGTCGGCCGCTGGATGACCGTATTACAGCAC	171
CTTACACTGACAACACTCGTCACTAGTCGTGAGAGTCTTTAGGTGCAATGGTCGCAATACCAGTCGACATGGTTCGAACCAGCGCTTCAGTCTACTTACCATCTAACGGCGCTAGCCAGTATGGCTAACAGAGCGACTTGAGTCGGCCGCTGGATGACCGTATTACAGCAC	171
CTTACACTGACAACACTCGTCACTAGTAGACCGAAACATCGCGTGCAATGGTCGCAATACCAGTCGACATGGTTCGAACCAGCGCTTCAGTCTACTTACCATCTAAGGTTCGAACCCAGTATGGCTAACAGAGCGACTTGAGTCGGCCGCTGGATGACCGTATTACAGCAC	171
CTTACACTGACAACACTCGTCACTAGTAGATACGGCACGCTCGTGCAATGGTCGCAATACCAGTCGACATGGTTCGAACCAGCGCTTCAGTCTACTTACCATCTAAGCTGCGCCACCAGTATGGCTAACAGAGCGACTTGAGTCGGCCGCTGGATGACCGTATTACAGCAC	171
CTTACACTGACAACACTCGTCACTAGTCATGGAAGGGTCTGTGTGCAATGGTCGCAATACCAGTCGACATGGTTCGAACCAGCGCTTCAGTCTACTTACCATCTAACACCCTTACCCTGTATGGCTAACAGAGCGACTTGAGTCGGCCGCTGGATGACCGTATTACAGCAC	171
CTTACACTGACAACACTCGTCACTAGTTGCATGAGACATGGAGTGCAATGGTCGCAATACCAGTCGACATGGTTCGAACCAGCGCTTCAGTCTACTTACCATCTAATATGCAAATKCAGTATGGCTAACAGAGCGACTTGAGTCGGCCGCTGGATGACCGTATTACAGCAC	171
CTTACACTGACAACACTCGTCACTAGTACGAGATCATGCCAAGTGCAATGGTCGCAATACCAGTCGACATGGTTCGAACCAGCGCTTCAGTCTACTTACCATCTAACTGCCTGAGGCAGTATGGCTAACAGAGCGACTTGAGTCGGCCGCTGGATGACCGTATTACAGCAC	171
CTTACACTGACAACACTCGTCACTAGTCGTGGGCACTAGACTGTGCAATGGTCGCAATACCAGTCGACATGGTTCGAACCAGCGCTTCAGTCTACTTACCATCTAACCCCCCGCTGCAGTATGGCTAACAGAGCGACTTGAGTCGGCCGCTGGATGACCGTATTACAGCAC	171
CTTACACTGACAACACTCGTCACTAGTATGGCCCTTCAGCATGTGCAATGGTCGCAATACCAGTCGACATGGTTCGAACCAGCGCTTCAGTCTACTTACCATCTAACGGGGAATCCCCGTATGGCTAACAGAGCGACTTGAGTCGGCCGCTGGATGACCGTATTACAGCAC	171
CTTACACTGACAACACTCGTCACTAGTGATGCTTTCGCTGTTGTGCAATGGTCGCAATACCAGTCGACATGGTTCGAACCAGCGCTTCAGTCTACTTACCATCTAAACCMCGCCCMCAGTATGGCTAACAGAGCGACTTGAGTCGGCCGCTGGATGACCGTATTACAGCAC	171
CTTACACTGACAACACTCGTCACTAGTCCTCGGTACACGTGTGTGCAATGGTCGCAATACCAGTCGACATGGTTCGAACCAGCGCTTCAGTCTACTTACCATCTAACCATATATGGCAGTATGGCTAACAGAGCGACTTGAGTCGGCCGCTGGATGACCGTATTACAGCAC	171
CTTACACTGACAACACTCGTCACTAGTACGTACTGTGTGAGCGTGCAATGGTCGCAATACCAGTCGACATGGTTCGAACCAGCGCTTCAGTCTACTTACCATCTAATTCAAGGTCACAGTATGGCTAACAGAGCGACTTGAGTCGGCCGCTGGATGACCGTATTACAGCAC	171
CTTACACTGACAACACTCGTCACTAGTACTCGTTGTAGAGTCGTGCAATGGTCGCAATACCAGTCGACATGGTTCGAACCAGCGCTTCAGTCTACTTACCATCTAAMCGCCCCCTACAGTATGGCTAACAGAGCGACTTGAGTCGGCCGCTGGATGACCGTATTACAGCAC	171
CTTACACTGACAACACTCGTCACTAGTAAGCGACTGTTGTCCGTGCAATGGTCGCAATACCAGTCGACATGCTGCGCCACAGCGCTTCAGTCTACTTACCATCTAAATGACGKCMTCAGTATGGCTAACAGAGCGACTTGAGTCGGCCGCTGGATGACCGTATTACAGCAC	171
CTTACACTGACAACACTCGTCACTAGTAACTATTAACCACCCGTGCAATGGTCGCAATACCAGTCGACATGCTGCGCCACAGCGCTTCAGTCTACTTACCATCTAGCGTGGGAACTCAGTATGGCTAACAGAGCGACTTGAGTCGGCCGCTGGATGACCGTATTACAGCAC	171
CTTACACTGACAACACTCGTCACTAGTCTTATAAAGGATGCGGTGCAATGGTCGCAATACCAGTCGACATGCTGCGCCACAGCGCTTCAGTCTACTTACCATCTAAGTCACGTGACCAGTATGGCTAACAGAGCGACTTGAGTCGGCCGCTGGATGACCGTATTACAGCAC	171
CTTACACTGACAACACTCGTCACTAGTTGTACTCTGCCATGCGTGCAATGGTCGCAATACCAGTCGACATGCTGCGCCACAGCGCTTCAGTCTACTTACCATCTAMCMCGCCCACTCAGTATGGCTAACAGAGCGACTTGAGTCGGCCGCTGGATGACCGTATTACAGCAC	171
CTTACACTGACAACACTCGTCACTAGTAATCGCTGTGAAATCGTGCAATGGTCGCAATACCAGTCGACATGCTGCGCCACAGCGCTTCAGTCTACTTACCATCTAACTTAMACCCACACMCCGGCTAACAGAGCGACTTGAGTCGGCCGCTGGATGACCGTATTACAGCAC	171
CTTACACTGACAACACTCGTCACTAGTAATTCCAGCCGGTGCGTGCAATGGTCGCAATACCAGTCGACATGCTGCGCCACAGCGCTTCAGTCTACTTACCATCTAACACCCAKACACCGTATGGCTAACAGAGCGACTTGAGTCGGCCGCTGGATGACCGTATTACAGCAC	171
CTTACACTGACAACACTCGTCACTAGTAAGCCACTGCGCCTTGTGCAATGGTCGCAATACCAGTCGACATGCTGCGCCACAGCGCTTCAGTCTACTTACCATCTAATCCTGCAGGACAGTATGGCTAACAGAGCGACTTGAGTCGGCCGCTGGATGACCGTATTACAGCAC	171
CTTACACTGACAACACTCGTCACTAGTTTATCACCGCCATGCGTGCAATGGTCGCAATACCAGTCGACATGCTGCGCCACAGCGCTTCAGTCTACTTACCATCTAACTGMTTACGTMAKCATGGCTAACAGAGCGACTTGAGTCGGCCGCTGGATGACCGTATTACAGCAC	171
CTTACACTGACAACACTCGTCACTAGTAGAGTTGCTATCTGAGTGCAATGGTCGCAATACCAGTCGACATGCTGCGCCACAGCGCTTCAGTCTACTTACCATCTAAACAACAACAMCAGTATGGCTAACAGAGCGACTTGAGTCGGCCGCTGGATGACCGTATTACAGCAC	171
CTTACACTGACAACACTCGTCACTAGTCTAAGAATCGAGATCGTGCAATGGTCGCAATACCAGTCGACATGCTGCGCCACAGCGCTTCAGTCTACTTACCATCTAAGCTAAGCCGCCAGTATGGCTAACAGAGCGACTTGAGTCGGCCGCTGGATGACCGTATTACAGCAC	171
CTTACACTGACAACACTCGTCACTAGTACGGAATTCGGAACTGTGCAATGGTCGCAATACCAGTCGACATGCTGCGCCACAGCGCTTCAGTCTACTTACCATCTAAACGATCCTCACAGTATGGCTAACAGAGCGACTTGAGTCGGCCGCTGGATGACCGTATTACAGCAC	171
CTTACACTGACAACACTCGTCACTAGTTGGTTGGTGTCGCGAGTGCAATGGTCGCAATACCAGTCGACATGCTGCGCCACAGCGCTTCAGTCTACTTACCATCTAACTGACCTMCCCAGTATGGCTAACAGAGCGACTTGAGTCGGCCGCTGGATGACCGTATTACAGCAC	171
CTTACACTGACAACACTCGTCACTAGTCTGAGGCTGTACGTGGTGCAATGGTCGCAATACCAGTCGACATGCTGCGCCACAGCGCTTCAGTCTACTTACCATCTAAGTTACCCTGCCAGTATGGCTAACAGAGCGACTTGAGTCGGCCGCTGGATGACCGTATTACAGCAC	171
CTTACACTGACAACACTCGTCACTAGTGCATCCCGTTCTATAGTGCAATGGTCGCAATACCAGTCGACATGCTGCGCCACAGCGCTTCAGTCTACTTACCATCTAAKMTAMGCCACCAGTATGGCTAACAGAGCGACTTGAGTCGGCCGCTGGATGACCGTATTACAGCAC	171
CTTACACTGACAACACTCGTCACTAGTCTTTGATCCTCCTACGTGCAATGGTCGCAATACCAGTCGACATGCTGCGCCACAGCGCTTCAGTCTACTTACCATCTAAKAGGCGCAGCCAGTATGGCTAACAGAGCGACTTGAGTCGGCCGCTGGATGACCGTATTACAGCAC	171
CTTACACTGACAACACTCGTCACTAGTCACAGCAACACTGGTGTGCAATGGTCGCAATACCAGTCGACATGCTGCGCCACAGCGCTTCAGTCTACTTACCATCTAAAACGAGGCKKCAGTATGGCTAACAGAGCGACTTGAGTCGGCCGCTGGATGACCGTATTACAGCAC	171
CTTACACTGACAACACTCGTCACTAGTTCTCGCTGCAGTCATGTGCAATGGTCGCAATACCAGTCGACATGCTGCGCCACAGCGCTTCAGTCTACTTACCATCTAACAGCAAAAATCAGTATGGCTAACAGAGCGACTTGAGTCGGCCGCTGGATGACCGTATTACAGCAC	171
CTTACACTGACAACACTCGTCACTAGTCGAGAATTGGCATGTGTGCAATGGTCGCAATACCAGTCGACATGCTGCGCCACAGCGCTTCAGTCTACTTACCATCTAACAGGTAACAACAGTATGGCTAACAGAGCGACTTGAGTCGGCCGCTGGATGACCGTATTACAGCAC	171
CTTACACTGACAACACTCGTCACTAGTGGACAATTAGCCGGTGTGCAATGGTCGCAATACCAGTCGACATGCTGCGCCACAGCGCTTCAGTCTACTTACCATCTAAATCGTACGATCAGTATGGCTAACAGAGCGACTTGAGTCGGCCGCTGGATGACCGTATTACAGCAC	171
CTTACACTGACAACACTCGTCACTAGTGACTCATTGGTCATAGTGCAATGGTCGCAATACCAGTCGACATGCTGCGCCACAGCGCTTCAGTCTACTTACCATCTAAGMTAMGCCACCAGTATGGCTAACAGAGCGACTTGAGTCGGCCGCTGGATGACCGTATTACAGCAC	171
CTTACACTGACAACACTCGTCACTAGTCTGAACCCTGGCTCTGTGCAATGGTCGCAATACCAGTCGACATGCTGCGCCACAGCGCTTCAGTCTACTTACCATCTAAACCAMTCGGACAGTATGGCTAACAGAGCGACTTGAGTCGGCCGCTGGATGACCGTATTACAGCAC	171
CTTACACTGACAACACTCGTCACTAGTGTAGATTGGATACGGGTGCAATGGTCGCAATACCAGTCGACATGCTGCGCCACAGCGCTTCAGTCTACTTACCATCTAAMTGTCAATCACAGTATGGCTAACAGAGCGACTTGAGTCGGCCGCTGGATGACCGTATTACAGCAC	171
CTTACACTGACAACACTCGTCACTAGTTAACGATGATCTGTGGTGCAATGGTCGCAATACCAGTCGACATGCTGCGCCACAGCGCTTCAGTCTACTTACCATCTAACTTKGGMACACTKCCMGGCTAACAGAGCGACTTGAGTCGGCCGCTGGATGACCGTATTACAGCAC	171
CTTACACTGACAACACTCGTCACTAGTCCCTGTATCTTCGTCGTGCAATGGTCGCAATACCAGTCGACATGCTGCGCCACAGCGCTTCAGTCTACTTACCATCTAAGCGCATGCGCCAGTATGGCTAACAGAGCGACTTGAGTCGGCCGCTGGATGACCGTATTACAGCAC	171
CTTACACTGACAACACTCGTCACTAGTTCGGTTGTTGAGGCCGTGCAATGGTCGCAATACCAGTCGACATGCTGCGCCACAGCGCTTCAGTCTACTTACCATCTAACTGGTCAAAGGTCAATGGCTAACAGAGCGACTTGAGTCGGCCGCTGGATGACCGTATTACAGCAC	171
CTTACACTGACAACACTCGTCACTAGTAGGAGACTTCATCACGTGCAATGGTCGCAATACCAGTCGACATGCTGCGCCACAGCGCTTCAGTCTACTTACCATCTAAACMGGAAGTGCAGTATGGCTAACAGAGCGACTTGAGTCGGCCGCTGGATGACCGTATTACAGCAC	171
CTTACACTGACAACACTCGTCACTAGTTAGCCCATTAACAGCGTGCAATGGTCGCAATACCAGTCGACATGCTGCGCCACAGCGCTTCAGTCTACTTACCATCTAACGCCMTGTTGCAGTATGGCTAACAGAGCGACTTGAGTCGGCCGCTGGATGACCGTATTACAGCAC	171
CTTACACTGACAACACTCGTCACTAGTGCCTGTGGGTCTTCAGTGCAATGGTCGCAATACCAGTCGACATGCTGCGCCACAGCGCTTCAGTCTACTTACCATCTAAKCMGGGTAACCAGTATGGCTAACAGAGCGACTTGAGTCGGCCGCTGGATGACCGTATTACAGCAC	171
CTTACACTGACAACACTCGTCACTAGTAACACATGTCATGAGGTGCAATGGTCGCAATACCAGTCGACATGCTGCGCCACAGCGCTTCAGTCTACTTACCATCTAACTTTCACTCACTACGAGGCTAACAGAGCGACTTGAGTCGGCCGCTGGATGACCGTATTACAGCAC	171
CTTACACTGACAACACTCGTCACTAGTAGATGGAACCGCGGTGTGCAATGGTCGCAATACCAGTCGACATGCTGCGCCACAGCGCTTCAGTCTACTTACCATCTAACGGCGCTAGCCAGTATGGCTAACAGAGCGACTTGAGTCGGCCGCTGGATGACCGTATTACAGCAC	171
CTTACACTGACAACACTCGTCACTAGTTTCCTCAAACGGGCGGTGCAATGGTCGCAATACCAGTCGACATGCTGCGCCACAGCGCTTCAGTCTACTTACCATCTAAGGTTCGAACCCAGTATGGCTAACAGAGCGACTTGAGTCGGCCGCTGGATGACCGTATTACAGCAC	171
CTTACACTGACAACACTCGTCACTAGTGATCATACATGCTAGGTGCAATGGTCGCAATACCAGTCGACATGCTGCGCCACAGCGCTTCAGTCTACTTACCATCTAAGCTGCGCCACCAGTATGGCTAACAGAGCGACTTGAGTCGGCCGCTGGATGACCGTATTACAGCAC	171
CTTACACTGACAACACTCGTCACTAGTGTTTACACGCACGGGGTGCAATGGTCGCAATACCAGTCGACATGCTGCGCCACAGCGCTTCAGTCTACTTACCATCTAACACCCTTACCCTGTATGGCTAACAGAGCGACTTGAGTCGGCCGCTGGATGACCGTATTACAGCAC	171
CTTACACTGACAACACTCGTCACTAGTTTTCTGGGAACCGTTGTGCAATGGTCGCAATACCAGTCGACATGCTGCGCCACAGCGCTTCAGTCTACTTACCATCTAATATGCAAATKCAGTATGGCTAACAGAGCGACTTGAGTCGGCCGCTGGATGACCGTATTACAGCAC	171
CTTACACTGACAACACTCGTCACTAGTTTTGTAGAGGTGTGCGTGCAATGGTCGCAATACCAGTCGACATGCTGCGCCACAGCGCTTCAGTCTACTTACCATCTAACTGCCTGAGGCAGTATGGCTAACAGAGCGACTTGAGTCGGCCGCTGGATGACCGTATTACAGCAC	171
CTTACACTGACAACACTCGTCACTAGTAACAACTCCCAGTAAGTGCAATGGTCGCAATACCAGTCGACATGCTGCGCCACAGCGCTTCAGTCTACTTACCATCTAACCCCCCGCTGCAGTATGGCTAACAGAGCGACTTGAGTCGGCCGCTGGATGACCGTATTACAGCAC	171
CTTACACTGACAACACTCGTCACTAGTGTCACGTCCCACACTGTGCAATGGTCGCAATACCAGTCGACATGCTGCGCCACAGCGCTTCAGTCTACTTACCATCTAACGGGGAATCCCCGTATGGCTAACAGAGCGACTTGAGTCGGCCGCTGGATGACCGTATTACAGCAC	171
CTTACACTGACAACACTCGTCACTAGTAGTGACACGCTTCGAGTGCAATGGTCGCAATACCAGTCGACATGCTGCGCCACAGCGCTTCAGTCTACTTACCATCTAAACCMCGCCCMCAGTATGGCTAACAGAGCGACTTGAGTCGGCCGCTGGATGACCGTATTACAGCAC	171
CTTACACTGACAACACTCGTCACTAGTTGCTCAGTAAACACGGTGCAATGGTCGCAATACCAGTCGACATGCTGCGCCACAGCGCTTCAGTCTACTTACCATCTAACCATATATGGCAGTATGGCTAACAGAGCGACTTGAGTCGGCCGCTGGATGACCGTATTACAGCAC	171
CTTACACTGACAACACTCGTCACTAGTGAGGTCCGTGTTCAAGTGCAATGGTCGCAATACCAGTCGACATGCTGCGCCACAGCGCTTCAGTCTACTTACCATCTAATTCAAGGTCACAGTATGGCTAACAGAGCGACTTGAGTCGGCCGCTGGATGACCGTATTACAGCAC	171
CTTACACTGACAACACTCGTCACTAGTTCATAACGCCACGGTGTGCAATGGTCGCAATACCAGTCGACATGCTGCGCCACAGCGCTTCAGTCTACTTACCATCTAAMCGCCCCCTACAGTATGGCTAACAGAGCGACTTGAGTCGGCCGCTGGATGACCGTATTACAGCAC	171
CTTACACTGACAACACTCGTCACTAGTGCTATCGCCTCAGAAGTGCAATGGTCGCAATACCAGTCGACAACCCTTACCCTAGCGCTTCAGTCTACTTACCATCTAAATGACGKCMTCAGTATGGCTAACAGAGCGACTTGAGTCGGCCGCTGGATGACCGTATTACAGCAC	171
CTTACACTGACAACACTCGTCACTAGTAGGCGTCGCAATTGAGTGCAATGGTCGCAATACCAGTCGACAACCCTTACCCTAGCGCTTCAGTCTACTTACCATCTAGCGTGGGAACTCAGTATGGCTAACAGAGCGACTTGAGTCGGCCGCTGGATGACCGTATTACAGCAC	171
CTTACACTGACAACACTCGTCACTAGTCTACATAGGCTCGCGGTGCAATGGTCGCAATACCAGTCGACAACCCTTACCCTAGCGCTTCAGTCTACTTACCATCTAAGTCACGTGACCAGTATGGCTAACAGAGCGACTTGAGTCGGCCGCTGGATGACCGTATTACAGCAC	171
CTTACACTGACAACACTCGTCACTAGTTTCCCAGATTAGAGTGTGCAATGGTCGCAATACCAGTCGACAACCCTTACCCTAGCGCTTCAGTCTACTTACCATCTAMCMCGCCCACTCAGTATGGCTAACAGAGCGACTTGAGTCGGCCGCTGGATGACCGTATTACAGCAC	171
CTTACACTGACAACACTCGTCACTAGTAAGCCCTGCGACTACGTGCAATGGTCGCAATACCAGTCGACAACCCTTACCCTAGCGCTTCAGTCTACTTACCATCTAACTTAMACCCACACMCCGGCTAACAGAGCGACTTGAGTCGGCCGCTGGATGACCGTATTACAGCAC	171
CTTACACTGACAACACTCGTCACTAGTTTCATAGGGTTGGACGTGCAATGGTCGCAATACCAGTCGACAACCCTTACCCTAGCGCTTCAGTCTACTTACCATCTAACACCCAKACACCGTATGGCTAACAGAGCGACTTGAGTCGGCCGCTGGATGACCGTATTACAGCAC	171
CTTACACTGACAACACTCGTCACTAGTTCACAAATATGGGCAGTGCAATGGTCGCAATACCAGTCGACAACCCTTACCCTAGCGCTTCAGTCTACTTACCATCTAATCCTGCAGGACAGTATGGCTAACAGAGCGACTTGAGTCGGCCGCTGGATGACCGTATTACAGCAC	171
CTTACACTGACAACACTCGTCACTAGTACTAGAAACTGGTCAGTGCAATGGTCGCAATACCAGTCGACAACCCTTACCCTAGCGCTTCAGTCTACTTACCATCTAACTGMTTACGTMAKCATGGCTAACAGAGCGACTTGAGTCGGCCGCTGGATGACCGTATTACAGCAC	171
CTTACACTGACAACACTCGTCACTAGTTGTAGCGTACGGTCGGTGCAATGGTCGCAATACCAGTCGACAACCCTTACCCTAGCGCTTCAGTCTACTTACCATCTAAACAACAACAMCAGTATGGCTAACAGAGCGACTTGAGTCGGCCGCTGGATGACCGTATTACAGCAC	171
CTTACACTGACAACACTCGTCACTAGTCCGAGATGCATCACGGTGCAATGGTCGCAATACCAGTCGACAACCCTTACCCTAGCGCTTCAGTCTACTTACCATCTAAGCTAAGCCGCCAGTATGGCTAACAGAGCGACTTGAGTCGGCCGCTGGATGACCGTATTACAGCAC	171
CTTACACTGACAACACTCGTCACTAGTAGGCCCTGAAATGGAGTGCAATGGTCGCAATACCAGTCGACAACCCTTACCCTAGCGCTTCAGTCTACTTACCATCTAAACGATCCTCACAGTATGGCTAACAGAGCGACTTGAGTCGGCCGCTGGATGACCGTATTACAGCAC	171
CTTACACTGACAACACTCGTCACTAGTACCTAGAAGTATACGGTGCAATGGTCGCAATACCAGTCGACAACCCTTACCCTAGCGCTTCAGTCTACTTACCATCTAACTGACCTMCCCAGTATGGCTAACAGAGCGACTTGAGTCGGCCGCTGGATGACCGTATTACAGCAC	171
CTTACACTGACAACACTCGTCACTAGTCTCTTGCACGATCCCGTGCAATGGTCGCAATACCAGTCGACAACCCTTACCCTAGCGCTTCAGTCTACTTACCATCTAAGTTACCCTGCCAGTATGGCTAACAGAGCGACTTGAGTCGGCCGCTGGATGACCGTATTACAGCAC	171
CTTACACTGACAACACTCGTCACTAGTAAACGTATATCGCGCGTGCAATGGTCGCAATACCAGTCGACAACCCTTACCCTAGCGCTTCAGTCTACTTACCATCTAAKMTAMGCCACCAGTATGGCTAACAGAGCGACTTGAGTCGGCCGCTGGATGACCGTATTACAGCAC	171
CTTACACTGACAACACTCGTCACTAGTTGGGCTTAAGAGACAGTGCAATGGTCGCAATACCAGTCGACAACCCTTACCCTAGCGCTTCAGTCTACTTACCATCTAAKAGGCGCAGCCAGTATGGCTAACAGAGCGACTTGAGTCGGCCGCTGGATGACCGTATTACAGCAC	171
CTTACACTGACAACACTCGTCACTAGTAACCAGCACCTCTGAGTGCAATGGTCGCAATACCAGTCGACAACCCTTACCCTAGCGCTTCAGTCTACTTACCATCTAAAACGAGGCKKCAGTATGGCTAACAGAGCGACTTGAGTCGGCCGCTGGATGACCGTATTACAGCAC	171
CTTACACTGACAACACTCGTCACTAGTTGTCGGGACAACTCCGTGCAATGGTCGCAATACCAGTCGACAACCCTTACCCTAGCGCTTCAGTCTACTTACCATCTAACAGCAAAAATCAGTATGGCTAACAGAGCGACTTGAGTCGGCCGCTGGATGACCGTATTACAGCAC	171
CTTACACTGACAACACTCGTCACTAGTAGTCCTAGAGCTATTGTGCAATGGTCGCAATACCAGTCGACAACCCTTACCCTAGCGCTTCAGTCTACTTACCATCTAACAGGTAACAACAGTATGGCTAACAGAGCGACTTGAGTCGGCCGCTGGATGACCGTATTACAGCAC	171
CTTACACTGACAACACTCGTCACTAGTGTTCAGCCGTGTTCCGTGCAATGGTCGCAATACCAGTCGACAACCCTTACCCTAGCGCTTCAGTCTACTTACCATCTAAATCGTACGATCAGTATGGCTAACAGAGCGACTTGAGTCGGCCGCTGGATGACCGTATTACAGCAC	171
CTTACACTGACAACACTCGTCACTAGTAGTTCACGCGGAATGGTGCAATGGTCGCAATACCAGTCGACAACCCTTACCCTAGCGCTTCAGTCTACTTACCATCTAAGMTAMGCCACCAGTATGGCTAACAGAGCGACTTGAGTCGGCCGCTGGATGACCGTATTACAGCAC	171
CTTACACTGACAACACTCGTCACTAGTGAGTGTAGTATGCCCGTGCAATGGTCGCAATACCAGTCGACAACCCTTACCCTAGCGCTTCAGTCTACTTACCATCTAAACCAMTCGGACAGTATGGCTAACAGAGCGACTTGAGTCGGCCGCTGGATGACCGTATTACAGCAC	171
CTTACACTGACAACACTCGTCACTAGTACCCTTGCGTCCTGTGTGCAATGGTCGCAATACCAGTCGACAACCCTTACCCTAGCGCTTCAGTCTACTTACCATCTAAMTGTCAATCACAGTATGGCTAACAGAGCGACTTGAGTCGGCCGCTGGATGACCGTATTACAGCAC	171
CTTACACTGACAACACTCGTCACTAGTAGAGAGCATTCGTGGGTGCAATGGTCGCAATACCAGTCGACAACCCTTACCCTAGCGCTTCAGTCTACTTACCATCTAACTTKGGMACACTKCCMGGCTAACAGAGCGACTTGAGTCGGCCGCTGGATGACCGTATTACAGCAC	171
CTTACACTGACAACACTCGTCACTAGTACTTTGAGTCGGTTGGTGCAATGGTCGCAATACCAGTCGACAACCCTTACCCTAGCGCTTCAGTCTACTTACCATCTAAGCGCATGCGCCAGTATGGCTAACAGAGCGACTTGAGTCGGCCGCTGGATGACCGTATTACAGCAC	171
CTTACACTGACAACACTCGTCACTAGTGCAAACCGTTCACGCGTGCAATGGTCGCAATACCAGTCGACAACCCTTACCCTAGCGCTTCAGTCTACTTACCATCTAACTGGTCAAAGGTCAATGGCTAACAGAGCGACTTGAGTCGGCCGCTGGATGACCGTATTACAGCAC	171
CTTACACTGACAACACTCGTCACTAGTCGAGCGAGATTGGACGTGCAATGGTCGCAATACCAGTCGACAACCCTTACCCTAGCGCTTCAGTCTACTTACCATCTAAACMGGAAGTGCAGTATGGCTAACAGAGCGACTTGAGTCGGCCGCTGGATGACCGTATTACAGCAC	171
CTTACACTGACAACACTCGTCACTAGTTATACGCCCGTATGAGTGCAATGGTCGCAATACCAGTCGACAACCCTTACCCTAGCGCTTCAGTCTACTTACCATCTAACGCCMTGTTGCAGTATGGCTAACAGAGCGACTTGAGTCGGCCGCTGGATGACCGTATTACAGCAC	171
CTTACACTGACAACACTCGTCACTAGTAGGCACAGTAATAAGGTGCAATGGTCGCAATACCAGTCGACAACCCTTACCCTAGCGCTTCAGTCTACTTACCATCTAAKCMGGGTAACCAGTATGGCTAACAGAGCGACTTGAGTCGGCCGCTGGATGACCGTATTACAGCAC	171
CTTACACTGACAACACTCGTCACTAGTTGGTTGAGCTGACTTGTGCAATGGTCGCAATACCAGTCGACAACCCTTACCCTAGCGCTTCAGTCTACTTACCATCTAACTTTCACTCACTACGAGGCTAACAGAGCGACTTGAGTCGGCCGCTGGATGACCGTATTACAGCAC	171
CTTACACTGACAACACTCGTCACTAGTCGATACTCGGAACGCGTGCAATGGTCGCAATACCAGTCGACAACCCTTACCCTAGCGCTTCAGTCTACTTACCATCTAACGGCGCTAGCCAGTATGGCTAACAGAGCGACTTGAGTCGGCCGCTGGATGACCGTATTACAGCAC	171
CTTACACTGACAACACTCGTCACTAGTGACCAGTCTCAAGCGGTGCAATGGTCGCAATACCAGTCGACAACCCTTACCCTAGCGCTTCAGTCTACTTACCATCTAAGGTTCGAACCCAGTATGGCTAACAGAGCGACTTGAGTCGGCCGCTGGATGACCGTATTACAGCAC	171
CTTACACTGACAACACTCGTCACTAGTCCTACACATATTACGGTGCAATGGTCGCAATACCAGTCGACAACCCTTACCCTAGCGCTTCAGTCTACTTACCATCTAAGCTGCGCCACCAGTATGGCTAACAGAGCGACTTGAGTCGGCCGCTGGATGACCGTATTACAGCAC	171
CTTACACTGACAACACTCGTCACTAGTGATCACTACTGGCGAGTGCAATGGTCGCAATACCAGTCGACAACCCTTACCCTAGCGCTTCAGTCTACTTACCATCTAACACCCTTACCCTGTATGGCTAACAGAGCGACTTGAGTCGGCCGCTGGATGACCGTATTACAGCAC	171
CTTACACTGACAACACTCGTCACTAGTGACACAGGGCTTTATGTGCAATGGTCGCAATACCAGTCGACAACCCTTACCCTAGCGCTTCAGTCTACTTACCATCTAATATGCAAATKCAGTATGGCTAACAGAGCGACTTGAGTCGGCCGCTGGATGACCGTATTACAGCAC	171
CTTACACTGACAACACTCGTCACTAGTCGACGTGACGACCTTGTGCAATGGTCGCAATACCAGTCGACAACCCTTACCCTAGCGCTTCAGTCTACTTACCATCTAACTGCCTGAGGCAGTATGGCTAACAGAGCGACTTGAGTCGGCCGCTGGATGACCGTATTACAGCAC	171
CTTACACTGACAACACTCGTCACTAGTCGTCTGAGTATTACGGTGCAATGGTCGCAATACCAGTCGACAACCCTTACCCTAGCGCTTCAGTCTACTTACCATCTAACCCCCCGCTGCAGTATGGCTAACAGAGCGACTTGAGTCGGCCGCTGGATGACCGTATTACAGCAC	171
CTTACACTGACAACACTCGTCACTAGTGACCTATAGGGTGACGTGCAATGGTCGCAATACCAGTCGACAACCCTTACCCTAGCGCTTCAGTCTACTTACCATCTAACGGGGAATCCCCGTATGGCTAACAGAGCGACTTGAGTCGGCCGCTGGATGACCGTATTACAGCAC	171
CTTACACTGACAACACTCGTCACTAGTCAACAGACACCTAATGTGCAATGGTCGCAATACCAGTCGACAACCCTTACCCTAGCGCTTCAGTCTACTTACCATCTAAACCMCGCCCMCAGTATGGCTAACAGAGCGACTTGAGTCGGCCGCTGGATGACCGTATTACAGCAC	171
CTTACACTGACAACACTCGTCACTAGTAGGACGCTAGGTCGAGTGCAATGGTCGCAATACCAGTCGACAACCCTTACCCTAGCGCTTCAGTCTACTTACCATCTAACCATATATGGCAGTATGGCTAACAGAGCGACTTGAGTCGGCCGCTGGATGACCGTATTACAGCAC	171
CTTACACTGACAACACTCGTCACTAGTAAGGGACCGCAAACTGTGCAATGGTCGCAATACCAGTCGACAACCCTTACCCTAGCGCTTCAGTCTACTTACCATCTAATTCAAGGTCACAGTATGGCTAACAGAGCGACTTGAGTCGGCCGCTGGATGACCGTATTACAGCAC	171
CTTACACTGACAACACTCGTCACTAGTGAAGTGTAGTACTCGGTGCAATGGTCGCAATACCAGTCGACAACCCTTACCCTAGCGCTTCAGTCTACTTACCATCTAAMCGCCCCCTACAGTATGGCTAACAGAGCGACTTGAGTCGGCCGCTGGATGACCGTATTACAGCAC	171
CTTACACTGACAACACTCGTCACTAGTGGAAGCTTCTCCTCTGTGCAATGGTCGCAATACCAGTCGACATTATGCAAATKAGCGCTTCAGTCTACTTACCATCTAAATGACGKCMTCAGTATGGCTAACAGAGCGACTTGAGTCGGCCGCTGGATGACCGTATTACAGCAC	171
CTTACACTGACAACACTCGTCACTAGTAACCATGTTGCCACGGTGCAATGGTCGCAATACCAGTCGACATTATGCAAATKAGCGCTTCAGTCTACTTACCATCTAGCGTGGGAACTCAGTATGGCTAACAGAGCGACTTGAGTCGGCCGCTGGATGACCGTATTACAGCAC	171
CTTACACTGACAACACTCGTCACTAGTGTGTGTCTTAGGGACGTGCAATGGTCGCAATACCAGTCGACATTATGCAAATKAGCGCTTCAGTCTACTTACCATCTAAGTCACGTGACCAGTATGGCTAACAGAGCGACTTGAGTCGGCCGCTGGATGACCGTATTACAGCAC	171
CTTACACTGACAACACTCGTCACTAGTAATGACGAGCGCGATGTGCAATGGTCGCAATACCAGTCGACATTATGCAAATKAGCGCTTCAGTCTACTTACCATCTAMCMCGCCCACTCAGTATGGCTAACAGAGCGACTTGAGTCGGCCGCTGGATGACCGTATTACAGCAC	171
CTTACACTGACAACACTCGTCACTAGTCATGCCGCAAGTACTGTGCAATGGTCGCAATACCAGTCGACATTATGCAAATKAGCGCTTCAGTCTACTTACCATCTAACTTAMACCCACACMCCGGCTAACAGAGCGACTTGAGTCGGCCGCTGGATGACCGTATTACAGCAC	171
CTTACACTGACAACACTCGTCACTAGTTGTACGCGTCTCACAGTGCAATGGTCGCAATACCAGTCGACATTATGCAAATKAGCGCTTCAGTCTACTTACCATCTAACACCCAKACACCGTATGGCTAACAGAGCGACTTGAGTCGGCCGCTGGATGACCGTATTACAGCAC	171
CTTACACTGACAACACTCGTCACTAGTTCTTCAGACAATGAGGTGCAATGGTCGCAATACCAGTCGACATTATGCAAATKAGCGCTTCAGTCTACTTACCATCTAATCCTGCAGGACAGTATGGCTAACAGAGCGACTTGAGTCGGCCGCTGGATGACCGTATTACAGCAC	171
CTTACACTGACAACACTCGTCACTAGTCATGCGGCCACTAATGTGCAATGGTCGCAATACCAGTCGACATTATGCAAATKAGCGCTTCAGTCTACTTACCATCTAACTGMTTACGTMAKCATGGCTAACAGAGCGACTTGAGTCGGCCGCTGGATGACCGTATTACAGCAC	171
CTTACACTGACAACACTCGTCACTAGTAGCGTTGGCTGATGTGTGCAATGGTCGCAATACCAGTCGACATTATGCAAATKAGCGCTTCAGTCTACTTACCATCTAAACAACAACAMCAGTATGGCTAACAGAGCGACTTGAGTCGGCCGCTGGATGACCGTATTACAGCAC	171
CTTACACTGACAACACTCGTCACTAGTATCGAGGCCGATAGCGTGCAATGGTCGCAATACCAGTCGACATTATGCAAATKAGCGCTTCAGTCTACTTACCATCTAAGCTAAGCCGCCAGTATGGCTAACAGAGCGACTTGAGTCGGCCGCTGGATGACCGTATTACAGCAC	171
CTTACACTGACAACACTCGTCACTAGTAGTCTTTAGGCCCAGGTGCAATGGTCGCAATACCAGTCGACATTATGCAAATKAGCGCTTCAGTCTACTTACCATCTAAACGATCCTCACAGTATGGCTAACAGAGCGACTTGAGTCGGCCGCTGGATGACCGTATTACAGCAC	171
CTTACACTGACAACACTCGTCACTAGTTATATCAAGGGACACGTGCAATGGTCGCAATACCAGTCGACATTATGCAAATKAGCGCTTCAGTCTACTTACCATCTAACTGACCTMCCCAGTATGGCTAACAGAGCGACTTGAGTCGGCCGCTGGATGACCGTATTACAGCAC	171
CTTACACTGACAACACTCGTCACTAGTGATCTGGATCAGGTGGTGCAATGGTCGCAATACCAGTCGACATTATGCAAATKAGCGCTTCAGTCTACTTACCATCTAAGTTACCCTGCCAGTATGGCTAACAGAGCGACTTGAGTCGGCCGCTGGATGACCGTATTACAGCAC	171
CTTACACTGACAACACTCGTCACTAGTTACGCTGATGCCAAAGTGCAATGGTCGCAATACCAGTCGACATTATGCAAATKAGCGCTTCAGTCTACTTACCATCTAAKMTAMGCCACCAGTATGGCTAACAGAGCGACTTGAGTCGGCCGCTGGATGACCGTATTACAGCAC	171
CTTACACTGACAACACTCGTCACTAGTATTAGGTGTTCAGGAGTGCAATGGTCGCAATACCAGTCGACATTATGCAAATKAGCGCTTCAGTCTACTTACCATCTAAKAGGCGCAGCCAGTATGGCTAACAGAGCGACTTGAGTCGGCCGCTGGATGACCGTATTACAGCAC	171
CTTACACTGACAACACTCGTCACTAGTATGTAGGAGCACTCGGTGCAATGGTCGCAATACCAGTCGACATTATGCAAATKAGCGCTTCAGTCTACTTACCATCTAAAACGAGGCKKCAGTATGGCTAACAGAGCGACTTGAGTCGGCCGCTGGATGACCGTATTACAGCAC	171
CTTACACTGACAACACTCGTCACTAGTTATCTCAGGTCCATTGTGCAATGGTCGCAATACCAGTCGACATTATGCAAATKAGCGCTTCAGTCTACTTACCATCTAACAGCAAAAATCAGTATGGCTAACAGAGCGACTTGAGTCGGCCGCTGGATGACCGTATTACAGCAC	171
CTTACACTGACAACACTCGTCACTAGTTGCACAGTGGTTCCCGTGCAATGGTCGCAATACCAGTCGACATTATGCAAATKAGCGCTTCAGTCTACTTACCATCTAACAGGTAACAACAGTATGGCTAACAGAGCGACTTGAGTCGGCCGCTGGATGACCGTATTACAGCAC	171
CTTACACTGACAACACTCGTCACTAGTATGTCGGTAATTAGGGTGCAATGGTCGCAATACCAGTCGACATTATGCAAATKAGCGCTTCAGTCTACTTACCATCTAAATCGTACGATCAGTATGGCTAACAGAGCGACTTGAGTCGGCCGCTGGATGACCGTATTACAGCAC	171
CTTACACTGACAACACTCGTCACTAGTCCGGTAGTGGTTCGTGTGCAATGGTCGCAATACCAGTCGACATTATGCAAATKAGCGCTTCAGTCTACTTACCATCTAAGMTAMGCCACCAGTATGGCTAACAGAGCGACTTGAGTCGGCCGCTGGATGACCGTATTACAGCAC	171
CTTACACTGACAACACTCGTCACTAGTTGGATGCTGGTGGCTGTGCAATGGTCGCAATACCAGTCGACATTATGCAAATKAGCGCTTCAGTCTACTTACCATCTAAACCAMTCGGACAGTATGGCTAACAGAGCGACTTGAGTCGGCCGCTGGATGACCGTATTACAGCAC	171
CTTACACTGACAACACTCGTCACTAGTCATCTGACGCACAACGTGCAATGGTCGCAATACCAGTCGACATTATGCAAATKAGCGCTTCAGTCTACTTACCATCTAAMTGTCAATCACAGTATGGCTAACAGAGCGACTTGAGTCGGCCGCTGGATGACCGTATTACAGCAC	171
CTTACACTGACAACACTCGTCACTAGTGGAGAATCAGTTGTCGTGCAATGGTCGCAATACCAGTCGACATTATGCAAATKAGCGCTTCAGTCTACTTACCATCTAACTTKGGMACACTKCCMGGCTAACAGAGCGACTTGAGTCGGCCGCTGGATGACCGTATTACAGCAC	171
CTTACACTGACAACACTCGTCACTAGTCGAGGGACGGTATACGTGCAATGGTCGCAATACCAGTCGACATTATGCAAATKAGCGCTTCAGTCTACTTACCATCTAAGCGCATGCGCCAGTATGGCTAACAGAGCGACTTGAGTCGGCCGCTGGATGACCGTATTACAGCAC	171
CTTACACTGACAACACTCGTCACTAGTTTTGAGCCTCATATGGTGCAATGGTCGCAATACCAGTCGACATTATGCAAATKAGCGCTTCAGTCTACTTACCATCTAACTGGTCAAAGGTCAATGGCTAACAGAGCGACTTGAGTCGGCCGCTGGATGACCGTATTACAGCAC	171
CTTACACTGACAACACTCGTCACTAGTGGAGCTAGTAGATTAGTGCAATGGTCGCAATACCAGTCGACATTATGCAAATKAGCGCTTCAGTCTACTTACCATCTAAACMGGAAGTGCAGTATGGCTAACAGAGCGACTTGAGTCGGCCGCTGGATGACCGTATTACAGCAC	171
CTTACACTGACAACACTCGTCACTAGTCATGCGCGACTTGCTGTGCAATGGTCGCAATACCAGTCGACATTATGCAAATKAGCGCTTCAGTCTACTTACCATCTAACGCCMTGTTGCAGTATGGCTAACAGAGCGACTTGAGTCGGCCGCTGGATGACCGTATTACAGCAC	171
CTTACACTGACAACACTCGTCACTAGTGGCGCATCCTTGACAGTGCAATGGTCGCAATACCAGTCGACATTATGCAAATKAGCGCTTCAGTCTACTTACCATCTAAKCMGGGTAACCAGTATGGCTAACAGAGCGACTTGAGTCGGCCGCTGGATGACCGTATTACAGCAC	171
CTTACACTGACAACACTCGTCACTAGTGCTATTGAAACCAAGGTGCAATGGTCGCAATACCAGTCGACATTATGCAAATKAGCGCTTCAGTCTACTTACCATCTAACTTTCACTCACTACGAGGCTAACAGAGCGACTTGAGTCGGCCGCTGGATGACCGTATTACAGCAC	171
CTTACACTGACAACACTCGTCACTAGTCGGAACGTAGTGCCTGTGCAATGGTCGCAATACCAGTCGACATTATGCAAATKAGCGCTTCAGTCTACTTACCATCTAACGGCGCTAGCCAGTATGGCTAACAGAGCGACTTGAGTCGGCCGCTGGATGACCGTATTACAGCAC	171
CTTACACTGACAACACTCGTCACTAGTAATATAGGTAGCTGGGTGCAATGGTCGCAATACCAGTCGACATTATGCAAATKAGCGCTTCAGTCTACTTACCATCTAAGGTTCGAACCCAGTATGGCTAACAGAGCGACTTGAGTCGGCCGCTGGATGACCGTATTACAGCAC	171
CTTACACTGACAACACTCGTCACTAGTGGCGTTACCGAGTAGGTGCAATGGTCGCAATACCAGTCGACATTATGCAAATKAGCGCTTCAGTCTACTTACCATCTAAGCTGCGCCACCAGTATGGCTAACAGAGCGACTTGAGTCGGCCGCTGGATGACCGTATTACAGCAC	171
CTTACACTGACAACACTCGTCACTAGTGGGAATGTGGTCATGGTGCAATGGTCGCAATACCAGTCGACATTATGCAAATKAGCGCTTCAGTCTACTTACCATCTAACACCCTTACCCTGTATGGCTAACAGAGCGACTTGAGTCGGCCGCTGGATGACCGTATTACAGCAC	171
CTTACACTGACAACACTCGTCACTAGTGACCCTTGTTACGTTGTGCAATGGTCGCAATACCAGTCGACATTATGCAAATKAGCGCTTCAGTCTACTTACCATCTAATATGCAAATKCAGTATGGCTAACAGAGCGACTTGAGTCGGCCGCTGGATGACCGTATTACAGCAC	171
CTTACACTGACAACACTCGTCACTAGTAGCTGTTTGGCAGTTGTGCAATGGTCGCAATACCAGTCGACATTATGCAAATKAGCGCTTCAGTCTACTTACCATCTAACTGCCTGAGGCAGTATGGCTAACAGAGCGACTTGAGTCGGCCGCTGGATGACCGTATTACAGCAC	171
CTTACACTGACAACACTCGTCACTAGTTTGCCAGCTGGCCTTGTGCAATGGTCGCAATACCAGTCGACATTATGCAAATKAGCGCTTCAGTCTACTTACCATCTAACCCCCCGCTGCAGTATGGCTAACAGAGCGACTTGAGTCGGCCGCTGGATGACCGTATTACAGCAC	171
CTTACACTGACAACACTCGTCACTAGTGCTCTTGAGTTCGCAGTGCAATGGTCGCAATACCAGTCGACATTATGCAAATKAGCGCTTCAGTCTACTTACCATCTAACGGGGAATCCCCGTATGGCTAACAGAGCGACTTGAGTCGGCCGCTGGATGACCGTATTACAGCAC	171
CTTACACTGACAACACTCGTCACTAGTTGCTTTGTGCTAACTGTGCAATGGTCGCAATACCAGTCGACATTATGCAAATKAGCGCTTCAGTCTACTTACCATCTAAACCMCGCCCMCAGTATGGCTAACAGAGCGACTTGAGTCGGCCGCTGGATGACCGTATTACAGCAC	171
CTTACACTGACAACACTCGTCACTAGTTCGAAGCCCTTCCTGGTGCAATGGTCGCAATACCAGTCGACATTATGCAAATKAGCGCTTCAGTCTACTTACCATCTAACCATATATGGCAGTATGGCTAACAGAGCGACTTGAGTCGGCCGCTGGATGACCGTATTACAGCAC	171
CTTACACTGACAACACTCGTCACTAGTTTAACCGGACTTTGTGTGCAATGGTCGCAATACCAGTCGACATTATGCAAATKAGCGCTTCAGTCTACTTACCATCTAATTCAAGGTCACAGTATGGCTAACAGAGCGACTTGAGTCGGCCGCTGGATGACCGTATTACAGCAC	171
CTTACACTGACAACACTCGTCACTAGTGGTGACATACTGCTAGTGCAATGGTCGCAATACCAGTCGACATTATGCAAATKAGCGCTTCAGTCTACTTACCATCTAAMCGCCCCCTACAGTATGGCTAACAGAGCGACTTGAGTCGGCCGCTGGATGACCGTATTACAGCAC	171
CTTACACTGACAACACTCGTCACTAGTGATAACTCTTACGCGGTGCAATGGTCGCAATACCAGTCGACATGCCTGAGGCAAGCGCTTCAGTCTACTTACCATCTAAATGACGKCMTCAGTATGGCTAACAGAGCGACTTGAGTCGGCCGCTGGATGACCGTATTACAGCAC	171
CTTACACTGACAACACTCGTCACTAGTTTCTATCTCACCTCGGTGCAATGGTCGCAATACCAGTCGACATGCCTGAGGCAAGCGCTTCAGTCTACTTACCATCTAGCGTGGGAACTCAGTATGGCTAACAGAGCGACTTGAGTCGGCCGCTGGATGACCGTATTACAGCAC	171
CTTACACTGACAACACTCGTCACTAGTCATTTAGGGCTAGACGTGCAATGGTCGCAATACCAGTCGACATGCCTGAGGCAAGCGCTTCAGTCTACTTACCATCTAAGTCACGTGACCAGTATGGCTAACAGAGCGACTTGAGTCGGCCGCTGGATGACCGTATTACAGCAC	171
CTTACACTGACAACACTCGTCACTAGTTGTGCACGTGTTAGGGTGCAATGGTCGCAATACCAGTCGACATGCCTGAGGCAAGCGCTTCAGTCTACTTACCATCTAMCMCGCCCACTCAGTATGGCTAACAGAGCGACTTGAGTCGGCCGCTGGATGACCGTATTACAGCAC	171
CTTACACTGACAACACTCGTCACTAGTCTAAAGGGAGAATCTGTGCAATGGTCGCAATACCAGTCGACATGCCTGAGGCAAGCGCTTCAGTCTACTTACCATCTAACTTAMACCCACACMCCGGCTAACAGAGCGACTTGAGTCGGCCGCTGGATGACCGTATTACAGCAC	171
CTTACACTGACAACACTCGTCACTAGTCAATCAAAGCGCGCAGTGCAATGGTCGCAATACCAGTCGACATGCCTGAGGCAAGCGCTTCAGTCTACTTACCATCTAACACCCAKACACCGTATGGCTAACAGAGCGACTTGAGTCGGCCGCTGGATGACCGTATTACAGCAC	171
CTTACACTGACAACACTCGTCACTAGTACGCGAGGATTGACCGTGCAATGGTCGCAATACCAGTCGACATGCCTGAGGCAAGCGCTTCAGTCTACTTACCATCTAATCCTGCAGGACAGTATGGCTAACAGAGCGACTTGAGTCGGCCGCTGGATGACCGTATTACAGCAC	171
CTTACACTGACAACACTCGTCACTAGTGACCCGTTATCTGCCGTGCAATGGTCGCAATACCAGTCGACATGCCTGAGGCAAGCGCTTCAGTCTACTTACCATCTAACTGMTTACGTMAKCATGGCTAACAGAGCGACTTGAGTCGGCCGCTGGATGACCGTATTACAGCAC	171
CTTACACTGACAACACTCGTCACTAGTAGAGCATGAGGGCATGTGCAATGGTCGCAATACCAGTCGACATGCCTGAGGCAAGCGCTTCAGTCTACTTACCATCTAAACAACAACAMCAGTATGGCTAACAGAGCGACTTGAGTCGGCCGCTGGATGACCGTATTACAGCAC	171
CTTACACTGACAACACTCGTCACTAGTACATCCCGAGTGAAGGTGCAATGGTCGCAATACCAGTCGACATGCCTGAGGCAAGCGCTTCAGTCTACTTACCATCTAAGCTAAGCCGCCAGTATGGCTAACAGAGCGACTTGAGTCGGCCGCTGGATGACCGTATTACAGCAC	171
CTTACACTGACAACACTCGTCACTAGTACACTATTCTAGCCCGTGCAATGGTCGCAATACCAGTCGACATGCCTGAGGCAAGCGCTTCAGTCTACTTACCATCTAAACGATCCTCACAGTATGGCTAACAGAGCGACTTGAGTCGGCCGCTGGATGACCGTATTACAGCAC	171
CTTACACTGACAACACTCGTCACTAGTGTAACAGTGGATAGAGTGCAATGGTCGCAATACCAGTCGACATGCCTGAGGCAAGCGCTTCAGTCTACTTACCATCTAACTGACCTMCCCAGTATGGCTAACAGAGCGACTTGAGTCGGCCGCTGGATGACCGTATTACAGCAC	171
CTTACACTGACAACACTCGTCACTAGTTACTGGAGTATCGAAGTGCAATGGTCGCAATACCAGTCGACATGCCTGAGGCAAGCGCTTCAGTCTACTTACCATCTAAGTTACCCTGCCAGTATGGCTAACAGAGCGACTTGAGTCGGCCGCTGGATGACCGTATTACAGCAC	171
CTTACACTGACAACACTCGTCACTAGTCTTCACAGGAGCATAGTGCAATGGTCGCAATACCAGTCGACATGCCTGAGGCAAGCGCTTCAGTCTACTTACCATCTAAKMTAMGCCACCAGTATGGCTAACAGAGCGACTTGAGTCGGCCGCTGGATGACCGTATTACAGCAC	171
CTTACACTGACAACACTCGTCACTAGTCATCTCGCGCTACACGTGCAATGGTCGCAATACCAGTCGACATGCCTGAGGCAAGCGCTTCAGTCTACTTACCATCTAAKAGGCGCAGCCAGTATGGCTAACAGAGCGACTTGAGTCGGCCGCTGGATGACCGTATTACAGCAC	171
CTTACACTGACAACACTCGTCACTAGTATGACGTTGTCTGGAGTGCAATGGTCGCAATACCAGTCGACATGCCTGAGGCAAGCGCTTCAGTCTACTTACCATCTAAAACGAGGCKKCAGTATGGCTAACAGAGCGACTTGAGTCGGCCGCTGGATGACCGTATTACAGCAC	171
CTTACACTGACAACACTCGTCACTAGTATACCGATTAGACGCGTGCAATGGTCGCAATACCAGTCGACATGCCTGAGGCAAGCGCTTCAGTCTACTTACCATCTAACAGCAAAAATCAGTATGGCTAACAGAGCGACTTGAGTCGGCCGCTGGATGACCGTATTACAGCAC	171
CTTACACTGACAACACTCGTCACTAGTCAAGGCCGAAATTAGGTGCAATGGTCGCAATACCAGTCGACATGCCTGAGGCAAGCGCTTCAGTCTACTTACCATCTAACAGGTAACAACAGTATGGCTAACAGAGCGACTTGAGTCGGCCGCTGGATGACCGTATTACAGCAC	171
CTTACACTGACAACACTCGTCACTAGTCTTGGATAGCGCCAAGTGCAATGGTCGCAATACCAGTCGACATGCCTGAGGCAAGCGCTTCAGTCTACTTACCATCTAAATCGTACGATCAGTATGGCTAACAGAGCGACTTGAGTCGGCCGCTGGATGACCGTATTACAGCAC	171
CTTACACTGACAACACTCGTCACTAGTCACAGTACGATCCGCGTGCAATGGTCGCAATACCAGTCGACATGCCTGAGGCAAGCGCTTCAGTCTACTTACCATCTAAGMTAMGCCACCAGTATGGCTAACAGAGCGACTTGAGTCGGCCGCTGGATGACCGTATTACAGCAC	171
CTTACACTGACAACACTCGTCACTAGTTTGGATACGTGCTCAGTGCAATGGTCGCAATACCAGTCGACATGCCTGAGGCAAGCGCTTCAGTCTACTTACCATCTAAACCAMTCGGACAGTATGGCTAACAGAGCGACTTGAGTCGGCCGCTGGATGACCGTATTACAGCAC	171
CTTACACTGACAACACTCGTCACTAGTAGCGCTTAAACGCTAGTGCAATGGTCGCAATACCAGTCGACATGCCTGAGGCAAGCGCTTCAGTCTACTTACCATCTAAMTGTCAATCACAGTATGGCTAACAGAGCGACTTGAGTCGGCCGCTGGATGACCGTATTACAGCAC	171
CTTACACTGACAACACTCGTCACTAGTACGTCTCTGCATTATGTGCAATGGTCGCAATACCAGTCGACATGCCTGAGGCAAGCGCTTCAGTCTACTTACCATCTAACTTKGGMACACTKCCMGGCTAACAGAGCGACTTGAGTCGGCCGCTGGATGACCGTATTACAGCAC	171
CTTACACTGACAACACTCGTCACTAGTCTCATAATTTGCCCAGTGCAATGGTCGCAATACCAGTCGACATGCCTGAGGCAAGCGCTTCAGTCTACTTACCATCTAAGCGCATGCGCCAGTATGGCTAACAGAGCGACTTGAGTCGGCCGCTGGATGACCGTATTACAGCAC	171
CTTACACTGACAACACTCGTCACTAGTATGGTGGTCGTGAAGGTGCAATGGTCGCAATACCAGTCGACATGCCTGAGGCAAGCGCTTCAGTCTACTTACCATCTAACTGGTCAAAGGTCAATGGCTAACAGAGCGACTTGAGTCGGCCGCTGGATGACCGTATTACAGCAC	171
CTTACACTGACAACACTCGTCACTAGTTATGACGTGAACCGAGTGCAATGGTCGCAATACCAGTCGACATGCCTGAGGCAAGCGCTTCAGTCTACTTACCATCTAAACMGGAAGTGCAGTATGGCTAACAGAGCGACTTGAGTCGGCCGCTGGATGACCGTATTACAGCAC	171
CTTACACTGACAACACTCGTCACTAGTAAGGTGGAATTGTCTGTGCAATGGTCGCAATACCAGTCGACATGCCTGAGGCAAGCGCTTCAGTCTACTTACCATCTAACGCCMTGTTGCAGTATGGCTAACAGAGCGACTTGAGTCGGCCGCTGGATGACCGTATTACAGCAC	171
CTTACACTGACAACACTCGTCACTAGTAAGGTGACCCTGAGTGTGCAATGGTCGCAATACCAGTCGACATGCCTGAGGCAAGCGCTTCAGTCTACTTACCATCTAAKCMGGGTAACCAGTATGGCTAACAGAGCGACTTGAGTCGGCCGCTGGATGACCGTATTACAGCAC	171
CTTACACTGACAACACTCGTCACTAGTGCGTGTAATCTGGAGGTGCAATGGTCGCAATACCAGTCGACATGCCTGAGGCAAGCGCTTCAGTCTACTTACCATCTAACTTTCACTCACTACGAGGCTAACAGAGCGACTTGAGTCGGCCGCTGGATGACCGTATTACAGCAC	171
CTTACACTGACAACACTCGTCACTAGTGGAGATTCGAAAGGTGTGCAATGGTCGCAATACCAGTCGACATGCCTGAGGCAAGCGCTTCAGTCTACTTACCATCTAACGGCGCTAGCCAGTATGGCTAACAGAGCGACTTGAGTCGGCCGCTGGATGACCGTATTACAGCAC	171
CTTACACTGACAACACTCGTCACTAGTGGTCTAAGTCCGTGTGTGCAATGGTCGCAATACCAGTCGACATGCCTGAGGCAAGCGCTTCAGTCTACTTACCATCTAAGGTTCGAACCCAGTATGGCTAACAGAGCGACTTGAGTCGGCCGCTGGATGACCGTATTACAGCAC	171
CTTACACTGACAACACTCGTCACTAGTGTTGGTCGATGTCGTGTGCAATGGTCGCAATACCAGTCGACATGCCTGAGGCAAGCGCTTCAGTCTACTTACCATCTAAGCTGCGCCACCAGTATGGCTAACAGAGCGACTTGAGTCGGCCGCTGGATGACCGTATTACAGCAC	171
CTTACACTGACAACACTCGTCACTAGTCGCTTTAGGAGCGCAGTGCAATGGTCGCAATACCAGTCGACATGCCTGAGGCAAGCGCTTCAGTCTACTTACCATCTAACACCCTTACCCTGTATGGCTAACAGAGCGACTTGAGTCGGCCGCTGGATGACCGTATTACAGCAC	171
CTTACACTGACAACACTCGTCACTAGTTTGTGCTGGGAAGCCGTGCAATGGTCGCAATACCAGTCGACATGCCTGAGGCAAGCGCTTCAGTCTACTTACCATCTAATATGCAAATKCAGTATGGCTAACAGAGCGACTTGAGTCGGCCGCTGGATGACCGTATTACAGCAC	171
CTTACACTGACAACACTCGTCACTAGTATTCTTTACTGGGCTGTGCAATGGTCGCAATACCAGTCGACATGCCTGAGGCAAGCGCTTCAGTCTACTTACCATCTAACTGCCTGAGGCAGTATGGCTAACAGAGCGACTTGAGTCGGCCGCTGGATGACCGTATTACAGCAC	171
CTTACACTGACAACACTCGTCACTAGTCCAAAGGGAAGGGCAGTGCAATGGTCGCAATACCAGTCGACATGCCTGAGGCAAGCGCTTCAGTCTACTTACCATCTAACCCCCCGCTGCAGTATGGCTAACAGAGCGACTTGAGTCGGCCGCTGGATGACCGTATTACAGCAC	171
CTTACACTGACAACACTCGTCACTAGTGCAATAATAAAGGCGGTGCAATGGTCGCAATACCAGTCGACATGCCTGAGGCAAGCGCTTCAGTCTACTTACCATCTAACGGGGAATCCCCGTATGGCTAACAGAGCGACTTGAGTCGGCCGCTGGATGACCGTATTACAGCAC	171
CTTACACTGACAACACTCGTCACTAGTTAACCCAGGCGTTTGGTGCAATGGTCGCAATACCAGTCGACATGCCTGAGGCAAGCGCTTCAGTCTACTTACCATCTAAACCMCGCCCMCAGTATGGCTAACAGAGCGACTTGAGTCGGCCGCTGGATGACCGTATTACAGCAC	171
CTTACACTGACAACACTCGTCACTAGTAACACTGCCTCGCCTGTGCAATGGTCGCAATACCAGTCGACATGCCTGAGGCAAGCGCTTCAGTCTACTTACCATCTAACCATATATGGCAGTATGGCTAACAGAGCGACTTGAGTCGGCCGCTGGATGACCGTATTACAGCAC	171
CTTACACTGACAACACTCGTCACTAGTCAGACAAAGTGTATCGTGCAATGGTCGCAATACCAGTCGACATGCCTGAGGCAAGCGCTTCAGTCTACTTACCATCTAATTCAAGGTCACAGTATGGCTAACAGAGCGACTTGAGTCGGCCGCTGGATGACCGTATTACAGCAC	171
CTTACACTGACAACACTCGTCACTAGTGGCTTCCAATGGAGAGTGCAATGGTCGCAATACCAGTCGACATGCCTGAGGCAAGCGCTTCAGTCTACTTACCATCTAAMCGCCCCCTACAGTATGGCTAACAGAGCGACTTGAGTCGGCCGCTGGATGACCGTATTACAGCAC	171
CTTACACTGACAACACTCGTCACTAGTTGTTGCTACAAGATGGTGCAATGGTCGCAATACCAGTCGACATCCCCCCGCTGAGCGCTTCAGTCTACTTACCATCTAAATGACGKCMTCAGTATGGCTAACAGAGCGACTTGAGTCGGCCGCTGGATGACCGTATTACAGCAC	171
CTTACACTGACAACACTCGTCACTAGTCGTGTGTTACCCTGTGTGCAATGGTCGCAATACCAGTCGACATCCCCCCGCTGAGCGCTTCAGTCTACTTACCATCTAGCGTGGGAACTCAGTATGGCTAACAGAGCGACTTGAGTCGGCCGCTGGATGACCGTATTACAGCAC	171
CTTACACTGACAACACTCGTCACTAGTACAAGCCAGAGTATGGTGCAATGGTCGCAATACCAGTCGACATCCCCCCGCTGAGCGCTTCAGTCTACTTACCATCTAAGTCACGTGACCAGTATGGCTAACAGAGCGACTTGAGTCGGCCGCTGGATGACCGTATTACAGCAC	171
CTTACACTGACAACACTCGTCACTAGTCACCTAAGCTGGTAAGTGCAATGGTCGCAATACCAGTCGACATCCCCCCGCTGAGCGCTTCAGTCTACTTACCATCTAMCMCGCCCACTCAGTATGGCTAACAGAGCGACTTGAGTCGGCCGCTGGATGACCGTATTACAGCAC	171
CTTACACTGACAACACTCGTCACTAGTTGTCTGCTTCGAAACGTGCAATGGTCGCAATACCAGTCGACATCCCCCCGCTGAGCGCTTCAGTCTACTTACCATCTAACTTAMACCCACACMCCGGCTAACAGAGCGACTTGAGTCGGCCGCTGGATGACCGTATTACAGCAC	171
CTTACACTGACAACACTCGTCACTAGTCATGGTGTGCGGAATGTGCAATGGTCGCAATACCAGTCGACATCCCCCCGCTGAGCGCTTCAGTCTACTTACCATCTAACACCCAKACACCGTATGGCTAACAGAGCGACTTGAGTCGGCCGCTGGATGACCGTATTACAGCAC	171
CTTACACTGACAACACTCGTCACTAGTGACAATAGGATGACAGTGCAATGGTCGCAATACCAGTCGACATCCCCCCGCTGAGCGCTTCAGTCTACTTACCATCTAATCCTGCAGGACAGTATGGCTAACAGAGCGACTTGAGTCGGCCGCTGGATGACCGTATTACAGCAC	171
CTTACACTGACAACACTCGTCACTAGTCGTAGTATGTAGAGTGTGCAATGGTCGCAATACCAGTCGACATCCCCCCGCTGAGCGCTTCAGTCTACTTACCATCTAACTGMTTACGTMAKCATGGCTAACAGAGCGACTTGAGTCGGCCGCTGGATGACCGTATTACAGCAC	171
CTTACACTGACAACACTCGTCACTAGTTAACCTGCAGTGATAGTGCAATGGTCGCAATACCAGTCGACATCCCCCCGCTGAGCGCTTCAGTCTACTTACCATCTAAACAACAACAMCAGTATGGCTAACAGAGCGACTTGAGTCGGCCGCTGGATGACCGTATTACAGCAC	171
CTTACACTGACAACACTCGTCACTAGTAAGGTGAAGACTCACGTGCAATGGTCGCAATACCAGTCGACATCCCCCCGCTGAGCGCTTCAGTCTACTTACCATCTAAGCTAAGCCGCCAGTATGGCTAACAGAGCGACTTGAGTCGGCCGCTGGATGACCGTATTACAGCAC	171
CTTACACTGACAACACTCGTCACTAGTATCTACTGCGGTGATGTGCAATGGTCGCAATACCAGTCGACATCCCCCCGCTGAGCGCTTCAGTCTACTTACCATCTAAACGATCCTCACAGTATGGCTAACAGAGCGACTTGAGTCGGCCGCTGGATGACCGTATTACAGCAC	171
CTTACACTGACAACACTCGTCACTAGTTGTTGCCGACTATCAGTGCAATGGTCGCAATACCAGTCGACATCCCCCCGCTGAGCGCTTCAGTCTACTTACCATCTAACTGACCTMCCCAGTATGGCTAACAGAGCGACTTGAGTCGGCCGCTGGATGACCGTATTACAGCAC	171
CTTACACTGACAACACTCGTCACTAGTGCCGAGTAAACCAAAGTGCAATGGTCGCAATACCAGTCGACATCCCCCCGCTGAGCGCTTCAGTCTACTTACCATCTAAGTTACCCTGCCAGTATGGCTAACAGAGCGACTTGAGTCGGCCGCTGGATGACCGTATTACAGCAC	171
CTTACACTGACAACACTCGTCACTAGTCACCATTCCGATAAGGTGCAATGGTCGCAATACCAGTCGACATCCCCCCGCTGAGCGCTTCAGTCTACTTACCATCTAAKMTAMGCCACCAGTATGGCTAACAGAGCGACTTGAGTCGGCCGCTGGATGACCGTATTACAGCAC	171
CTTACACTGACAACACTCGTCACTAGTAATGAACGGCACAATGTGCAATGGTCGCAATACCAGTCGACATCCCCCCGCTGAGCGCTTCAGTCTACTTACCATCTAAKAGGCGCAGCCAGTATGGCTAACAGAGCGACTTGAGTCGGCCGCTGGATGACCGTATTACAGCAC	171
CTTACACTGACAACACTCGTCACTAGTGGCACACGGTTTGTTGTGCAATGGTCGCAATACCAGTCGACATCCCCCCGCTGAGCGCTTCAGTCTACTTACCATCTAAAACGAGGCKKCAGTATGGCTAACAGAGCGACTTGAGTCGGCCGCTGGATGACCGTATTACAGCAC	171
CTTACACTGACAACACTCGTCACTAGTCCGAGCTTATGTTCGGTGCAATGGTCGCAATACCAGTCGACATCCCCCCGCTGAGCGCTTCAGTCTACTTACCATCTAACAGCAAAAATCAGTATGGCTAACAGAGCGACTTGAGTCGGCCGCTGGATGACCGTATTACAGCAC	171
CTTACACTGACAACACTCGTCACTAGTGAGCGTGAATTCTCCGTGCAATGGTCGCAATACCAGTCGACATCCCCCCGCTGAGCGCTTCAGTCTACTTACCATCTAACAGGTAACAACAGTATGGCTAACAGAGCGACTTGAGTCGGCCGCTGGATGACCGTATTACAGCAC	171
CTTACACTGACAACACTCGTCACTAGTCGATCCTGAAACGGTGTGCAATGGTCGCAATACCAGTCGACATCCCCCCGCTGAGCGCTTCAGTCTACTTACCATCTAAATCGTACGATCAGTATGGCTAACAGAGCGACTTGAGTCGGCCGCTGGATGACCGTATTACAGCAC	171
CTTACACTGACAACACTCGTCACTAGTTTCGTTCTTTCGTCTGTGCAATGGTCGCAATACCAGTCGACATCCCCCCGCTGAGCGCTTCAGTCTACTTACCATCTAAGMTAMGCCACCAGTATGGCTAACAGAGCGACTTGAGTCGGCCGCTGGATGACCGTATTACAGCAC	171
CTTACACTGACAACACTCGTCACTAGTCATAGGTGCTTTGTCGTGCAATGGTCGCAATACCAGTCGACATCCCCCCGCTGAGCGCTTCAGTCTACTTACCATCTAAACCAMTCGGACAGTATGGCTAACAGAGCGACTTGAGTCGGCCGCTGGATGACCGTATTACAGCAC	171
CTTACACTGACAACACTCGTCACTAGTGTACACCATAGCCTAGTGCAATGGTCGCAATACCAGTCGACATCCCCCCGCTGAGCGCTTCAGTCTACTTACCATCTAAMTGTCAATCACAGTATGGCTAACAGAGCGACTTGAGTCGGCCGCTGGATGACCGTATTACAGCAC	171
CTTACACTGACAACACTCGTCACTAGTGAGAGCAATCGTAGGGTGCAATGGTCGCAATACCAGTCGACATCCCCCCGCTGAGCGCTTCAGTCTACTTACCATCTAACTTKGGMACACTKCCMGGCTAACAGAGCGACTTGAGTCGGCCGCTGGATGACCGTATTACAGCAC	171
CTTACACTGACAACACTCGTCACTAGTGTGCCATGCCACAACGTGCAATGGTCGCAATACCAGTCGACATCCCCCCGCTGAGCGCTTCAGTCTACTTACCATCTAAGCGCATGCGCCAGTATGGCTAACAGAGCGACTTGAGTCGGCCGCTGGATGACCGTATTACAGCAC	171
CTTACACTGACAACACTCGTCACTAGTGAATCTAGCTATGCGGTGCAATGGTCGCAATACCAGTCGACATCCCCCCGCTGAGCGCTTCAGTCTACTTACCATCTAACTGGTCAAAGGTCAATGGCTAACAGAGCGACTTGAGTCGGCCGCTGGATGACCGTATTACAGCAC	171
CTTACACTGACAACACTCGTCACTAGTGCTGCCAACCTTATGGTGCAATGGTCGCAATACCAGTCGACATCCCCCCGCTGAGCGCTTCAGTCTACTTACCATCTAAACMGGAAGTGCAGTATGGCTAACAGAGCGACTTGAGTCGGCCGCTGGATGACCGTATTACAGCAC	171
CTTACACTGACAACACTCGTCACTAGTACGATTCCGGGACCTGTGCAATGGTCGCAATACCAGTCGACATCCCCCCGCTGAGCGCTTCAGTCTACTTACCATCTAACGCCMTGTTGCAGTATGGCTAACAGAGCGACTTGAGTCGGCCGCTGGATGACCGTATTACAGCAC	171
CTTACACTGACAACACTCGTCACTAGTTACCGTCTCATATCAGTGCAATGGTCGCAATACCAGTCGACATCCCCCCGCTGAGCGCTTCAGTCTACTTACCATCTAAKCMGGGTAACCAGTATGGCTAACAGAGCGACTTGAGTCGGCCGCTGGATGACCGTATTACAGCAC	171
CTTACACTGACAACACTCGTCACTAGTTGGGAAGATCTCCCAGTGCAATGGTCGCAATACCAGTCGACATCCCCCCGCTGAGCGCTTCAGTCTACTTACCATCTAACTTTCACTCACTACGAGGCTAACAGAGCGACTTGAGTCGGCCGCTGGATGACCGTATTACAGCAC	171
CTTACACTGACAACACTCGTCACTAGTGCTACTGAAAGGACGGTGCAATGGTCGCAATACCAGTCGACATCCCCCCGCTGAGCGCTTCAGTCTACTTACCATCTAACGGCGCTAGCCAGTATGGCTAACAGAGCGACTTGAGTCGGCCGCTGGATGACCGTATTACAGCAC	171
CTTACACTGACAACACTCGTCACTAGTCTAAAGTAGGTAGCTGTGCAATGGTCGCAATACCAGTCGACATCCCCCCGCTGAGCGCTTCAGTCTACTTACCATCTAAGGTTCGAACCCAGTATGGCTAACAGAGCGACTTGAGTCGGCCGCTGGATGACCGTATTACAGCAC	171
CTTACACTGACAACACTCGTCACTAGTATTTATCAGCCTCTGGTGCAATGGTCGCAATACCAGTCGACATCCCCCCGCTGAGCGCTTCAGTCTACTTACCATCTAAGCTGCGCCACCAGTATGGCTAACAGAGCGACTTGAGTCGGCCGCTGGATGACCGTATTACAGCAC	171
CTTACACTGACAACACTCGTCACTAGTAGTCACCTGGCGACTGTGCAATGGTCGCAATACCAGTCGACATCCCCCCGCTGAGCGCTTCAGTCTACTTACCATCTAACACCCTTACCCTGTATGGCTAACAGAGCGACTTGAGTCGGCCGCTGGATGACCGTATTACAGCAC	171
CTTACACTGACAACACTCGTCACTAGTTCGTTGAATGTAACCGTGCAATGGTCGCAATACCAGTCGACATCCCCCCGCTGAGCGCTTCAGTCTACTTACCATCTAATATGCAAATKCAGTATGGCTAACAGAGCGACTTGAGTCGGCCGCTGGATGACCGTATTACAGCAC	171
CTTACACTGACAACACTCGTCACTAGTCCTGCAATTCCTGATGTGCAATGGTCGCAATACCAGTCGACATCCCCCCGCTGAGCGCTTCAGTCTACTTACCATCTAACTGCCTGAGGCAGTATGGCTAACAGAGCGACTTGAGTCGGCCGCTGGATGACCGTATTACAGCAC	171
CTTACACTGACAACACTCGTCACTAGTACTACGTCCAGCGATGTGCAATGGTCGCAATACCAGTCGACATCCCCCCGCTGAGCGCTTCAGTCTACTTACCATCTAACCCCCCGCTGCAGTATGGCTAACAGAGCGACTTGAGTCGGCCGCTGGATGACCGTATTACAGCAC	171
CTTACACTGACAACACTCGTCACTAGTAGATGATCAGTGTCAGTGCAATGGTCGCAATACCAGTCGACATCCCCCCGCTGAGCGCTTCAGTCTACTTACCATCTAACGGGGAATCCCCGTATGGCTAACAGAGCGACTTGAGTCGGCCGCTGGATGACCGTATTACAGCAC	171
CTTACACTGACAACACTCGTCACTAGTAACCAGAGTGTTTAGGTGCAATGGTCGCAATACCAGTCGACATCCCCCCGCTGAGCGCTTCAGTCTACTTACCATCTAAACCMCGCCCMCAGTATGGCTAACAGAGCGACTTGAGTCGGCCGCTGGATGACCGTATTACAGCAC	171
CTTACACTGACAACACTCGTCACTAGTTCCGTTCCTTTCGGTGTGCAATGGTCGCAATACCAGTCGACATCCCCCCGCTGAGCGCTTCAGTCTACTTACCATCTAACCATATATGGCAGTATGGCTAACAGAGCGACTTGAGTCGGCCGCTGGATGACCGTATTACAGCAC	171
CTTACACTGACAACACTCGTCACTAGTCCTACTGCCTTCTTGGTGCAATGGTCGCAATACCAGTCGACATCCCCCCGCTGAGCGCTTCAGTCTACTTACCATCTAATTCAAGGTCACAGTATGGCTAACAGAGCGACTTGAGTCGGCCGCTGGATGACCGTATTACAGCAC	171
CTTACACTGACAACACTCGTCACTAGTTTCGGCCTAAGCAACGTGCAATGGTCGCAATACCAGTCGACATCCCCCCGCTGAGCGCTTCAGTCTACTTACCATCTAAMCGCCCCCTACAGTATGGCTAACAGAGCGACTTGAGTCGGCCGCTGGATGACCGTATTACAGCAC	171
CTTACACTGACAACACTCGTCACTAGTGGGTACAGGCATCCTGTGCAATGGTCGCAATACCAGTCGACAGGGGAATCCCCAGCGCTTCAGTCTACTTACCATCTAAATGACGKCMTCAGTATGGCTAACAGAGCGACTTGAGTCGGCCGCTGGATGACCGTATTACAGCAC	171
CTTACACTGACAACACTCGTCACTAGTCGGGAACATGCATTGGTGCAATGGTCGCAATACCAGTCGACAGGGGAATCCCCAGCGCTTCAGTCTACTTACCATCTAGCGTGGGAACTCAGTATGGCTAACAGAGCGACTTGAGTCGGCCGCTGGATGACCGTATTACAGCAC	171
CTTACACTGACAACACTCGTCACTAGTGACTCAATCGTGTACGTGCAATGGTCGCAATACCAGTCGACAGGGGAATCCCCAGCGCTTCAGTCTACTTACCATCTAAGTCACGTGACCAGTATGGCTAACAGAGCGACTTGAGTCGGCCGCTGGATGACCGTATTACAGCAC	171
CTTACACTGACAACACTCGTCACTAGTATACTTGCCACTGGAGTGCAATGGTCGCAATACCAGTCGACAGGGGAATCCCCAGCGCTTCAGTCTACTTACCATCTAMCMCGCCCACTCAGTATGGCTAACAGAGCGACTTGAGTCGGCCGCTGGATGACCGTATTACAGCAC	171
CTTACACTGACAACACTCGTCACTAGTTCCCAGGTGGTTTAGGTGCAATGGTCGCAATACCAGTCGACAGGGGAATCCCCAGCGCTTCAGTCTACTTACCATCTAACTTAMACCCACACMCCGGCTAACAGAGCGACTTGAGTCGGCCGCTGGATGACCGTATTACAGCAC	171
CTTACACTGACAACACTCGTCACTAGTTTGAGTGGTGTCCGGGTGCAATGGTCGCAATACCAGTCGACAGGGGAATCCCCAGCGCTTCAGTCTACTTACCATCTAACACCCAKACACCGTATGGCTAACAGAGCGACTTGAGTCGGCCGCTGGATGACCGTATTACAGCAC	171
CTTACACTGACAACACTCGTCACTAGTACAACGGAGGGAGATGTGCAATGGTCGCAATACCAGTCGACAGGGGAATCCCCAGCGCTTCAGTCTACTTACCATCTAATCCTGCAGGACAGTATGGCTAACAGAGCGACTTGAGTCGGCCGCTGGATGACCGTATTACAGCAC	171
CTTACACTGACAACACTCGTCACTAGTATAAGCATCATGGGCGTGCAATGGTCGCAATACCAGTCGACAGGGGAATCCCCAGCGCTTCAGTCTACTTACCATCTAACTGMTTACGTMAKCATGGCTAACAGAGCGACTTGAGTCGGCCGCTGGATGACCGTATTACAGCAC	171
CTTACACTGACAACACTCGTCACTAGTCAGTGAATGGACACAGTGCAATGGTCGCAATACCAGTCGACAGGGGAATCCCCAGCGCTTCAGTCTACTTACCATCTAAACAACAACAMCAGTATGGCTAACAGAGCGACTTGAGTCGGCCGCTGGATGACCGTATTACAGCAC	171
CTTACACTGACAACACTCGTCACTAGTTGAACATAGACCCGCGTGCAATGGTCGCAATACCAGTCGACAGGGGAATCCCCAGCGCTTCAGTCTACTTACCATCTAAGCTAAGCCGCCAGTATGGCTAACAGAGCGACTTGAGTCGGCCGCTGGATGACCGTATTACAGCAC	171
CTTACACTGACAACACTCGTCACTAGTAAGCATGGTTATGGTGTGCAATGGTCGCAATACCAGTCGACAGGGGAATCCCCAGCGCTTCAGTCTACTTACCATCTAAACGATCCTCACAGTATGGCTAACAGAGCGACTTGAGTCGGCCGCTGGATGACCGTATTACAGCAC	171
CTTACACTGACAACACTCGTCACTAGTTCGCCTGTTACTCACGTGCAATGGTCGCAATACCAGTCGACAGGGGAATCCCCAGCGCTTCAGTCTACTTACCATCTAACTGACCTMCCCAGTATGGCTAACAGAGCGACTTGAGTCGGCCGCTGGATGACCGTATTACAGCAC	171
CTTACACTGACAACACTCGTCACTAGTGTGGCTGGCATAATTGTGCAATGGTCGCAATACCAGTCGACAGGGGAATCCCCAGCGCTTCAGTCTACTTACCATCTAAGTTACCCTGCCAGTATGGCTAACAGAGCGACTTGAGTCGGCCGCTGGATGACCGTATTACAGCAC	171
CTTACACTGACAACACTCGTCACTAGTTAGTTTCTAGCGTGCGTGCAATGGTCGCAATACCAGTCGACAGGGGAATCCCCAGCGCTTCAGTCTACTTACCATCTAAKMTAMGCCACCAGTATGGCTAACAGAGCGACTTGAGTCGGCCGCTGGATGACCGTATTACAGCAC	171
CTTACACTGACAACACTCGTCACTAGTCGTAAGTTTCACACGGTGCAATGGTCGCAATACCAGTCGACAGGGGAATCCCCAGCGCTTCAGTCTACTTACCATCTAAKAGGCGCAGCCAGTATGGCTAACAGAGCGACTTGAGTCGGCCGCTGGATGACCGTATTACAGCAC	171
CTTACACTGACAACACTCGTCACTAGTCGTTCTCTCTTCATGGTGCAATGGTCGCAATACCAGTCGACAGGGGAATCCCCAGCGCTTCAGTCTACTTACCATCTAAAACGAGGCKKCAGTATGGCTAACAGAGCGACTTGAGTCGGCCGCTGGATGACCGTATTACAGCAC	171
CTTACACTGACAACACTCGTCACTAGTACGCAACACCGTGAGGTGCAATGGTCGCAATACCAGTCGACAGGGGAATCCCCAGCGCTTCAGTCTACTTACCATCTAACAGCAAAAATCAGTATGGCTAACAGAGCGACTTGAGTCGGCCGCTGGATGACCGTATTACAGCAC	171
CTTACACTGACAACACTCGTCACTAGTATAGGGAAGCTAGTTGTGCAATGGTCGCAATACCAGTCGACAGGGGAATCCCCAGCGCTTCAGTCTACTTACCATCTAACAGGTAACAACAGTATGGCTAACAGAGCGACTTGAGTCGGCCGCTGGATGACCGTATTACAGCAC	171
CTTACACTGACAACACTCGTCACTAGTCACCTACTTGGTAAAGTGCAATGGTCGCAATACCAGTCGACAGGGGAATCCCCAGCGCTTCAGTCTACTTACCATCTAAATCGTACGATCAGTATGGCTAACAGAGCGACTTGAGTCGGCCGCTGGATGACCGTATTACAGCAC	171
CTTACACTGACAACACTCGTCACTAGTACCTAGACCATTCGCGTGCAATGGTCGCAATACCAGTCGACAGGGGAATCCCCAGCGCTTCAGTCTACTTACCATCTAAGMTAMGCCACCAGTATGGCTAACAGAGCGACTTGAGTCGGCCGCTGGATGACCGTATTACAGCAC	171
CTTACACTGACAACACTCGTCACTAGTGAGCCTCGATAACGTGTGCAATGGTCGCAATACCAGTCGACAGGGGAATCCCCAGCGCTTCAGTCTACTTACCATCTAAACCAMTCGGACAGTATGGCTAACAGAGCGACTTGAGTCGGCCGCTGGATGACCGTATTACAGCAC	171
CTTACACTGACAACACTCGTCACTAGTGATGCTCAGGATCTGGTGCAATGGTCGCAATACCAGTCGACAGGGGAATCCCCAGCGCTTCAGTCTACTTACCATCTAAMTGTCAATCACAGTATGGCTAACAGAGCGACTTGAGTCGGCCGCTGGATGACCGTATTACAGCAC	171
CTTACACTGACAACACTCGTCACTAGTAACAAGCGTGGCTATGTGCAATGGTCGCAATACCAGTCGACAGGGGAATCCCCAGCGCTTCAGTCTACTTACCATCTAACTTKGGMACACTKCCMGGCTAACAGAGCGACTTGAGTCGGCCGCTGGATGACCGTATTACAGCAC	171
CTTACACTGACAACACTCGTCACTAGTGCACTACCGTCAACAGTGCAATGGTCGCAATACCAGTCGACAGGGGAATCCCCAGCGCTTCAGTCTACTTACCATCTAAGCGCATGCGCCAGTATGGCTAACAGAGCGACTTGAGTCGGCCGCTGGATGACCGTATTACAGCAC	171
CTTACACTGACAACACTCGTCACTAGTACGGCCAGCAACTACGTGCAATGGTCGCAATACCAGTCGACAGGGGAATCCCCAGCGCTTCAGTCTACTTACCATCTAACTGGTCAAAGGTCAATGGCTAACAGAGCGACTTGAGTCGGCCGCTGGATGACCGTATTACAGCAC	171
CTTACACTGACAACACTCGTCACTAGTCATAATCGCTCAGCGGTGCAATGGTCGCAATACCAGTCGACAGGGGAATCCCCAGCGCTTCAGTCTACTTACCATCTAAACMGGAAGTGCAGTATGGCTAACAGAGCGACTTGAGTCGGCCGCTGGATGACCGTATTACAGCAC	171
CTTACACTGACAACACTCGTCACTAGTTAAGCCGTGGATCCTGTGCAATGGTCGCAATACCAGTCGACAGGGGAATCCCCAGCGCTTCAGTCTACTTACCATCTAACGCCMTGTTGCAGTATGGCTAACAGAGCGACTTGAGTCGGCCGCTGGATGACCGTATTACAGCAC	171
CTTACACTGACAACACTCGTCACTAGTGTTGCAAGTTCATAGGTGCAATGGTCGCAATACCAGTCGACAGGGGAATCCCCAGCGCTTCAGTCTACTTACCATCTAAKCMGGGTAACCAGTATGGCTAACAGAGCGACTTGAGTCGGCCGCTGGATGACCGTATTACAGCAC	171
CTTACACTGACAACACTCGTCACTAGTGCTACATTCCAGTAAGTGCAATGGTCGCAATACCAGTCGACAGGGGAATCCCCAGCGCTTCAGTCTACTTACCATCTAACTTTCACTCACTACGAGGCTAACAGAGCGACTTGAGTCGGCCGCTGGATGACCGTATTACAGCAC	171
CTTACACTGACAACACTCGTCACTAGTCTGGCATGGAGAGAGGTGCAATGGTCGCAATACCAGTCGACAGGGGAATCCCCAGCGCTTCAGTCTACTTACCATCTAACGGCGCTAGCCAGTATGGCTAACAGAGCGACTTGAGTCGGCCGCTGGATGACCGTATTACAGCAC	171
CTTACACTGACAACACTCGTCACTAGTAGTTGTATCACCGTGGTGCAATGGTCGCAATACCAGTCGACAGGGGAATCCCCAGCGCTTCAGTCTACTTACCATCTAAGGTTCGAACCCAGTATGGCTAACAGAGCGACTTGAGTCGGCCGCTGGATGACCGTATTACAGCAC	171
CTTACACTGACAACACTCGTCACTAGTCGACAACGGTATTTGGTGCAATGGTCGCAATACCAGTCGACAGGGGAATCCCCAGCGCTTCAGTCTACTTACCATCTAAGCTGCGCCACCAGTATGGCTAACAGAGCGACTTGAGTCGGCCGCTGGATGACCGTATTACAGCAC	171
CTTACACTGACAACACTCGTCACTAGTATTCTGCCGTTCGCGGTGCAATGGTCGCAATACCAGTCGACAGGGGAATCCCCAGCGCTTCAGTCTACTTACCATCTAACACCCTTACCCTGTATGGCTAACAGAGCGACTTGAGTCGGCCGCTGGATGACCGTATTACAGCAC	171
CTTACACTGACAACACTCGTCACTAGTAATGGGACTAGGTACGTGCAATGGTCGCAATACCAGTCGACAGGGGAATCCCCAGCGCTTCAGTCTACTTACCATCTAATATGCAAATKCAGTATGGCTAACAGAGCGACTTGAGTCGGCCGCTGGATGACCGTATTACAGCAC	171
CTTACACTGACAACACTCGTCACTAGTGACTTGAGCTGGCAAGTGCAATGGTCGCAATACCAGTCGACAGGGGAATCCCCAGCGCTTCAGTCTACTTACCATCTAACTGCCTGAGGCAGTATGGCTAACAGAGCGACTTGAGTCGGCCGCTGGATGACCGTATTACAGCAC	171
CTTACACTGACAACACTCGTCACTAGTAGAGTGCGCGATATAGTGCAATGGTCGCAATACCAGTCGACAGGGGAATCCCCAGCGCTTCAGTCTACTTACCATCTAACCCCCCGCTGCAGTATGGCTAACAGAGCGACTTGAGTCGGCCGCTGGATGACCGTATTACAGCAC	171
CTTACACTGACAACACTCGTCACTAGTAGGTATATCACGTTCGTGCAATGGTCGCAATACCAGTCGACAGGGGAATCCCCAGCGCTTCAGTCTACTTACCATCTAACGGGGAATCCCCGTATGGCTAACAGAGCGACTTGAGTCGGCCGCTGGATGACCGTATTACAGCAC	171
CTTACACTGACAACACTCGTCACTAGTTAAAGCTGCAGGAGGGTGCAATGGTCGCAATACCAGTCGACAGGGGAATCCCCAGCGCTTCAGTCTACTTACCATCTAAACCMCGCCCMCAGTATGGCTAACAGAGCGACTTGAGTCGGCCGCTGGATGACCGTATTACAGCAC	171
CTTACACTGACAACACTCGTCACTAGTACAGGCTATGCTAAAGTGCAATGGTCGCAATACCAGTCGACAGGGGAATCCCCAGCGCTTCAGTCTACTTACCATCTAACCATATATGGCAGTATGGCTAACAGAGCGACTTGAGTCGGCCGCTGGATGACCGTATTACAGCAC	171
CTTACACTGACAACACTCGTCACTAGTTCCTCCGCCAAAGAGGTGCAATGGTCGCAATACCAGTCGACAGGGGAATCCCCAGCGCTTCAGTCTACTTACCATCTAATTCAAGGTCACAGTATGGCTAACAGAGCGACTTGAGTCGGCCGCTGGATGACCGTATTACAGCAC	171
CTTACACTGACAACACTCGTCACTAGTCTCCATACAGCAACAGTGCAATGGTCGCAATACCAGTCGACAGGGGAATCCCCAGCGCTTCAGTCTACTTACCATCTAAMCGCCCCCTACAGTATGGCTAACAGAGCGACTTGAGTCGGCCGCTGGATGACCGTATTACAGCAC	171
CTTACACTGACAACACTCGTCACTAGTTAGAATCAGGTGATGGTGCAATGGTCGCAATACCAGTCGACATACCMCGCCCMAGCGCTTCAGTCTACTTACCATCTAAATGACGKCMTCAGTATGGCTAACAGAGCGACTTGAGTCGGCCGCTGGATGACCGTATTACAGCAC	171
CTTACACTGACAACACTCGTCACTAGTTCGGTTGATCCATTCGTGCAATGGTCGCAATACCAGTCGACATACCMCGCCCMAGCGCTTCAGTCTACTTACCATCTAGCGTGGGAACTCAGTATGGCTAACAGAGCGACTTGAGTCGGCCGCTGGATGACCGTATTACAGCAC	171
CTTACACTGACAACACTCGTCACTAGTCTTATCGCGACAAGAGTGCAATGGTCGCAATACCAGTCGACATACCMCGCCCMAGCGCTTCAGTCTACTTACCATCTAAGTCACGTGACCAGTATGGCTAACAGAGCGACTTGAGTCGGCCGCTGGATGACCGTATTACAGCAC	171
CTTACACTGACAACACTCGTCACTAGTCTCATGCTAGGCCTCGTGCAATGGTCGCAATACCAGTCGACATACCMCGCCCMAGCGCTTCAGTCTACTTACCATCTAMCMCGCCCACTCAGTATGGCTAACAGAGCGACTTGAGTCGGCCGCTGGATGACCGTATTACAGCAC	171
CTTACACTGACAACACTCGTCACTAGTTATCTGGGCTTGGGTGTGCAATGGTCGCAATACCAGTCGACATACCMCGCCCMAGCGCTTCAGTCTACTTACCATCTAACTTAMACCCACACMCCGGCTAACAGAGCGACTTGAGTCGGCCGCTGGATGACCGTATTACAGCAC	171
CTTACACTGACAACACTCGTCACTAGTGAGACATAGGATGAAGTGCAATGGTCGCAATACCAGTCGACATACCMCGCCCMAGCGCTTCAGTCTACTTACCATCTAACACCCAKACACCGTATGGCTAACAGAGCGACTTGAGTCGGCCGCTGGATGACCGTATTACAGCAC	171
CTTACACTGACAACACTCGTCACTAGTTGGTCTACCTCGGTCGTGCAATGGTCGCAATACCAGTCGACATACCMCGCCCMAGCGCTTCAGTCTACTTACCATCTAATCCTGCAGGACAGTATGGCTAACAGAGCGACTTGAGTCGGCCGCTGGATGACCGTATTACAGCAC	171
CTTACACTGACAACACTCGTCACTAGTTTCAGTAGTTCCTGGGTGCAATGGTCGCAATACCAGTCGACATACCMCGCCCMAGCGCTTCAGTCTACTTACCATCTAACTGMTTACGTMAKCATGGCTAACAGAGCGACTTGAGTCGGCCGCTGGATGACCGTATTACAGCAC	171
CTTACACTGACAACACTCGTCACTAGTGATCGCGCTCCCAATGTGCAATGGTCGCAATACCAGTCGACATACCMCGCCCMAGCGCTTCAGTCTACTTACCATCTAAACAACAACAMCAGTATGGCTAACAGAGCGACTTGAGTCGGCCGCTGGATGACCGTATTACAGCAC	171
CTTACACTGACAACACTCGTCACTAGTTCTGCGACAGCATCCGTGCAATGGTCGCAATACCAGTCGACATACCMCGCCCMAGCGCTTCAGTCTACTTACCATCTAAGCTAAGCCGCCAGTATGGCTAACAGAGCGACTTGAGTCGGCCGCTGGATGACCGTATTACAGCAC	171
CTTACACTGACAACACTCGTCACTAGTAATGTCCCAGGGCGAGTGCAATGGTCGCAATACCAGTCGACATACCMCGCCCMAGCGCTTCAGTCTACTTACCATCTAAACGATCCTCACAGTATGGCTAACAGAGCGACTTGAGTCGGCCGCTGGATGACCGTATTACAGCAC	171
CTTACACTGACAACACTCGTCACTAGTGATGAGTCGTCATCTGTGCAATGGTCGCAATACCAGTCGACATACCMCGCCCMAGCGCTTCAGTCTACTTACCATCTAACTGACCTMCCCAGTATGGCTAACAGAGCGACTTGAGTCGGCCGCTGGATGACCGTATTACAGCAC	171
CTTACACTGACAACACTCGTCACTAGTCCTAATGACGTCGCAGTGCAATGGTCGCAATACCAGTCGACATACCMCGCCCMAGCGCTTCAGTCTACTTACCATCTAAGTTACCCTGCCAGTATGGCTAACAGAGCGACTTGAGTCGGCCGCTGGATGACCGTATTACAGCAC	171
CTTACACTGACAACACTCGTCACTAGTTGATATGAACCGAGTGTGCAATGGTCGCAATACCAGTCGACATACCMCGCCCMAGCGCTTCAGTCTACTTACCATCTAAKMTAMGCCACCAGTATGGCTAACAGAGCGACTTGAGTCGGCCGCTGGATGACCGTATTACAGCAC	171
CTTACACTGACAACACTCGTCACTAGTATTACCTGCAGTTGTGTGCAATGGTCGCAATACCAGTCGACATACCMCGCCCMAGCGCTTCAGTCTACTTACCATCTAAKAGGCGCAGCCAGTATGGCTAACAGAGCGACTTGAGTCGGCCGCTGGATGACCGTATTACAGCAC	171
CTTACACTGACAACACTCGTCACTAGTATTGTAGTCCACGTCGTGCAATGGTCGCAATACCAGTCGACATACCMCGCCCMAGCGCTTCAGTCTACTTACCATCTAAAACGAGGCKKCAGTATGGCTAACAGAGCGACTTGAGTCGGCCGCTGGATGACCGTATTACAGCAC	171
CTTACACTGACAACACTCGTCACTAGTGTCGCGACATGCCTAGTGCAATGGTCGCAATACCAGTCGACATACCMCGCCCMAGCGCTTCAGTCTACTTACCATCTAACAGCAAAAATCAGTATGGCTAACAGAGCGACTTGAGTCGGCCGCTGGATGACCGTATTACAGCAC	171
CTTACACTGACAACACTCGTCACTAGTCTCGTGTCCTCCAGAGTGCAATGGTCGCAATACCAGTCGACATACCMCGCCCMAGCGCTTCAGTCTACTTACCATCTAACAGGTAACAACAGTATGGCTAACAGAGCGACTTGAGTCGGCCGCTGGATGACCGTATTACAGCAC	171
CTTACACTGACAACACTCGTCACTAGTGGCTGGATTTCTAAGGTGCAATGGTCGCAATACCAGTCGACATACCMCGCCCMAGCGCTTCAGTCTACTTACCATCTAAATCGTACGATCAGTATGGCTAACAGAGCGACTTGAGTCGGCCGCTGGATGACCGTATTACAGCAC	171
CTTACACTGACAACACTCGTCACTAGTTCTGGGCACTTACTTGTGCAATGGTCGCAATACCAGTCGACATACCMCGCCCMAGCGCTTCAGTCTACTTACCATCTAAGMTAMGCCACCAGTATGGCTAACAGAGCGACTTGAGTCGGCCGCTGGATGACCGTATTACAGCAC	171
CTTACACTGACAACACTCGTCACTAGTGCCTGGCATCGAGTAGTGCAATGGTCGCAATACCAGTCGACATACCMCGCCCMAGCGCTTCAGTCTACTTACCATCTAAACCAMTCGGACAGTATGGCTAACAGAGCGACTTGAGTCGGCCGCTGGATGACCGTATTACAGCAC	171
CTTACACTGACAACACTCGTCACTAGTGGAACAATAGTCGCTGTGCAATGGTCGCAATACCAGTCGACATACCMCGCCCMAGCGCTTCAGTCTACTTACCATCTAAMTGTCAATCACAGTATGGCTAACAGAGCGACTTGAGTCGGCCGCTGGATGACCGTATTACAGCAC	171
CTTACACTGACAACACTCGTCACTAGTATCCGTGTGTGGGTCGTGCAATGGTCGCAATACCAGTCGACATACCMCGCCCMAGCGCTTCAGTCTACTTACCATCTAACTTKGGMACACTKCCMGGCTAACAGAGCGACTTGAGTCGGCCGCTGGATGACCGTATTACAGCAC	171
CTTACACTGACAACACTCGTCACTAGTTCATGCGGGATGTTCGTGCAATGGTCGCAATACCAGTCGACATACCMCGCCCMAGCGCTTCAGTCTACTTACCATCTAAGCGCATGCGCCAGTATGGCTAACAGAGCGACTTGAGTCGGCCGCTGGATGACCGTATTACAGCAC	171
CTTACACTGACAACACTCGTCACTAGTCCCTCCCAATGGATAGTGCAATGGTCGCAATACCAGTCGACATACCMCGCCCMAGCGCTTCAGTCTACTTACCATCTAACTGGTCAAAGGTCAATGGCTAACAGAGCGACTTGAGTCGGCCGCTGGATGACCGTATTACAGCAC	171
CTTACACTGACAACACTCGTCACTAGTGCGAATGAGATTGATGTGCAATGGTCGCAATACCAGTCGACATACCMCGCCCMAGCGCTTCAGTCTACTTACCATCTAAACMGGAAGTGCAGTATGGCTAACAGAGCGACTTGAGTCGGCCGCTGGATGACCGTATTACAGCAC	171
CTTACACTGACAACACTCGTCACTAGTCTGTTGAGCTAGGCAGTGCAATGGTCGCAATACCAGTCGACATACCMCGCCCMAGCGCTTCAGTCTACTTACCATCTAACGCCMTGTTGCAGTATGGCTAACAGAGCGACTTGAGTCGGCCGCTGGATGACCGTATTACAGCAC	171
CTTACACTGACAACACTCGTCACTAGTTGGCCTCTATCACGAGTGCAATGGTCGCAATACCAGTCGACATACCMCGCCCMAGCGCTTCAGTCTACTTACCATCTAAKCMGGGTAACCAGTATGGCTAACAGAGCGACTTGAGTCGGCCGCTGGATGACCGTATTACAGCAC	171
CTTACACTGACAACACTCGTCACTAGTCCCAGCCATAGGTTTGTGCAATGGTCGCAATACCAGTCGACATACCMCGCCCMAGCGCTTCAGTCTACTTACCATCTAACTTTCACTCACTACGAGGCTAACAGAGCGACTTGAGTCGGCCGCTGGATGACCGTATTACAGCAC	171
CTTACACTGACAACACTCGTCACTAGTGACGCGAAATTCCGTGTGCAATGGTCGCAATACCAGTCGACATACCMCGCCCMAGCGCTTCAGTCTACTTACCATCTAACGGCGCTAGCCAGTATGGCTAACAGAGCGACTTGAGTCGGCCGCTGGATGACCGTATTACAGCAC	171
CTTACACTGACAACACTCGTCACTAGTAGGTTGGAGTGTACAGTGCAATGGTCGCAATACCAGTCGACATACCMCGCCCMAGCGCTTCAGTCTACTTACCATCTAAGGTTCGAACCCAGTATGGCTAACAGAGCGACTTGAGTCGGCCGCTGGATGACCGTATTACAGCAC	171
CTTACACTGACAACACTCGTCACTAGTTCTGGCAGGCATCGTGTGCAATGGTCGCAATACCAGTCGACATACCMCGCCCMAGCGCTTCAGTCTACTTACCATCTAAGCTGCGCCACCAGTATGGCTAACAGAGCGACTTGAGTCGGCCGCTGGATGACCGTATTACAGCAC	171
CTTACACTGACAACACTCGTCACTAGTAACCAGAGGGACGTTGTGCAATGGTCGCAATACCAGTCGACATACCMCGCCCMAGCGCTTCAGTCTACTTACCATCTAACACCCTTACCCTGTATGGCTAACAGAGCGACTTGAGTCGGCCGCTGGATGACCGTATTACAGCAC	171
CTTACACTGACAACACTCGTCACTAGTGGACTATCTAGCTTCGTGCAATGGTCGCAATACCAGTCGACATACCMCGCCCMAGCGCTTCAGTCTACTTACCATCTAATATGCAAATKCAGTATGGCTAACAGAGCGACTTGAGTCGGCCGCTGGATGACCGTATTACAGCAC	171
CTTACACTGACAACACTCGTCACTAGTGGTTATACACCCGCGGTGCAATGGTCGCAATACCAGTCGACATACCMCGCCCMAGCGCTTCAGTCTACTTACCATCTAACTGCCTGAGGCAGTATGGCTAACAGAGCGACTTGAGTCGGCCGCTGGATGACCGTATTACAGCAC	171
CTTACACTGACAACACTCGTCACTAGTGGCAGAGGTTATTAAGTGCAATGGTCGCAATACCAGTCGACATACCMCGCCCMAGCGCTTCAGTCTACTTACCATCTAACCCCCCGCTGCAGTATGGCTAACAGAGCGACTTGAGTCGGCCGCTGGATGACCGTATTACAGCAC	171
CTTACACTGACAACACTCGTCACTAGTTTCGGCTACATATCGGTGCAATGGTCGCAATACCAGTCGACATACCMCGCCCMAGCGCTTCAGTCTACTTACCATCTAACGGGGAATCCCCGTATGGCTAACAGAGCGACTTGAGTCGGCCGCTGGATGACCGTATTACAGCAC	171
CTTACACTGACAACACTCGTCACTAGTTTATGCATATCGCACGTGCAATGGTCGCAATACCAGTCGACATACCMCGCCCMAGCGCTTCAGTCTACTTACCATCTAAACCMCGCCCMCAGTATGGCTAACAGAGCGACTTGAGTCGGCCGCTGGATGACCGTATTACAGCAC	171
CTTACACTGACAACACTCGTCACTAGTTGTTCGCGCCGTAAGGTGCAATGGTCGCAATACCAGTCGACATACCMCGCCCMAGCGCTTCAGTCTACTTACCATCTAACCATATATGGCAGTATGGCTAACAGAGCGACTTGAGTCGGCCGCTGGATGACCGTATTACAGCAC	171
CTTACACTGACAACACTCGTCACTAGTGGCCAGAGAAGGTTGGTGCAATGGTCGCAATACCAGTCGACATACCMCGCCCMAGCGCTTCAGTCTACTTACCATCTAATTCAAGGTCACAGTATGGCTAACAGAGCGACTTGAGTCGGCCGCTGGATGACCGTATTACAGCAC	171
CTTACACTGACAACACTCGTCACTAGTTGGGACTTACTTCGGGTGCAATGGTCGCAATACCAGTCGACATACCMCGCCCMAGCGCTTCAGTCTACTTACCATCTAAMCGCCCCCTACAGTATGGCTAACAGAGCGACTTGAGTCGGCCGCTGGATGACCGTATTACAGCAC	171
CTTACACTGACAACACTCGTCACTAGTCTGTTCTGATGAACAGTGCAATGGTCGCAATACCAGTCGACATCCATATATGGAGCGCTTCAGTCTACTTACCATCTAAATGACGKCMTCAGTATGGCTAACAGAGCGACTTGAGTCGGCCGCTGGATGACCGTATTACAGCAC	171
CTTACACTGACAACACTCGTCACTAGTCTAGAACGTGCCGTCGTGCAATGGTCGCAATACCAGTCGACATCCATATATGGAGCGCTTCAGTCTACTTACCATCTAGCGTGGGAACTCAGTATGGCTAACAGAGCGACTTGAGTCGGCCGCTGGATGACCGTATTACAGCAC	171
CTTACACTGACAACACTCGTCACTAGTCAATTAGCAGCGTACGTGCAATGGTCGCAATACCAGTCGACATCCATATATGGAGCGCTTCAGTCTACTTACCATCTAAGTCACGTGACCAGTATGGCTAACAGAGCGACTTGAGTCGGCCGCTGGATGACCGTATTACAGCAC	171
CTTACACTGACAACACTCGTCACTAGTGACATGGGCCTGTCAGTGCAATGGTCGCAATACCAGTCGACATCCATATATGGAGCGCTTCAGTCTACTTACCATCTAMCMCGCCCACTCAGTATGGCTAACAGAGCGACTTGAGTCGGCCGCTGGATGACCGTATTACAGCAC	171
CTTACACTGACAACACTCGTCACTAGTTTCGGCTGGTTTGACGTGCAATGGTCGCAATACCAGTCGACATCCATATATGGAGCGCTTCAGTCTACTTACCATCTAACTTAMACCCACACMCCGGCTAACAGAGCGACTTGAGTCGGCCGCTGGATGACCGTATTACAGCAC	171
CTTACACTGACAACACTCGTCACTAGTCGTTTCGAAACACATGTGCAATGGTCGCAATACCAGTCGACATCCATATATGGAGCGCTTCAGTCTACTTACCATCTAACACCCAKACACCGTATGGCTAACAGAGCGACTTGAGTCGGCCGCTGGATGACCGTATTACAGCAC	171
CTTACACTGACAACACTCGTCACTAGTGAACAACCGACAGCCGTGCAATGGTCGCAATACCAGTCGACATCCATATATGGAGCGCTTCAGTCTACTTACCATCTAATCCTGCAGGACAGTATGGCTAACAGAGCGACTTGAGTCGGCCGCTGGATGACCGTATTACAGCAC	171
CTTACACTGACAACACTCGTCACTAGTTCGGACTATTCAGTGGTGCAATGGTCGCAATACCAGTCGACATCCATATATGGAGCGCTTCAGTCTACTTACCATCTAACTGMTTACGTMAKCATGGCTAACAGAGCGACTTGAGTCGGCCGCTGGATGACCGTATTACAGCAC	171
CTTACACTGACAACACTCGTCACTAGTCAGGAAGATATGAAGGTGCAATGGTCGCAATACCAGTCGACATCCATATATGGAGCGCTTCAGTCTACTTACCATCTAAACAACAACAMCAGTATGGCTAACAGAGCGACTTGAGTCGGCCGCTGGATGACCGTATTACAGCAC	171
CTTACACTGACAACACTCGTCACTAGTACGCTTTCCCTCGAAGTGCAATGGTCGCAATACCAGTCGACATCCATATATGGAGCGCTTCAGTCTACTTACCATCTAAGCTAAGCCGCCAGTATGGCTAACAGAGCGACTTGAGTCGGCCGCTGGATGACCGTATTACAGCAC	171
CTTACACTGACAACACTCGTCACTAGTACAGGACAGGGTACTGTGCAATGGTCGCAATACCAGTCGACATCCATATATGGAGCGCTTCAGTCTACTTACCATCTAAACGATCCTCACAGTATGGCTAACAGAGCGACTTGAGTCGGCCGCTGGATGACCGTATTACAGCAC	171
CTTACACTGACAACACTCGTCACTAGTGGATATCCACGATGAGTGCAATGGTCGCAATACCAGTCGACATCCATATATGGAGCGCTTCAGTCTACTTACCATCTAACTGACCTMCCCAGTATGGCTAACAGAGCGACTTGAGTCGGCCGCTGGATGACCGTATTACAGCAC	171
CTTACACTGACAACACTCGTCACTAGTCCGTCTGCGGTACATGTGCAATGGTCGCAATACCAGTCGACATCCATATATGGAGCGCTTCAGTCTACTTACCATCTAAGTTACCCTGCCAGTATGGCTAACAGAGCGACTTGAGTCGGCCGCTGGATGACCGTATTACAGCAC	171
CTTACACTGACAACACTCGTCACTAGTTTCAGCGAGGACTGAGTGCAATGGTCGCAATACCAGTCGACATCCATATATGGAGCGCTTCAGTCTACTTACCATCTAAKMTAMGCCACCAGTATGGCTAACAGAGCGACTTGAGTCGGCCGCTGGATGACCGTATTACAGCAC	171
CTTACACTGACAACACTCGTCACTAGTTGTAGCAGAAGCAAAGTGCAATGGTCGCAATACCAGTCGACATCCATATATGGAGCGCTTCAGTCTACTTACCATCTAAKAGGCGCAGCCAGTATGGCTAACAGAGCGACTTGAGTCGGCCGCTGGATGACCGTATTACAGCAC	171
CTTACACTGACAACACTCGTCACTAGTTTGGCGCCGCGAATAGTGCAATGGTCGCAATACCAGTCGACATCCATATATGGAGCGCTTCAGTCTACTTACCATCTAAAACGAGGCKKCAGTATGGCTAACAGAGCGACTTGAGTCGGCCGCTGGATGACCGTATTACAGCAC	171
CTTACACTGACAACACTCGTCACTAGTGTGAATAGCAATTCCGTGCAATGGTCGCAATACCAGTCGACATCCATATATGGAGCGCTTCAGTCTACTTACCATCTAACAGCAAAAATCAGTATGGCTAACAGAGCGACTTGAGTCGGCCGCTGGATGACCGTATTACAGCAC	171
CTTACACTGACAACACTCGTCACTAGTTTATCAGACACACTCGTGCAATGGTCGCAATACCAGTCGACATCCATATATGGAGCGCTTCAGTCTACTTACCATCTAACAGGTAACAACAGTATGGCTAACAGAGCGACTTGAGTCGGCCGCTGGATGACCGTATTACAGCAC	171
CTTACACTGACAACACTCGTCACTAGTAATCGGTCACTGGGTGTGCAATGGTCGCAATACCAGTCGACATCCATATATGGAGCGCTTCAGTCTACTTACCATCTAAATCGTACGATCAGTATGGCTAACAGAGCGACTTGAGTCGGCCGCTGGATGACCGTATTACAGCAC	171
CTTACACTGACAACACTCGTCACTAGTTCACAACGAAGCATCGTGCAATGGTCGCAATACCAGTCGACATCCATATATGGAGCGCTTCAGTCTACTTACCATCTAAGMTAMGCCACCAGTATGGCTAACAGAGCGACTTGAGTCGGCCGCTGGATGACCGTATTACAGCAC	171
CTTACACTGACAACACTCGTCACTAGTGGAGCGGAGAAGACTGTGCAATGGTCGCAATACCAGTCGACATCCATATATGGAGCGCTTCAGTCTACTTACCATCTAAACCAMTCGGACAGTATGGCTAACAGAGCGACTTGAGTCGGCCGCTGGATGACCGTATTACAGCAC	171
CTTACACTGACAACACTCGTCACTAGTTGCCGTCACTTTCGTGTGCAATGGTCGCAATACCAGTCGACATCCATATATGGAGCGCTTCAGTCTACTTACCATCTAAMTGTCAATCACAGTATGGCTAACAGAGCGACTTGAGTCGGCCGCTGGATGACCGTATTACAGCAC	171
CTTACACTGACAACACTCGTCACTAGTACACGCCTCTACTAAGTGCAATGGTCGCAATACCAGTCGACATCCATATATGGAGCGCTTCAGTCTACTTACCATCTAACTTKGGMACACTKCCMGGCTAACAGAGCGACTTGAGTCGGCCGCTGGATGACCGTATTACAGCAC	171
CTTACACTGACAACACTCGTCACTAGTGATTGCCGAAGCGCAGTGCAATGGTCGCAATACCAGTCGACATCCATATATGGAGCGCTTCAGTCTACTTACCATCTAAGCGCATGCGCCAGTATGGCTAACAGAGCGACTTGAGTCGGCCGCTGGATGACCGTATTACAGCAC	171
CTTACACTGACAACACTCGTCACTAGTGGTGCCTAACAAACAGTGCAATGGTCGCAATACCAGTCGACATCCATATATGGAGCGCTTCAGTCTACTTACCATCTAACTGGTCAAAGGTCAATGGCTAACAGAGCGACTTGAGTCGGCCGCTGGATGACCGTATTACAGCAC	171
CTTACACTGACAACACTCGTCACTAGTACTCGCTTATGATCTGTGCAATGGTCGCAATACCAGTCGACATCCATATATGGAGCGCTTCAGTCTACTTACCATCTAAACMGGAAGTGCAGTATGGCTAACAGAGCGACTTGAGTCGGCCGCTGGATGACCGTATTACAGCAC	171
CTTACACTGACAACACTCGTCACTAGTTTGCGGGACGGACATGTGCAATGGTCGCAATACCAGTCGACATCCATATATGGAGCGCTTCAGTCTACTTACCATCTAACGCCMTGTTGCAGTATGGCTAACAGAGCGACTTGAGTCGGCCGCTGGATGACCGTATTACAGCAC	171
CTTACACTGACAACACTCGTCACTAGTGGTATAGGTTGCGCTGTGCAATGGTCGCAATACCAGTCGACATCCATATATGGAGCGCTTCAGTCTACTTACCATCTAAKCMGGGTAACCAGTATGGCTAACAGAGCGACTTGAGTCGGCCGCTGGATGACCGTATTACAGCAC	171
CTTACACTGACAACACTCGTCACTAGTTTGAAGCCCATTCGTGTGCAATGGTCGCAATACCAGTCGACATCCATATATGGAGCGCTTCAGTCTACTTACCATCTAACTTTCACTCACTACGAGGCTAACAGAGCGACTTGAGTCGGCCGCTGGATGACCGTATTACAGCAC	171
CTTACACTGACAACACTCGTCACTAGTTCGGGACGTGGTACTGTGCAATGGTCGCAATACCAGTCGACATCCATATATGGAGCGCTTCAGTCTACTTACCATCTAACGGCGCTAGCCAGTATGGCTAACAGAGCGACTTGAGTCGGCCGCTGGATGACCGTATTACAGCAC	171
CTTACACTGACAACACTCGTCACTAGTGGTCCGGTACTCGTTGTGCAATGGTCGCAATACCAGTCGACATCCATATATGGAGCGCTTCAGTCTACTTACCATCTAAGGTTCGAACCCAGTATGGCTAACAGAGCGACTTGAGTCGGCCGCTGGATGACCGTATTACAGCAC	171
CTTACACTGACAACACTCGTCACTAGTGGGCTCTACATGACTGTGCAATGGTCGCAATACCAGTCGACATCCATATATGGAGCGCTTCAGTCTACTTACCATCTAAGCTGCGCCACCAGTATGGCTAACAGAGCGACTTGAGTCGGCCGCTGGATGACCGTATTACAGCAC	171
CTTACACTGACAACACTCGTCACTAGTTCTCAGCTCTATTGGGTGCAATGGTCGCAATACCAGTCGACATCCATATATGGAGCGCTTCAGTCTACTTACCATCTAACACCCTTACCCTGTATGGCTAACAGAGCGACTTGAGTCGGCCGCTGGATGACCGTATTACAGCAC	171
CTTACACTGACAACACTCGTCACTAGTCAGTAACTTCCGCGAGTGCAATGGTCGCAATACCAGTCGACATCCATATATGGAGCGCTTCAGTCTACTTACCATCTAATATGCAAATKCAGTATGGCTAACAGAGCGACTTGAGTCGGCCGCTGGATGACCGTATTACAGCAC	171
CTTACACTGACAACACTCGTCACTAGTCTTAGCTTCTTGCTTGTGCAATGGTCGCAATACCAGTCGACATCCATATATGGAGCGCTTCAGTCTACTTACCATCTAACTGCCTGAGGCAGTATGGCTAACAGAGCGACTTGAGTCGGCCGCTGGATGACCGTATTACAGCAC	171
CTTACACTGACAACACTCGTCACTAGTGAATTACGAGTGAGAGTGCAATGGTCGCAATACCAGTCGACATCCATATATGGAGCGCTTCAGTCTACTTACCATCTAACCCCCCGCTGCAGTATGGCTAACAGAGCGACTTGAGTCGGCCGCTGGATGACCGTATTACAGCAC	171
CTTACACTGACAACACTCGTCACTAGTCAGTCGACAAAGGCCGTGCAATGGTCGCAATACCAGTCGACATCCATATATGGAGCGCTTCAGTCTACTTACCATCTAACGGGGAATCCCCGTATGGCTAACAGAGCGACTTGAGTCGGCCGCTGGATGACCGTATTACAGCAC	171
CTTACACTGACAACACTCGTCACTAGTGGTATAGAGCTAGAGGTGCAATGGTCGCAATACCAGTCGACATCCATATATGGAGCGCTTCAGTCTACTTACCATCTAAACCMCGCCCMCAGTATGGCTAACAGAGCGACTTGAGTCGGCCGCTGGATGACCGTATTACAGCAC	171
CTTACACTGACAACACTCGTCACTAGTGCGCCGTCTTCATCTGTGCAATGGTCGCAATACCAGTCGACATCCATATATGGAGCGCTTCAGTCTACTTACCATCTAACCATATATGGCAGTATGGCTAACAGAGCGACTTGAGTCGGCCGCTGGATGACCGTATTACAGCAC	171
CTTACACTGACAACACTCGTCACTAGTTGGCGTAATCTCTTCGTGCAATGGTCGCAATACCAGTCGACATCCATATATGGAGCGCTTCAGTCTACTTACCATCTAATTCAAGGTCACAGTATGGCTAACAGAGCGACTTGAGTCGGCCGCTGGATGACCGTATTACAGCAC	171
CTTACACTGACAACACTCGTCACTAGTATCAGGTATCGTACGGTGCAATGGTCGCAATACCAGTCGACATCCATATATGGAGCGCTTCAGTCTACTTACCATCTAAMCGCCCCCTACAGTATGGCTAACAGAGCGACTTGAGTCGGCCGCTGGATGACCGTATTACAGCAC	171
CTTACACTGACAACACTCGTCACTAGTTGTACGGGTATAACCGTGCAATGGTCGCAATACCAGTCGACATTTCAAGGTCAAGCGCTTCAGTCTACTTACCATCTAAATGACGKCMTCAGTATGGCTAACAGAGCGACTTGAGTCGGCCGCTGGATGACCGTATTACAGCAC	171
CTTACACTGACAACACTCGTCACTAGTGCGTTTGGTGAGTACGTGCAATGGTCGCAATACCAGTCGACATTTCAAGGTCAAGCGCTTCAGTCTACTTACCATCTAGCGTGGGAACTCAGTATGGCTAACAGAGCGACTTGAGTCGGCCGCTGGATGACCGTATTACAGCAC	171
CTTACACTGACAACACTCGTCACTAGTCGGATTGTCGGGTGTGTGCAATGGTCGCAATACCAGTCGACATTTCAAGGTCAAGCGCTTCAGTCTACTTACCATCTAAGTCACGTGACCAGTATGGCTAACAGAGCGACTTGAGTCGGCCGCTGGATGACCGTATTACAGCAC	171
CTTACACTGACAACACTCGTCACTAGTCGAACGGCTCGTGTAGTGCAATGGTCGCAATACCAGTCGACATTTCAAGGTCAAGCGCTTCAGTCTACTTACCATCTAMCMCGCCCACTCAGTATGGCTAACAGAGCGACTTGAGTCGGCCGCTGGATGACCGTATTACAGCAC	171
CTTACACTGACAACACTCGTCACTAGTTACCACCGTTCGTATGTGCAATGGTCGCAATACCAGTCGACATTTCAAGGTCAAGCGCTTCAGTCTACTTACCATCTAACTTAMACCCACACMCCGGCTAACAGAGCGACTTGAGTCGGCCGCTGGATGACCGTATTACAGCAC	171
CTTACACTGACAACACTCGTCACTAGTAATGAGCGGGCCACAGTGCAATGGTCGCAATACCAGTCGACATTTCAAGGTCAAGCGCTTCAGTCTACTTACCATCTAACACCCAKACACCGTATGGCTAACAGAGCGACTTGAGTCGGCCGCTGGATGACCGTATTACAGCAC	171
CTTACACTGACAACACTCGTCACTAGTTCGCAAGCATGACCGGTGCAATGGTCGCAATACCAGTCGACATTTCAAGGTCAAGCGCTTCAGTCTACTTACCATCTAATCCTGCAGGACAGTATGGCTAACAGAGCGACTTGAGTCGGCCGCTGGATGACCGTATTACAGCAC	171
CTTACACTGACAACACTCGTCACTAGTGTGTATCTCGCGCGAGTGCAATGGTCGCAATACCAGTCGACATTTCAAGGTCAAGCGCTTCAGTCTACTTACCATCTAACTGMTTACGTMAKCATGGCTAACAGAGCGACTTGAGTCGGCCGCTGGATGACCGTATTACAGCAC	171
CTTACACTGACAACACTCGTCACTAGTTTCCGAGAGTGGTGAGTGCAATGGTCGCAATACCAGTCGACATTTCAAGGTCAAGCGCTTCAGTCTACTTACCATCTAAACAACAACAMCAGTATGGCTAACAGAGCGACTTGAGTCGGCCGCTGGATGACCGTATTACAGCAC	171
CTTACACTGACAACACTCGTCACTAGTGCACCAAGAGTGACTGTGCAATGGTCGCAATACCAGTCGACATTTCAAGGTCAAGCGCTTCAGTCTACTTACCATCTAAGCTAAGCCGCCAGTATGGCTAACAGAGCGACTTGAGTCGGCCGCTGGATGACCGTATTACAGCAC	171
CTTACACTGACAACACTCGTCACTAGTATTCGGTCTGTGTAAGTGCAATGGTCGCAATACCAGTCGACATTTCAAGGTCAAGCGCTTCAGTCTACTTACCATCTAAACGATCCTCACAGTATGGCTAACAGAGCGACTTGAGTCGGCCGCTGGATGACCGTATTACAGCAC	171
CTTACACTGACAACACTCGTCACTAGTACGCATGTTCGAGAGGTGCAATGGTCGCAATACCAGTCGACATTTCAAGGTCAAGCGCTTCAGTCTACTTACCATCTAACTGACCTMCCCAGTATGGCTAACAGAGCGACTTGAGTCGGCCGCTGGATGACCGTATTACAGCAC	171
CTTACACTGACAACACTCGTCACTAGTCATTGCCACAAGTAAGTGCAATGGTCGCAATACCAGTCGACATTTCAAGGTCAAGCGCTTCAGTCTACTTACCATCTAAGTTACCCTGCCAGTATGGCTAACAGAGCGACTTGAGTCGGCCGCTGGATGACCGTATTACAGCAC	171
CTTACACTGACAACACTCGTCACTAGTTGGCTCTTCAGGCTGGTGCAATGGTCGCAATACCAGTCGACATTTCAAGGTCAAGCGCTTCAGTCTACTTACCATCTAAKMTAMGCCACCAGTATGGCTAACAGAGCGACTTGAGTCGGCCGCTGGATGACCGTATTACAGCAC	171
CTTACACTGACAACACTCGTCACTAGTGTAATTGTAGGGAGGGTGCAATGGTCGCAATACCAGTCGACATTTCAAGGTCAAGCGCTTCAGTCTACTTACCATCTAAKAGGCGCAGCCAGTATGGCTAACAGAGCGACTTGAGTCGGCCGCTGGATGACCGTATTACAGCAC	171
CTTACACTGACAACACTCGTCACTAGTCACTAATGGGTTCCTGTGCAATGGTCGCAATACCAGTCGACATTTCAAGGTCAAGCGCTTCAGTCTACTTACCATCTAAAACGAGGCKKCAGTATGGCTAACAGAGCGACTTGAGTCGGCCGCTGGATGACCGTATTACAGCAC	171
CTTACACTGACAACACTCGTCACTAGTAGAAGATGATGGCGAGTGCAATGGTCGCAATACCAGTCGACATTTCAAGGTCAAGCGCTTCAGTCTACTTACCATCTAACAGCAAAAATCAGTATGGCTAACAGAGCGACTTGAGTCGGCCGCTGGATGACCGTATTACAGCAC	171
CTTACACTGACAACACTCGTCACTAGTAATAGGTGCCCTGGTGTGCAATGGTCGCAATACCAGTCGACATTTCAAGGTCAAGCGCTTCAGTCTACTTACCATCTAACAGGTAACAACAGTATGGCTAACAGAGCGACTTGAGTCGGCCGCTGGATGACCGTATTACAGCAC	171
CTTACACTGACAACACTCGTCACTAGTCCGGGACCGAAAGTTGTGCAATGGTCGCAATACCAGTCGACATTTCAAGGTCAAGCGCTTCAGTCTACTTACCATCTAAATCGTACGATCAGTATGGCTAACAGAGCGACTTGAGTCGGCCGCTGGATGACCGTATTACAGCAC	171
CTTACACTGACAACACTCGTCACTAGTCGTATCATGGTGATAGTGCAATGGTCGCAATACCAGTCGACATTTCAAGGTCAAGCGCTTCAGTCTACTTACCATCTAAGMTAMGCCACCAGTATGGCTAACAGAGCGACTTGAGTCGGCCGCTGGATGACCGTATTACAGCAC	171
CTTACACTGACAACACTCGTCACTAGTCTCCCTTAGGCGGATGTGCAATGGTCGCAATACCAGTCGACATTTCAAGGTCAAGCGCTTCAGTCTACTTACCATCTAAACCAMTCGGACAGTATGGCTAACAGAGCGACTTGAGTCGGCCGCTGGATGACCGTATTACAGCAC	171
CTTACACTGACAACACTCGTCACTAGTTGTGCCAACCTACTGGTGCAATGGTCGCAATACCAGTCGACATTTCAAGGTCAAGCGCTTCAGTCTACTTACCATCTAAMTGTCAATCACAGTATGGCTAACAGAGCGACTTGAGTCGGCCGCTGGATGACCGTATTACAGCAC	171
CTTACACTGACAACACTCGTCACTAGTCACCGACGTGCATGAGTGCAATGGTCGCAATACCAGTCGACATTTCAAGGTCAAGCGCTTCAGTCTACTTACCATCTAACTTKGGMACACTKCCMGGCTAACAGAGCGACTTGAGTCGGCCGCTGGATGACCGTATTACAGCAC	171
CTTACACTGACAACACTCGTCACTAGTTCATGTAATCTGACCGTGCAATGGTCGCAATACCAGTCGACATTTCAAGGTCAAGCGCTTCAGTCTACTTACCATCTAAGCGCATGCGCCAGTATGGCTAACAGAGCGACTTGAGTCGGCCGCTGGATGACCGTATTACAGCAC	171
CTTACACTGACAACACTCGTCACTAGTGGACCACATTATCACGTGCAATGGTCGCAATACCAGTCGACATTTCAAGGTCAAGCGCTTCAGTCTACTTACCATCTAACTGGTCAAAGGTCAATGGCTAACAGAGCGACTTGAGTCGGCCGCTGGATGACCGTATTACAGCAC	171
CTTACACTGACAACACTCGTCACTAGTCGACTTGAGCAGTTTGTGCAATGGTCGCAATACCAGTCGACATTTCAAGGTCAAGCGCTTCAGTCTACTTACCATCTAAACMGGAAGTGCAGTATGGCTAACAGAGCGACTTGAGTCGGCCGCTGGATGACCGTATTACAGCAC	171
CTTACACTGACAACACTCGTCACTAGTGGGTACTAAATTCGTGTGCAATGGTCGCAATACCAGTCGACATTTCAAGGTCAAGCGCTTCAGTCTACTTACCATCTAACGCCMTGTTGCAGTATGGCTAACAGAGCGACTTGAGTCGGCCGCTGGATGACCGTATTACAGCAC	171
CTTACACTGACAACACTCGTCACTAGTTGCGCTTGACACCTAGTGCAATGGTCGCAATACCAGTCGACATTTCAAGGTCAAGCGCTTCAGTCTACTTACCATCTAAKCMGGGTAACCAGTATGGCTAACAGAGCGACTTGAGTCGGCCGCTGGATGACCGTATTACAGCAC	171
CTTACACTGACAACACTCGTCACTAGTAGGGAACGTAAGACGGTGCAATGGTCGCAATACCAGTCGACATTTCAAGGTCAAGCGCTTCAGTCTACTTACCATCTAACTTTCACTCACTACGAGGCTAACAGAGCGACTTGAGTCGGCCGCTGGATGACCGTATTACAGCAC	171
CTTACACTGACAACACTCGTCACTAGTTTTGGGAAGGATGCTGTGCAATGGTCGCAATACCAGTCGACATTTCAAGGTCAAGCGCTTCAGTCTACTTACCATCTAACGGCGCTAGCCAGTATGGCTAACAGAGCGACTTGAGTCGGCCGCTGGATGACCGTATTACAGCAC	171
CTTACACTGACAACACTCGTCACTAGTCGGATATCTCTCACCGTGCAATGGTCGCAATACCAGTCGACATTTCAAGGTCAAGCGCTTCAGTCTACTTACCATCTAAGGTTCGAACCCAGTATGGCTAACAGAGCGACTTGAGTCGGCCGCTGGATGACCGTATTACAGCAC	171
CTTACACTGACAACACTCGTCACTAGTAGCACCGACTCGACTGTGCAATGGTCGCAATACCAGTCGACATTTCAAGGTCAAGCGCTTCAGTCTACTTACCATCTAAGCTGCGCCACCAGTATGGCTAACAGAGCGACTTGAGTCGGCCGCTGGATGACCGTATTACAGCAC	171
CTTACACTGACAACACTCGTCACTAGTCGAGTCCCAAATCATGTGCAATGGTCGCAATACCAGTCGACATTTCAAGGTCAAGCGCTTCAGTCTACTTACCATCTAACACCCTTACCCTGTATGGCTAACAGAGCGACTTGAGTCGGCCGCTGGATGACCGTATTACAGCAC	171
CTTACACTGACAACACTCGTCACTAGTCCGTCGCAGCATGATGTGCAATGGTCGCAATACCAGTCGACATTTCAAGGTCAAGCGCTTCAGTCTACTTACCATCTAATATGCAAATKCAGTATGGCTAACAGAGCGACTTGAGTCGGCCGCTGGATGACCGTATTACAGCAC	171
CTTACACTGACAACACTCGTCACTAGTTTCTACTCCAGCACAGTGCAATGGTCGCAATACCAGTCGACATTTCAAGGTCAAGCGCTTCAGTCTACTTACCATCTAACTGCCTGAGGCAGTATGGCTAACAGAGCGACTTGAGTCGGCCGCTGGATGACCGTATTACAGCAC	171
CTTACACTGACAACACTCGTCACTAGTGATGTGCCCTCCAGTGTGCAATGGTCGCAATACCAGTCGACATTTCAAGGTCAAGCGCTTCAGTCTACTTACCATCTAACCCCCCGCTGCAGTATGGCTAACAGAGCGACTTGAGTCGGCCGCTGGATGACCGTATTACAGCAC	171
CTTACACTGACAACACTCGTCACTAGTGCTAAGTTACGGCCCGTGCAATGGTCGCAATACCAGTCGACATTTCAAGGTCAAGCGCTTCAGTCTACTTACCATCTAACGGGGAATCCCCGTATGGCTAACAGAGCGACTTGAGTCGGCCGCTGGATGACCGTATTACAGCAC	171
CTTACACTGACAACACTCGTCACTAGTTCCGGCATTATCCATGTGCAATGGTCGCAATACCAGTCGACATTTCAAGGTCAAGCGCTTCAGTCTACTTACCATCTAAACCMCGCCCMCAGTATGGCTAACAGAGCGACTTGAGTCGGCCGCTGGATGACCGTATTACAGCAC	171
CTTACACTGACAACACTCGTCACTAGTTCGAGAATCTAATCCGTGCAATGGTCGCAATACCAGTCGACATTTCAAGGTCAAGCGCTTCAGTCTACTTACCATCTAACCATATATGGCAGTATGGCTAACAGAGCGACTTGAGTCGGCCGCTGGATGACCGTATTACAGCAC	171
CTTACACTGACAACACTCGTCACTAGTACCAGGTTACATTGAGTGCAATGGTCGCAATACCAGTCGACATTTCAAGGTCAAGCGCTTCAGTCTACTTACCATCTAATTCAAGGTCACAGTATGGCTAACAGAGCGACTTGAGTCGGCCGCTGGATGACCGTATTACAGCAC	171
CTTACACTGACAACACTCGTCACTAGTTGGACGCGGAGATATGTGCAATGGTCGCAATACCAGTCGACATTTCAAGGTCAAGCGCTTCAGTCTACTTACCATCTAAMCGCCCCCTACAGTATGGCTAACAGAGCGACTTGAGTCGGCCGCTGGATGACCGTATTACAGCAC	171
CTTACACTGACAACACTCGTCACTAGTTGAGAATCCTACACGGTGCAATGGTCGCAATACCAGTCGACATMCGCCCCCTAAGCGCTTCAGTCTACTTACCATCTAAATGACGKCMTCAGTATGGCTAACAGAGCGACTTGAGTCGGCCGCTGGATGACCGTATTACAGCAC	171
CTTACACTGACAACACTCGTCACTAGTGGATCCGAGAGGGTTGTGCAATGGTCGCAATACCAGTCGACATMCGCCCCCTAAGCGCTTCAGTCTACTTACCATCTAGCGTGGGAACTCAGTATGGCTAACAGAGCGACTTGAGTCGGCCGCTGGATGACCGTATTACAGCAC	171
CTTACACTGACAACACTCGTCACTAGTCCGAGGACTATTCCTGTGCAATGGTCGCAATACCAGTCGACATMCGCCCCCTAAGCGCTTCAGTCTACTTACCATCTAAGTCACGTGACCAGTATGGCTAACAGAGCGACTTGAGTCGGCCGCTGGATGACCGTATTACAGCAC	171
CTTACACTGACAACACTCGTCACTAGTTCAGTGCCGATTAAGGTGCAATGGTCGCAATACCAGTCGACATMCGCCCCCTAAGCGCTTCAGTCTACTTACCATCTAMCMCGCCCACTCAGTATGGCTAACAGAGCGACTTGAGTCGGCCGCTGGATGACCGTATTACAGCAC	171
CTTACACTGACAACACTCGTCACTAGTAGACGTAAAGCATAGGTGCAATGGTCGCAATACCAGTCGACATMCGCCCCCTAAGCGCTTCAGTCTACTTACCATCTAACTTAMACCCACACMCCGGCTAACAGAGCGACTTGAGTCGGCCGCTGGATGACCGTATTACAGCAC	171
CTTACACTGACAACACTCGTCACTAGTGTTTGCACCTCCTATGTGCAATGGTCGCAATACCAGTCGACATMCGCCCCCTAAGCGCTTCAGTCTACTTACCATCTAACACCCAKACACCGTATGGCTAACAGAGCGACTTGAGTCGGCCGCTGGATGACCGTATTACAGCAC	171
CTTACACTGACAACACTCGTCACTAGTCTCACATTCGCAGATGTGCAATGGTCGCAATACCAGTCGACATMCGCCCCCTAAGCGCTTCAGTCTACTTACCATCTAATCCTGCAGGACAGTATGGCTAACAGAGCGACTTGAGTCGGCCGCTGGATGACCGTATTACAGCAC	171
CTTACACTGACAACACTCGTCACTAGTGCGGTGGTCACAGATGTGCAATGGTCGCAATACCAGTCGACATMCGCCCCCTAAGCGCTTCAGTCTACTTACCATCTAACTGMTTACGTMAKCATGGCTAACAGAGCGACTTGAGTCGGCCGCTGGATGACCGTATTACAGCAC	171
CTTACACTGACAACACTCGTCACTAGTCGAAGAGATTGCGACGTGCAATGGTCGCAATACCAGTCGACATMCGCCCCCTAAGCGCTTCAGTCTACTTACCATCTAAACAACAACAMCAGTATGGCTAACAGAGCGACTTGAGTCGGCCGCTGGATGACCGTATTACAGCAC	171
CTTACACTGACAACACTCGTCACTAGTTTCCTCTCATTCGCTGTGCAATGGTCGCAATACCAGTCGACATMCGCCCCCTAAGCGCTTCAGTCTACTTACCATCTAAGCTAAGCCGCCAGTATGGCTAACAGAGCGACTTGAGTCGGCCGCTGGATGACCGTATTACAGCAC	171
CTTACACTGACAACACTCGTCACTAGTCCATGGACACCACGTGTGCAATGGTCGCAATACCAGTCGACATMCGCCCCCTAAGCGCTTCAGTCTACTTACCATCTAAACGATCCTCACAGTATGGCTAACAGAGCGACTTGAGTCGGCCGCTGGATGACCGTATTACAGCAC	171
CTTACACTGACAACACTCGTCACTAGTCGAGTAGTAAACACGGTGCAATGGTCGCAATACCAGTCGACATMCGCCCCCTAAGCGCTTCAGTCTACTTACCATCTAACTGACCTMCCCAGTATGGCTAACAGAGCGACTTGAGTCGGCCGCTGGATGACCGTATTACAGCAC	171
CTTACACTGACAACACTCGTCACTAGTACTAAGGGATCGATGGTGCAATGGTCGCAATACCAGTCGACATMCGCCCCCTAAGCGCTTCAGTCTACTTACCATCTAAGTTACCCTGCCAGTATGGCTAACAGAGCGACTTGAGTCGGCCGCTGGATGACCGTATTACAGCAC	171
CTTACACTGACAACACTCGTCACTAGTAAGGTTAGGAGTACTGTGCAATGGTCGCAATACCAGTCGACATMCGCCCCCTAAGCGCTTCAGTCTACTTACCATCTAAKMTAMGCCACCAGTATGGCTAACAGAGCGACTTGAGTCGGCCGCTGGATGACCGTATTACAGCAC	171
CTTACACTGACAACACTCGTCACTAGTGACGCTCTAGTCACTGTGCAATGGTCGCAATACCAGTCGACATMCGCCCCCTAAGCGCTTCAGTCTACTTACCATCTAAKAGGCGCAGCCAGTATGGCTAACAGAGCGACTTGAGTCGGCCGCTGGATGACCGTATTACAGCAC	171
CTTACACTGACAACACTCGTCACTAGTTCCATTCCTGACACCGTGCAATGGTCGCAATACCAGTCGACATMCGCCCCCTAAGCGCTTCAGTCTACTTACCATCTAAAACGAGGCKKCAGTATGGCTAACAGAGCGACTTGAGTCGGCCGCTGGATGACCGTATTACAGCAC	171
CTTACACTGACAACACTCGTCACTAGTTCGTTCGCTTCTGCCGTGCAATGGTCGCAATACCAGTCGACATMCGCCCCCTAAGCGCTTCAGTCTACTTACCATCTAACAGCAAAAATCAGTATGGCTAACAGAGCGACTTGAGTCGGCCGCTGGATGACCGTATTACAGCAC	171
CTTACACTGACAACACTCGTCACTAGTGTGTTCTTGCACTTAGTGCAATGGTCGCAATACCAGTCGACATMCGCCCCCTAAGCGCTTCAGTCTACTTACCATCTAACAGGTAACAACAGTATGGCTAACAGAGCGACTTGAGTCGGCCGCTGGATGACCGTATTACAGCAC	171
CTTACACTGACAACACTCGTCACTAGTCTCGTGTAGAAACTGGTGCAATGGTCGCAATACCAGTCGACATMCGCCCCCTAAGCGCTTCAGTCTACTTACCATCTAAATCGTACGATCAGTATGGCTAACAGAGCGACTTGAGTCGGCCGCTGGATGACCGTATTACAGCAC	171
CTTACACTGACAACACTCGTCACTAGTATTGCTTATCCTACGGTGCAATGGTCGCAATACCAGTCGACATMCGCCCCCTAAGCGCTTCAGTCTACTTACCATCTAAGMTAMGCCACCAGTATGGCTAACAGAGCGACTTGAGTCGGCCGCTGGATGACCGTATTACAGCAC	171
CTTACACTGACAACACTCGTCACTAGTAGGTGCCGGGTGAATGTGCAATGGTCGCAATACCAGTCGACATMCGCCCCCTAAGCGCTTCAGTCTACTTACCATCTAAACCAMTCGGACAGTATGGCTAACAGAGCGACTTGAGTCGGCCGCTGGATGACCGTATTACAGCAC	171
CTTACACTGACAACACTCGTCACTAGTAATAACCGGCTCAGGGTGCAATGGTCGCAATACCAGTCGACATMCGCCCCCTAAGCGCTTCAGTCTACTTACCATCTAAMTGTCAATCACAGTATGGCTAACAGAGCGACTTGAGTCGGCCGCTGGATGACCGTATTACAGCAC	171
CTTACACTGACAACACTCGTCACTAGTGCTTGCGCATGGGTTGTGCAATGGTCGCAATACCAGTCGACATMCGCCCCCTAAGCGCTTCAGTCTACTTACCATCTAACTTKGGMACACTKCCMGGCTAACAGAGCGACTTGAGTCGGCCGCTGGATGACCGTATTACAGCAC	171
CTTACACTGACAACACTCGTCACTAGTCAGATTGTGGCTCAAGTGCAATGGTCGCAATACCAGTCGACATMCGCCCCCTAAGCGCTTCAGTCTACTTACCATCTAAGCGCATGCGCCAGTATGGCTAACAGAGCGACTTGAGTCGGCCGCTGGATGACCGTATTACAGCAC	171
CTTACACTGACAACACTCGTCACTAGTACCGGCGTAGTAGGAGTGCAATGGTCGCAATACCAGTCGACATMCGCCCCCTAAGCGCTTCAGTCTACTTACCATCTAACTGGTCAAAGGTCAATGGCTAACAGAGCGACTTGAGTCGGCCGCTGGATGACCGTATTACAGCAC	171
CTTACACTGACAACACTCGTCACTAGTTATGTCCGGGTTGCGGTGCAATGGTCGCAATACCAGTCGACATMCGCCCCCTAAGCGCTTCAGTCTACTTACCATCTAAACMGGAAGTGCAGTATGGCTAACAGAGCGACTTGAGTCGGCCGCTGGATGACCGTATTACAGCAC	171
CTTACACTGACAACACTCGTCACTAGTGTGGAGACGTGACAAGTGCAATGGTCGCAATACCAGTCGACATMCGCCCCCTAAGCGCTTCAGTCTACTTACCATCTAACGCCMTGTTGCAGTATGGCTAACAGAGCGACTTGAGTCGGCCGCTGGATGACCGTATTACAGCAC	171
CTTACACTGACAACACTCGTCACTAGTCGATCTGGAGGCCTTGTGCAATGGTCGCAATACCAGTCGACATMCGCCCCCTAAGCGCTTCAGTCTACTTACCATCTAAKCMGGGTAACCAGTATGGCTAACAGAGCGACTTGAGTCGGCCGCTGGATGACCGTATTACAGCAC	171
CTTACACTGACAACACTCGTCACTAGTACGCTTCTAGGACCAGTGCAATGGTCGCAATACCAGTCGACATMCGCCCCCTAAGCGCTTCAGTCTACTTACCATCTAACTTTCACTCACTACGAGGCTAACAGAGCGACTTGAGTCGGCCGCTGGATGACCGTATTACAGCAC	171
CTTACACTGACAACACTCGTCACTAGTCAGGTAAGCAGGGAGGTGCAATGGTCGCAATACCAGTCGACATMCGCCCCCTAAGCGCTTCAGTCTACTTACCATCTAACGGCGCTAGCCAGTATGGCTAACAGAGCGACTTGAGTCGGCCGCTGGATGACCGTATTACAGCAC	171
CTTACACTGACAACACTCGTCACTAGTTTGCGTTACTGTGACGTGCAATGGTCGCAATACCAGTCGACATMCGCCCCCTAAGCGCTTCAGTCTACTTACCATCTAAGGTTCGAACCCAGTATGGCTAACAGAGCGACTTGAGTCGGCCGCTGGATGACCGTATTACAGCAC	171
CTTACACTGACAACACTCGTCACTAGTCATCTATCTCCAGTCGTGCAATGGTCGCAATACCAGTCGACATMCGCCCCCTAAGCGCTTCAGTCTACTTACCATCTAAGCTGCGCCACCAGTATGGCTAACAGAGCGACTTGAGTCGGCCGCTGGATGACCGTATTACAGCAC	171
CTTACACTGACAACACTCGTCACTAGTATCTGGATGTCGCCTGTGCAATGGTCGCAATACCAGTCGACATMCGCCCCCTAAGCGCTTCAGTCTACTTACCATCTAACACCCTTACCCTGTATGGCTAACAGAGCGACTTGAGTCGGCCGCTGGATGACCGTATTACAGCAC	171
CTTACACTGACAACACTCGTCACTAGTCGCTGCGAGCAATGAGTGCAATGGTCGCAATACCAGTCGACATMCGCCCCCTAAGCGCTTCAGTCTACTTACCATCTAATATGCAAATKCAGTATGGCTAACAGAGCGACTTGAGTCGGCCGCTGGATGACCGTATTACAGCAC	171
CTTACACTGACAACACTCGTCACTAGTACCGAATGCCGTAGTGTGCAATGGTCGCAATACCAGTCGACATMCGCCCCCTAAGCGCTTCAGTCTACTTACCATCTAACTGCCTGAGGCAGTATGGCTAACAGAGCGACTTGAGTCGGCCGCTGGATGACCGTATTACAGCAC	171
CTTACACTGACAACACTCGTCACTAGTACAAGGTTGTCTTCTGTGCAATGGTCGCAATACCAGTCGACATMCGCCCCCTAAGCGCTTCAGTCTACTTACCATCTAACCCCCCGCTGCAGTATGGCTAACAGAGCGACTTGAGTCGGCCGCTGGATGACCGTATTACAGCAC	171
CTTACACTGACAACACTCGTCACTAGTTCGAGGTAACCTCGTGTGCAATGGTCGCAATACCAGTCGACATMCGCCCCCTAAGCGCTTCAGTCTACTTACCATCTAACGGGGAATCCCCGTATGGCTAACAGAGCGACTTGAGTCGGCCGCTGGATGACCGTATTACAGCAC	171
CTTACACTGACAACACTCGTCACTAGTAATGGTTCCACCCGTGTGCAATGGTCGCAATACCAGTCGACATMCGCCCCCTAAGCGCTTCAGTCTACTTACCATCTAAACCMCGCCCMCAGTATGGCTAACAGAGCGACTTGAGTCGGCCGCTGGATGACCGTATTACAGCAC	171
CTTACACTGACAACACTCGTCACTAGTCACCTTTAAGTACAGGTGCAATGGTCGCAATACCAGTCGACATMCGCCCCCTAAGCGCTTCAGTCTACTTACCATCTAACCATATATGGCAGTATGGCTAACAGAGCGACTTGAGTCGGCCGCTGGATGACCGTATTACAGCAC	171
CTTACACTGACAACACTCGTCACTAGTCAGTCCATAACCCAAGTGCAATGGTCGCAATACCAGTCGACATMCGCCCCCTAAGCGCTTCAGTCTACTTACCATCTAATTCAAGGTCACAGTATGGCTAACAGAGCGACTTGAGTCGGCCGCTGGATGACCGTATTACAGCAC	171
CTTACACTGACAACACTCGTCACTAGTCTTTAGAGGGCGATCGTGCAATGGTCGCAATACCAGTCGACATMCGCCCCCTAAGCGCTTCAGTCTACTTACCATCTAAMCGCCCCCTACAGTATGGCTAACAGAGCGACTTGAGTCGGCCGCTGGATGACCGTATTACAGCAC	171
CTTACACTGACAACACTCGTCACTAGTAACATAATCATCCGGGTGCAATGGTCGCAATACATGACGKCMTACCGGGATAGAGCGCTTATGACGKCMTACCATCTAACTTACTGCATGACGKCMTCTAACAGAGCGACTTGAGTCGGCCGCTGGATGACCGTATTACAGCAC	171
CTTACACTGACAACACTCGTCACTAGTGGGACCAGTTCTGATGTGCAATGGTCGCAATACATGACGKCMTACCGGGATAGAGCGCTTATGACGKCMTACCATCTAACTTACTGCGCGTGGGAAGCTAACAGAGCGACTTGAGTCGGCCGCTGGATGACCGTATTACAGCAC	171
CTTACACTGACAACACTCGTCACTAGTAGACATCACCATAGAGTGCAATGGTCGCAATACATGACGKCMTACCGGGATAGAGCGCTTATGACGKCMTACCATCTAACTTACTGCGTCACGTGACCTAACAGAGCGACTTGAGTCGGCCGCTGGATGACCGTATTACAGCAC	171
CTTACACTGACAACACTCGTCACTAGTGATCATCTTGGCTCAGTGCAATGGTCGCAATACATGACGKCMTACCGGGATAGAGCGCTTATGACGKCMTACCATCTAACTTACTGCMCMCGCCCAGCTAACAGAGCGACTTGAGTCGGCCGCTGGATGACCGTATTACAGCAC	171
CTTACACTGACAACACTCGTCACTAGTACCGTCCGGCTCATTGTGCAATGGTCGCAATACATGACGKCMTACCGGGATAGAGCGCTTATGACGKCMTACCATCTAACTTACTGCAMACCCACACMCCACAGAGCGACTTGAGTCGGCCGCTGGATGACCGTATTACAGCAC	171
CTTACACTGACAACACTCGTCACTAGTGTCTTGCAAGAAATCGTGCAATGGTCGCAATACATGACGKCMTACCGGGATAGAGCGCTTATGACGKCMTACCATCTAACTTACTGCACCCAKACACCTAACAGAGCGACTTGAGTCGGCCGCTGGATGACCGTATTACAGCAC	171
CTTACACTGACAACACTCGTCACTAGTGATATCTGACGGTCTGTGCAATGGTCGCAATACATGACGKCMTACCGGGATAGAGCGCTTATGACGKCMTACCATCTAACTTACTGCTCCTGCAGGACTAACAGAGCGACTTGAGTCGGCCGCTGGATGACCGTATTACAGCAC	171
CTTACACTGACAACACTCGTCACTAGTACGACTCGATCCTGCGTGCAATGGTCGCAATACATGACGKCMTACCGGGATAGAGCGCTTATGACGKCMTACCATCTAACTTACTGCGMTTACGTMAKCAACAGAGCGACTTGAGTCGGCCGCTGGATGACCGTATTACAGCAC	171
CTTACACTGACAACACTCGTCACTAGTCGTATGACCGGAATAGTGCAATGGTCGCAATACATGACGKCMTACCGGGATAGAGCGCTTATGACGKCMTACCATCTAACTTACTGCACAACAACAMCTAACAGAGCGACTTGAGTCGGCCGCTGGATGACCGTATTACAGCAC	171
CTTACACTGACAACACTCGTCACTAGTGCTCCTTCGAATACAGTGCAATGGTCGCAATACATGACGKCMTACCGGGATAGAGCGCTTATGACGKCMTACCATCTAACTTACTGCGCTAAGCCGCCTAACAGAGCGACTTGAGTCGGCCGCTGGATGACCGTATTACAGCAC	171
CTTACACTGACAACACTCGTCACTAGTTTATGCCACAGAGTAGTGCAATGGTCGCAATACATGACGKCMTACCGGGATAGAGCGCTTATGACGKCMTACCATCTAACTTACTGCACGATCCTCACTAACAGAGCGACTTGAGTCGGCCGCTGGATGACCGTATTACAGCAC	171
CTTACACTGACAACACTCGTCACTAGTCCAAGAGTAGATGCAGTGCAATGGTCGCAATACATGACGKCMTACCGGGATAGAGCGCTTATGACGKCMTACCATCTAACTTACTGCCTGACCTMCCCTAACAGAGCGACTTGAGTCGGCCGCTGGATGACCGTATTACAGCAC	171
CTTACACTGACAACACTCGTCACTAGTACGCGGAAAGTGCTCGTGCAATGGTCGCAATACATGACGKCMTACCGGGATAGAGCGCTTATGACGKCMTACCATCTAACTTACTGCGTTACCCTGCCTAACAGAGCGACTTGAGTCGGCCGCTGGATGACCGTATTACAGCAC	171
CTTACACTGACAACACTCGTCACTAGTAGCTTCATTCGTGTTGTGCAATGGTCGCAATACATGACGKCMTACCGGGATAGAGCGCTTATGACGKCMTACCATCTAACTTACTGCKMTAMGCCACCTAACAGAGCGACTTGAGTCGGCCGCTGGATGACCGTATTACAGCAC	171
CTTACACTGACAACACTCGTCACTAGTACAAGCGAAGATCCAGTGCAATGGTCGCAATACATGACGKCMTACCGGGATAGAGCGCTTATGACGKCMTACCATCTAACTTACTGCKAGGCGCAGCCTAACAGAGCGACTTGAGTCGGCCGCTGGATGACCGTATTACAGCAC	171
CTTACACTGACAACACTCGTCACTAGTGTCTGACAACACACAGTGCAATGGTCGCAATACATGACGKCMTACCGGGATAGAGCGCTTATGACGKCMTACCATCTAACTTACTGCAACGAGGCKKCTAACAGAGCGACTTGAGTCGGCCGCTGGATGACCGTATTACAGCAC	171
CTTACACTGACAACACTCGTCACTAGTCCCATACGACAGTCTGTGCAATGGTCGCAATACATGACGKCMTACCGGGATAGAGCGCTTATGACGKCMTACCATCTAACTTACTGCCAGCAAAAATCTAACAGAGCGACTTGAGTCGGCCGCTGGATGACCGTATTACAGCAC	171
CTTACACTGACAACACTCGTCACTAGTCCAACCCTGGCGTATGTGCAATGGTCGCAATACATGACGKCMTACCGGGATAGAGCGCTTATGACGKCMTACCATCTAACTTACTGCCAGGTAACAACTAACAGAGCGACTTGAGTCGGCCGCTGGATGACCGTATTACAGCAC	171
CTTACACTGACAACACTCGTCACTAGTAGTTCTTCAACCGTAGTGCAATGGTCGCAATACATGACGKCMTACCGGGATAGAGCGCTTATGACGKCMTACCATCTAACTTACTGCATCGTACGATCTAACAGAGCGACTTGAGTCGGCCGCTGGATGACCGTATTACAGCAC	171
CTTACACTGACAACACTCGTCACTAGTGCGTTACCGAACGTAGTGCAATGGTCGCAATACATGACGKCMTACCGGGATAGAGCGCTTATGACGKCMTACCATCTAACTTACTGCGMTAMGCCACCTAACAGAGCGACTTGAGTCGGCCGCTGGATGACCGTATTACAGCAC	171
CTTACACTGACAACACTCGTCACTAGTGAGGAGGAGTAGCCAGTGCAATGGTCGCAATACATGACGKCMTACCGGGATAGAGCGCTTATGACGKCMTACCATCTAACTTACTGCACCAMTCGGACTAACAGAGCGACTTGAGTCGGCCGCTGGATGACCGTATTACAGCAC	171
CTTACACTGACAACACTCGTCACTAGTGTCAGGATGAGCCGTGTGCAATGGTCGCAATACATGACGKCMTACCGGGATAGAGCGCTTATGACGKCMTACCATCTAACTTACTGCMTGTCAATCACTAACAGAGCGACTTGAGTCGGCCGCTGGATGACCGTATTACAGCAC	171
CTTACACTGACAACACTCGTCACTAGTACCCGACATCTAGGAGTGCAATGGTCGCAATACATGACGKCMTACCGGGATAGAGCGCTTATGACGKCMTACCATCTAACTTACTGCKGGMACACTKCCMACAGAGCGACTTGAGTCGGCCGCTGGATGACCGTATTACAGCAC	171
CTTACACTGACAACACTCGTCACTAGTATGTGCCCTTAGCCTGTGCAATGGTCGCAATACATGACGKCMTACCGGGATAGAGCGCTTATGACGKCMTACCATCTAACTTACTGCGCGCATGCGCCTAACAGAGCGACTTGAGTCGGCCGCTGGATGACCGTATTACAGCAC	171
CTTACACTGACAACACTCGTCACTAGTCATTCCATGTACGTGGTGCAATGGTCGCAATACATGACGKCMTACCGGGATAGAGCGCTTATGACGKCMTACCATCTAACTTACTGCGGTCAAAGGTCAAACAGAGCGACTTGAGTCGGCCGCTGGATGACCGTATTACAGCAC	171
CTTACACTGACAACACTCGTCACTAGTGTACGTGGCTCCAAGGTGCAATGGTCGCAATACATGACGKCMTACCGGGATAGAGCGCTTATGACGKCMTACCATCTAACTTACTGCACMGGAAGTGCTAACAGAGCGACTTGAGTCGGCCGCTGGATGACCGTATTACAGCAC	171
CTTACACTGACAACACTCGTCACTAGTGGCTTGACAGGTAACGTGCAATGGTCGCAATACATGACGKCMTACCGGGATAGAGCGCTTATGACGKCMTACCATCTAACTTACTGCCGCCMTGTTGCTAACAGAGCGACTTGAGTCGGCCGCTGGATGACCGTATTACAGCAC	171
CTTACACTGACAACACTCGTCACTAGTATGTGGGTAAGTTCGGTGCAATGGTCGCAATACATGACGKCMTACCGGGATAGAGCGCTTATGACGKCMTACCATCTAACTTACTGCKCMGGGTAACCTAACAGAGCGACTTGAGTCGGCCGCTGGATGACCGTATTACAGCAC	171
CTTACACTGACAACACTCGTCACTAGTTCAGCTTTCTATACCGTGCAATGGTCGCAATACATGACGKCMTACCGGGATAGAGCGCTTATGACGKCMTACCATCTAACTTACTGCTCACTCACTACGAACAGAGCGACTTGAGTCGGCCGCTGGATGACCGTATTACAGCAC	171
CTTACACTGACAACACTCGTCACTAGTCCGCGGGATTCATCAGTGCAATGGTCGCAATACATGACGKCMTACCGGGATAGAGCGCTTATGACGKCMTACCATCTAACTTACTGCCGGCGCTAGCCTAACAGAGCGACTTGAGTCGGCCGCTGGATGACCGTATTACAGCAC	171
CTTACACTGACAACACTCGTCACTAGTTAATTTCATGCGTGGGTGCAATGGTCGCAATACATGACGKCMTACCGGGATAGAGCGCTTATGACGKCMTACCATCTAACTTACTGCGGTTCGAACCCTAACAGAGCGACTTGAGTCGGCCGCTGGATGACCGTATTACAGCAC	171
CTTACACTGACAACACTCGTCACTAGTTGAGATTTGGCACGCGTGCAATGGTCGCAATACATGACGKCMTACCGGGATAGAGCGCTTATGACGKCMTACCATCTAACTTACTGCGCTGCGCCACCTAACAGAGCGACTTGAGTCGGCCGCTGGATGACCGTATTACAGCAC	171
CTTACACTGACAACACTCGTCACTAGTGCATAAGAGAAGGGCGTGCAATGGTCGCAATACATGACGKCMTACCGGGATAGAGCGCTTATGACGKCMTACCATCTAACTTACTGCACCCTTACCCTTAACAGAGCGACTTGAGTCGGCCGCTGGATGACCGTATTACAGCAC	171
CTTACACTGACAACACTCGTCACTAGTTGAGACTCTCGCATGGTGCAATGGTCGCAATACATGACGKCMTACCGGGATAGAGCGCTTATGACGKCMTACCATCTAACTTACTGCTATGCAAATKCTAACAGAGCGACTTGAGTCGGCCGCTGGATGACCGTATTACAGCAC	171
CTTACACTGACAACACTCGTCACTAGTCATCGCCCATCAACGGTGCAATGGTCGCAATACATGACGKCMTACCGGGATAGAGCGCTTATGACGKCMTACCATCTAACTTACTGCTGCCTGAGGCATAACAGAGCGACTTGAGTCGGCCGCTGGATGACCGTATTACAGCAC	171
CTTACACTGACAACACTCGTCACTAGTCATGAAGGTCTGTGCGTGCAATGGTCGCAATACATGACGKCMTACCGGGATAGAGCGCTTATGACGKCMTACCATCTAACTTACTGCCCCCCCGCTGCTAACAGAGCGACTTGAGTCGGCCGCTGGATGACCGTATTACAGCAC	171
CTTACACTGACAACACTCGTCACTAGTATCGGTCGTCCAGCAGTGCAATGGTCGCAATACATGACGKCMTACCGGGATAGAGCGCTTATGACGKCMTACCATCTAACTTACTGCGGGGAATCCCCTAACAGAGCGACTTGAGTCGGCCGCTGGATGACCGTATTACAGCAC	171
CTTACACTGACAACACTCGTCACTAGTGCGGATGTTGTCTCCGTGCAATGGTCGCAATACATGACGKCMTACCGGGATAGAGCGCTTATGACGKCMTACCATCTAACTTACTGCACCMCGCCCMCTAACAGAGCGACTTGAGTCGGCCGCTGGATGACCGTATTACAGCAC	171
CTTACACTGACAACACTCGTCACTAGTATCCGGACCTCGAACGTGCAATGGTCGCAATACATGACGKCMTACCGGGATAGAGCGCTTATGACGKCMTACCATCTAACTTACTGCCCATATATGGCTAACAGAGCGACTTGAGTCGGCCGCTGGATGACCGTATTACAGCAC	171
CTTACACTGACAACACTCGTCACTAGTTGTGTGTTAGCTAGAGTGCAATGGTCGCAATACATGACGKCMTACCGGGATAGAGCGCTTATGACGKCMTACCATCTAACTTACTGCTTCAAGGTCACTAACAGAGCGACTTGAGTCGGCCGCTGGATGACCGTATTACAGCAC	171
CTTACACTGACAACACTCGTCACTAGTGCCTCAAGCGTAATTGTGCAATGGTCGCAATACATGACGKCMTACCGGGATAGAGCGCTTATGACGKCMTACCATCTAACTTACTGCMCGCCCCCTACTAACAGAGCGACTTGAGTCGGCCGCTGGATGACCGTATTACAGCAC	171
CTTACACTGACAACACTCGTCACTAGTCGTCTGTTCTCGGACGTGCAATGGTCGCAATACATGACGKCMTACCGGGATAGAGCGCTTGCGTGGGAATACCATCTAACTTACTGATGACGKCMTGCTAACAGAGCGACTTGAGTCGGCCGCTGGATGACCGTATTACAGCAC	171
CTTACACTGACAACACTCGTCACTAGTATGCTGGTTGAATACGTGCAATGGTCGCAATACATGACGKCMTACCGGGATAGAGCGCTTGCGTGGGAATACCATCTAACTTACTGGCGTGGGAAGGCTAACAGAGCGACTTGAGTCGGCCGCTGGATGACCGTATTACAGCAC	171
CTTACACTGACAACACTCGTCACTAGTCCAGTCGGACGTCATGTGCAATGGTCGCAATACATGACGKCMTACCGGGATAGAGCGCTTGCGTGGGAATACCATCTAACTTACTGGTCACGTGACGCTAACAGAGCGACTTGAGTCGGCCGCTGGATGACCGTATTACAGCAC	171
CTTACACTGACAACACTCGTCACTAGTCTTCCCTGCTTGGTAGTGCAATGGTCGCAATACATGACGKCMTACCGGGATAGAGCGCTTGCGTGGGAATACCATCTAACTTACTGMCMCGCCCAGGCTAACAGAGCGACTTGAGTCGGCCGCTGGATGACCGTATTACAGCAC	171
CTTACACTGACAACACTCGTCACTAGTAGTTGGAACCGTCATGTGCAATGGTCGCAATACATGACGKCMTACCGGGATAGAGCGCTTGCGTGGGAATACCATCTAACTTACTGAMACCCACACMCCAACAGAGCGACTTGAGTCGGCCGCTGGATGACCGTATTACAGCAC	171
CTTACACTGACAACACTCGTCACTAGTCGCCCTAGCGTCAAAGTGCAATGGTCGCAATACATGACGKCMTACCGGGATAGAGCGCTTGCGTGGGAATACCATCTAACTTACTGACCCAKACACCCTAACAGAGCGACTTGAGTCGGCCGCTGGATGACCGTATTACAGCAC	171
CTTACACTGACAACACTCGTCACTAGTCACCATCGCGACATCGTGCAATGGTCGCAATACATGACGKCMTACCGGGATAGAGCGCTTGCGTGGGAATACCATCTAACTTACTGTCCTGCAGGAGCTAACAGAGCGACTTGAGTCGGCCGCTGGATGACCGTATTACAGCAC	171
CTTACACTGACAACACTCGTCACTAGTCGTGTACCATAATCAGTGCAATGGTCGCAATACATGACGKCMTACCGGGATAGAGCGCTTGCGTGGGAATACCATCTAACTTACTGGMTTACGTMAKCTAACAGAGCGACTTGAGTCGGCCGCTGGATGACCGTATTACAGCAC	171
CTTACACTGACAACACTCGTCACTAGTCAGAACCGGCACATCGTGCAATGGTCGCAATACATGACGKCMTACCGGGATAGAGCGCTTGCGTGGGAATACCATCTAACTTACTGACAACAACAMGCTAACAGAGCGACTTGAGTCGGCCGCTGGATGACCGTATTACAGCAC	171
CTTACACTGACAACACTCGTCACTAGTGGCGTATATCAGTTCGTGCAATGGTCGCAATACATGACGKCMTACCGGGATAGAGCGCTTGCGTGGGAATACCATCTAACTTACTGGCTAAGCCGCGCTAACAGAGCGACTTGAGTCGGCCGCTGGATGACCGTATTACAGCAC	171
CTTACACTGACAACACTCGTCACTAGTGTTCGGTGTCCGATGGTGCAATGGTCGCAATACATGACGKCMTACCGGGATAGAGCGCTTGCGTGGGAATACCATCTAACTTACTGACGATCCTCAGCTAACAGAGCGACTTGAGTCGGCCGCTGGATGACCGTATTACAGCAC	171
CTTACACTGACAACACTCGTCACTAGTACATGGGCCGGAATTGTGCAATGGTCGCAATACATGACGKCMTACCGGGATAGAGCGCTTGCGTGGGAATACCATCTAACTTACTGCTGACCTMCCGCTAACAGAGCGACTTGAGTCGGCCGCTGGATGACCGTATTACAGCAC	171
CTTACACTGACAACACTCGTCACTAGTATCCCTCCCTCTTATGTGCAATGGTCGCAATACATGACGKCMTACCGGGATAGAGCGCTTGCGTGGGAATACCATCTAACTTACTGGTTACCCTGCGCTAACAGAGCGACTTGAGTCGGCCGCTGGATGACCGTATTACAGCAC	171
CTTACACTGACAACACTCGTCACTAGTCCACGGAACGCGAATGTGCAATGGTCGCAATACATGACGKCMTACCGGGATAGAGCGCTTGCGTGGGAATACCATCTAACTTACTGKMTAMGCCACGCTAACAGAGCGACTTGAGTCGGCCGCTGGATGACCGTATTACAGCAC	171
CTTACACTGACAACACTCGTCACTAGTTCTCCATGCAGTCCGGTGCAATGGTCGCAATACATGACGKCMTACCGGGATAGAGCGCTTGCGTGGGAATACCATCTAACTTACTGKAGGCGCAGCGCTAACAGAGCGACTTGAGTCGGCCGCTGGATGACCGTATTACAGCAC	171
CTTACACTGACAACACTCGTCACTAGTAGTGTATGCCGCGGAGTGCAATGGTCGCAATACATGACGKCMTACCGGGATAGAGCGCTTGCGTGGGAATACCATCTAACTTACTGAACGAGGCKKGCTAACAGAGCGACTTGAGTCGGCCGCTGGATGACCGTATTACAGCAC	171
CTTACACTGACAACACTCGTCACTAGTCGATGAGCATATCCTGTGCAATGGTCGCAATACATGACGKCMTACCGGGATAGAGCGCTTGCGTGGGAATACCATCTAACTTACTGCAGCAAAAATGCTAACAGAGCGACTTGAGTCGGCCGCTGGATGACCGTATTACAGCAC	171
CTTACACTGACAACACTCGTCACTAGTGACGTATACTTGTTCGTGCAATGGTCGCAATACATGACGKCMTACCGGGATAGAGCGCTTGCGTGGGAATACCATCTAACTTACTGCAGGTAACAAGCTAACAGAGCGACTTGAGTCGGCCGCTGGATGACCGTATTACAGCAC	171
CTTACACTGACAACACTCGTCACTAGTTTAGAACCGTACAGAGTGCAATGGTCGCAATACATGACGKCMTACCGGGATAGAGCGCTTGCGTGGGAATACCATCTAACTTACTGATCGTACGATGCTAACAGAGCGACTTGAGTCGGCCGCTGGATGACCGTATTACAGCAC	171
CTTACACTGACAACACTCGTCACTAGTTTAGCACACGCGTTAGTGCAATGGTCGCAATACATGACGKCMTACCGGGATAGAGCGCTTGCGTGGGAATACCATCTAACTTACTGGMTAMGCCACGCTAACAGAGCGACTTGAGTCGGCCGCTGGATGACCGTATTACAGCAC	171
CTTACACTGACAACACTCGTCACTAGTGATATTCTCCTCATGGTGCAATGGTCGCAATACATGACGKCMTACCGGGATAGAGCGCTTGCGTGGGAATACCATCTAACTTACTGACCAMTCGGAGCTAACAGAGCGACTTGAGTCGGCCGCTGGATGACCGTATTACAGCAC	171
CTTACACTGACAACACTCGTCACTAGTGACATCGTGGTAACCGTGCAATGGTCGCAATACATGACGKCMTACCGGGATAGAGCGCTTGCGTGGGAATACCATCTAACTTACTGMTGTCAATCAGCTAACAGAGCGACTTGAGTCGGCCGCTGGATGACCGTATTACAGCAC	171
CTTACACTGACAACACTCGTCACTAGTGACGACTAGCGATTCGTGCAATGGTCGCAATACATGACGKCMTACCGGGATAGAGCGCTTGCGTGGGAATACCATCTAACTTACTGKGGMACACTKCCMAACAGAGCGACTTGAGTCGGCCGCTGGATGACCGTATTACAGCAC	171
CTTACACTGACAACACTCGTCACTAGTGATCGGGAGCGTTAGGTGCAATGGTCGCAATACATGACGKCMTACCGGGATAGAGCGCTTGCGTGGGAATACCATCTAACTTACTGGCGCATGCGCGCTAACAGAGCGACTTGAGTCGGCCGCTGGATGACCGTATTACAGCAC	171
CTTACACTGACAACACTCGTCACTAGTCAGCATGGAGCACCAGTGCAATGGTCGCAATACATGACGKCMTACCGGGATAGAGCGCTTGCGTGGGAATACCATCTAACTTACTGGGTCAAAGGTCATAACAGAGCGACTTGAGTCGGCCGCTGGATGACCGTATTACAGCAC	171
CTTACACTGACAACACTCGTCACTAGTTATCTTCCGGCACTTGTGCAATGGTCGCAATACATGACGKCMTACCGGGATAGAGCGCTTGCGTGGGAATACCATCTAACTTACTGACMGGAAGTGGCTAACAGAGCGACTTGAGTCGGCCGCTGGATGACCGTATTACAGCAC	171
CTTACACTGACAACACTCGTCACTAGTACTGTCTCGGAAGTAGTGCAATGGTCGCAATACATGACGKCMTACCGGGATAGAGCGCTTGCGTGGGAATACCATCTAACTTACTGCGCCMTGTTGGCTAACAGAGCGACTTGAGTCGGCCGCTGGATGACCGTATTACAGCAC	171
CTTACACTGACAACACTCGTCACTAGTGGTATGAAGTCACAAGTGCAATGGTCGCAATACATGACGKCMTACCGGGATAGAGCGCTTGCGTGGGAATACCATCTAACTTACTGKCMGGGTAACGCTAACAGAGCGACTTGAGTCGGCCGCTGGATGACCGTATTACAGCAC	171
CTTACACTGACAACACTCGTCACTAGTTACTATTTGCGCGTAGTGCAATGGTCGCAATACATGACGKCMTACCGGGATAGAGCGCTTGCGTGGGAATACCATCTAACTTACTGTCACTCACTACGAAACAGAGCGACTTGAGTCGGCCGCTGGATGACCGTATTACAGCAC	171
CTTACACTGACAACACTCGTCACTAGTAGATCTCGGGTGCAAGTGCAATGGTCGCAATACATGACGKCMTACCGGGATAGAGCGCTTGCGTGGGAATACCATCTAACTTACTGCGGCGCTAGCGCTAACAGAGCGACTTGAGTCGGCCGCTGGATGACCGTATTACAGCAC	171
CTTACACTGACAACACTCGTCACTAGTCGGACAGCTGCAATCGTGCAATGGTCGCAATACATGACGKCMTACCGGGATAGAGCGCTTGCGTGGGAATACCATCTAACTTACTGGGTTCGAACCGCTAACAGAGCGACTTGAGTCGGCCGCTGGATGACCGTATTACAGCAC	171
CTTACACTGACAACACTCGTCACTAGTGATCTGACTATAGTGGTGCAATGGTCGCAATACATGACGKCMTACCGGGATAGAGCGCTTGCGTGGGAATACCATCTAACTTACTGGCTGCGCCACGCTAACAGAGCGACTTGAGTCGGCCGCTGGATGACCGTATTACAGCAC	171
CTTACACTGACAACACTCGTCACTAGTTGATGTAGAAGATGGGTGCAATGGTCGCAATACATGACGKCMTACCGGGATAGAGCGCTTGCGTGGGAATACCATCTAACTTACTGACCCTTACCCTCTAACAGAGCGACTTGAGTCGGCCGCTGGATGACCGTATTACAGCAC	171
CTTACACTGACAACACTCGTCACTAGTCCGGACACACACACAGTGCAATGGTCGCAATACATGACGKCMTACCGGGATAGAGCGCTTGCGTGGGAATACCATCTAACTTACTGTATGCAAATKGCTAACAGAGCGACTTGAGTCGGCCGCTGGATGACCGTATTACAGCAC	171
CTTACACTGACAACACTCGTCACTAGTTGTTACGTTATCCGAGTGCAATGGTCGCAATACATGACGKCMTACCGGGATAGAGCGCTTGCGTGGGAATACCATCTAACTTACTGTGCCTGAGGCACTAACAGAGCGACTTGAGTCGGCCGCTGGATGACCGTATTACAGCAC	171
CTTACACTGACAACACTCGTCACTAGTTGTTTCGTAGGTGTGGTGCAATGGTCGCAATACATGACGKCMTACCGGGATAGAGCGCTTGCGTGGGAATACCATCTAACTTACTGCCCCCCGCTGGCTAACAGAGCGACTTGAGTCGGCCGCTGGATGACCGTATTACAGCAC	171
CTTACACTGACAACACTCGTCACTAGTGGACGCTTTGAACCAGTGCAATGGTCGCAATACATGACGKCMTACCGGGATAGAGCGCTTGCGTGGGAATACCATCTAACTTACTGGGGGAATCCCCCTAACAGAGCGACTTGAGTCGGCCGCTGGATGACCGTATTACAGCAC	171
CTTACACTGACAACACTCGTCACTAGTGAGTTCATAATCGCCGTGCAATGGTCGCAATACATGACGKCMTACCGGGATAGAGCGCTTGCGTGGGAATACCATCTAACTTACTGACCMCGCCCMGCTAACAGAGCGACTTGAGTCGGCCGCTGGATGACCGTATTACAGCAC	171
CTTACACTGACAACACTCGTCACTAGTTGGCTAGAACACTTAGTGCAATGGTCGCAATACATGACGKCMTACCGGGATAGAGCGCTTGCGTGGGAATACCATCTAACTTACTGCCATATATGGGCTAACAGAGCGACTTGAGTCGGCCGCTGGATGACCGTATTACAGCAC	171
CTTACACTGACAACACTCGTCACTAGTCCTCCATAAGGGATCGTGCAATGGTCGCAATACATGACGKCMTACCGGGATAGAGCGCTTGCGTGGGAATACCATCTAACTTACTGTTCAAGGTCAGCTAACAGAGCGACTTGAGTCGGCCGCTGGATGACCGTATTACAGCAC	171
CTTACACTGACAACACTCGTCACTAGTTCACTTCTCTAGACAGTGCAATGGTCGCAATACATGACGKCMTACCGGGATAGAGCGCTTGCGTGGGAATACCATCTAACTTACTGMCGCCCCCTAGCTAACAGAGCGACTTGAGTCGGCCGCTGGATGACCGTATTACAGCAC	171
CTTACACTGACAACACTCGTCACTAGTGGACTAGAGTCTAACGTGCAATGGTCGCAATACATGACGKCMTACCGGGATAGAGCGCTTGTCACGTGACACCATCTAACTTACTGCATGACGKCMTCTAACAGAGCGACTTGAGTCGGCCGCTGGATGACCGTATTACAGCAC	171
CTTACACTGACAACACTCGTCACTAGTTCACATCAGCGTATCGTGCAATGGTCGCAATACATGACGKCMTACCGGGATAGAGCGCTTGTCACGTGACACCATCTAACTTACTGCGCGTGGGAAGCTAACAGAGCGACTTGAGTCGGCCGCTGGATGACCGTATTACAGCAC	171
CTTACACTGACAACACTCGTCACTAGTTGGCCCTAGTCAAATGTGCAATGGTCGCAATACATGACGKCMTACCGGGATAGAGCGCTTGTCACGTGACACCATCTAACTTACTGCGTCACGTGACCTAACAGAGCGACTTGAGTCGGCCGCTGGATGACCGTATTACAGCAC	171
CTTACACTGACAACACTCGTCACTAGTGATATCGCCAAACGTGTGCAATGGTCGCAATACATGACGKCMTACCGGGATAGAGCGCTTGTCACGTGACACCATCTAACTTACTGCMCMCGCCCAGCTAACAGAGCGACTTGAGTCGGCCGCTGGATGACCGTATTACAGCAC	171
CTTACACTGACAACACTCGTCACTAGTTTGTATGGTCTTCCAGTGCAATGGTCGCAATACATGACGKCMTACCGGGATAGAGCGCTTGTCACGTGACACCATCTAACTTACTGCAMACCCACACMCCACAGAGCGACTTGAGTCGGCCGCTGGATGACCGTATTACAGCAC	171
CTTACACTGACAACACTCGTCACTAGTTCGTTTGCGAGGCAAGTGCAATGGTCGCAATACATGACGKCMTACCGGGATAGAGCGCTTGTCACGTGACACCATCTAACTTACTGCACCCAKACACCTAACAGAGCGACTTGAGTCGGCCGCTGGATGACCGTATTACAGCAC	171
CTTACACTGACAACACTCGTCACTAGTACGAGACCAGCTTGCGTGCAATGGTCGCAATACATGACGKCMTACCGGGATAGAGCGCTTGTCACGTGACACCATCTAACTTACTGCTCCTGCAGGACTAACAGAGCGACTTGAGTCGGCCGCTGGATGACCGTATTACAGCAC	171
CTTACACTGACAACACTCGTCACTAGTTACATAGGTTCCCACGTGCAATGGTCGCAATACATGACGKCMTACCGGGATAGAGCGCTTGTCACGTGACACCATCTAACTTACTGCGMTTACGTMAKCAACAGAGCGACTTGAGTCGGCCGCTGGATGACCGTATTACAGCAC	171
CTTACACTGACAACACTCGTCACTAGTGAATCCCATTCCTGTGTGCAATGGTCGCAATACATGACGKCMTACCGGGATAGAGCGCTTGTCACGTGACACCATCTAACTTACTGCACAACAACAMCTAACAGAGCGACTTGAGTCGGCCGCTGGATGACCGTATTACAGCAC	171
CTTACACTGACAACACTCGTCACTAGTGGTCATAGATAATGCGTGCAATGGTCGCAATACATGACGKCMTACCGGGATAGAGCGCTTGTCACGTGACACCATCTAACTTACTGCGCTAAGCCGCCTAACAGAGCGACTTGAGTCGGCCGCTGGATGACCGTATTACAGCAC	171
CTTACACTGACAACACTCGTCACTAGTGATCGGGACCTCAGAGTGCAATGGTCGCAATACATGACGKCMTACCGGGATAGAGCGCTTGTCACGTGACACCATCTAACTTACTGCACGATCCTCACTAACAGAGCGACTTGAGTCGGCCGCTGGATGACCGTATTACAGCAC	171
CTTACACTGACAACACTCGTCACTAGTGCGATTAGACGATTAGTGCAATGGTCGCAATACATGACGKCMTACCGGGATAGAGCGCTTGTCACGTGACACCATCTAACTTACTGCCTGACCTMCCCTAACAGAGCGACTTGAGTCGGCCGCTGGATGACCGTATTACAGCAC	171
CTTACACTGACAACACTCGTCACTAGTCGCATATGCAGCAACGTGCAATGGTCGCAATACATGACGKCMTACCGGGATAGAGCGCTTGTCACGTGACACCATCTAACTTACTGCGTTACCCTGCCTAACAGAGCGACTTGAGTCGGCCGCTGGATGACCGTATTACAGCAC	171
CTTACACTGACAACACTCGTCACTAGTCTCAAGAGACATGACGTGCAATGGTCGCAATACATGACGKCMTACCGGGATAGAGCGCTTGTCACGTGACACCATCTAACTTACTGCKMTAMGCCACCTAACAGAGCGACTTGAGTCGGCCGCTGGATGACCGTATTACAGCAC	171
CTTACACTGACAACACTCGTCACTAGTGCTACCCTTTGCGTGGTGCAATGGTCGCAATACATGACGKCMTACCGGGATAGAGCGCTTGTCACGTGACACCATCTAACTTACTGCKAGGCGCAGCCTAACAGAGCGACTTGAGTCGGCCGCTGGATGACCGTATTACAGCAC	171
CTTACACTGACAACACTCGTCACTAGTAAGCCGGAAAGTTCGGTGCAATGGTCGCAATACATGACGKCMTACCGGGATAGAGCGCTTGTCACGTGACACCATCTAACTTACTGCAACGAGGCKKCTAACAGAGCGACTTGAGTCGGCCGCTGGATGACCGTATTACAGCAC	171
CTTACACTGACAACACTCGTCACTAGTCGTCATTTGCAAGAGGTGCAATGGTCGCAATACATGACGKCMTACCGGGATAGAGCGCTTGTCACGTGACACCATCTAACTTACTGCCAGCAAAAATCTAACAGAGCGACTTGAGTCGGCCGCTGGATGACCGTATTACAGCAC	171
CTTACACTGACAACACTCGTCACTAGTGAGAATCGCGTAGGAGTGCAATGGTCGCAATACATGACGKCMTACCGGGATAGAGCGCTTGTCACGTGACACCATCTAACTTACTGCCAGGTAACAACTAACAGAGCGACTTGAGTCGGCCGCTGGATGACCGTATTACAGCAC	171
CTTACACTGACAACACTCGTCACTAGTAAAGATTCGTTCCGAGTGCAATGGTCGCAATACATGACGKCMTACCGGGATAGAGCGCTTGTCACGTGACACCATCTAACTTACTGCATCGTACGATCTAACAGAGCGACTTGAGTCGGCCGCTGGATGACCGTATTACAGCAC	171
CTTACACTGACAACACTCGTCACTAGTGGTCATCGGGATGCTGTGCAATGGTCGCAATACATGACGKCMTACCGGGATAGAGCGCTTGTCACGTGACACCATCTAACTTACTGCGMTAMGCCACCTAACAGAGCGACTTGAGTCGGCCGCTGGATGACCGTATTACAGCAC	171
CTTACACTGACAACACTCGTCACTAGTTACATTGACTGGCAAGTGCAATGGTCGCAATACATGACGKCMTACCGGGATAGAGCGCTTGTCACGTGACACCATCTAACTTACTGCACCAMTCGGACTAACAGAGCGACTTGAGTCGGCCGCTGGATGACCGTATTACAGCAC	171
CTTACACTGACAACACTCGTCACTAGTCCTATTTCGCAATCAGTGCAATGGTCGCAATACATGACGKCMTACCGGGATAGAGCGCTTGTCACGTGACACCATCTAACTTACTGCMTGTCAATCACTAACAGAGCGACTTGAGTCGGCCGCTGGATGACCGTATTACAGCAC	171
CTTACACTGACAACACTCGTCACTAGTCCGTACTCACGCTATGTGCAATGGTCGCAATACATGACGKCMTACCGGGATAGAGCGCTTGTCACGTGACACCATCTAACTTACTGCKGGMACACTKCCMACAGAGCGACTTGAGTCGGCCGCTGGATGACCGTATTACAGCAC	171
CTTACACTGACAACACTCGTCACTAGTTTCTCTCCGAAGATCGTGCAATGGTCGCAATACATGACGKCMTACCGGGATAGAGCGCTTGTCACGTGACACCATCTAACTTACTGCGCGCATGCGCCTAACAGAGCGACTTGAGTCGGCCGCTGGATGACCGTATTACAGCAC	171
CTTACACTGACAACACTCGTCACTAGTTCTCCTACATCTACTGTGCAATGGTCGCAATACATGACGKCMTACCGGGATAGAGCGCTTGTCACGTGACACCATCTAACTTACTGCGGTCAAAGGTCAAACAGAGCGACTTGAGTCGGCCGCTGGATGACCGTATTACAGCAC	171
CTTACACTGACAACACTCGTCACTAGTCACGCTGTGTACATAGTGCAATGGTCGCAATACATGACGKCMTACCGGGATAGAGCGCTTGTCACGTGACACCATCTAACTTACTGCACMGGAAGTGCTAACAGAGCGACTTGAGTCGGCCGCTGGATGACCGTATTACAGCAC	171
CTTACACTGACAACACTCGTCACTAGTGCGCTCATCATCTATGTGCAATGGTCGCAATACATGACGKCMTACCGGGATAGAGCGCTTGTCACGTGACACCATCTAACTTACTGCCGCCMTGTTGCTAACAGAGCGACTTGAGTCGGCCGCTGGATGACCGTATTACAGCAC	171
CTTACACTGACAACACTCGTCACTAGTTGTGGAAAGGGAACAGTGCAATGGTCGCAATACATGACGKCMTACCGGGATAGAGCGCTTGTCACGTGACACCATCTAACTTACTGCKCMGGGTAACCTAACAGAGCGACTTGAGTCGGCCGCTGGATGACCGTATTACAGCAC	171
CTTACACTGACAACACTCGTCACTAGTATCAGGTTCGCTACAGTGCAATGGTCGCAATACATGACGKCMTACCGGGATAGAGCGCTTGTCACGTGACACCATCTAACTTACTGCTCACTCACTACGAACAGAGCGACTTGAGTCGGCCGCTGGATGACCGTATTACAGCAC	171
CTTACACTGACAACACTCGTCACTAGTCCTTCAACGTGTAACGTGCAATGGTCGCAATACATGACGKCMTACCGGGATAGAGCGCTTGTCACGTGACACCATCTAACTTACTGCCGGCGCTAGCCTAACAGAGCGACTTGAGTCGGCCGCTGGATGACCGTATTACAGCAC	171
CTTACACTGACAACACTCGTCACTAGTGCGCTAGCGTGATAGGTGCAATGGTCGCAATACATGACGKCMTACCGGGATAGAGCGCTTGTCACGTGACACCATCTAACTTACTGCGGTTCGAACCCTAACAGAGCGACTTGAGTCGGCCGCTGGATGACCGTATTACAGCAC	171
CTTACACTGACAACACTCGTCACTAGTTTGTATACGTCTGCAGTGCAATGGTCGCAATACATGACGKCMTACCGGGATAGAGCGCTTGTCACGTGACACCATCTAACTTACTGCGCTGCGCCACCTAACAGAGCGACTTGAGTCGGCCGCTGGATGACCGTATTACAGCAC	171
CTTACACTGACAACACTCGTCACTAGTCTACCACTTTAGTTCGTGCAATGGTCGCAATACATGACGKCMTACCGGGATAGAGCGCTTGTCACGTGACACCATCTAACTTACTGCACCCTTACCCTTAACAGAGCGACTTGAGTCGGCCGCTGGATGACCGTATTACAGCAC	171
CTTACACTGACAACACTCGTCACTAGTGGCGTTGATGACATGGTGCAATGGTCGCAATACATGACGKCMTACCGGGATAGAGCGCTTGTCACGTGACACCATCTAACTTACTGCTATGCAAATKCTAACAGAGCGACTTGAGTCGGCCGCTGGATGACCGTATTACAGCAC	171
CTTACACTGACAACACTCGTCACTAGTTTGTGAGTTCCTACGGTGCAATGGTCGCAATACATGACGKCMTACCGGGATAGAGCGCTTGTCACGTGACACCATCTAACTTACTGCTGCCTGAGGCATAACAGAGCGACTTGAGTCGGCCGCTGGATGACCGTATTACAGCAC	171
CTTACACTGACAACACTCGTCACTAGTTAGAGATATACCGGTGTGCAATGGTCGCAATACATGACGKCMTACCGGGATAGAGCGCTTGTCACGTGACACCATCTAACTTACTGCCCCCCCGCTGCTAACAGAGCGACTTGAGTCGGCCGCTGGATGACCGTATTACAGCAC	171
CTTACACTGACAACACTCGTCACTAGTCTGTTACATGGACTTGTGCAATGGTCGCAATACATGACGKCMTACCGGGATAGAGCGCTTGTCACGTGACACCATCTAACTTACTGCGGGGAATCCCCTAACAGAGCGACTTGAGTCGGCCGCTGGATGACCGTATTACAGCAC	171
CTTACACTGACAACACTCGTCACTAGTTCAAACACACCGCTCGTGCAATGGTCGCAATACATGACGKCMTACCGGGATAGAGCGCTTGTCACGTGACACCATCTAACTTACTGCACCMCGCCCMCTAACAGAGCGACTTGAGTCGGCCGCTGGATGACCGTATTACAGCAC	171
CTTACACTGACAACACTCGTCACTAGTAAGTTCACCGTCTCTGTGCAATGGTCGCAATACATGACGKCMTACCGGGATAGAGCGCTTGTCACGTGACACCATCTAACTTACTGCCCATATATGGCTAACAGAGCGACTTGAGTCGGCCGCTGGATGACCGTATTACAGCAC	171
CTTACACTGACAACACTCGTCACTAGTTCCCAATCGTTAGATGTGCAATGGTCGCAATACATGACGKCMTACCGGGATAGAGCGCTTGTCACGTGACACCATCTAACTTACTGCTTCAAGGTCACTAACAGAGCGACTTGAGTCGGCCGCTGGATGACCGTATTACAGCAC	171
CTTACACTGACAACACTCGTCACTAGTACACCCGATAGCGAAGTGCAATGGTCGCAATACATGACGKCMTACCGGGATAGAGCGCTTGTCACGTGACACCATCTAACTTACTGCMCGCCCCCTACTAACAGAGCGACTTGAGTCGGCCGCTGGATGACCGTATTACAGCAC	171
CTTACACTGACAACACTCGTCACTAGTTTGTCGCGTTGGCATGTGCAATGGTCGCAATACATGACGKCMTACCGGGATAGAGCGCTTMCMCGCCCATACCATCTAACTTACTGATGACGKCMTGCTAACAGAGCGACTTGAGTCGGCCGCTGGATGACCGTATTACAGCAC	171
CTTACACTGACAACACTCGTCACTAGTTAACCACATATACGCGTGCAATGGTCGCAATACATGACGKCMTACCGGGATAGAGCGCTTMCMCGCCCATACCATCTAACTTACTGGCGTGGGAAGGCTAACAGAGCGACTTGAGTCGGCCGCTGGATGACCGTATTACAGCAC	171
CTTACACTGACAACACTCGTCACTAGTTCACAACCAGATTAGGTGCAATGGTCGCAATACATGACGKCMTACCGGGATAGAGCGCTTMCMCGCCCATACCATCTAACTTACTGGTCACGTGACGCTAACAGAGCGACTTGAGTCGGCCGCTGGATGACCGTATTACAGCAC	171
CTTACACTGACAACACTCGTCACTAGTGGATTGTCCATATTGGTGCAATGGTCGCAATACATGACGKCMTACCGGGATAGAGCGCTTMCMCGCCCATACCATCTAACTTACTGMCMCGCCCAGGCTAACAGAGCGACTTGAGTCGGCCGCTGGATGACCGTATTACAGCAC	171
CTTACACTGACAACACTCGTCACTAGTTCAGCTCGCGTGAAGGTGCAATGGTCGCAATACATGACGKCMTACCGGGATAGAGCGCTTMCMCGCCCATACCATCTAACTTACTGAMACCCACACMCCAACAGAGCGACTTGAGTCGGCCGCTGGATGACCGTATTACAGCAC	171
CTTACACTGACAACACTCGTCACTAGTGCTAGTCATTTCACTGTGCAATGGTCGCAATACATGACGKCMTACCGGGATAGAGCGCTTMCMCGCCCATACCATCTAACTTACTGACCCAKACACCCTAACAGAGCGACTTGAGTCGGCCGCTGGATGACCGTATTACAGCAC	171
CTTACACTGACAACACTCGTCACTAGTTTACTCATCACTCAGGTGCAATGGTCGCAATACATGACGKCMTACCGGGATAGAGCGCTTMCMCGCCCATACCATCTAACTTACTGTCCTGCAGGAGCTAACAGAGCGACTTGAGTCGGCCGCTGGATGACCGTATTACAGCAC	171
CTTACACTGACAACACTCGTCACTAGTTGTGCCACTGCGACTGTGCAATGGTCGCAATACATGACGKCMTACCGGGATAGAGCGCTTMCMCGCCCATACCATCTAACTTACTGGMTTACGTMAKCTAACAGAGCGACTTGAGTCGGCCGCTGGATGACCGTATTACAGCAC	171
CTTACACTGACAACACTCGTCACTAGTGCCATCTTTGTAGGAGTGCAATGGTCGCAATACATGACGKCMTACCGGGATAGAGCGCTTMCMCGCCCATACCATCTAACTTACTGACAACAACAMGCTAACAGAGCGACTTGAGTCGGCCGCTGGATGACCGTATTACAGCAC	171
CTTACACTGACAACACTCGTCACTAGTCACAAGGACACGTTGGTGCAATGGTCGCAATACATGACGKCMTACCGGGATAGAGCGCTTMCMCGCCCATACCATCTAACTTACTGGCTAAGCCGCGCTAACAGAGCGACTTGAGTCGGCCGCTGGATGACCGTATTACAGCAC	171
CTTACACTGACAACACTCGTCACTAGTCGCGAGTACTGGAGAGTGCAATGGTCGCAATACATGACGKCMTACCGGGATAGAGCGCTTMCMCGCCCATACCATCTAACTTACTGACGATCCTCAGCTAACAGAGCGACTTGAGTCGGCCGCTGGATGACCGTATTACAGCAC	171
CTTACACTGACAACACTCGTCACTAGTTGATTGACTAGAGCGGTGCAATGGTCGCAATACATGACGKCMTACCGGGATAGAGCGCTTMCMCGCCCATACCATCTAACTTACTGCTGACCTMCCGCTAACAGAGCGACTTGAGTCGGCCGCTGGATGACCGTATTACAGCAC	171
CTTACACTGACAACACTCGTCACTAGTAGAAAGGCTTGGTCTGTGCAATGGTCGCAATACATGACGKCMTACCGGGATAGAGCGCTTMCMCGCCCATACCATCTAACTTACTGGTTACCCTGCGCTAACAGAGCGACTTGAGTCGGCCGCTGGATGACCGTATTACAGCAC	171
CTTACACTGACAACACTCGTCACTAGTGACGCTAATGCCCAAGTGCAATGGTCGCAATACATGACGKCMTACCGGGATAGAGCGCTTMCMCGCCCATACCATCTAACTTACTGKMTAMGCCACGCTAACAGAGCGACTTGAGTCGGCCGCTGGATGACCGTATTACAGCAC	171
CTTACACTGACAACACTCGTCACTAGTTACGGCAATACACTGGTGCAATGGTCGCAATACATGACGKCMTACCGGGATAGAGCGCTTMCMCGCCCATACCATCTAACTTACTGKAGGCGCAGCGCTAACAGAGCGACTTGAGTCGGCCGCTGGATGACCGTATTACAGCAC	171
CTTACACTGACAACACTCGTCACTAGTAACGTGTAGCCGAGAGTGCAATGGTCGCAATACATGACGKCMTACCGGGATAGAGCGCTTMCMCGCCCATACCATCTAACTTACTGAACGAGGCKKGCTAACAGAGCGACTTGAGTCGGCCGCTGGATGACCGTATTACAGCAC	171
CTTACACTGACAACACTCGTCACTAGTGTCCATAAAGAAGAGGTGCAATGGTCGCAATACATGACGKCMTACCGGGATAGAGCGCTTMCMCGCCCATACCATCTAACTTACTGCAGCAAAAATGCTAACAGAGCGACTTGAGTCGGCCGCTGGATGACCGTATTACAGCAC	171
CTTACACTGACAACACTCGTCACTAGTGCAAGAAGATCATGGGTGCAATGGTCGCAATACATGACGKCMTACCGGGATAGAGCGCTTMCMCGCCCATACCATCTAACTTACTGCAGGTAACAAGCTAACAGAGCGACTTGAGTCGGCCGCTGGATGACCGTATTACAGCAC	171
CTTACACTGACAACACTCGTCACTAGTTCTACCCAGATGTTAGTGCAATGGTCGCAATACATGACGKCMTACCGGGATAGAGCGCTTMCMCGCCCATACCATCTAACTTACTGATCGTACGATGCTAACAGAGCGACTTGAGTCGGCCGCTGGATGACCGTATTACAGCAC	171
CTTACACTGACAACACTCGTCACTAGTATCTACCATTCAACCGTGCAATGGTCGCAATACATGACGKCMTACCGGGATAGAGCGCTTMCMCGCCCATACCATCTAACTTACTGGMTAMGCCACGCTAACAGAGCGACTTGAGTCGGCCGCTGGATGACCGTATTACAGCAC	171
CTTACACTGACAACACTCGTCACTAGTAGGCCCGCGAAATCAGTGCAATGGTCGCAATACATGACGKCMTACCGGGATAGAGCGCTTMCMCGCCCATACCATCTAACTTACTGACCAMTCGGAGCTAACAGAGCGACTTGAGTCGGCCGCTGGATGACCGTATTACAGCAC	171
CTTACACTGACAACACTCGTCACTAGTACGGCACTTCCGTATGTGCAATGGTCGCAATACATGACGKCMTACCGGGATAGAGCGCTTMCMCGCCCATACCATCTAACTTACTGMTGTCAATCAGCTAACAGAGCGACTTGAGTCGGCCGCTGGATGACCGTATTACAGCAC	171
CTTACACTGACAACACTCGTCACTAGTTCCTTGCATCAATTGGTGCAATGGTCGCAATACATGACGKCMTACCGGGATAGAGCGCTTMCMCGCCCATACCATCTAACTTACTGKGGMACACTKCCMAACAGAGCGACTTGAGTCGGCCGCTGGATGACCGTATTACAGCAC	171
CTTACACTGACAACACTCGTCACTAGTCCGGGACTACATAGAGTGCAATGGTCGCAATACATGACGKCMTACCGGGATAGAGCGCTTMCMCGCCCATACCATCTAACTTACTGGCGCATGCGCGCTAACAGAGCGACTTGAGTCGGCCGCTGGATGACCGTATTACAGCAC	171
CTTACACTGACAACACTCGTCACTAGTATGCGTGTTCGTTCAGTGCAATGGTCGCAATACATGACGKCMTACCGGGATAGAGCGCTTMCMCGCCCATACCATCTAACTTACTGGGTCAAAGGTCATAACAGAGCGACTTGAGTCGGCCGCTGGATGACCGTATTACAGCAC	171
CTTACACTGACAACACTCGTCACTAGTGGATTCAATCGGCCAGTGCAATGGTCGCAATACATGACGKCMTACCGGGATAGAGCGCTTMCMCGCCCATACCATCTAACTTACTGACMGGAAGTGGCTAACAGAGCGACTTGAGTCGGCCGCTGGATGACCGTATTACAGCAC	171
CTTACACTGACAACACTCGTCACTAGTTGCTAACAAGACAGCGTGCAATGGTCGCAATACATGACGKCMTACCGGGATAGAGCGCTTMCMCGCCCATACCATCTAACTTACTGCGCCMTGTTGGCTAACAGAGCGACTTGAGTCGGCCGCTGGATGACCGTATTACAGCAC	171
CTTACACTGACAACACTCGTCACTAGTTTCGCTTTCCCTGATGTGCAATGGTCGCAATACATGACGKCMTACCGGGATAGAGCGCTTMCMCGCCCATACCATCTAACTTACTGKCMGGGTAACGCTAACAGAGCGACTTGAGTCGGCCGCTGGATGACCGTATTACAGCAC	171
CTTACACTGACAACACTCGTCACTAGTCAACAGACTTTGGACGTGCAATGGTCGCAATACATGACGKCMTACCGGGATAGAGCGCTTMCMCGCCCATACCATCTAACTTACTGTCACTCACTACGAAACAGAGCGACTTGAGTCGGCCGCTGGATGACCGTATTACAGCAC	171
CTTACACTGACAACACTCGTCACTAGTGCCTCACACGTTGATGTGCAATGGTCGCAATACATGACGKCMTACCGGGATAGAGCGCTTMCMCGCCCATACCATCTAACTTACTGCGGCGCTAGCGCTAACAGAGCGACTTGAGTCGGCCGCTGGATGACCGTATTACAGCAC	171
CTTACACTGACAACACTCGTCACTAGTTTACGCTCAGGTGCGGTGCAATGGTCGCAATACATGACGKCMTACCGGGATAGAGCGCTTMCMCGCCCATACCATCTAACTTACTGGGTTCGAACCGCTAACAGAGCGACTTGAGTCGGCCGCTGGATGACCGTATTACAGCAC	171
CTTACACTGACAACACTCGTCACTAGTGGGCGAAGCGATTTGGTGCAATGGTCGCAATACATGACGKCMTACCGGGATAGAGCGCTTMCMCGCCCATACCATCTAACTTACTGGCTGCGCCACGCTAACAGAGCGACTTGAGTCGGCCGCTGGATGACCGTATTACAGCAC	171
CTTACACTGACAACACTCGTCACTAGTACGGAAGTGCAGCGTGTGCAATGGTCGCAATACATGACGKCMTACCGGGATAGAGCGCTTMCMCGCCCATACCATCTAACTTACTGACCCTTACCCTCTAACAGAGCGACTTGAGTCGGCCGCTGGATGACCGTATTACAGCAC	171
CTTACACTGACAACACTCGTCACTAGTGGTGAATTCCATTCAGTGCAATGGTCGCAATACATGACGKCMTACCGGGATAGAGCGCTTMCMCGCCCATACCATCTAACTTACTGTATGCAAATKGCTAACAGAGCGACTTGAGTCGGCCGCTGGATGACCGTATTACAGCAC	171
CTTACACTGACAACACTCGTCACTAGTTTGCAACACCAGGACGTGCAATGGTCGCAATACATGACGKCMTACCGGGATAGAGCGCTTMCMCGCCCATACCATCTAACTTACTGTGCCTGAGGCACTAACAGAGCGACTTGAGTCGGCCGCTGGATGACCGTATTACAGCAC	171
CTTACACTGACAACACTCGTCACTAGTGTGATTGATACCCAGGTGCAATGGTCGCAATACATGACGKCMTACCGGGATAGAGCGCTTMCMCGCCCATACCATCTAACTTACTGCCCCCCGCTGGCTAACAGAGCGACTTGAGTCGGCCGCTGGATGACCGTATTACAGCAC	171
CTTACACTGACAACACTCGTCACTAGTGATGCGTCGTATGTAGTGCAATGGTCGCAATACATGACGKCMTACCGGGATAGAGCGCTTMCMCGCCCATACCATCTAACTTACTGGGGGAATCCCCCTAACAGAGCGACTTGAGTCGGCCGCTGGATGACCGTATTACAGCAC	171
CTTACACTGACAACACTCGTCACTAGTATCACGGAGAGCACCGTGCAATGGTCGCAATACATGACGKCMTACCGGGATAGAGCGCTTMCMCGCCCATACCATCTAACTTACTGACCMCGCCCMGCTAACAGAGCGACTTGAGTCGGCCGCTGGATGACCGTATTACAGCAC	171
CTTACACTGACAACACTCGTCACTAGTAGCATGAGCCGTATCGTGCAATGGTCGCAATACATGACGKCMTACCGGGATAGAGCGCTTMCMCGCCCATACCATCTAACTTACTGCCATATATGGGCTAACAGAGCGACTTGAGTCGGCCGCTGGATGACCGTATTACAGCAC	171
CTTACACTGACAACACTCGTCACTAGTCTTGTATGTAGACGTGTGCAATGGTCGCAATACATGACGKCMTACCGGGATAGAGCGCTTMCMCGCCCATACCATCTAACTTACTGTTCAAGGTCAGCTAACAGAGCGACTTGAGTCGGCCGCTGGATGACCGTATTACAGCAC	171
CTTACACTGACAACACTCGTCACTAGTGGTGAGAGGGAAAGCGTGCAATGGTCGCAATACATGACGKCMTACCGGGATAGAGCGCTTMCMCGCCCATACCATCTAACTTACTGMCGCCCCCTAGCTAACAGAGCGACTTGAGTCGGCCGCTGGATGACCGTATTACAGCAC	171
CTTACACTGACAACACTCGTCACTAGTTCGTAGGCGACGATCGTGCAATGGTCGCAATACATGACGKCMTACCGGGATAGAGCGCTTAMACCCACACMCCATCTAACTTACTGCCTCATGACGKCMTACAGAGCGACTTGAGTCGGCCGCTGGATGACCGTATTACAGCAC	171
CTTACACTGACAACACTCGTCACTAGTCTGTGGAACAGTAAAGTGCAATGGTCGCAATACATGACGKCMTACCGGGATAGAGCGCTTAMACCCACACMCCATCTAACTTACTGCCTCGCGTGGGAAAACAGAGCGACTTGAGTCGGCCGCTGGATGACCGTATTACAGCAC	171
CTTACACTGACAACACTCGTCACTAGTCTTGGATGTGCACGTGTGCAATGGTCGCAATACATGACGKCMTACCGGGATAGAGCGCTTAMACCCACACMCCATCTAACTTACTGCCTCGTCACGTGACACAGAGCGACTTGAGTCGGCCGCTGGATGACCGTATTACAGCAC	171
CTTACACTGACAACACTCGTCACTAGTGCAGAAACAGACAAGGTGCAATGGTCGCAATACATGACGKCMTACCGGGATAGAGCGCTTAMACCCACACMCCATCTAACTTACTGCCTCMCMCGCCCAAACAGAGCGACTTGAGTCGGCCGCTGGATGACCGTATTACAGCAC	171
CTTACACTGACAACACTCGTCACTAGTTACTTTCTAGCCACAGTGCAATGGTCGCAATACATGACGKCMTACCGGGATAGAGCGCTTAMACCCACACMCCATCTAACTTACTGCCTCAMACCCACACMCCGAGCGACTTGAGTCGGCCGCTGGATGACCGTATTACAGCAC	171
CTTACACTGACAACACTCGTCACTAGTTAGCCACAACTCCACGTGCAATGGTCGCAATACATGACGKCMTACCGGGATAGAGCGCTTAMACCCACACMCCATCTAACTTACTGCCTCACCCAKACACCCAGAGCGACTTGAGTCGGCCGCTGGATGACCGTATTACAGCAC	171
CTTACACTGACAACACTCGTCACTAGTACCACTGTAGGGTTCGTGCAATGGTCGCAATACATGACGKCMTACCGGGATAGAGCGCTTAMACCCACACMCCATCTAACTTACTGCCTCTCCTGCAGGAACAGAGCGACTTGAGTCGGCCGCTGGATGACCGTATTACAGCAC	171
CTTACACTGACAACACTCGTCACTAGTAAAGGTTGTCACCGGGTGCAATGGTCGCAATACATGACGKCMTACCGGGATAGAGCGCTTAMACCCACACMCCATCTAACTTACTGCCTCGMTTACGTMAKCAGAGCGACTTGAGTCGGCCGCTGGATGACCGTATTACAGCAC	171
CTTACACTGACAACACTCGTCACTAGTCTAGCCGGTGGGATAGTGCAATGGTCGCAATACATGACGKCMTACCGGGATAGAGCGCTTAMACCCACACMCCATCTAACTTACTGCCTCACAACAACAMACAGAGCGACTTGAGTCGGCCGCTGGATGACCGTATTACAGCAC	171
CTTACACTGACAACACTCGTCACTAGTTTCGATTTGCTCCCTGTGCAATGGTCGCAATACATGACGKCMTACCGGGATAGAGCGCTTAMACCCACACMCCATCTAACTTACTGCCTCGCTAAGCCGCACAGAGCGACTTGAGTCGGCCGCTGGATGACCGTATTACAGCAC	171
CTTACACTGACAACACTCGTCACTAGTTTGCAGTGCGCTAATGTGCAATGGTCGCAATACATGACGKCMTACCGGGATAGAGCGCTTAMACCCACACMCCATCTAACTTACTGCCTCACGATCCTCAACAGAGCGACTTGAGTCGGCCGCTGGATGACCGTATTACAGCAC	171
CTTACACTGACAACACTCGTCACTAGTCGATGGGAGCAACTTGTGCAATGGTCGCAATACATGACGKCMTACCGGGATAGAGCGCTTAMACCCACACMCCATCTAACTTACTGCCTCCTGACCTMCCACAGAGCGACTTGAGTCGGCCGCTGGATGACCGTATTACAGCAC	171
CTTACACTGACAACACTCGTCACTAGTCTCAAAGACCTGCGGGTGCAATGGTCGCAATACATGACGKCMTACCGGGATAGAGCGCTTAMACCCACACMCCATCTAACTTACTGCCTCGTTACCCTGCACAGAGCGACTTGAGTCGGCCGCTGGATGACCGTATTACAGCAC	171
CTTACACTGACAACACTCGTCACTAGTCTCGGGAGATATGCAGTGCAATGGTCGCAATACATGACGKCMTACCGGGATAGAGCGCTTAMACCCACACMCCATCTAACTTACTGCCTCKMTAMGCCACACAGAGCGACTTGAGTCGGCCGCTGGATGACCGTATTACAGCAC	171
CTTACACTGACAACACTCGTCACTAGTGTGCAGCGGCTGAATGTGCAATGGTCGCAATACATGACGKCMTACCGGGATAGAGCGCTTAMACCCACACMCCATCTAACTTACTGCCTCKAGGCGCAGCACAGAGCGACTTGAGTCGGCCGCTGGATGACCGTATTACAGCAC	171
CTTACACTGACAACACTCGTCACTAGTTGTCAGCAACGTGTTGTGCAATGGTCGCAATACATGACGKCMTACCGGGATAGAGCGCTTAMACCCACACMCCATCTAACTTACTGCCTCAACGAGGCKKACAGAGCGACTTGAGTCGGCCGCTGGATGACCGTATTACAGCAC	171
CTTACACTGACAACACTCGTCACTAGTGCAACGGCTCAGGATGTGCAATGGTCGCAATACATGACGKCMTACCGGGATAGAGCGCTTAMACCCACACMCCATCTAACTTACTGCCTCCAGCAAAAATACAGAGCGACTTGAGTCGGCCGCTGGATGACCGTATTACAGCAC	171
CTTACACTGACAACACTCGTCACTAGTAAATCCACGATTGGTGTGCAATGGTCGCAATACATGACGKCMTACCGGGATAGAGCGCTTAMACCCACACMCCATCTAACTTACTGCCTCCAGGTAACAAACAGAGCGACTTGAGTCGGCCGCTGGATGACCGTATTACAGCAC	171
CTTACACTGACAACACTCGTCACTAGTTCGATCAATGGCGATGTGCAATGGTCGCAATACATGACGKCMTACCGGGATAGAGCGCTTAMACCCACACMCCATCTAACTTACTGCCTCATCGTACGATACAGAGCGACTTGAGTCGGCCGCTGGATGACCGTATTACAGCAC	171
CTTACACTGACAACACTCGTCACTAGTATGGGCACTGCCTAGGTGCAATGGTCGCAATACATGACGKCMTACCGGGATAGAGCGCTTAMACCCACACMCCATCTAACTTACTGCCTCGMTAMGCCACACAGAGCGACTTGAGTCGGCCGCTGGATGACCGTATTACAGCAC	171
CTTACACTGACAACACTCGTCACTAGTAGCGTACCCTGCTGTGTGCAATGGTCGCAATACATGACGKCMTACCGGGATAGAGCGCTTAMACCCACACMCCATCTAACTTACTGCCTCACCAMTCGGAACAGAGCGACTTGAGTCGGCCGCTGGATGACCGTATTACAGCAC	171
CTTACACTGACAACACTCGTCACTAGTTTAGGAGTTCTCGAGGTGCAATGGTCGCAATACATGACGKCMTACCGGGATAGAGCGCTTAMACCCACACMCCATCTAACTTACTGCCTCMTGTCAATCAACAGAGCGACTTGAGTCGGCCGCTGGATGACCGTATTACAGCAC	171
CTTACACTGACAACACTCGTCACTAGTGAGGGAGCTGACAATGTGCAATGGTCGCAATACATGACGKCMTACCGGGATAGAGCGCTTAMACCCACACMCCATCTAACTTACTGCCTCKGGMACACTKCCMGAGCGACTTGAGTCGGCCGCTGGATGACCGTATTACAGCAC	171
CTTACACTGACAACACTCGTCACTAGTGACGCCTTTCTTATCGTGCAATGGTCGCAATACATGACGKCMTACCGGGATAGAGCGCTTAMACCCACACMCCATCTAACTTACTGCCTCGCGCATGCGCACAGAGCGACTTGAGTCGGCCGCTGGATGACCGTATTACAGCAC	171
CTTACACTGACAACACTCGTCACTAGTCTAGTAACTGGCGTGGTGCAATGGTCGCAATACATGACGKCMTACCGGGATAGAGCGCTTAMACCCACACMCCATCTAACTTACTGCCTCGGTCAAAGGTCAAGAGCGACTTGAGTCGGCCGCTGGATGACCGTATTACAGCAC	171
CTTACACTGACAACACTCGTCACTAGTGCCATGCTTGCGAAGGTGCAATGGTCGCAATACATGACGKCMTACCGGGATAGAGCGCTTAMACCCACACMCCATCTAACTTACTGCCTCACMGGAAGTGACAGAGCGACTTGAGTCGGCCGCTGGATGACCGTATTACAGCAC	171
CTTACACTGACAACACTCGTCACTAGTAAGAGATTCTCCGGTGTGCAATGGTCGCAATACATGACGKCMTACCGGGATAGAGCGCTTAMACCCACACMCCATCTAACTTACTGCCTCCGCCMTGTTGACAGAGCGACTTGAGTCGGCCGCTGGATGACCGTATTACAGCAC	171
CTTACACTGACAACACTCGTCACTAGTAGTACCTGCCTACAGGTGCAATGGTCGCAATACATGACGKCMTACCGGGATAGAGCGCTTAMACCCACACMCCATCTAACTTACTGCCTCKCMGGGTAACACAGAGCGACTTGAGTCGGCCGCTGGATGACCGTATTACAGCAC	171
CTTACACTGACAACACTCGTCACTAGTCTATACCCGGCTTCTGTGCAATGGTCGCAATACATGACGKCMTACCGGGATAGAGCGCTTAMACCCACACMCCATCTAACTTACTGCCTCTCACTCACTACGAGAGCGACTTGAGTCGGCCGCTGGATGACCGTATTACAGCAC	171
CTTACACTGACAACACTCGTCACTAGTTTCCGACAGTGTCCGGTGCAATGGTCGCAATACATGACGKCMTACCGGGATAGAGCGCTTAMACCCACACMCCATCTAACTTACTGCCTCCGGCGCTAGCACAGAGCGACTTGAGTCGGCCGCTGGATGACCGTATTACAGCAC	171
CTTACACTGACAACACTCGTCACTAGTCCCAATGTATGCGTGGTGCAATGGTCGCAATACATGACGKCMTACCGGGATAGAGCGCTTAMACCCACACMCCATCTAACTTACTGCCTCGGTTCGAACCACAGAGCGACTTGAGTCGGCCGCTGGATGACCGTATTACAGCAC	171
CTTACACTGACAACACTCGTCACTAGTACTTCAGTTGACATGGTGCAATGGTCGCAATACATGACGKCMTACCGGGATAGAGCGCTTAMACCCACACMCCATCTAACTTACTGCCTCGCTGCGCCACACAGAGCGACTTGAGTCGGCCGCTGGATGACCGTATTACAGCAC	171
CTTACACTGACAACACTCGTCACTAGTGCTCCGTCGTATAGCGTGCAATGGTCGCAATACATGACGKCMTACCGGGATAGAGCGCTTAMACCCACACMCCATCTAACTTACTGCCTCACCCTTACCCTCAGAGCGACTTGAGTCGGCCGCTGGATGACCGTATTACAGCAC	171
CTTACACTGACAACACTCGTCACTAGTGGTGCATTTCGAAAGGTGCAATGGTCGCAATACATGACGKCMTACCGGGATAGAGCGCTTAMACCCACACMCCATCTAACTTACTGCCTCTATGCAAATKACAGAGCGACTTGAGTCGGCCGCTGGATGACCGTATTACAGCAC	171
CTTACACTGACAACACTCGTCACTAGTAGCGCCTAGGATTAAGTGCAATGGTCGCAATACATGACGKCMTACCGGGATAGAGCGCTTAMACCCACACMCCATCTAACTTACTGCCTCTGCCTGAGGCACAGAGCGACTTGAGTCGGCCGCTGGATGACCGTATTACAGCAC	171
CTTACACTGACAACACTCGTCACTAGTCATGCCTTTCATGGAGTGCAATGGTCGCAATACATGACGKCMTACCGGGATAGAGCGCTTAMACCCACACMCCATCTAACTTACTGCCTCCCCCCCGCTGACAGAGCGACTTGAGTCGGCCGCTGGATGACCGTATTACAGCAC	171
CTTACACTGACAACACTCGTCACTAGTGGGTAAGTTAGGATCGTGCAATGGTCGCAATACATGACGKCMTACCGGGATAGAGCGCTTAMACCCACACMCCATCTAACTTACTGCCTCGGGGAATCCCCCAGAGCGACTTGAGTCGGCCGCTGGATGACCGTATTACAGCAC	171
CTTACACTGACAACACTCGTCACTAGTCACAATCCTACCAATGTGCAATGGTCGCAATACATGACGKCMTACCGGGATAGAGCGCTTAMACCCACACMCCATCTAACTTACTGCCTCACCMCGCCCMACAGAGCGACTTGAGTCGGCCGCTGGATGACCGTATTACAGCAC	171
CTTACACTGACAACACTCGTCACTAGTCTACAGTTGCTGCCGGTGCAATGGTCGCAATACATGACGKCMTACCGGGATAGAGCGCTTAMACCCACACMCCATCTAACTTACTGCCTCCCATATATGGACAGAGCGACTTGAGTCGGCCGCTGGATGACCGTATTACAGCAC	171
CTTACACTGACAACACTCGTCACTAGTTATTCGCTAAGCGAAGTGCAATGGTCGCAATACATGACGKCMTACCGGGATAGAGCGCTTAMACCCACACMCCATCTAACTTACTGCCTCTTCAAGGTCAACAGAGCGACTTGAGTCGGCCGCTGGATGACCGTATTACAGCAC	171
CTTACACTGACAACACTCGTCACTAGTTTCACCGGCTCGAGAGTGCAATGGTCGCAATACATGACGKCMTACCGGGATAGAGCGCTTAMACCCACACMCCATCTAACTTACTGCCTCMCGCCCCCTAACAGAGCGACTTGAGTCGGCCGCTGGATGACCGTATTACAGCAC	171
CTTACACTGACAACACTCGTCACTAGTAACTGGTGAGAGCGTGTGCAATGGTCGCAATACATGACGKCMTACCGGGATAGAGCGCTTACCCAKACACCCCATCTAACTTACTGCCATGACGKCMTTAACAGAGCGACTTGAGTCGGCCGCTGGATGACCGTATTACAGCAC	171
CTTACACTGACAACACTCGTCACTAGTACTCCGGGAATATAGGTGCAATGGTCGCAATACATGACGKCMTACCGGGATAGAGCGCTTACCCAKACACCCCATCTAACTTACTGCCGCGTGGGAACTAACAGAGCGACTTGAGTCGGCCGCTGGATGACCGTATTACAGCAC	171
CTTACACTGACAACACTCGTCACTAGTTTGCAACCACTATTCGTGCAATGGTCGCAATACATGACGKCMTACCGGGATAGAGCGCTTACCCAKACACCCCATCTAACTTACTGCCGTCACGTGACTAACAGAGCGACTTGAGTCGGCCGCTGGATGACCGTATTACAGCAC	171
CTTACACTGACAACACTCGTCACTAGTCTCGACTTATACTCGGTGCAATGGTCGCAATACATGACGKCMTACCGGGATAGAGCGCTTACCCAKACACCCCATCTAACTTACTGCCMCMCGCCCACTAACAGAGCGACTTGAGTCGGCCGCTGGATGACCGTATTACAGCAC	171
CTTACACTGACAACACTCGTCACTAGTGTAACCTCTTATCAGGTGCAATGGTCGCAATACATGACGKCMTACCGGGATAGAGCGCTTACCCAKACACCCCATCTAACTTACTGCCAMACCCACACMCCCAGAGCGACTTGAGTCGGCCGCTGGATGACCGTATTACAGCAC	171
CTTACACTGACAACACTCGTCACTAGTGTAACCCTCCCTACAGTGCAATGGTCGCAATACATGACGKCMTACCGGGATAGAGCGCTTACCCAKACACCCCATCTAACTTACTGCCACCCAKACACCAACAGAGCGACTTGAGTCGGCCGCTGGATGACCGTATTACAGCAC	171
CTTACACTGACAACACTCGTCACTAGTCACCGGCATCAACTTGTGCAATGGTCGCAATACATGACGKCMTACCGGGATAGAGCGCTTACCCAKACACCCCATCTAACTTACTGCCTCCTGCAGGATAACAGAGCGACTTGAGTCGGCCGCTGGATGACCGTATTACAGCAC	171
CTTACACTGACAACACTCGTCACTAGTCGTTACATACTCTTCGTGCAATGGTCGCAATACATGACGKCMTACCGGGATAGAGCGCTTACCCAKACACCCCATCTAACTTACTGCCGMTTACGTMAKCACAGAGCGACTTGAGTCGGCCGCTGGATGACCGTATTACAGCAC	171
CTTACACTGACAACACTCGTCACTAGTGTAAGCCCAGTACGCGTGCAATGGTCGCAATACATGACGKCMTACCGGGATAGAGCGCTTACCCAKACACCCCATCTAACTTACTGCCACAACAACAMTAACAGAGCGACTTGAGTCGGCCGCTGGATGACCGTATTACAGCAC	171
CTTACACTGACAACACTCGTCACTAGTGGGTCAGAATACCCAGTGCAATGGTCGCAATACATGACGKCMTACCGGGATAGAGCGCTTACCCAKACACCCCATCTAACTTACTGCCGCTAAGCCGCTAACAGAGCGACTTGAGTCGGCCGCTGGATGACCGTATTACAGCAC	171
CTTACACTGACAACACTCGTCACTAGTCCCTAATCACTCAAGGTGCAATGGTCGCAATACATGACGKCMTACCGGGATAGAGCGCTTACCCAKACACCCCATCTAACTTACTGCCACGATCCTCATAACAGAGCGACTTGAGTCGGCCGCTGGATGACCGTATTACAGCAC	171
CTTACACTGACAACACTCGTCACTAGTATCCTTCTTCCATCCGTGCAATGGTCGCAATACATGACGKCMTACCGGGATAGAGCGCTTACCCAKACACCCCATCTAACTTACTGCCCTGACCTMCCTAACAGAGCGACTTGAGTCGGCCGCTGGATGACCGTATTACAGCAC	171
CTTACACTGACAACACTCGTCACTAGTATGCTGCGGGTGTGTGTGCAATGGTCGCAATACATGACGKCMTACCGGGATAGAGCGCTTACCCAKACACCCCATCTAACTTACTGCCGTTACCCTGCTAACAGAGCGACTTGAGTCGGCCGCTGGATGACCGTATTACAGCAC	171
CTTACACTGACAACACTCGTCACTAGTTTTACCGGCATTCGTGTGCAATGGTCGCAATACATGACGKCMTACCGGGATAGAGCGCTTACCCAKACACCCCATCTAACTTACTGCCKMTAMGCCACTAACAGAGCGACTTGAGTCGGCCGCTGGATGACCGTATTACAGCAC	171
CTTACACTGACAACACTCGTCACTAGTCCATGCGGAGTAATAGTGCAATGGTCGCAATACATGACGKCMTACCGGGATAGAGCGCTTACCCAKACACCCCATCTAACTTACTGCCKAGGCGCAGCTAACAGAGCGACTTGAGTCGGCCGCTGGATGACCGTATTACAGCAC	171
CTTACACTGACAACACTCGTCACTAGTCATACCAGCGGATCCGTGCAATGGTCGCAATACATGACGKCMTACCGGGATAGAGCGCTTACCCAKACACCCCATCTAACTTACTGCCAACGAGGCKKTAACAGAGCGACTTGAGTCGGCCGCTGGATGACCGTATTACAGCAC	171
CTTACACTGACAACACTCGTCACTAGTCGCCAACTCCTATGTGTGCAATGGTCGCAATACATGACGKCMTACCGGGATAGAGCGCTTACCCAKACACCCCATCTAACTTACTGCCCAGCAAAAATTAACAGAGCGACTTGAGTCGGCCGCTGGATGACCGTATTACAGCAC	171
CTTACACTGACAACACTCGTCACTAGTTGAACTGCCTGCCTAGTGCAATGGTCGCAATACATGACGKCMTACCGGGATAGAGCGCTTACCCAKACACCCCATCTAACTTACTGCCCAGGTAACAATAACAGAGCGACTTGAGTCGGCCGCTGGATGACCGTATTACAGCAC	171
CTTACACTGACAACACTCGTCACTAGTGAGGAACTAACCAACGTGCAATGGTCGCAATACATGACGKCMTACCGGGATAGAGCGCTTACCCAKACACCCCATCTAACTTACTGCCATCGTACGATTAACAGAGCGACTTGAGTCGGCCGCTGGATGACCGTATTACAGCAC	171
CTTACACTGACAACACTCGTCACTAGTTGGAGATCGGCATAAGTGCAATGGTCGCAATACATGACGKCMTACCGGGATAGAGCGCTTACCCAKACACCCCATCTAACTTACTGCCGMTAMGCCACTAACAGAGCGACTTGAGTCGGCCGCTGGATGACCGTATTACAGCAC	171
CTTACACTGACAACACTCGTCACTAGTACGGCAGTGCTTTGCGTGCAATGGTCGCAATACATGACGKCMTACCGGGATAGAGCGCTTACCCAKACACCCCATCTAACTTACTGCCACCAMTCGGATAACAGAGCGACTTGAGTCGGCCGCTGGATGACCGTATTACAGCAC	171
CTTACACTGACAACACTCGTCACTAGTTAGCTCTGTACCATGGTGCAATGGTCGCAATACATGACGKCMTACCGGGATAGAGCGCTTACCCAKACACCCCATCTAACTTACTGCCMTGTCAATCATAACAGAGCGACTTGAGTCGGCCGCTGGATGACCGTATTACAGCAC	171
CTTACACTGACAACACTCGTCACTAGTCCTACGGATCGCTTTGTGCAATGGTCGCAATACATGACGKCMTACCGGGATAGAGCGCTTACCCAKACACCCCATCTAACTTACTGCCKGGMACACTKCCMCAGAGCGACTTGAGTCGGCCGCTGGATGACCGTATTACAGCAC	171
CTTACACTGACAACACTCGTCACTAGTAACGATAGCACTCTGGTGCAATGGTCGCAATACATGACGKCMTACCGGGATAGAGCGCTTACCCAKACACCCCATCTAACTTACTGCCGCGCATGCGCTAACAGAGCGACTTGAGTCGGCCGCTGGATGACCGTATTACAGCAC	171
CTTACACTGACAACACTCGTCACTAGTGACGCTATGCCCTCTGTGCAATGGTCGCAATACATGACGKCMTACCGGGATAGAGCGCTTACCCAKACACCCCATCTAACTTACTGCCGGTCAAAGGTCAACAGAGCGACTTGAGTCGGCCGCTGGATGACCGTATTACAGCAC	171
CTTACACTGACAACACTCGTCACTAGTATAGCGTCTGAGCAAGTGCAATGGTCGCAATACATGACGKCMTACCGGGATAGAGCGCTTACCCAKACACCCCATCTAACTTACTGCCACMGGAAGTGTAACAGAGCGACTTGAGTCGGCCGCTGGATGACCGTATTACAGCAC	171
CTTACACTGACAACACTCGTCACTAGTGCGTACTCTCGACAGGTGCAATGGTCGCAATACATGACGKCMTACCGGGATAGAGCGCTTACCCAKACACCCCATCTAACTTACTGCCCGCCMTGTTGTAACAGAGCGACTTGAGTCGGCCGCTGGATGACCGTATTACAGCAC	171
CTTACACTGACAACACTCGTCACTAGTCCATCGATATGATTGGTGCAATGGTCGCAATACATGACGKCMTACCGGGATAGAGCGCTTACCCAKACACCCCATCTAACTTACTGCCKCMGGGTAACTAACAGAGCGACTTGAGTCGGCCGCTGGATGACCGTATTACAGCAC	171
CTTACACTGACAACACTCGTCACTAGTTGCGTATGTCTTTGGGTGCAATGGTCGCAATACATGACGKCMTACCGGGATAGAGCGCTTACCCAKACACCCCATCTAACTTACTGCCTCACTCACTACGACAGAGCGACTTGAGTCGGCCGCTGGATGACCGTATTACAGCAC	171
CTTACACTGACAACACTCGTCACTAGTAATGCTGGTACGCAGGTGCAATGGTCGCAATACATGACGKCMTACCGGGATAGAGCGCTTACCCAKACACCCCATCTAACTTACTGCCCGGCGCTAGCTAACAGAGCGACTTGAGTCGGCCGCTGGATGACCGTATTACAGCAC	171
CTTACACTGACAACACTCGTCACTAGTAGAACCATAGTAGTGGTGCAATGGTCGCAATACATGACGKCMTACCGGGATAGAGCGCTTACCCAKACACCCCATCTAACTTACTGCCGGTTCGAACCTAACAGAGCGACTTGAGTCGGCCGCTGGATGACCGTATTACAGCAC	171
CTTACACTGACAACACTCGTCACTAGTTGCTGGTGCTGCCAAGTGCAATGGTCGCAATACATGACGKCMTACCGGGATAGAGCGCTTACCCAKACACCCCATCTAACTTACTGCCGCTGCGCCACTAACAGAGCGACTTGAGTCGGCCGCTGGATGACCGTATTACAGCAC	171
CTTACACTGACAACACTCGTCACTAGTGTACGACAGTCAGAAGTGCAATGGTCGCAATACATGACGKCMTACCGGGATAGAGCGCTTACCCAKACACCCCATCTAACTTACTGCCACCCTTACCCTAACAGAGCGACTTGAGTCGGCCGCTGGATGACCGTATTACAGCAC	171
CTTACACTGACAACACTCGTCACTAGTCGCGCATATGAAACTGTGCAATGGTCGCAATACATGACGKCMTACCGGGATAGAGCGCTTACCCAKACACCCCATCTAACTTACTGCCTATGCAAATKTAACAGAGCGACTTGAGTCGGCCGCTGGATGACCGTATTACAGCAC	171
CTTACACTGACAACACTCGTCACTAGTGTTAGATTGGCGAGAGTGCAATGGTCGCAATACATGACGKCMTACCGGGATAGAGCGCTTACCCAKACACCCCATCTAACTTACTGCCTGCCTGAGGCAAACAGAGCGACTTGAGTCGGCCGCTGGATGACCGTATTACAGCAC	171
CTTACACTGACAACACTCGTCACTAGTGCGAGATATATCTCTGTGCAATGGTCGCAATACATGACGKCMTACCGGGATAGAGCGCTTACCCAKACACCCCATCTAACTTACTGCCCCCCCCGCTGTAACAGAGCGACTTGAGTCGGCCGCTGGATGACCGTATTACAGCAC	171
CTTACACTGACAACACTCGTCACTAGTAACACATTCCACCGGGTGCAATGGTCGCAATACATGACGKCMTACCGGGATAGAGCGCTTACCCAKACACCCCATCTAACTTACTGCCGGGGAATCCCCAACAGAGCGACTTGAGTCGGCCGCTGGATGACCGTATTACAGCAC	171
CTTACACTGACAACACTCGTCACTAGTAGTAGCGATCTAGAGGTGCAATGGTCGCAATACATGACGKCMTACCGGGATAGAGCGCTTACCCAKACACCCCATCTAACTTACTGCCACCMCGCCCMTAACAGAGCGACTTGAGTCGGCCGCTGGATGACCGTATTACAGCAC	171
CTTACACTGACAACACTCGTCACTAGTTGTCTACTGCCTGACGTGCAATGGTCGCAATACATGACGKCMTACCGGGATAGAGCGCTTACCCAKACACCCCATCTAACTTACTGCCCCATATATGGTAACAGAGCGACTTGAGTCGGCCGCTGGATGACCGTATTACAGCAC	171
CTTACACTGACAACACTCGTCACTAGTCACGTCTTCCATCTCGTGCAATGGTCGCAATACATGACGKCMTACCGGGATAGAGCGCTTACCCAKACACCCCATCTAACTTACTGCCTTCAAGGTCATAACAGAGCGACTTGAGTCGGCCGCTGGATGACCGTATTACAGCAC	171
CTTACACTGACAACACTCGTCACTAGTAGCTGAGGCGTACTGGTGCAATGGTCGCAATACATGACGKCMTACCGGGATAGAGCGCTTACCCAKACACCCCATCTAACTTACTGCCMCGCCCCCTATAACAGAGCGACTTGAGTCGGCCGCTGGATGACCGTATTACAGCAC	171
CTTACACTGACAACACTCGTCACTAGTCATATGTAGTGGGTGGTGCAATGGTCGCAATACATGACGKCMTACCGGGATAGAGCGCTTTCCTGCAGGAACCATCTAACTTACTGCATGACGKCMTCTAACAGAGCGACTTGAGTCGGCCGCTGGATGACCGTATTACAGCAC	171
CTTACACTGACAACACTCGTCACTAGTGGATCGAAGTAGGTCGTGCAATGGTCGCAATACATGACGKCMTACCGGGATAGAGCGCTTTCCTGCAGGAACCATCTAACTTACTGCGCGTGGGAAGCTAACAGAGCGACTTGAGTCGGCCGCTGGATGACCGTATTACAGCAC	171
CTTACACTGACAACACTCGTCACTAGTATGGTCCTGTCGGAAGTGCAATGGTCGCAATACATGACGKCMTACCGGGATAGAGCGCTTTCCTGCAGGAACCATCTAACTTACTGCGTCACGTGACCTAACAGAGCGACTTGAGTCGGCCGCTGGATGACCGTATTACAGCAC	171
CTTACACTGACAACACTCGTCACTAGTAGTCCAGAACAGAAAGTGCAATGGTCGCAATACATGACGKCMTACCGGGATAGAGCGCTTTCCTGCAGGAACCATCTAACTTACTGCMCMCGCCCAGCTAACAGAGCGACTTGAGTCGGCCGCTGGATGACCGTATTACAGCAC	171
CTTACACTGACAACACTCGTCACTAGTCCTCATCTTTCTCGAGTGCAATGGTCGCAATACATGACGKCMTACCGGGATAGAGCGCTTTCCTGCAGGAACCATCTAACTTACTGCAMACCCACACMCCACAGAGCGACTTGAGTCGGCCGCTGGATGACCGTATTACAGCAC	171
CTTACACTGACAACACTCGTCACTAGTCGTGTTGTTACGATGGTGCAATGGTCGCAATACATGACGKCMTACCGGGATAGAGCGCTTTCCTGCAGGAACCATCTAACTTACTGCACCCAKACACCTAACAGAGCGACTTGAGTCGGCCGCTGGATGACCGTATTACAGCAC	171
CTTACACTGACAACACTCGTCACTAGTCTTAGACGATTGTAGGTGCAATGGTCGCAATACATGACGKCMTACCGGGATAGAGCGCTTTCCTGCAGGAACCATCTAACTTACTGCTCCTGCAGGACTAACAGAGCGACTTGAGTCGGCCGCTGGATGACCGTATTACAGCAC	171
CTTACACTGACAACACTCGTCACTAGTGCTGCTACCCTATCTGTGCAATGGTCGCAATACATGACGKCMTACCGGGATAGAGCGCTTTCCTGCAGGAACCATCTAACTTACTGCGMTTACGTMAKCAACAGAGCGACTTGAGTCGGCCGCTGGATGACCGTATTACAGCAC	171
CTTACACTGACAACACTCGTCACTAGTCGGAAGTAAAGACACGTGCAATGGTCGCAATACATGACGKCMTACCGGGATAGAGCGCTTTCCTGCAGGAACCATCTAACTTACTGCACAACAACAMCTAACAGAGCGACTTGAGTCGGCCGCTGGATGACCGTATTACAGCAC	171
CTTACACTGACAACACTCGTCACTAGTGGAAAGCGGATCTGGGTGCAATGGTCGCAATACATGACGKCMTACCGGGATAGAGCGCTTTCCTGCAGGAACCATCTAACTTACTGCGCTAAGCCGCCTAACAGAGCGACTTGAGTCGGCCGCTGGATGACCGTATTACAGCAC	171
CTTACACTGACAACACTCGTCACTAGTTTATCCATGGAGCCAGTGCAATGGTCGCAATACATGACGKCMTACCGGGATAGAGCGCTTTCCTGCAGGAACCATCTAACTTACTGCACGATCCTCACTAACAGAGCGACTTGAGTCGGCCGCTGGATGACCGTATTACAGCAC	171
CTTACACTGACAACACTCGTCACTAGTGTTCGTCGCGCATTGGTGCAATGGTCGCAATACATGACGKCMTACCGGGATAGAGCGCTTTCCTGCAGGAACCATCTAACTTACTGCCTGACCTMCCCTAACAGAGCGACTTGAGTCGGCCGCTGGATGACCGTATTACAGCAC	171
CTTACACTGACAACACTCGTCACTAGTGCGAAAGTACTTCTAGTGCAATGGTCGCAATACATGACGKCMTACCGGGATAGAGCGCTTTCCTGCAGGAACCATCTAACTTACTGCGTTACCCTGCCTAACAGAGCGACTTGAGTCGGCCGCTGGATGACCGTATTACAGCAC	171
CTTACACTGACAACACTCGTCACTAGTCTTCATGGGCCTCAGGTGCAATGGTCGCAATACATGACGKCMTACCGGGATAGAGCGCTTTCCTGCAGGAACCATCTAACTTACTGCKMTAMGCCACCTAACAGAGCGACTTGAGTCGGCCGCTGGATGACCGTATTACAGCAC	171
CTTACACTGACAACACTCGTCACTAGTGTGTGCCTGCACTCAGTGCAATGGTCGCAATACATGACGKCMTACCGGGATAGAGCGCTTTCCTGCAGGAACCATCTAACTTACTGCKAGGCGCAGCCTAACAGAGCGACTTGAGTCGGCCGCTGGATGACCGTATTACAGCAC	171
CTTACACTGACAACACTCGTCACTAGTGATGGAACGCGTGATGTGCAATGGTCGCAATACATGACGKCMTACCGGGATAGAGCGCTTTCCTGCAGGAACCATCTAACTTACTGCAACGAGGCKKCTAACAGAGCGACTTGAGTCGGCCGCTGGATGACCGTATTACAGCAC	171
CTTACACTGACAACACTCGTCACTAGTGCTTTCTGGACCCTAGTGCAATGGTCGCAATACATGACGKCMTACCGGGATAGAGCGCTTTCCTGCAGGAACCATCTAACTTACTGCCAGCAAAAATCTAACAGAGCGACTTGAGTCGGCCGCTGGATGACCGTATTACAGCAC	171
CTTACACTGACAACACTCGTCACTAGTTAGCGTGCGATTCTCGTGCAATGGTCGCAATACATGACGKCMTACCGGGATAGAGCGCTTTCCTGCAGGAACCATCTAACTTACTGCCAGGTAACAACTAACAGAGCGACTTGAGTCGGCCGCTGGATGACCGTATTACAGCAC	171
CTTACACTGACAACACTCGTCACTAGTGTGTTGTGTGGTCGGGTGCAATGGTCGCAATACATGACGKCMTACCGGGATAGAGCGCTTTCCTGCAGGAACCATCTAACTTACTGCATCGTACGATCTAACAGAGCGACTTGAGTCGGCCGCTGGATGACCGTATTACAGCAC	171
CTTACACTGACAACACTCGTCACTAGTCTGTCTGAGCAGCGTGTGCAATGGTCGCAATACATGACGKCMTACCGGGATAGAGCGCTTTCCTGCAGGAACCATCTAACTTACTGCGMTAMGCCACCTAACAGAGCGACTTGAGTCGGCCGCTGGATGACCGTATTACAGCAC	171
CTTACACTGACAACACTCGTCACTAGTTGAACCACACCCGACGTGCAATGGTCGCAATACATGACGKCMTACCGGGATAGAGCGCTTTCCTGCAGGAACCATCTAACTTACTGCACCAMTCGGACTAACAGAGCGACTTGAGTCGGCCGCTGGATGACCGTATTACAGCAC	171
CTTACACTGACAACACTCGTCACTAGTACCGGCGACCTGTATGTGCAATGGTCGCAATACATGACGKCMTACCGGGATAGAGCGCTTTCCTGCAGGAACCATCTAACTTACTGCMTGTCAATCACTAACAGAGCGACTTGAGTCGGCCGCTGGATGACCGTATTACAGCAC	171
CTTACACTGACAACACTCGTCACTAGTAGAAGGTGCTGTCGCGTGCAATGGTCGCAATACATGACGKCMTACCGGGATAGAGCGCTTTCCTGCAGGAACCATCTAACTTACTGCKGGMACACTKCCMACAGAGCGACTTGAGTCGGCCGCTGGATGACCGTATTACAGCAC	171
CTTACACTGACAACACTCGTCACTAGTGCACGCATCGTGGATGTGCAATGGTCGCAATACATGACGKCMTACCGGGATAGAGCGCTTTCCTGCAGGAACCATCTAACTTACTGCGCGCATGCGCCTAACAGAGCGACTTGAGTCGGCCGCTGGATGACCGTATTACAGCAC	171
CTTACACTGACAACACTCGTCACTAGTATTCACAGGTCGATCGTGCAATGGTCGCAATACATGACGKCMTACCGGGATAGAGCGCTTTCCTGCAGGAACCATCTAACTTACTGCGGTCAAAGGTCAAACAGAGCGACTTGAGTCGGCCGCTGGATGACCGTATTACAGCAC	171
CTTACACTGACAACACTCGTCACTAGTAAAGCGTCGGGTAGGGTGCAATGGTCGCAATACATGACGKCMTACCGGGATAGAGCGCTTTCCTGCAGGAACCATCTAACTTACTGCACMGGAAGTGCTAACAGAGCGACTTGAGTCGGCCGCTGGATGACCGTATTACAGCAC	171
CTTACACTGACAACACTCGTCACTAGTGAGGCTTGACCTTAAGTGCAATGGTCGCAATACATGACGKCMTACCGGGATAGAGCGCTTTCCTGCAGGAACCATCTAACTTACTGCCGCCMTGTTGCTAACAGAGCGACTTGAGTCGGCCGCTGGATGACCGTATTACAGCAC	171
CTTACACTGACAACACTCGTCACTAGTTCAGACCCTTGTCTGGTGCAATGGTCGCAATACATGACGKCMTACCGGGATAGAGCGCTTTCCTGCAGGAACCATCTAACTTACTGCKCMGGGTAACCTAACAGAGCGACTTGAGTCGGCCGCTGGATGACCGTATTACAGCAC	171
CTTACACTGACAACACTCGTCACTAGTCCGAGTCTAGCGATGGTGCAATGGTCGCAATACATGACGKCMTACCGGGATAGAGCGCTTTCCTGCAGGAACCATCTAACTTACTGCTCACTCACTACGAACAGAGCGACTTGAGTCGGCCGCTGGATGACCGTATTACAGCAC	171
[truncated: 187,991 more rows]

## Sheet: Primers
Type	Sequence
Forward primer for adding SpeI and EagI sites to p416-based plasmids	CGCGACTAGTAGAGCGATGCATGCCGCTAGCCGGCCG
Reverse primer for adding SpeI and EagI sites to p416-based plasmids	CGCGCGGCCGGCTAGCGGCATGCATCGCTCTACTAGT
Forward primer for sURS OL amplification	CTTACACTGACAACACTCGTC
Reverse primer for sURS OL amplification	CTGGATGACCGTATTACAGC
Forward primer for cloning CMV minimal promoter into mammalina backbine with XhoI and ApaI restriction sites	TCGAGCTACTTACTGTGGTACCGGCGTGTACGGTGGGAGGCCTATATAAGCAGAGCTCGTTTAGTGAACCGTCAGATCGCCTGGAGATTTCGAGCTCCCCGGGGATCCACCATGGGCC
Reverse primer for cloning CMV minimal promoter into mammalina backbine with XhoI and ApaI restriction sites	CATGGTGGATCCCCGGGGAGCTCGAAATCTCCAGGCGATCTGACGGTTCACTAAACGAGCTCTGCTTATATAGGCCTCCCACCGTACACGCCGGTACCACAGTAAGTAGC
