# Supplementary material for: A universal system for boosting gene expression in eukaryotic cell-lines
Source: Nat Commun. 2024 Mar 16;15:2394. doi: 10.1038/s41467-024-46573-5 (PMC10944472; doi:10.1038/s41467-024-46573-5)
Supplement: Supplementary file 7 — Supplementary Dataset 3 [file 41467_2024_46573_MOESM7_ESM.xlsx]

## Sheet: Supplementary Table 3 - ML mode
#	Barcode	Variable region sequence	Measured mean FL	Predicted mean FL (MBO model, 2098 variants)	*Final predicted mean FL	*multiplication in 6518 because prior the MBO model training, all values were divided by 6518.
1	GTCAGCTTTAACCCA	GTGCAATGGTCGCAATACGTCACGTGACACCGGGATAGAGCGCTTTTCAAGGTCAACCATCTAACTTACTGCCCATATATGGCTAACAGAGCGACTTGAGT	740.43	0.449	2930
2	CTGTTCATGGTAGCT	GTGCAATGGTCGCAATACCAGCAAAAATACCGGGATAGAGCGCTTMTGTCAATCAACCATCTAACTTACTGCKMTAMGCCACCTAACAGAGCGACTTGAGT	3062.77	0.444	2890
3	CAGAAGTAACAAGCT	GTGCAATGGTCGCAATACGGTTCGAACCACCGGGATAGAGCGCTTCAGGTAACAAACCATCTAACTTACTGCCGCCMTGTTGCTAACAGAGCGACTTGAGT	1593.54	0.471	3070
4	CCTCGACTGAAATGA	GTGCAATGGTCGCAATACGTCACGTGACACCGGGATAGAGCGCTTGCTGCGCCACACCATCTAACTTACTGCAMACCCACACMCCACAGAGCGACTTGAGT	3274.51	0.415	2700
5	GGGTAGTCGTAATGC	GTGCAATGGTCGCAAAMACCCACACMCCACCGGGATAGAGCGCTTAMACCCACACMCCATCTAACTTACTGCCTCACCAMTCGGAACAGAGCGACTTGAGT	1511.31	0.46	3000
6	CCACTTACATCGCGC	GTGCAATGGTCGCAATAACCCAKACACCACCGGGATAGAGCGCTTACCCAKACACCCCATCTAACTTACTGCCAMACCCACACMCCCAGAGCGACTTGAGT	1433.73	0.499	3250
7	AACTCAGACGGATTA	GTGCAATGGTCGCAATACMTGTCAATCAACCGGGATAGAGCGCTTACGATCCTCAACCATCTAACTTACTGCKMTAMGCCACCTAACAGAGCGACTTGAGT	1607.67	0.496	3230
8	GATCCTAGATGAGCG	GTGCAATGGTCGCAATACCAGTCGACGGTCAAAGGTCAAGCGCTTCAGTCTACTTACCATCTAMCMCGCCCACTCAGTATGGCTAACAGAGCGACTTGAGT	1524.7	0.445	2900
9	CTAGAGCTTTAGCCA	GTGCAATGGTCGCAATCACTCACTACGAACCGGGATAGAGCGCTTGMTTACGTMAKCCATCTAACTTACTGCCTACCCAKACACCACAGAGCGACTTGAGT	1766.5	0.453	2950
10	AACATTTCGGGAACC	GTGCAATGGTCGCAATAACCCAKACACCACCGGGATAGAGCGCTTACCMCGCCCMACCATCTAACTTACTGCGGTTCGAACCCTAACAGAGCGACTTGAGT	2622.83	0.455	2970
11	CGTGGTCGTCGTATC	GTGCAATGGTCGCAATACCMCMCGCCCAACCGGGATAGAGCGCTTCAGCAAAAATACCATCTAACTTACTGCMTGTCAATCACTAACAGAGCGACTTGAGT	2113.88	0.439	2860
12	ACCGATAAACTACCC	GTGCAATGGTCGCAATACCGCGTGGGAAACCGGGATAGAGCGCTTCGCCMTGTTGACCATCTAACTTACTGCAACGAGGCKKCTAACAGAGCGACTTGAGT	1401.66	0.449	2930
13	TTTCTGGCTCTCGCT	GTGCAATGGTCGCAATACCAGGTAACAAACCGGGATAGAGCGCTTCGCCMTGTTGACCATCTAACTTACTGCTCACTCACTACGAACAGAGCGACTTGAGT	1505.82	0.456	2980
14	TGAATCCTTCATGGC	GTGCAATGGTCGCAATACGCGCATGCGCACCGGGATAGAGCGCTTCGGCGCTAGCACCATCTAACTTACTGCMCGCCCCCTACTAACAGAGCGACTTGAGT	1658.8	0.481	3140
15	TGGGCAGTCCAACAT	GTGCAATGGTCGCAATACCCATATATGGACCGGGATAGAGCGCTTCGGCGCTAGCACCATCTAACTTACTGCATGACGKCMTCTAACAGAGCGACTTGAGT	2497.69	0.468	3050
16	GACGAACGTACTAAG	GTGCAATGGTCGCAATACACMGGAAGTGACCGGGATAGAGCGCTTGCGTGGGAATACCATCTAACTTACTGGTTACCCTGCGCTAACAGAGCGACTTGAGT	3403.74	0.455	2960
17	CAATTGTACCGGTCA	GTGCAATGGTCGCAATACACAACAACAMACCGGGATAGAGCGCTTGTCACGTGACACCATCTAACTTACTGCACCCAKACACCTAACAGAGCGACTTGAGT	1995.74	0.42	2740
18	GAGCACTGAGTTCTT	GTGCAATGGTCGCAATACKAGGCGCAGCACCGGGATAGAGCGCTTGCTAAGCCGCACCATCTAACTTACTGCGTTACCCTGCCTAACAGAGCGACTTGAGT	1755.83	0.455	2960
19	AGTACAAGGCCTCAT	GTGCAATGGTCGCAATACCGCGTGGGAAACCGGGATAGAGCGCTTACGATCCTCAACCATCTAACTTACTGCACMGGAAGTGCTAACAGAGCGACTTGAGT	1596.93	0.476	3100
20	TGCCCAAGTGCTATC	GTGCAATGGTCGCAATACCAGTCGACATTTCAAGGTCAAGCGCTTCAGTCTACTTACCATCTAAGCTGCGCCACCAGTATGGCTAACAGAGCGACTTGAGT	2325.86	0.422	2750
21	TGCTACTGCGCGATG	GTGCAATGGTCGCAATACATCGTACGATACCGGGATAGAGCGCTTATGACGKCMTACCATCTAACTTACTGCKCMGGGTAACCTAACAGAGCGACTTGAGT	1581.49	0.473	3080
22	ACGTGCGTAAAGGAC	GTGCAATGGTCGCAATAACCCAKACACCACCGGGATAGAGCGCTTGCGCATGCGCACCATCTAACTTACTGCGCTGCGCCACCTAACAGAGCGACTTGAGT	1604.32	0.468	3050
23	CCAAGGTCCGTCTAT	GTGCAATGGTCGCAATACGTTACCCTGCACCGGGATAGAGCGCTTACCCAKACACCCCATCTAACTTACTGCCGMTAMGCCACTAACAGAGCGACTTGAGT	1667.81	0.459	2990
24	TCCCAACAGTCTACT	GTGCAATGGTCGCAATACATCGTACGATACCGGGATAGAGCGCTTCAGCAAAAATACCATCTAACTTACTGCMTGTCAATCACTAACAGAGCGACTTGAGT	2759.46	0.459	2990
25	CGCAAGTTTCGCACA	GTGCAATGGTCGCAATACCTGACCTMCCACCGGGATAGAGCGCTTKCMGGGTAACACCATCTAACTTACTGCGCGTGGGAAGCTAACAGAGCGACTTGAGT	1458.78	0.442	2880
26	CAGACGCTTGCTTGC	GTGCAATGGTCGCAAAMACCCACACMCCACCGGGATAGAGCGCTTTTCAAGGTCAACCATCTAACTTACTGCACCAMTCGGACTAACAGAGCGACTTGAGT	1888.29	0.446	2910
27	TCACTCGAGGATAGT	GTGCAATGGTCGCAATACATGACGKCMTACCGGGATAGAGCGCTTKCMGGGTAACACCATCTAACTTACTGCGGTTCGAACCCTAACAGAGCGACTTGAGT	1681.27	0.435	2840
28	CGGCTAACTGAAGCA	GTGCAATGGTCGCAATACTTCAAGGTCAACCGGGATAGAGCGCTTCTGACCTMCCACCATCTAACTTACTGCCGGCGCTAGCCTAACAGAGCGACTTGAGT	1533.9	0.443	2890
29	ACGGTTGAGCCAATG	GTGCAATGGTCGCAATACCAGTCGACAACCCAKACACCAGCGCTTCAGTCTACTTACCATCTAACGCCMTGTTGCAGTATGGCTAACAGAGCGACTTGAGT	2113.81	0.505	3290
30	CAGGCCGACCATACT	GTGCAATGGTCGCAATACCAGTCGACATAMCMCGCCCAAGCGCTTCAGTCTACTTACCATCTAAATCGTACGATCAGTATGGCTAACAGAGCGACTTGAGT	2341.08	0.439	2860
31	GTCCGTATTACCTCG	GTGCAATGGTCGCAATACGCTGCGCCACACCGGGATAGAGCGCTTGTCACGTGACACCATCTAACTTACTGCACCCTTACCCTTAACAGAGCGACTTGAGT	2380.09	0.45	2930
32	CACCTCGTACGAATA	GTGCAATGGTCGCAATACATCGTACGATACCGGGATAGAGCGCTTMTGTCAATCAACCATCTAACTTACTGCGTCACGTGACCTAACAGAGCGACTTGAGT	1986.64	0.481	3130
33	TTGAGCTGCCAGTTG	GTGCAATGGTCGCAATACCAGTCGACATCTGACCTMCCAGCGCTTCAGTCTACTTACCATCTAAGCTAAGCCGCCAGTATGGCTAACAGAGCGACTTGAGT	2080.85	0.466	3040
34	CACTATTCGCACAGT	GTGCAATGGTCGCAATACGGTTCGAACCACCGGGATAGAGCGCTTGTCACGTGACACCATCTAACTTACTGCMCGCCCCCTACTAACAGAGCGACTTGAGT	2837.3	0.476	3100
35	GATACTCTTAACCTC	GTGCAATGGTCGCAATACTATGCAAATKACCGGGATAGAGCGCTTMTGTCAATCAACCATCTAACTTACTGCACGATCCTCACTAACAGAGCGACTTGAGT	2469.99	0.437	2850
36	CGAATTTCGGACGAT	GTGCAATGGTCGCAATACTATGCAAATKACCGGGATAGAGCGCTTATCGTACGATACCATCTAACTTACTGCMTGTCAATCACTAACAGAGCGACTTGAGT	2819.27	0.432	2820
37	AGAGAGCCATAAGGC	GTGCAATGGTCGCAATACCMCMCGCCCAACCGGGATAGAGCGCTTACGATCCTCAACCATCTAACTTACTGCTCCTGCAGGACTAACAGAGCGACTTGAGT	2977.16	0.496	3230
38	ACCTGTCCTCTAGCG	GTGCAATGGTCGCAATACATCGTACGATACCGGGATAGAGCGCTTMTGTCAATCAACCATCTAACTTACTGCACMGGAAGTGCTAACAGAGCGACTTGAGT	2383.1	0.444	2900
39	TAACCCAGGCGTTTG	GTGCAATGGTCGCAATACCAGTCGACATGCCTGAGGCAAGCGCTTCAGTCTACTTACCATCTAAACCMCGCCCMCAGTATGGCTAACAGAGCGACTTGAGT	2063.23	0.445	2900
40	TCGGCTATGAATTCT	GTGCAATGGTCGCAATACGGTTCGAACCACCGGGATAGAGCGCTTACCCAKACACCCCATCTAACTTACTGCCTCCTGCAGGATAACAGAGCGACTTGAGT	3260.15	0.414	2700
41	GTTTAGGACTTACCG	GTGCAATGGTCGCAATACATCGTACGATACCGGGATAGAGCGCTTMTGTCAATCAACCATCTAACTTACTGCAACGAGGCKKCTAACAGAGCGACTTGAGT	2170.74	0.451	2940
42	CTCTTGACTTTGCCT	GTGCAATGGTCGCAATACKCMGGGTAACACCGGGATAGAGCGCTTATCGTACGATACCATCTAACTTACTGCGGTCAAAGGTCAAACAGAGCGACTTGAGT	1657.29	0.521	3390
43	AACTGTAGTGCACTT	GTGCAATGGTCGCAATACGTCACGTGACACCGGGATAGAGCGCTTTCCTGCAGGAACCATCTAACTTACTGCACCAMTCGGACTAACAGAGCGACTTGAGT	2367.49	0.477	3110
44	TGTTTCAGCTATCTC	GTGCAATGGTCGCAATACATCGTACGATACCGGGATAGAGCGCTTACCCTTACCCTCCATCTAACTTACTGCCMTGTCAATCATAACAGAGCGACTTGAGT	1866.27	0.44	2870
45	AATGGCATTGCGTAG	GTGCAATGGTCGCAATACACCAMTCGGAACCGGGATAGAGCGCTTGCTAAGCCGCACCATCTAACTTACTGCTGCCTGAGGCATAACAGAGCGACTTGAGT	1785.62	0.46	3000
46	TTCCGCTGACAAGAC	GTGCAATGGTCGCAATACCAGTCGACATAMCMCGCCCAAGCGCTTCAGTCTACTTACCATCTAAGTCACGTGACCAGTATGGCTAACAGAGCGACTTGAGT	2926.85	0.444	2890
47	ACTTTCGCCATACCT	GTGCAATGGTCGCAATCACTCACTACGAACCGGGATAGAGCGCTTGGTTCGAACCACCATCTAACTTACTGCCGCCMTGTTGCTAACAGAGCGACTTGAGT	1816.98	0.451	2940
48	AACCGCTCTGCAACG	GTGCAATGGTCGCAATACATGACGKCMTACCGGGATAGAGCGCTTCAGCAAAAATACCATCTAACTTACTGCMTGTCAATCACTAACAGAGCGACTTGAGT	2303.77	0.444	2890
49	CTTGCCCAAATGGTT	GTGCAATGGTCGCAATACCAGTCGACATACCAMTCGGAAGCGCTTCAGTCTACTTACCATCTAACTTTCACTCACTACGAGGCTAACAGAGCGACTTGAGT	2133.32	0.447	2910
50	TACCAGGCTAAGGAT	GTGCAATGGTCGCAATACCMCMCGCCCAACCGGGATAGAGCGCTTGCTAAGCCGCACCATCTAACTTACTGCTCCTGCAGGACTAACAGAGCGACTTGAGT	2485.22	0.447	2910
51	GACCGTGAACTGCAA	GTGCAATGGTCGCAATACTTCAAGGTCAACCGGGATAGAGCGCTTCAGCAAAAATACCATCTAACTTACTGCMTGTCAATCACTAACAGAGCGACTTGAGT	1767.55	0.475	3090
52	CCCTGAGCGTACTAA	GTGCAATGGTCGCAATACCAGTCGACAACCCAKACACCAGCGCTTCAGTCTACTTACCATCTAACACCCTTACCCTGTATGGCTAACAGAGCGACTTGAGT	2813.84	0.489	3190
53	TGACCATGTCTGGCA	GTGCAATGGTCGCAATACCAGTCGACAACCCAKACACCAGCGCTTCAGTCTACTTACCATCTAMCMCGCCCACTCAGTATGGCTAACAGAGCGACTTGAGT	3769.9	0.475	3100
54	GTACTCGACTAACTG	GTGCAATGGTCGCAATACATGACGKCMTACCGGGATAGAGCGCTTACAACAACAMACCATCTAACTTACTGCACCCTTACCCTTAACAGAGCGACTTGAGT	1865.62	0.441	2870
55	AAACTAACACTCGCT	GTGCAATGGTCGCAATACACCMCGCCCMACCGGGATAGAGCGCTTTCCTGCAGGAACCATCTAACTTACTGCAMACCCACACMCCACAGAGCGACTTGAGT	3097.33	0.441	2880
56	GTCTGCAAGTTGTAC	GTGCAATGGTCGCAATACCMCMCGCCCAACCGGGATAGAGCGCTTATCGTACGATACCATCTAACTTACTGCMTGTCAATCACTAACAGAGCGACTTGAGT	3297.3	0.47	3060
57	ATCATCGGTTTGCCA	GTGCAATGGTCGCAATACCAGTCGACATACCAMTCGGAAGCGCTTCAGTCTACTTACCATCTAACTTAMACCCACACMCCGGCTAACAGAGCGACTTGAGT	2433.22	0.453	2950
58	GAACTCGAGCAGCTT	GTGCAATGGTCGCAATACCMCMCGCCCAACCGGGATAGAGCGCTTACGATCCTCAACCATCTAACTTACTGCACCAMTCGGACTAACAGAGCGACTTGAGT	3258.53	0.429	2790
59	ACCTACGGCATCCAA	GTGCAATGGTCGCAATACAACGAGGCKKACCGGGATAGAGCGCTTATCGTACGATACCATCTAACTTACTGCCAGCAAAAATCTAACAGAGCGACTTGAGT	1868.18	0.462	3010
60	ACTGCTAGTCTTAAC	GTGCAATGGTCGCAATACKMTAMGCCACACCGGGATAGAGCGCTTMTGTCAATCAACCATCTAACTTACTGCACCCTTACCCTTAACAGAGCGACTTGAGT	1693.49	0.47	3060
61	TGAAGAGGTTAGCCA	GTGCAATGGTCGCAATACCAGTCGACATACAACAACAMAGCGCTTCAGTCTACTTACCATCTAACTTTCACTCACTACGAGGCTAACAGAGCGACTTGAGT	2332.47	0.441	2870
62	CCCATAACGCTCCTC	GTGCAATGGTCGCAATACCGGCGCTAGCACCGGGATAGAGCGCTTATCGTACGATACCATCTAACTTACTGCMTGTCAATCACTAACAGAGCGACTTGAGT	2228.85	0.448	2920
63	CACAAGTAGCCAGGC	GTGCAATGGTCGCAATACGGTTCGAACCACCGGGATAGAGCGCTTAMACCCACACMCCATCTAACTTACTGCCTCACCAMTCGGAACAGAGCGACTTGAGT	3198.92	0.437	2850
64	CCGAAGAGGTCTTCG	GTGCAATGGTCGCAATACCAGTCGAAMACCCACACMCCAGCGCTTCAGTCTACTTACCATCTAATTCAAGGTCACAGTATGGCTAACAGAGCGACTTGAGT	2511.85	0.452	2950
65	AACACGACCTCCGGT	GTGCAATGGTCGCAATACCAGTCGACATACAACAACAMAGCGCTTCAGTCTACTTACCATCTAACTTTCACTCACTACGAGGCTAACAGAGCGACTTGAGT	1885.27	0.446	2910
66	GAATTAGCGCTCATG	GTGCAATGGTCGCAATACGMTAMGCCACACCGGGATAGAGCGCTTGTCACGTGACACCATCTAACTTACTGCGTCACGTGACCTAACAGAGCGACTTGAGT	2310.11	0.438	2850
67	TACCAAAGCTTCCGT	GTGCAATGGTCGCAATACCAGTCGACAACCCAKACACCAGCGCTTCAGTCTACTTACCATCTAAACCMCGCCCMCAGTATGGCTAACAGAGCGACTTGAGT	2794.64	0.438	2860
68	TAACGGATCCTGTTT	GTGCAATGGTCGCAATACCAGTCGACATGCTAAGCCGCAGCGCTTCAGTCTACTTACCATCTAACTGACCTMCCCAGTATGGCTAACAGAGCGACTTGAGT	2428.18	0.494	3220
69	CCTAGTACTGAGGTT	GTGCAATGGTCGCAATACATCGTACGATACCGGGATAGAGCGCTTMTGTCAATCAACCATCTAACTTACTGCGMTTACGTMAKCAACAGAGCGACTTGAGT	1986.15	0.456	2970
70	ATACTTGCCACTGGA	GTGCAATGGTCGCAATACCAGTCGACAGGGGAATCCCCAGCGCTTCAGTCTACTTACCATCTAMCMCGCCCACTCAGTATGGCTAACAGAGCGACTTGAGT	2163.72	0.459	2990
71	ATATGCCATGCAATC	GTGCAATGGTCGCAATACATCGTACGATACCGGGATAGAGCGCTTMTGTCAATCAACCATCTAACTTACTGCMCMCGCCCAGCTAACAGAGCGACTTGAGT	2429.73	0.456	2970
72	CCGACCGTATTGAAG	GTGCAATGGTCGCAATACCAGTCGAAMACCCACACMCCAGCGCTTCAGTCTACTTACCATCTAAGTTACCCTGCCAGTATGGCTAACAGAGCGACTTGAGT	3214.33	0.479	3120
73	AGATCCTCGTGGGCA	GTGCAATGGTCGCAATACCAGTCGACATACCMCGCCCMAGCGCTTCAGTCTACTTACCATCTAAGTTACCCTGCCAGTATGGCTAACAGAGCGACTTGAGT	2565.73	0.465	3030
74	GTCTGCCTCACTGAA	GTGCAATGGTCGCAATACACCAMTCGGAACCGGGATAGAGCGCTTACMGGAAGTGACCATCTAACTTACTGCACCCTTACCCTTAACAGAGCGACTTGAGT	1902.31	0.473	3090
75	CCTGCGAGGTTGTCT	GTGCAATGGTCGCAATACCMCMCGCCCAACCGGGATAGAGCGCTTKGGMACACTKCCMATCTAACTTACTGCCTCGCTAAGCCGCACAGAGCGACTTGAGT	1989.26	0.442	2880
76	ACTATAGCATAGCGC	GTGCAATGGTCGCAATACGTTACCCTGCACCGGGATAGAGCGCTTCTGACCTMCCACCATCTAACTTACTGCGTTACCCTGCCTAACAGAGCGACTTGAGT	2927.02	0.438	2860
77	CGTTCTCACGCTACT	GTGCAATGGTCGCAAKGGMACACTKCCMACCGGGATAGAGCGCTTATCGTACGATACCATCTAACTTACTGCCAGCAAAAATCTAACAGAGCGACTTGAGT	3852.91	0.469	3060
78	GTTGGAACGAGGATA	GTGCAATGGTCGCAATACCTGACCTMCCACCGGGATAGAGCGCTTGTTACCCTGCACCATCTAACTTACTGCGMTAMGCCACCTAACAGAGCGACTTGAGT	1917.01	0.439	2860
79	AGACTTAAGGCCAAT	GTGCAATGGTCGCAATACCMCMCGCCCAACCGGGATAGAGCGCTTTTCAAGGTCAACCATCTAACTTACTGCTATGCAAATKCTAACAGAGCGACTTGAGT	1864.65	0.43	2800
80	CATTCGAATGAACGA	GTGCAATGGTCGCAATACATGACGKCMTACCGGGATAGAGCGCTTACCCTTACCCTCCATCTAACTTACTGCCTGCCTGAGGCAAACAGAGCGACTTGAGT	3084.72	0.422	2750
81	AGTGAGGTTCGTTTA	GTGCAATGGTCGCAATACCCCCCCGCTGACCGGGATAGAGCGCTTGGGGAATCCCCCCATCTAACTTACTGCCGCTAAGCCGCTAACAGAGCGACTTGAGT	1695.01	0.45	2930
82	TCTGCGACAGCATCC	GTGCAATGGTCGCAATACCAGTCGACATACCMCGCCCMAGCGCTTCAGTCTACTTACCATCTAAGCTAAGCCGCCAGTATGGCTAACAGAGCGACTTGAGT	2574.73	0.508	3310
83	CCACAACCAACATCT	GTGCAATGGTCGCAATACCAGTCGACATTTCAAGGTCAAGCGCTTCAGTCTACTTACCATCTAATTCAAGGTCACAGTATGGCTAACAGAGCGACTTGAGT	2448.99	0.475	3100
84	AACCCGTCAAATTCA	GTGCAATGGTCGCAATAACCCTTACCCTACCGGGATAGAGCGCTTKGGMACACTKCCMATCTAACTTACTGCCTCGGGGAATCCCCCAGAGCGACTTGAGT	1891.76	0.436	2840
85	TTGACGCCAATATTC	GTGCAATGGTCGCAATACGGTTCGAACCACCGGGATAGAGCGCTTACGATCCTCAACCATCTAACTTACTGCCCCCCCGCTGCTAACAGAGCGACTTGAGT	3134.45	0.433	2820
86	AGCTTCATGGGATAT	GTGCAATGGTCGCAATACGCTGCGCCACACCGGGATAGAGCGCTTCCATATATGGACCATCTAACTTACTGCAACGAGGCKKCTAACAGAGCGACTTGAGT	1693.77	0.457	2980
87	CGGGATAAATTTGTG	GTGCAATGGTCGCAATACCAGTCGACATACGATCCTCAAGCGCTTCAGTCTACTTACCATCTAACTTTCACTCACTACGAGGCTAACAGAGCGACTTGAGT	3339.36	0.438	2860
88	TTGCGAGCACTGTTT	GTGCAATGGTCGCAATACATCGTACGATACCGGGATAGAGCGCTTMTGTCAATCAACCATCTAACTTACTGCACCCTTACCCTTAACAGAGCGACTTGAGT	2359.18	0.486	3170
89	AGCTTGGAGCATACC	GTGCAATGGTCGCAATACKAGGCGCAGCACCGGGATAGAGCGCTTACCCTTACCCTCCATCTAACTTACTGCCACCCTTACCCTAACAGAGCGACTTGAGT	3080.58	0.481	3130
90	TGTAACTTCATCTCC	GTGCAATGGTCGCAATACGCTGCGCCACACCGGGATAGAGCGCTTACCAMTCGGAACCATCTAACTTACTGCCTGACCTMCCCTAACAGAGCGACTTGAGT	3963.62	0.437	2850
91	TCTCATAACACTGCG	GTGCAATGGTCGCAATACACGATCCTCAACCGGGATAGAGCGCTTGMTTACGTMAKCCATCTAACTTACTGCCTACAACAACAMAACAGAGCGACTTGAGT	1737.76	0.428	2790
92	AAATAGGACAGCATG	GTGCAATGGTCGCAATACCAGTCGACATACGATCCTCAAGCGCTTCAGTCTACTTACCATCTAACACCCTTACCCTGTATGGCTAACAGAGCGACTTGAGT	2853.36	0.426	2780
93	CGAACTCTATGATCA	GTGCAATGGTCGCAATACCGGCGCTAGCACCGGGATAGAGCGCTTTCCTGCAGGAACCATCTAACTTACTGCATCGTACGATCTAACAGAGCGACTTGAGT	1885.72	0.481	3140
94	GATTCTAACTAGCAG	GTGCAATGGTCGCAATACKAGGCGCAGCACCGGGATAGAGCGCTTACCCTTACCCTCCATCTAACTTACTGCCACCCTTACCCTAACAGAGCGACTTGAGT	2599.53	0.442	2880
95	CCACACTGTTACTGT	GTGCAATGGTCGCAATACGGTTCGAACCACCGGGATAGAGCGCTTACCMCGCCCMACCATCTAACTTACTGCGCGCATGCGCCTAACAGAGCGACTTGAGT	1990.18	0.44	2870
96	GCTACATTTACTTCG	GTGCAATGGTCGCAATACCAGTCGACATGCTAAGCCGCAGCGCTTCAGTCTACTTACCATCTAACTTTCACTCACTACGAGGCTAACAGAGCGACTTGAGT	3094.82	0.461	3000
97	AGTAATGCCGCTCCT	GTGCAATGGTCGCAAAMACCCACACMCCACCGGGATAGAGCGCTTKMTAMGCCACACCATCTAACTTACTGCGGTTCGAACCCTAACAGAGCGACTTGAGT	1796.19	0.445	2900
98	GCAACAGCATATTGC	GTGCAATGGTCGCAATACCAGTCGACATACAACAACAMAGCGCTTCAGTCTACTTACCATCTAACACCCTTACCCTGTATGGCTAACAGAGCGACTTGAGT	1998.09	0.449	2930
99	TTCGCTTTGTGAGCT	GTGCAATGGTCGCAATACCAGTCGACATACCMCGCCCMAGCGCTTCAGTCTACTTACCATCTAACTTTCACTCACTACGAGGCTAACAGAGCGACTTGAGT	2031.62	0.455	2960
100	GATTAGGGACTTCCC	GTGCAATGGTCGCAATACCAGTCGACATAMCMCGCCCAAGCGCTTCAGTCTACTTACCATCTAACACCCAKACACCGTATGGCTAACAGAGCGACTTGAGT	2432.08	0.432	2810
101	AACCGGGCTTGCTTG	GTGCAATGGTCGCAATACCAGTCGACATACCMCGCCCMAGCGCTTCAGTCTACTTACCATCTAACCCCCCGCTGCAGTATGGCTAACAGAGCGACTTGAGT	3222.99	0.44	2870
102	TCCCTCAAGCATTAT	GTGCAATGGTCGCAATACCAGTCGACATACGATCCTCAAGCGCTTCAGTCTACTTACCATCTAACGGGGAATCCCCGTATGGCTAACAGAGCGACTTGAGT	2505.59	0.5	3260
103	AATCCTCTTTGCACC	GTGCAATGGTCGCAATACGMTAMGCCACACCGGGATAGAGCGCTTGCTAAGCCGCACCATCTAACTTACTGCTCCTGCAGGACTAACAGAGCGACTTGAGT	2630.26	0.458	2990
104	CTCAAACGGTAGCAA	GTGCAATGGTCGCAATACCAGTCGACAACCCAKACACCAGCGCTTCAGTCTACTTACCATCTAAGMTAMGCCACCAGTATGGCTAACAGAGCGACTTGAGT	3113.31	0.441	2870
105	CTTGTAATGGCTGTA	GTGCAATGGTCGCAATCACTCACTACGAACCGGGATAGAGCGCTTATCGTACGATACCATCTAACTTACTGCMTGTCAATCACTAACAGAGCGACTTGAGT	2999.13	0.475	3100
106	TGCTATCGACCAGGG	GTGCAATGGTCGCAATACCAGTCGACATACCAMTCGGAAGCGCTTCAGTCTACTTACCATCTAACTTTCACTCACTACGAGGCTAACAGAGCGACTTGAGT	2806.98	0.482	3140
107	ACTTGTAGTGCGCAA	GTGCAATGGTCGCAATACCAGTCGACATACAACAACAMAGCGCTTCAGTCTACTTACCATCTAACTTTCACTCACTACGAGGCTAACAGAGCGACTTGAGT	2192.09	0.455	2960
108	TGTAGGATATTCGTG	GTGCAATGGTCGCAATACGCTAAGCCGCACCGGGATAGAGCGCTTGGTCAAAGGTCACATCTAACTTACTGCCTTGCCTGAGGCAACAGAGCGACTTGAGT	1766.52	0.487	3180
109	CCTCCTTAACGACCG	GTGCAATGGTCGCAATACATGACGKCMTACCGGGATAGAGCGCTTGGTTCGAACCACCATCTAACTTACTGCMCMCGCCCAGCTAACAGAGCGACTTGAGT	3028.7	0.455	2970
110	GCGTCTCACTACTTA	GTGCAATGGTCGCAATACKMTAMGCCACACCGGGATAGAGCGCTTCAGCAAAAATACCATCTAACTTACTGCMTGTCAATCACTAACAGAGCGACTTGAGT	3233.9	0.48	3130
111	CTTGGACATAATGCA	GTGCAATGGTCGCAATACCAGTCGACATACGATCCTCAAGCGCTTCAGTCTACTTACCATCTAAMTGTCAATCACAGTATGGCTAACAGAGCGACTTGAGT	2001.68	0.422	2750
112	TACAGGGAGACAGTC	GTGCAATGGTCGCAATACCAGTCGACATTCCTGCAGGAAGCGCTTCAGTCTACTTACCATCTAACACCCAKACACCGTATGGCTAACAGAGCGACTTGAGT	4025.93	0.409	2670
113	ACCAGTCACTATGTG	GTGCAATGGTCGCAATACGCTGCGCCACACCGGGATAGAGCGCTTTATGCAAATKACCATCTAACTTACTGCMTGTCAATCACTAACAGAGCGACTTGAGT	2942.98	0.394	2570
114	CACTCAACTCTGATG	GTGCAATGGTCGCAATACGTTACCCTGCACCGGGATAGAGCGCTTCTGACCTMCCACCATCTAACTTACTGCGTTACCCTGCCTAACAGAGCGACTTGAGT	1679.48	0.42	2740
115	CCCGAATTTCAGACC	GTGCAATGGTCGCAATACGGTTCGAACCACCGGGATAGAGCGCTTGTCACGTGACACCATCTAACTTACTGCACCCTTACCCTTAACAGAGCGACTTGAGT	3245.07	0.459	2990
116	AATCGCTGTGAAATC	GTGCAATGGTCGCAATACCAGTCGACATGCTGCGCCACAGCGCTTCAGTCTACTTACCATCTAACTTAMACCCACACMCCGGCTAACAGAGCGACTTGAGT	4054.42	0.447	2920
117	CAACACACCGGGTAC	GTGCAATGGTCGCAATACCAGTCGACAACCCAKACACCAGCGCTTCAGTCTACTTACCATCTAACGGGGAATCCCCGTATGGCTAACAGAGCGACTTGAGT	2996.26	0.413	2690
118	AATAGTCGGACGGCG	GTGCAATGGTCGCAATACCMCMCGCCCAACCGGGATAGAGCGCTTCAGCAAAAATACCATCTAACTTACTGCGTTACCCTGCCTAACAGAGCGACTTGAGT	1983.75	0.412	2680
119	ATGAACGAACCTGCC	GTGCAATGGTCGCAATACCAGTCGACATCTGACCTMCCAGCGCTTCAGTCTACTTACCATCTAACTTTCACTCACTACGAGGCTAACAGAGCGACTTGAGT	2567.96	0.424	2760
120	CGAGTCCCAAATCAT	GTGCAATGGTCGCAATACCAGTCGACATTTCAAGGTCAAGCGCTTCAGTCTACTTACCATCTAACACCCTTACCCTGTATGGCTAACAGAGCGACTTGAGT	2952.45	0.412	2680
121	CTCATCACCCAGGGT	GTGCAATGGTCGCAATACGTCACGTGACACCGGGATAGAGCGCTTAMACCCACACMCCATCTAACTTACTGCCTCGCGTGGGAAAACAGAGCGACTTGAGT	3457.18	0.425	2770
122	CGAGACTAATAGCCA	GTGCAATGGTCGCAATACCAGCAAAAATACCGGGATAGAGCGCTTGCGTGGGAATACCATCTAACTTACTGACGATCCTCAGCTAACAGAGCGACTTGAGT	2915.16	0.407	2650
123	AATCAACCGTGGGCG	GTGCAATGGTCGCAATACCGGCGCTAGCACCGGGATAGAGCGCTTATGACGKCMTACCATCTAACTTACTGCGGGGAATCCCCTAACAGAGCGACTTGAGT	2157.85	0.444	2890
124	TATTACTACTGGCCT	GTGCAATGGTCGCAATACCAGTCGAAMACCCACACMCCAGCGCTTCAGTCTACTTACCATCTAACACCCAKACACCGTATGGCTAACAGAGCGACTTGAGT	2951.24	0.458	2990
125	ACTGTTCCCAAATCT	GTGCAATGGTCGCAATACCTGACCTMCCACCGGGATAGAGCGCTTACCCTTACCCTCCATCTAACTTACTGCCTCACTCACTACGACAGAGCGACTTGAGT	1656.24	0.436	2840
126	ACGCTTCGCTCTTGA	GTGCAATGGTCGCAATACCAGTCGACATGMTAMGCCACAGCGCTTCAGTCTACTTACCATCTAAMTGTCAATCACAGTATGGCTAACAGAGCGACTTGAGT	2138.65	0.419	2730
127	CCATACGACCATCCC	GTGCAATGGTCGCAATACCAGTCGACATAACGAGGCKKAGCGCTTCAGTCTACTTACCATCTAACTTAMACCCACACMCCGGCTAACAGAGCGACTTGAGT	3841.11	0.402	2620
128	AGATCGACGCCAATA	GTGCAATGGTCGCAAKGGMACACTKCCMACCGGGATAGAGCGCTTGGGGAATCCCCCCATCTAACTTACTGCCGTCACGTGACTAACAGAGCGACTTGAGT	1030.26	0.403	2620
129	TAGCCGGTTCCACCA	GTGCAATGGTCGCAATACCAGTCGAAMACCCACACMCCAGCGCTTCAGTCTACTTACCATCTAACTGCCTGAGGCAGTATGGCTAACAGAGCGACTTGAGT	2870.65	0.446	2900
130	ATACCAAACTCGACC	GTGCAATGGTCGCAATACCAGTCGACATMTGTCAATCAAGCGCTTCAGTCTACTTACCATCTAATATGCAAATKCAGTATGGCTAACAGAGCGACTTGAGT	2084.23	0.424	2760
131	AACGAATGGTATCAC	GTGCAATGGTCGCAATACCAGTCGACATACCMCGCCCMAGCGCTTCAGTCTACTTACCATCTAMCMCGCCCACTCAGTATGGCTAACAGAGCGACTTGAGT	2600.89	0.393	2560
132	GAGTTTCCATATGCT	GTGCAATGGTCGCAATACCAGTCGACATAGCGTGGGAAAGCGCTTCAGTCTACTTACCATCTAACTTKGGMACACTKCCMGGCTAACAGAGCGACTTGAGT	1964.13	0.42	2740
133	ACAATGATGCCAGGC	GTGCAATGGTCGCAATACKMTAMGCCACACCGGGATAGAGCGCTTCAGCAAAAATACCATCTAACTTACTGCACCCAKACACCTAACAGAGCGACTTGAGT	1888.05	0.447	2910
134	AATGAGAGAGCCCGG	GTGCAATGGTCGCAATACTATGCAAATKACCGGGATAGAGCGCTTKAGGCGCAGCACCATCTAACTTACTGCMCGCCCCCTACTAACAGAGCGACTTGAGT	1765.16	0.405	2640
135	CCGTGCGAATCCAAC	GTGCAATGGTCGCAATACGGTTCGAACCACCGGGATAGAGCGCTTCAGCAAAAATACCATCTAACTTACTGCCCCCCCGCTGCTAACAGAGCGACTTGAGT	3024.31	0.412	2690
136	CATCGATTTACCACT	GTGCAATGGTCGCAATACCAGTCGACATACAACAACAMAGCGCTTCAGTCTACTTACCATCTAACTTTCACTCACTACGAGGCTAACAGAGCGACTTGAGT	2168.85	0.435	2830
137	GCACGAAGACCTGCT	GTGCAATGGTCGCAATACKCMGGGTAACACCGGGATAGAGCGCTTCGGCGCTAGCACCATCTAACTTACTGCTCCTGCAGGACTAACAGAGCGACTTGAGT	1800.04	0.398	2590
138	ATTACGGTTTAGGCG	GTGCAATGGTCGCAATACCAGTCGACATGCTAAGCCGCAGCGCTTCAGTCTACTTACCATCTAAGTTACCCTGCCAGTATGGCTAACAGAGCGACTTGAGT	3091.5	0.412	2690
139	TCCGAAGCTGACGCT	GTGCAATGGTCGCAATACACCMCGCCCMACCGGGATAGAGCGCTTGTTACCCTGCACCATCTAACTTACTGCATGACGKCMTCTAACAGAGCGACTTGAGT	3285.49	0.399	2600
140	CTGCTGTAAGTAACA	GTGCAATGGTCGCAATACCAGGTAACAAACCGGGATAGAGCGCTTATCGTACGATACCATCTAACTTACTGCMTGTCAATCACTAACAGAGCGACTTGAGT	2506.92	0.417	2720
141	GATTTCGAGGACTTC	GTGCAATGGTCGCAATACATCGTACGATACCGGGATAGAGCGCTTMTGTCAATCAACCATCTAACTTACTGCGTCACGTGACCTAACAGAGCGACTTGAGT	1645.57	0.467	3040
142	TACTCTACACTTTCG	GTGCAATGGTCGCAATACKAGGCGCAGCACCGGGATAGAGCGCTTACCCTTACCCTCCATCTAACTTACTGCCACCCTTACCCTAACAGAGCGACTTGAGT	1996.36	0.42	2740
143	CTTCGTAAAGTCAGT	GTGCAATGGTCGCAATACCAGTCGACATMTGTCAATCAAGCGCTTCAGTCTACTTACCATCTAAACCAMTCGGACAGTATGGCTAACAGAGCGACTTGAGT	2064.06	0.423	2760
144	CCTAATGACGTCGCA	GTGCAATGGTCGCAATACCAGTCGACATACCMCGCCCMAGCGCTTCAGTCTACTTACCATCTAAGTTACCCTGCCAGTATGGCTAACAGAGCGACTTGAGT	2266.4	0.424	2760
145	GTGTCCTAGATCTAA	GTGCAATGGTCGCAATACCAGTCGAAMACCCACACMCCAGCGCTTCAGTCTACTTACCATCTAAACCMCGCCCMCAGTATGGCTAACAGAGCGACTTGAGT	2826.08	0.426	2780
146	TAACCTTGGCCTCAA	GTGCAATGGTCGCAATGMTTACGTMAKCACCGGGATAGAGCGCTTKMTAMGCCACACCATCTAACTTACTGCAACGAGGCKKCTAACAGAGCGACTTGAGT	1723.32	0.448	2920
147	GCGACTGCGAATCGT	GTGCAATGGTCGCAATACCGCCMTGTTGACCGGGATAGAGCGCTTCAGCAAAAATACCATCTAACTTACTGCMTGTCAATCACTAACAGAGCGACTTGAGT	2671.41	0.41	2670
148	TCCTTGGGTCAGTCC	GTGCAATGGTCGCAATACCAGTCGACATMTGTCAATCAAGCGCTTCAGTCTACTTACCATCTAAGCTAAGCCGCCAGTATGGCTAACAGAGCGACTTGAGT	2115.08	0.401	2610
149	GATCTTATCACCTGC	GTGCAATGGTCGCAATACCAGTCGACATTCCTGCAGGAAGCGCTTCAGTCTACTTACCATCTAAACCAMTCGGACAGTATGGCTAACAGAGCGACTTGAGT	1562.02	0.442	2880
150	GGTCCTTGGAGCCTA	GTGCAATGGTCGCAATACATCGTACGATACCGGGATAGAGCGCTTMTGTCAATCAACCATCTAACTTACTGCKGGMACACTKCCMACAGAGCGACTTGAGT	2371.68	0.444	2900
151	TGATATGAACCGAGT	GTGCAATGGTCGCAATACCAGTCGACATACCMCGCCCMAGCGCTTCAGTCTACTTACCATCTAAKMTAMGCCACCAGTATGGCTAACAGAGCGACTTGAGT	3388.5	0.452	2950
152	AAGGCGGTTAAATCC	GTGCAATGGTCGCAATACCAGTCGACATCTGACCTMCCAGCGCTTCAGTCTACTTACCATCTAACACCCTTACCCTGTATGGCTAACAGAGCGACTTGAGT	1764.61	0.435	2840
153	ATTACGGTCCGACCA	GTGCAATGGTCGCAATACCAGTCGACATATCGTACGATAGCGCTTCAGTCTACTTACCATCTAACACCCTTACCCTGTATGGCTAACAGAGCGACTTGAGT	3611.32	0.446	2910
154	CGGAGACCTATCTAG	GTGCAATGGTCGCAATACCGGCGCTAGCACCGGGATAGAGCGCTTATCGTACGATACCATCTAACTTACTGCMTGTCAATCACTAACAGAGCGACTTGAGT	1962.98	0.493	3210
155	AGGTCTCCTCCATTG	GTGCAATGGTCGCAATACCAGTCGACATGTCACGTGACAGCGCTTCAGTCTACTTACCATCTAACACCCTTACCCTGTATGGCTAACAGAGCGACTTGAGT	1542.82	0.465	3030
156	GATTAGGAGTAGGGT	GTGCAATGGTCGCAATACCAGTCGACATAMCMCGCCCAAGCGCTTCAGTCTACTTACCATCTAACTTAMACCCACACMCCGGCTAACAGAGCGACTTGAGT	3018.36	0.45	2930
157	TTCAAGAGCCACATC	GTGCAATGGTCGCAATACCAGTCGACATACAACAACAMAGCGCTTCAGTCTACTTACCATCTAACGGGGAATCCCCGTATGGCTAACAGAGCGACTTGAGT	2233.11	0.446	2910
158	AGAACCTGGCGCTTC	GTGCAATGGTCGCAATACATCGTACGATACCGGGATAGAGCGCTTMTGTCAATCAACCATCTAACTTACTGCACAACAACAMCTAACAGAGCGACTTGAGT	2197.05	0.448	2920
159	TAGAGCAGCCAACGC	GTGCAATGGTCGCAATACGTTACCCTGCACCGGGATAGAGCGCTTTCCTGCAGGAACCATCTAACTTACTGCMCGCCCCCTACTAACAGAGCGACTTGAGT	1856.37	0.461	3010
160	CGAACGGCTCGTGTA	GTGCAATGGTCGCAATACCAGTCGACATTTCAAGGTCAAGCGCTTCAGTCTACTTACCATCTAMCMCGCCCACTCAGTATGGCTAACAGAGCGACTTGAGT	1892.59	0.449	2920
161	TGGTTTGGCCCACAG	GTGCAATGGTCGCAATACGCTAAGCCGCACCGGGATAGAGCGCTTGCTAAGCCGCACCATCTAACTTACTGCCAGCAAAAATCTAACAGAGCGACTTGAGT	3250.92	0.464	3020
162	ATCACAACGGAAGAG	GTGCAATGGTCGCAATACCGCCMTGTTGACCGGGATAGAGCGCTTTGCCTGAGGCACCATCTAACTTACTGCCKCMGGGTAACTAACAGAGCGACTTGAGT	4178.33	0.446	2910
163	ACCGACGATCAAACT	GTGCAATGGTCGCAATACCAGTCGACATATCGTACGATAGCGCTTCAGTCTACTTACCATCTAMCMCGCCCACTCAGTATGGCTAACAGAGCGACTTGAGT	2268.8	0.469	3060
164	TTTAGCTACTCGGAC	GTGCAATGGTCGCAATACATCGTACGATACCGGGATAGAGCGCTTGMTAMGCCACACCATCTAACTTACTGCCCCCCCGCTGCTAACAGAGCGACTTGAGT	2965.44	0.49	3200
165	CTTATCGCGACAAGA	GTGCAATGGTCGCAATACCAGTCGACATACCMCGCCCMAGCGCTTCAGTCTACTTACCATCTAAGTCACGTGACCAGTATGGCTAACAGAGCGACTTGAGT	2691.81	0.451	2940
166	GACTGACCGTATACT	GTGCAATGGTCGCAATACCAGTCGACATAMCMCGCCCAAGCGCTTCAGTCTACTTACCATCTAATCCTGCAGGACAGTATGGCTAACAGAGCGACTTGAGT	1636.76	0.464	3020
167	CTGTCTAAACAGCAG	GTGCAATGGTCGCAATACGMTAMGCCACACCGGGATAGAGCGCTTACCMCGCCCMACCATCTAACTTACTGCTCCTGCAGGACTAACAGAGCGACTTGAGT	2933.41	0.435	2840
168	ACTAAGGGATCGATG	GTGCAATGGTCGCAATACCAGTCGACATMCGCCCCCTAAGCGCTTCAGTCTACTTACCATCTAAGTTACCCTGCCAGTATGGCTAACAGAGCGACTTGAGT	2400.02	0.429	2800
169	TATCCGCTTTGACTT	GTGCAATGGTCGCAATACCAGTCGACATATCGTACGATAGCGCTTCAGTCTACTTACCATCTAATATGCAAATKCAGTATGGCTAACAGAGCGACTTGAGT	1739.72	0.471	3070
170	ACCTCCTACACGACG	GTGCAATGGTCGCAATACCAGTCGATCACTCACTACGAAGCGCTTCAGTCTACTTACCATCTAACACCCAKACACCGTATGGCTAACAGAGCGACTTGAGT	1451.94	0.452	2950
171	CACAGACCTTCGGGT	GTGCAATGGTCGCAATACCAGTCGACATACCAMTCGGAAGCGCTTCAGTCTACTTACCATCTAACACCCTTACCCTGTATGGCTAACAGAGCGACTTGAGT	2858.31	0.435	2840
172	AAATCCTTGTACTGG	GTGCAATGGTCGCAATACCAGTCGACATAACGAGGCKKAGCGCTTCAGTCTACTTACCATCTAAKMTAMGCCACCAGTATGGCTAACAGAGCGACTTGAGT	3064.15	0.454	2960
173	CCCTAACATCTTAGC	GTGCAATGGTCGCAATACCAGTCGACATCTGACCTMCCAGCGCTTCAGTCTACTTACCATCTAAGMTAMGCCACCAGTATGGCTAACAGAGCGACTTGAGT	2669.51	0.477	3110
174	GCAATAATAAAGGCG	GTGCAATGGTCGCAATACCAGTCGACATGCCTGAGGCAAGCGCTTCAGTCTACTTACCATCTAACGGGGAATCCCCGTATGGCTAACAGAGCGACTTGAGT	2303.8	0.454	2960
175	ACTTGTCACAGGATG	GTGCAATGGTCGCAATACCAGTCGACATACGATCCTCAAGCGCTTCAGTCTACTTACCATCTAAATGACGKCMTCAGTATGGCTAACAGAGCGACTTGAGT	2604.96	0.456	2970
176	TTCCGACCAGAAGGC	GTGCAATGGTCGCAATCACTCACTACGAACCGGGATAGAGCGCTTACCCAKACACCCCATCTAACTTACTGCCCGCCMTGTTGTAACAGAGCGACTTGAGT	4047.04	0.446	2900
177	GTGGAGACGTGACAA	GTGCAATGGTCGCAATACCAGTCGACATMCGCCCCCTAAGCGCTTCAGTCTACTTACCATCTAACGCCMTGTTGCAGTATGGCTAACAGAGCGACTTGAGT	1414.51	0.437	2850
178	ATGCATACCGAAACG	GTGCAATGGTCGCAATACTCCTGCAGGAACCGGGATAGAGCGCTTACGATCCTCAACCATCTAACTTACTGCGMTTACGTMAKCAACAGAGCGACTTGAGT	2177.49	0.45	2940
179	TTTGTATAGTGACCG	GTGCAATGGTCGCAATACCAGTCGACATGTTACCCTGCAGCGCTTCAGTCTACTTACCATCTAACTTKGGMACACTKCCMGGCTAACAGAGCGACTTGAGT	1875.34	0.453	2950
180	TGGTCCTCAAATAGC	GTGCAATGGTCGCAATACCCATATATGGACCGGGATAGAGCGCTTGCGTGGGAATACCATCTAACTTACTGGCTAAGCCGCGCTAACAGAGCGACTTGAGT	1482.53	0.44	2870
181	ACTCTAGTTCATGTC	GTGCAATGGTCGCAATACMCGCCCCCTAACCGGGATAGAGCGCTTATCGTACGATACCATCTAACTTACTGCMTGTCAATCACTAACAGAGCGACTTGAGT	2931.63	0.508	3310
182	CTTGGATAGGACTAC	GTGCAATGGTCGCAATACCMCMCGCCCAACCGGGATAGAGCGCTTKMTAMGCCACACCATCTAACTTACTGCTCCTGCAGGACTAACAGAGCGACTTGAGT	2864.07	0.444	2900
183	TAATGACCTCGTACA	GTGCAATGGTCGCAATACATCGTACGATACCGGGATAGAGCGCTTATCGTACGATACCATCTAACTTACTGCMTGTCAATCACTAACAGAGCGACTTGAGT	3693.53	0.444	2900
184	TGCAGCCAATGCTTG	GTGCAATGGTCGCAATACCAGTCGACATGCGCATGCGCAGCGCTTCAGTCTACTTACCATCTAAAACGAGGCKKCAGTATGGCTAACAGAGCGACTTGAGT	2774.03	0.455	2970
185	CCCAGCCATAGGTTT	GTGCAATGGTCGCAATACCAGTCGACATACCMCGCCCMAGCGCTTCAGTCTACTTACCATCTAACTTTCACTCACTACGAGGCTAACAGAGCGACTTGAGT	2514.74	0.467	3050
186	CTTCCAGTCAGTGAT	GTGCAATGGTCGCAATACCAGTCGACATATCGTACGATAGCGCTTCAGTCTACTTACCATCTAACTTTCACTCACTACGAGGCTAACAGAGCGACTTGAGT	2336.48	0.455	2960
187	GCCCACCAACATGTT	GTGCAATGGTCGCAATACCAGTCGATCACTCACTACGAAGCGCTTCAGTCTACTTACCATCTAAGTTACCCTGCCAGTATGGCTAACAGAGCGACTTGAGT	2226.19	0.473	3080
188	GCCGTTTGATGACCA	GTGCAATGGTCGCAATACCAGTCGACATGCTAAGCCGCAGCGCTTCAGTCTACTTACCATCTAACCCCCCGCTGCAGTATGGCTAACAGAGCGACTTGAGT	2710.46	0.453	2950
189	GCTAAAGCAAGGTTT	GTGCAATGGTCGCAATACATCGTACGATACCGGGATAGAGCGCTTMTGTCAATCAACCATCTAACTTACTGCCAGCAAAAATCTAACAGAGCGACTTGAGT	2370.61	0.452	2950
190	TACCACTTTAGGTGT	GTGCAATGGTCGCAATACCAGTCGACATMCGCCCCCTAAGCGCTTCAGTCTACTTACCATCTAAACCMCGCCCMCAGTATGGCTAACAGAGCGACTTGAGT	3429.95	0.464	3030
191	CGTATTAGACCGGTT	GTGCAATGGTCGCAATACCAGTCGACATACCAMTCGGAAGCGCTTCAGTCTACTTACCATCTAACACCCAKACACCGTATGGCTAACAGAGCGACTTGAGT	2861.04	0.477	3110
192	TGCGACCCGATCAAT	GTGCAATGGTCGCAATACCAGTCGACATACCAMTCGGAAGCGCTTCAGTCTACTTACCATCTAAGTTACCCTGCCAGTATGGCTAACAGAGCGACTTGAGT	2022.63	0.476	3100
193	GACGAAGTCAACTAA	GTGCAATGGTCGCAATACATCGTACGATACCGGGATAGAGCGCTTMTGTCAATCAACCATCTAACTTACTGCACGATCCTCACTAACAGAGCGACTTGAGT	2722.85	0.448	2920
194	TGAACACAACGCTTT	GTGCAATGGTCGCAATACKMTAMGCCACACCGGGATAGAGCGCTTACGATCCTCAACCATCTAACTTACTGCACCCTTACCCTTAACAGAGCGACTTGAGT	2244.02	0.466	3030
195	CCAACTAGATAATCG	GTGCAATGGTCGCAATACCAGTCGACATGTTACCCTGCAGCGCTTCAGTCTACTTACCATCTAAGTTACCCTGCCAGTATGGCTAACAGAGCGACTTGAGT	1961.5	0.497	3240
196	ACATCGCAACCATCT	GTGCAATGGTCGCAATACGCGCATGCGCACCGGGATAGAGCGCTTTTCAAGGTCAACCATCTAACTTACTGCACCCTTACCCTTAACAGAGCGACTTGAGT	2898.84	0.477	3110
197	GGTATTACGAACTTG	GTGCAATGGTCGCAATACATCGTACGATACCGGGATAGAGCGCTTAMACCCACACMCCATCTAACTTACTGCCTCACCCAKACACCCAGAGCGACTTGAGT	2526.08	0.487	3180
198	AAACGTAGAGCTAAC	GTGCAATGGTCGCAATACCAGTCGACATAMCMCGCCCAAGCGCTTCAGTCTACTTACCATCTAACAGGTAACAACAGTATGGCTAACAGAGCGACTTGAGT	2310.35	0.491	3200
199	CTAACTGCTTATACG	GTGCAATGGTCGCAATACACGATCCTCAACCGGGATAGAGCGCTTCAGGTAACAAACCATCTAACTTACTGCTGCCTGAGGCATAACAGAGCGACTTGAGT	1559.8	0.477	3110
200	CATAGAATCCAGAGT	GTGCAATGGTCGCAATACCGGCGCTAGCACCGGGATAGAGCGCTTGTTACCCTGCACCATCTAACTTACTGCMCGCCCCCTACTAACAGAGCGACTTGAGT	2774.9	0.481	3130
201	TGCTCTCTCGAATAA	GTGCAATGGTCGCAATACCAGTCGACATATCGTACGATAGCGCTTCAGTCTACTTACCATCTAACGCCMTGTTGCAGTATGGCTAACAGAGCGACTTGAGT	2356.57	0.482	3140
202	GAATGGGCGAACATC	GTGCAATGGTCGCAATACCAGTCGACATATCGTACGATAGCGCTTCAGTCTACTTACCATCTAACTTTCACTCACTACGAGGCTAACAGAGCGACTTGAGT	2420.42	0.481	3130
203	CTACTACGGTGACGT	GTGCAATGGTCGCAATACGTTACCCTGCACCGGGATAGAGCGCTTCCCCCCGCTGACCATCTAACTTACTGCCGCCMTGTTGCTAACAGAGCGACTTGAGT	1848.11	0.482	3140
204	TCCAGTTCGGTGTTT	GTGCAATGGTCGCAATACCAGTCGACATGCTAAGCCGCAGCGCTTCAGTCTACTTACCATCTAAGGTTCGAACCCAGTATGGCTAACAGAGCGACTTGAGT	3081.4	0.498	3250
205	CACTCTCCAGATGTA	GTGCAATGGTCGCAATACACCAMTCGGAACCGGGATAGAGCGCTTTGCCTGAGGCACCATCTAACTTACTGCCTCACTCACTACGACAGAGCGACTTGAGT	2532.64	0.519	3390
206	TGCAAATGGTAATCC	GTGCAATGGTCGCAATACGGTTCGAACCACCGGGATAGAGCGCTTATCGTACGATACCATCTAACTTACTGCGTCACGTGACCTAACAGAGCGACTTGAGT	1911.84	0.498	3240
207	GATTGTGCTCCACCG	GTGCAATGGTCGCAATACMTGTCAATCAACCGGGATAGAGCGCTTCAGCAAAAATACCATCTAACTTACTGCMTGTCAATCACTAACAGAGCGACTTGAGT	2277.52	0.479	3120
208	CTGTAGGATCCTACA	GTGCAATGGTCGCAATACGGTTCGAACCACCGGGATAGAGCGCTTAMACCCACACMCCATCTAACTTACTGCCTCGCTGCGCCACACAGAGCGACTTGAGT	4773.32	0.469	3060
209	AAGTCATGGCTTTCA	GTGCAATGGTCGCAATACATCGTACGATACCGGGATAGAGCGCTTMTGTCAATCAACCATCTAACTTACTGCCGGCGCTAGCCTAACAGAGCGACTTGAGT	2878.34	0.461	3000
210	GGAGGTCAGCTTCGA	GTGCAATGGTCGCAATACCAGTCGACAACCCAKACACCAGCGCTTCAGTCTACTTACCATCTAAACCAMTCGGACAGTATGGCTAACAGAGCGACTTGAGT	1875.29	0.502	3270
211	ACATACTGCACTTAG	GTGCAATGGTCGCAATACCCCCCCGCTGACCGGGATAGAGCGCTTTTCAAGGTCAACCATCTAACTTACTGCACCAMTCGGACTAACAGAGCGACTTGAGT	1508.81	0.483	3150
212	AGGACCATGGCTACG	GTGCAATGGTCGCAATAGGGGAATCCCCACCGGGATAGAGCGCTTCAGGTAACAAACCATCTAACTTACTGCCAGGTAACAACTAACAGAGCGACTTGAGT	3593.01	0.474	3090
213	GTACGGTCCAACAGT	GTGCAATGGTCGCAATACATCGTACGATACCGGGATAGAGCGCTTMTGTCAATCAACCATCTAACTTACTGCGGTTCGAACCCTAACAGAGCGACTTGAGT	1637.45	0.477	3110
214	AATATGGCCTACGTC	GTGCAATGGTCGCAATACCAGTCGACAGGGGAATCCCCAGCGCTTCAGTCTACTTACCATCTAACCCCCCGCTGCAGTATGGCTAACAGAGCGACTTGAGT	2149.02	0.504	3280
215	CACAAGGCTTGCGCT	GTGCAATGGTCGCAATACCAGTCGACATAMCMCGCCCAAGCGCTTCAGTCTACTTACCATCTAACGGCGCTAGCCAGTATGGCTAACAGAGCGACTTGAGT	1928.15	0.49	3190
216	TAGACAGACTGCCCG	GTGCAATGGTCGCAATACGGTTCGAACCACCGGGATAGAGCGCTTACGATCCTCAACCATCTAACTTACTGCTATGCAAATKCTAACAGAGCGACTTGAGT	2384.01	0.49	3200
217	TGGACTGGACACGGA	GTGCAATGGTCGCAATACAACGAGGCKKACCGGGATAGAGCGCTTCCCCCCGCTGACCATCTAACTTACTGCAMACCCACACMCCACAGAGCGACTTGAGT	2367.04	0.488	3180
218	GTAACGACCATAATG	GTGCAATGGTCGCAATACGCGCATGCGCACCGGGATAGAGCGCTTGMTTACGTMAKCCATCTAACTTACTGCCTGGGGAATCCCCACAGAGCGACTTGAGT	1638.27	0.471	3070
219	GGATCGCAACGTGGT	GTGCAATGGTCGCAATACCAGTCGACATCGCCMTGTTGAGCGCTTCAGTCTACTTACCATCTAAMCGCCCCCTACAGTATGGCTAACAGAGCGACTTGAGT	2231.64	0.476	3100
220	ACTAAAGGAGAGGTA	GTGCAATGGTCGCAATACCAGTCGACATACMGGAAGTGAGCGCTTCAGTCTACTTACCATCTAACACCCTTACCCTGTATGGCTAACAGAGCGACTTGAGT	2061.33	0.484	3160
221	TTTGCGAACACTATC	GTGCAATGGTCGCAATACCGCCMTGTTGACCGGGATAGAGCGCTTGTTACCCTGCACCATCTAACTTACTGCTCCTGCAGGACTAACAGAGCGACTTGAGT	2733.96	0.475	3100
222	CTGGCTCTTTACGAT	GTGCAATGGTCGCAATACATCGTACGATACCGGGATAGAGCGCTTKMTAMGCCACACCATCTAACTTACTGCMCMCGCCCAGCTAACAGAGCGACTTGAGT	3167.3	0.533	3470
223	CGGCAGTCTCAAACT	GTGCAATGGTCGCAATACCAGTCGACATATCGTACGATAGCGCTTCAGTCTACTTACCATCTAMCMCGCCCACTCAGTATGGCTAACAGAGCGACTTGAGT	3232.21	0.469	3060
224	AAGGCTCATGAAGAA	GTGCAATGGTCGCAATACCAGTCGACATACAACAACAMAGCGCTTCAGTCTACTTACCATCTAAKMTAMGCCACCAGTATGGCTAACAGAGCGACTTGAGT	2486.22	0.48	3130
225	TCTACGGTCCACCAG	GTGCAATGGTCGCAATGGTCAAAGGTCAACCGGGATAGAGCGCTTATCGTACGATACCATCTAACTTACTGCKMTAMGCCACCTAACAGAGCGACTTGAGT	4103.22	0.49	3190
226	ACCTGGGTTATACGC	GTGCAATGGTCGCAATGGTCAAAGGTCAACCGGGATAGAGCGCTTCGCCMTGTTGACCATCTAACTTACTGCGMTTACGTMAKCAACAGAGCGACTTGAGT	2689.84	0.49	3190
227	CCACCTCCTGGAGTT	GTGCAATGGTCGCAATACGCTGCGCCACACCGGGATAGAGCGCTTACGATCCTCAACCATCTAACTTACTGCTCCTGCAGGACTAACAGAGCGACTTGAGT	3400.93	0.492	3210
228	TATCAAGCTCACTCT	GTGCAATGGTCGCAATACGMTAMGCCACACCGGGATAGAGCGCTTGCGTGGGAATACCATCTAACTTACTGGCGTGGGAAGGCTAACAGAGCGACTTGAGT	1576.61	0.499	3250
229	ACAGCCAGGTTCGTT	GTGCAATGGTCGCAATACATCGTACGATACCGGGATAGAGCGCTTMTGTCAATCAACCATCTAACTTACTGCTTCAAGGTCACTAACAGAGCGACTTGAGT	2392.08	0.483	3150
230	GATTAGGTCAGATGC	GTGCAATGGTCGCAATACATCGTACGATACCGGGATAGAGCGCTTMTGTCAATCAACCATCTAACTTACTGCACAACAACAMCTAACAGAGCGACTTGAGT	1278.13	0.479	3130
231	CCAACGAGAACGCTT	GTGCAATGGTCGCAATACCAGTCGACATMTGTCAATCAAGCGCTTCAGTCTACTTACCATCTAAGTCACGTGACCAGTATGGCTAACAGAGCGACTTGAGT	1414.58	0.503	3280
232	TCGCTGAGCCAAGTT	GTGCAATGGTCGCAATACGGTTCGAACCACCGGGATAGAGCGCTTCAGCAAAAATACCATCTAACTTACTGCACCCTTACCCTTAACAGAGCGACTTGAGT	3498.63	0.467	3040
233	GGTCTTACCCAGTCT	GTGCAATGGTCGCAATACMCGCCCCCTAACCGGGATAGAGCGCTTKAGGCGCAGCACCATCTAACTTACTGCTCCTGCAGGACTAACAGAGCGACTTGAGT	3065.13	0.44	2870
234	GCCCAGAGTAAGCCT	GTGCAATGGTCGCAATACKMTAMGCCACACCGGGATAGAGCGCTTGTTACCCTGCACCATCTAACTTACTGCAMACCCACACMCCACAGAGCGACTTGAGT	2722.68	0.473	3080
235	AGGTCCACTAAGCCG	GTGCAATGGTCGCAATACCAGTCGACATACAACAACAMAGCGCTTCAGTCTACTTACCATCTAACTTTCACTCACTACGAGGCTAACAGAGCGACTTGAGT	2378.58	0.494	3220
236	CCTCCAGTTGGGTTT	GTGCAATGGTCGCAATACCAGTCGACATATCGTACGATAGCGCTTCAGTCTACTTACCATCTAAGCTGCGCCACCAGTATGGCTAACAGAGCGACTTGAGT	2613.51	0.465	3030
237	CGAGATTACGGTGAG	GTGCAATGGTCGCAATACGTCACGTGACACCGGGATAGAGCGCTTGMTAMGCCACACCATCTAACTTACTGCCAGCAAAAATCTAACAGAGCGACTTGAGT	2446.17	0.477	3110
238	TCCTTACTCACCATA	GTGCAATGGTCGCAATGGTCAAAGGTCAACCGGGATAGAGCGCTTTCACTCACTACGAATCTAACTTACTGCCTCGCTAAGCCGCACAGAGCGACTTGAGT	1514.73	0.468	3050
239	GTTAACACTCCCAGC	GTGCAATGGTCGCAATACATCGTACGATACCGGGATAGAGCGCTTKMTAMGCCACACCATCTAACTTACTGCATGACGKCMTCTAACAGAGCGACTTGAGT	3448.92	0.453	2960
240	CTACTACACGTAATG	GTGCAATGGTCGCAATACAACGAGGCKKACCGGGATAGAGCGCTTACCCTTACCCTCCATCTAACTTACTGCCACCCTTACCCTAACAGAGCGACTTGAGT	2669.21	0.488	3180
241	GTTCCATAAGGTTTG	GTGCAATGGTCGCAATACCAGTCGACATACMGGAAGTGAGCGCTTCAGTCTACTTACCATCTAACTTAMACCCACACMCCGGCTAACAGAGCGACTTGAGT	2879.78	0.474	3090
242	CATTAGTACAGCGCA	GTGCAATGGTCGCAATACCAGTCGACATGTTACCCTGCAGCGCTTCAGTCTACTTACCATCTAACTTAMACCCACACMCCGGCTAACAGAGCGACTTGAGT	3577.1	0.473	3090
243	CCTAAAGTTAATGGC	GTGCAATGGTCGCAATACGMTAMGCCACACCGGGATAGAGCGCTTAMACCCACACMCCATCTAACTTACTGCCTCKCMGGGTAACACAGAGCGACTTGAGT	2973.12	0.462	3010
244	CACCATACCCAGTTT	GTGCAATGGTCGCAATACCAGTCGACGGTCAAAGGTCAAGCGCTTCAGTCTACTTACCATCTAAGTCACGTGACCAGTATGGCTAACAGAGCGACTTGAGT	1817.41	0.493	3210
245	CTCATCCTTGCTTTC	GTGCAATGGTCGCAATACCAGTCGACATATGACGKCMTAGCGCTTCAGTCTACTTACCATCTAACCCCCCGCTGCAGTATGGCTAACAGAGCGACTTGAGT	2189.65	0.515	3350
246	ATTCCCGTCGTGAGG	GTGCAATGGTCGCAATACCAGTCGACATAMCMCGCCCAAGCGCTTCAGTCTACTTACCATCTAAGMTAMGCCACCAGTATGGCTAACAGAGCGACTTGAGT	2862	0.48	3130
247	TGTCACAAACGCTCC	GTGCAATGGTCGCAATACCAGTCGACATACGATCCTCAAGCGCTTCAGTCTACTTACCATCTAAACCAMTCGGACAGTATGGCTAACAGAGCGACTTGAGT	3053.38	0.48	3130
248	CTCTTGAGAGGACCA	GTGCAATGGTCGCAATACCMCMCGCCCAACCGGGATAGAGCGCTTCCCCCCGCTGACCATCTAACTTACTGCGGTTCGAACCCTAACAGAGCGACTTGAGT	3006.96	0.472	3070
249	TTCTGTTGACGACGT	GTGCAATGGTCGCAATACATCGTACGATACCGGGATAGAGCGCTTMTGTCAATCAACCATCTAACTTACTGCACCAMTCGGACTAACAGAGCGACTTGAGT	2508.89	0.472	3080
250	CTTTCCCTCTAAACA	GTGCAATGGTCGCAATACCAGTCGACATGGTTCGAACCAGCGCTTCAGTCTACTTACCATCTAACTTTCACTCACTACGAGGCTAACAGAGCGACTTGAGT	2724.98	0.495	3230
251	GAACCTCGTAAAGAT	GTGCAATGGTCGCAATACATCGTACGATACCGGGATAGAGCGCTTMTGTCAATCAACCATCTAACTTACTGCATCGTACGATCTAACAGAGCGACTTGAGT	2005.52	0.466	3040
252	AATAACCGACGGTAT	GTGCAATGGTCGCAATACCAGTCGACATGCGCATGCGCAGCGCTTCAGTCTACTTACCATCTAACTGACCTMCCCAGTATGGCTAACAGAGCGACTTGAGT	1956.87	0.466	3040
253	ATGGCCATTGAATGC	GTGCAATGGTCGCAATACCAGTCGACATGTTACCCTGCAGCGCTTCAGTCTACTTACCATCTAACACCCAKACACCGTATGGCTAACAGAGCGACTTGAGT	1342.79	0.503	3280
254	TTGTCCTCACTTAGG	GTGCAATGGTCGCAATACATGACGKCMTACCGGGATAGAGCGCTTTATGCAAATKACCATCTAACTTACTGCMTGTCAATCACTAACAGAGCGACTTGAGT	2731.87	0.483	3150
255	AGCGAACAGGAGGAG	GTGCAATGGTCGCAATACCAGTCGACATAGCGTGGGAAAGCGCTTCAGTCTACTTACCATCTAAGMTAMGCCACCAGTATGGCTAACAGAGCGACTTGAGT	1106.92	0.487	3170
256	GAACTCTAGTAATCC	GTGCAATGGTCGCAATACCAGTCGACATACCMCGCCCMAGCGCTTCAGTCTACTTACCATCTAAKMTAMGCCACCAGTATGGCTAACAGAGCGACTTGAGT	2281.9	0.486	3170
257	TACCCTATGTCGGTT	GTGCAATGGTCGCAATACATGACGKCMTACCGGGATAGAGCGCTTGGTTCGAACCACCATCTAACTTACTGCCCCCCCGCTGCTAACAGAGCGACTTGAGT	2523.82	0.451	2940
258	AATACGCCTCATCCA	GTGCAATGGTCGCAATACCAGTCGACATGTTACCCTGCAGCGCTTCAGTCTACTTACCATCTAACAGCAAAAATCAGTATGGCTAACAGAGCGACTTGAGT	2950.59	0.476	3100
259	CATATCTGCCATAGT	GTGCAATGGTCGCAATACCAGTCGAKGGMACACTKCCMAGCGCTTCAGTCTACTTACCATCTAMCMCGCCCACTCAGTATGGCTAACAGAGCGACTTGAGT	1778.05	0.464	3030
260	GGCTCGTCTCCTATG	GTGCAATGGTCGCAATACCMCMCGCCCAACCGGGATAGAGCGCTTMTGTCAATCAACCATCTAACTTACTGCACCCTTACCCTTAACAGAGCGACTTGAGT	2238.72	0.468	3050
261	GGCTCGTATTAACGC	GTGCAATGGTCGCAATACGGTTCGAACCACCGGGATAGAGCGCTTCGCCMTGTTGACCATCTAACTTACTGCGTTACCCTGCCTAACAGAGCGACTTGAGT	1979.17	0.517	3370
262	ACATTCCTGATGTCG	GTGCAATGGTCGCAATACCAGTCGACATACGATCCTCAAGCGCTTCAGTCTACTTACCATCTAACACCCTTACCCTGTATGGCTAACAGAGCGACTTGAGT	2561.41	0.464	3020
263	CTTATAACGAGCCTG	GTGCAATGGTCGCAATACACMGGAAGTGACCGGGATAGAGCGCTTTCCTGCAGGAACCATCTAACTTACTGCTGCCTGAGGCATAACAGAGCGACTTGAGT	1620.81	0.477	3110
264	TCAGAATACACCGTT	GTGCAATGGTCGCAATAACCCAKACACCACCGGGATAGAGCGCTTKAGGCGCAGCACCATCTAACTTACTGCTATGCAAATKCTAACAGAGCGACTTGAGT	3958.57	0.495	3220
265	GTGTATTACGGTTTC	GTGCAATGGTCGCAATACCAGTCGACATGTTACCCTGCAGCGCTTCAGTCTACTTACCATCTAACTTTCACTCACTACGAGGCTAACAGAGCGACTTGAGT	2042.76	0.495	3230
266	TTCGTTCTTTCGTCT	GTGCAATGGTCGCAATACCAGTCGACATCCCCCCGCTGAGCGCTTCAGTCTACTTACCATCTAAGMTAMGCCACCAGTATGGCTAACAGAGCGACTTGAGT	3208.79	0.472	3070
267	AAATGGATCGAGGAT	GTGCAATGGTCGCAATACCAGTCGACATMTGTCAATCAAGCGCTTCAGTCTACTTACCATCTAACTTKGGMACACTKCCMGGCTAACAGAGCGACTTGAGT	1538.87	0.493	3210
268	TTCGGTCAACCAGAC	GTGCAATGGTCGCAATACCAGTCGATCACTCACTACGAAGCGCTTCAGTCTACTTACCATCTAAGCTAAGCCGCCAGTATGGCTAACAGAGCGACTTGAGT	3120.82	0.468	3050
269	GTAAATCCTCCCATA	GTGCAATGGTCGCAATACATGACGKCMTACCGGGATAGAGCGCTTKMTAMGCCACACCATCTAACTTACTGCTCACTCACTACGAACAGAGCGACTTGAGT	1938.39	0.466	3040
270	AATGCAAGGTCCAGA	GTGCAATGGTCGCAATACMCGCCCCCTAACCGGGATAGAGCGCTTGMTAMGCCACACCATCTAACTTACTGCACGATCCTCACTAACAGAGCGACTTGAGT	1337.85	0.501	3260
271	GAGCTTAAGACACAC	GTGCAATGGTCGCAATACCAGTCGACATGMTAMGCCACAGCGCTTCAGTCTACTTACCATCTAACGCCMTGTTGCAGTATGGCTAACAGAGCGACTTGAGT	2244.78	0.449	2930
272	CTTTGTCCCAGGTTC	GTGCAATGGTCGCAATACMCGCCCCCTAACCGGGATAGAGCGCTTKMTAMGCCACACCATCTAACTTACTGCMCGCCCCCTACTAACAGAGCGACTTGAGT	3328.29	0.437	2850
273	CACACTATGGTTGAT	GTGCAATGGTCGCAATAACCCTTACCCTACCGGGATAGAGCGCTTCGCCMTGTTGACCATCTAACTTACTGCGGTTCGAACCCTAACAGAGCGACTTGAGT	924.383	0.413	2690
274	GATACGAAGCTTACT	GTGCAATGGTCGCAATACMCGCCCCCTAACCGGGATAGAGCGCTTKGGMACACTKCCMATCTAACTTACTGCCTCTATGCAAATKACAGAGCGACTTGAGT	3080.98	0.46	3000
275	TAGCGTGAACGCAAT	GTGCAATGGTCGCAATACCAGTCGACATACGATCCTCAAGCGCTTCAGTCTACTTACCATCTAACGCCMTGTTGCAGTATGGCTAACAGAGCGACTTGAGT	1475.44	0.487	3180
276	TCGTGGTTATGAGTA	GTGCAATGGTCGCAATACCAGTCGACATATCGTACGATAGCGCTTCAGTCTACTTACCATCTAAMTGTCAATCACAGTATGGCTAACAGAGCGACTTGAGT	1217.17	0.475	3090
277	CATGAAGACCGGTTT	GTGCAATGGTCGCAATACCCCCCCGCTGACCGGGATAGAGCGCTTTCCTGCAGGAACCATCTAACTTACTGCGGTTCGAACCCTAACAGAGCGACTTGAGT	1476.37	0.437	2850
278	TAGCATGGTATGCAC	GTGCAATGGTCGCAATACCAGTCGACATATCGTACGATAGCGCTTCAGTCTACTTACCATCTAMCMCGCCCACTCAGTATGGCTAACAGAGCGACTTGAGT	3469.83	0.452	2940
279	TATATAGACGAGTCC	GTGCAATGGTCGCAATACCAGTCGACATACAACAACAMAGCGCTTCAGTCTACTTACCATCTAACACCCAKACACCGTATGGCTAACAGAGCGACTTGAGT	3271.14	0.446	2910
280	GCGGTCACAAGTGGA	GTGCAATGGTCGCAATACCAGTCGACATACAACAACAMAGCGCTTCAGTCTACTTACCATCTAACTTTCACTCACTACGAGGCTAACAGAGCGACTTGAGT	2129.45	0.445	2900
281	GAAACCCGCAAAGGC	GTGCAATGGTCGCAATACCAGTCGACATCTGACCTMCCAGCGCTTCAGTCTACTTACCATCTAAGGTTCGAACCCAGTATGGCTAACAGAGCGACTTGAGT	2583.12	0.439	2860
282	CTGGAGTATTGACTG	GTGCAATGGTCGCAATACCAGTCGACATGMTAMGCCACAGCGCTTCAGTCTACTTACCATCTAACCCCCCGCTGCAGTATGGCTAACAGAGCGACTTGAGT	3180.58	0.47	3060
283	CAACCGTGAACCCAC	GTGCAATGGTCGCAATACKMTAMGCCACACCGGGATAGAGCGCTTGTTACCCTGCACCATCTAACTTACTGCACGATCCTCACTAACAGAGCGACTTGAGT	1918.85	0.486	3170
284	TGTAGCTTGAGTCCA	GTGCAATGGTCGCAATACACAACAACAMACCGGGATAGAGCGCTTACCAMTCGGAACCATCTAACTTACTGCATCGTACGATCTAACAGAGCGACTTGAGT	2652.62	0.462	3010
285	TAAAGCAAGCTCGGT	GTGCAATGGTCGCAATACCAGTCGACATGTCACGTGACAGCGCTTCAGTCTACTTACCATCTAAACGATCCTCACAGTATGGCTAACAGAGCGACTTGAGT	2158.89	0.446	2910
286	GTTCGTTCGTCGAAC	GTGCAATGGTCGCAATACCAGTCGACATMTGTCAATCAAGCGCTTCAGTCTACTTACCATCTAACTGMTTACGTMAKCATGGCTAACAGAGCGACTTGAGT	1777.34	0.427	2780
287	CAGGTTCTTACGAAA	GTGCAATGGTCGCAATACCAGTCGACATACGATCCTCAAGCGCTTCAGTCTACTTACCATCTAACACCCAKACACCGTATGGCTAACAGAGCGACTTGAGT	2923.05	0.423	2760
288	GATGTTCGGCATATT	GTGCAATGGTCGCAATACCAGTCGACATATGACGKCMTAGCGCTTCAGTCTACTTACCATCTAAACCAMTCGGACAGTATGGCTAACAGAGCGACTTGAGT	1438.93	0.474	3090
289	CGACTGGTGAATATA	GTGCAATGGTCGCAATAACCCAKACACCACCGGGATAGAGCGCTTACCCAKACACCCCATCTAACTTACTGCCCAGGTAACAATAACAGAGCGACTTGAGT	1503.41	0.445	2900
290	GAGAACCTAAGAATC	GTGCAATGGTCGCAATACKCMGGGTAACACCGGGATAGAGCGCTTACCMCGCCCMACCATCTAACTTACTGCACAACAACAMCTAACAGAGCGACTTGAGT	1565.07	0.427	2780
291	CGCCTGTTTAAAGGA	GTGCAATGGTCGCAATACCAGTCGACATGTTACCCTGCAGCGCTTCAGTCTACTTACCATCTAACACCCAKACACCGTATGGCTAACAGAGCGACTTGAGT	2789.3	0.465	3030
292	GGTCCGTTGACCACA	GTGCAATGGTCGCAATACATCGTACGATACCGGGATAGAGCGCTTMTGTCAATCAACCATCTAACTTACTGCTGCCTGAGGCATAACAGAGCGACTTGAGT	2968.71	0.469	3060
293	GCTACCGACTGTATA	GTGCAATGGTCGCAATACCAGTCGACATGTTACCCTGCAGCGCTTCAGTCTACTTACCATCTAAACCMCGCCCMCAGTATGGCTAACAGAGCGACTTGAGT	3626.66	0.453	2960
294	TGTGAACTTTACGGC	GTGCAATGGTCGCAATACCAGTCGAAMACCCACACMCCAGCGCTTCAGTCTACTTACCATCTAAGCGCATGCGCCAGTATGGCTAACAGAGCGACTTGAGT	3313.46	0.444	2890
295	GATGGTCCTATTCAG	GTGCAATGGTCGCAATACCAGTCGACATACCAMTCGGAAGCGCTTCAGTCTACTTACCATCTAACTTAMACCCACACMCCGGCTAACAGAGCGACTTGAGT	2880.61	0.447	2910
296	CGTAGTCTCCTGTCA	GTGCAATGGTCGCAAKGGMACACTKCCMACCGGGATAGAGCGCTTGCTGCGCCACACCATCTAACTTACTGCGMTAMGCCACCTAACAGAGCGACTTGAGT	2133.01	0.436	2840
297	TCCGAACGGTCTGGT	GTGCAATGGTCGCAATACATCGTACGATACCGGGATAGAGCGCTTGGTCAAAGGTCACATCTAACTTACTGCCTGTCACGTGACAACAGAGCGACTTGAGT	1147.56	0.443	2890
298	AGAGAGCTTGATTCC	GTGCAATGGTCGCAATACCAGTCGACATMTGTCAATCAAGCGCTTCAGTCTACTTACCATCTAACTTTCACTCACTACGAGGCTAACAGAGCGACTTGAGT	2223.93	0.433	2820
299	AGTCGACCGTAACCT	GTGCAATGGTCGCAATACGGTTCGAACCACCGGGATAGAGCGCTTAMACCCACACMCCATCTAACTTACTGCCTCACMGGAAGTGACAGAGCGACTTGAGT	3360.56	0.447	2910
300	AAACTTGGTGACCGA	GTGCAATGGTCGCAATACGCTAAGCCGCACCGGGATAGAGCGCTTATGACGKCMTACCATCTAACTTACTGCCGCCMTGTTGCTAACAGAGCGACTTGAGT	3460.77	0.489	3190
301	CAATGAACGGTCGAG	GTGCAATGGTCGCAATAACCCTTACCCTACCGGGATAGAGCGCTTMTGTCAATCAACCATCTAACTTACTGCCGCCMTGTTGCTAACAGAGCGACTTGAGT	1001.56	0.439	2860
302	CACTCCCTGACGTAG	GTGCAATGGTCGCAATACCAGTCGACAACCCAKACACCAGCGCTTCAGTCTACTTACCATCTAAATCGTACGATCAGTATGGCTAACAGAGCGACTTGAGT	1760.79	0.448	2920
303	CTGTTCGATCTGAGC	GTGCAATGGTCGCAATACCAGTCGACATACGATCCTCAAGCGCTTCAGTCTACTTACCATCTAAGMTAMGCCACCAGTATGGCTAACAGAGCGACTTGAGT	1502.67	0.462	3010
304	ATTGTAGCATGGATG	GTGCAATGGTCGCAATACACAACAACAMACCGGGATAGAGCGCTTCAGGTAACAAACCATCTAACTTACTGCACAACAACAMCTAACAGAGCGACTTGAGT	1745.77	0.483	3150
305	AAGCAACGAGACGTT	GTGCAATGGTCGCAATACCAGTCGACATAGCGTGGGAAAGCGCTTCAGTCTACTTACCATCTAGCGTGGGAACTCAGTATGGCTAACAGAGCGACTTGAGT	1940.48	0.452	2950
306	AAGTACATTGGGTCT	GTGCAATGGTCGCAATACGGTTCGAACCACCGGGATAGAGCGCTTCAGCAAAAATACCATCTAACTTACTGCMTGTCAATCACTAACAGAGCGACTTGAGT	3002.41	0.445	2900
307	CTGTGAGGTGACCTC	GTGCAATGGTCGCAATACACCMCGCCCMACCGGGATAGAGCGCTTCGGCGCTAGCACCATCTAACTTACTGCMTGTCAATCACTAACAGAGCGACTTGAGT	1425.56	0.429	2800
308	TGCTATAGCAATGAG	GTGCAATGGTCGCAATACGCTGCGCCACACCGGGATAGAGCGCTTATCGTACGATACCATCTAACTTACTGCMTGTCAATCACTAACAGAGCGACTTGAGT	1775.26	0.481	3140
309	AATGAGCGGGCCACA	GTGCAATGGTCGCAATACCAGTCGACATTTCAAGGTCAAGCGCTTCAGTCTACTTACCATCTAACACCCAKACACCGTATGGCTAACAGAGCGACTTGAGT	3392.16	0.441	2870
310	GCAGATTCCGTCAAC	GTGCAATGGTCGCAATACCAGTCGACATACAACAACAMAGCGCTTCAGTCTACTTACCATCTAACCCCCCGCTGCAGTATGGCTAACAGAGCGACTTGAGT	1551.04	0.451	2940
311	TATCCGACGTAGAAA	GTGCAATGGTCGCAATACMCGCCCCCTAACCGGGATAGAGCGCTTACCCAKACACCCCATCTAACTTACTGCCGCGCATGCGCTAACAGAGCGACTTGAGT	3329.67	0.413	2690
312	TTCCGTGTGAGACTC	GTGCAATGGTCGCAATACCAGTCGACATMCGCCCCCTAAGCGCTTCAGTCTACTTACCATCTAMCMCGCCCACTCAGTATGGCTAACAGAGCGACTTGAGT	3303.95	0.493	3210
313	TGTTACGTTAGCATG	GTGCAATGGTCGCAATACCAGTCGACATCTGACCTMCCAGCGCTTCAGTCTACTTACCATCTAACTGMTTACGTMAKCATGGCTAACAGAGCGACTTGAGT	2503.83	0.471	3070
314	GATTAGGTTCGATCG	GTGCAATGGTCGCAATACGGTTCGAACCACCGGGATAGAGCGCTTMCMCGCCCATACCATCTAACTTACTGTCCTGCAGGAGCTAACAGAGCGACTTGAGT	2719.81	0.425	2770
315	CACTCCAGTTATCAT	GTGCAATGGTCGCAATACCAGTCGACATCTGACCTMCCAGCGCTTCAGTCTACTTACCATCTAAKMTAMGCCACCAGTATGGCTAACAGAGCGACTTGAGT	2296.51	0.46	3000
316	CACTTTGACTTTCGC	GTGCAATGGTCGCAATACGGTTCGAACCACCGGGATAGAGCGCTTKMTAMGCCACACCATCTAACTTACTGCCAGCAAAAATCTAACAGAGCGACTTGAGT	3251.08	0.434	2830
317	GACTTCAAACGGTTC	GTGCAATGGTCGCAATACKCMGGGTAACACCGGGATAGAGCGCTTACGATCCTCAACCATCTAACTTACTGCCCATATATGGCTAACAGAGCGACTTGAGT	1887.49	0.446	2910
318	AATATCGTAGGACAG	GTGCAATGGTCGCAATACCMCMCGCCCAACCGGGATAGAGCGCTTTATGCAAATKACCATCTAACTTACTGCGTCACGTGACCTAACAGAGCGACTTGAGT	1761.05	0.437	2850
319	GTTTGAGGTCCTCCT	GTGCAATGGTCGCAATACCAGTCGACATGTCACGTGACAGCGCTTCAGTCTACTTACCATCTAACACCCTTACCCTGTATGGCTAACAGAGCGACTTGAGT	2310.5	0.444	2890
320	ATTTGTCGCCCAATG	GTGCAATGGTCGCAATACATGACGKCMTACCGGGATAGAGCGCTTACCCTTACCCTCCATCTAACTTACTGCCACCMCGCCCMTAACAGAGCGACTTGAGT	1939.03	0.449	2930
321	AGTTGGTGGACGAGC	GTGCAATGGTCGCAATACCAGTCGACATACCAMTCGGAAGCGCTTCAGTCTACTTACCATCTAMCMCGCCCACTCAGTATGGCTAACAGAGCGACTTGAGT	2615.77	0.466	3040
322	TTTGTTACGACGGAC	GTGCAATGGTCGCAATACGMTAMGCCACACCGGGATAGAGCGCTTKMTAMGCCACACCATCTAACTTACTGCGTTACCCTGCCTAACAGAGCGACTTGAGT	3204.51	0.479	3120
323	ATGGTCCTTAAGGTT	GTGCAATGGTCGCAATACCAGTCGACATAMCMCGCCCAAGCGCTTCAGTCTACTTACCATCTAAACAACAACAMCAGTATGGCTAACAGAGCGACTTGAGT	1768.69	0.457	2980
324	TCCGTTTACGAACTT	GTGCAATGGTCGCAATACCAGTCGACATACAACAACAMAGCGCTTCAGTCTACTTACCATCTAACTTTCACTCACTACGAGGCTAACAGAGCGACTTGAGT	2936.97	0.444	2890
325	CCAATGGGATACAAA	GTGCAATGGTCGCAATACCTGACCTMCCACCGGGATAGAGCGCTTGTCACGTGACACCATCTAACTTACTGCAACGAGGCKKCTAACAGAGCGACTTGAGT	1487.18	0.426	2770
326	CGATCTCGCTCCTAC	GTGCAATGGTCGCAATACCAGTCGACATGTCACGTGACAGCGCTTCAGTCTACTTACCATCTAAKMTAMGCCACCAGTATGGCTAACAGAGCGACTTGAGT	2480.48	0.462	3010
327	TTGATTACCACGCCT	GTGCAATGGTCGCAATACTATGCAAATKACCGGGATAGAGCGCTTCAGCAAAAATACCATCTAACTTACTGCGMTTACGTMAKCAACAGAGCGACTTGAGT	1871.8	0.45	2930
328	TCCTTGCTCTGCCCT	GTGCAATGGTCGCAATACCAGTCGACATGCGCATGCGCAGCGCTTCAGTCTACTTACCATCTAGCGTGGGAACTCAGTATGGCTAACAGAGCGACTTGAGT	2970.83	0.436	2840
329	TGAGCGTAGTACTGC	GTGCAATGGTCGCAATACCAGTCGACATAACGAGGCKKAGCGCTTCAGTCTACTTACCATCTAACACCCAKACACCGTATGGCTAACAGAGCGACTTGAGT	3275.47	0.439	2860
330	CCTTACGAGTATTGC	GTGCAATGGTCGCAATACGGTTCGAACCACCGGGATAGAGCGCTTACAACAACAMACCATCTAACTTACTGCTATGCAAATKCTAACAGAGCGACTTGAGT	2494.78	0.465	3030
331	ATTATACTGCTCGTC	GTGCAATGGTCGCAATGGTCAAAGGTCAACCGGGATAGAGCGCTTCTGACCTMCCACCATCTAACTTACTGCACAACAACAMCTAACAGAGCGACTTGAGT	2512.71	0.44	2870
332	TACCCAGGTTACCCA	GTGCAATGGTCGCAATACGCTGCGCCACACCGGGATAGAGCGCTTCCCCCCGCTGACCATCTAACTTACTGCGTTACCCTGCCTAACAGAGCGACTTGAGT	3652.16	0.45	2930
333	ATCGCCTACAGTCCG	GTGCAATGGTCGCAATACCAGTCGACATATCGTACGATAGCGCTTCAGTCTACTTACCATCTAMCMCGCCCACTCAGTATGGCTAACAGAGCGACTTGAGT	1869.27	0.427	2790
334	TGAGCCATTCAGCGA	GTGCAATGGTCGCAATACGMTAMGCCACACCGGGATAGAGCGCTTTCACTCACTACGAATCTAACTTACTGCCTCCGGCGCTAGCACAGAGCGACTTGAGT	1942.06	0.437	2850
335	CTTGTGTCTATACAG	GTGCAATGGTCGCAATACCAGTCGACATACGATCCTCAAGCGCTTCAGTCTACTTACCATCTAGCGTGGGAACTCAGTATGGCTAACAGAGCGACTTGAGT	2235.05	0.429	2800
336	TACCAGTATTGCGAA	GTGCAATGGTCGCAATACCAGTCGACATMTGTCAATCAAGCGCTTCAGTCTACTTACCATCTAACTGGTCAAAGGTCAATGGCTAACAGAGCGACTTGAGT	1637.39	0.446	2910
337	CGCGAACATTAGCCA	GTGCAATGGTCGCAATACCAGTCGACATGCGCATGCGCAGCGCTTCAGTCTACTTACCATCTAACTGMTTACGTMAKCATGGCTAACAGAGCGACTTGAGT	3372.98	0.483	3150
338	ATCAATCGGTGCACC	GTGCAATGGTCGCAATACATGACGKCMTACCGGGATAGAGCGCTTGCTGCGCCACACCATCTAACTTACTGCGGTTCGAACCCTAACAGAGCGACTTGAGT	3331.62	0.442	2880
339	TAAGTGAGGTTCACT	GTGCAATGGTCGCAATACCMCMCGCCCAACCGGGATAGAGCGCTTGCTAAGCCGCACCATCTAACTTACTGCAMACCCACACMCCACAGAGCGACTTGAGT	2791.98	0.44	2870
340	TAGCGTCCTTAGCTT	GTGCAATGGTCGCAATACATGACGKCMTACCGGGATAGAGCGCTTTCCTGCAGGAACCATCTAACTTACTGCCGCCMTGTTGCTAACAGAGCGACTTGAGT	2830.24	0.45	2930
341	CACGTGTAGCAACTC	GTGCAATGGTCGCAATACGMTAMGCCACACCGGGATAGAGCGCTTTGCCTGAGGCACCATCTAACTTACTGCCCCCCCCGCTGTAACAGAGCGACTTGAGT	3124.38	0.474	3090
342	CCACTGGATCAATGC	GTGCAATGGTCGCAATACCAGTCGACATGCTAAGCCGCAGCGCTTCAGTCTACTTACCATCTAAACAACAACAMCAGTATGGCTAACAGAGCGACTTGAGT	3031.69	0.456	2970
343	GTTAGTCGCTTTGGT	GTGCAATGGTCGCAATACCAGTCGACATGCGCATGCGCAGCGCTTCAGTCTACTTACCATCTAACTGMTTACGTMAKCATGGCTAACAGAGCGACTTGAGT	1094.15	0.465	3030
344	AGTAATGCCCAGAGC	GTGCAATGGTCGCAATACCMCMCGCCCAACCGGGATAGAGCGCTTCAGGTAACAAACCATCTAACTTACTGCCGCCMTGTTGCTAACAGAGCGACTTGAGT	1753.52	0.433	2830
345	GGTACGCGATGAACA	GTGCAATGGTCGCAATACCAGTCGACATACAACAACAMAGCGCTTCAGTCTACTTACCATCTAAGCTGCGCCACCAGTATGGCTAACAGAGCGACTTGAGT	2027.5	0.438	2850
346	TGACGGGTACTGCTT	GTGCAATGGTCGCAATACGGTTCGAACCACCGGGATAGAGCGCTTGMTAMGCCACACCATCTAACTTACTGCTCCTGCAGGACTAACAGAGCGACTTGAGT	2486.4	0.447	2910
347	TTTCAGCAAGCCTTG	GTGCAATGGTCGCAATACCAGTCGACATGTCACGTGACAGCGCTTCAGTCTACTTACCATCTAACGGGGAATCCCCGTATGGCTAACAGAGCGACTTGAGT	2173.28	0.431	2810
348	TTTAGCTAGTACGCT	GTGCAATGGTCGCAATACATGACGKCMTACCGGGATAGAGCGCTTKCMGGGTAACACCATCTAACTTACTGCACAACAACAMCTAACAGAGCGACTTGAGT	2237.1	0.407	2650
349	AGGTCACTTAATCGC	GTGCAATGGTCGCAATACCMCMCGCCCAACCGGGATAGAGCGCTTGCTAAGCCGCACCATCTAACTTACTGCACGATCCTCACTAACAGAGCGACTTGAGT	1981.53	0.456	2970
350	TGCAGACAACCGTTC	GTGCAATGGTCGCAATACGMTAMGCCACACCGGGATAGAGCGCTTACCCTTACCCTCCATCTAACTTACTGCCACCCTTACCCTAACAGAGCGACTTGAGT	2953.49	0.482	3140
351	GTTGGTATTCGATCA	GTGCAATGGTCGCAATACGGTTCGAACCACCGGGATAGAGCGCTTMCMCGCCCATACCATCTAACTTACTGTCACTCACTACGAAACAGAGCGACTTGAGT	2355.68	0.465	3030
352	GCGTGAGTAAAGTTT	GTGCAATGGTCGCAATACCAGTCGAKGGMACACTKCCMAGCGCTTCAGTCTACTTACCATCTAACTTAMACCCACACMCCGGCTAACAGAGCGACTTGAGT	2103.45	0.437	2850
353	GGTAGGATGAGACTG	GTGCAATGGTCGCAATCACTCACTACGAACCGGGATAGAGCGCTTTGCCTGAGGCACCATCTAACTTACTGCCAACGAGGCKKTAACAGAGCGACTTGAGT	2303.25	0.44	2870
354	AATGTATCGCACTAC	GTGCAATGGTCGCAATACATGACGKCMTACCGGGATAGAGCGCTTCGCCMTGTTGACCATCTAACTTACTGCMCGCCCCCTACTAACAGAGCGACTTGAGT	3547.63	0.455	2970
355	ATGGTAAGCTGAGGC	GTGCAATGGTCGCAATACCAGTCGACATACCMCGCCCMAGCGCTTCAGTCTACTTACCATCTAAACGATCCTCACAGTATGGCTAACAGAGCGACTTGAGT	2893.24	0.455	2970
356	GACCAAGTAGATCTT	GTGCAATGGTCGCAATACCAGTCGACATGCTAAGCCGCAGCGCTTCAGTCTACTTACCATCTAAKMTAMGCCACCAGTATGGCTAACAGAGCGACTTGAGT	2354.2	0.437	2850
357	TATCCTGAGGATCAG	GTGCAATGGTCGCAATACCAGTCGACATATCGTACGATAGCGCTTCAGTCTACTTACCATCTAACAGGTAACAACAGTATGGCTAACAGAGCGACTTGAGT	2805.68	0.451	2940
358	AGTCAACTTCAGGAA	GTGCAATGGTCGCAATACKMTAMGCCACACCGGGATAGAGCGCTTACCCTTACCCTCCATCTAACTTACTGCCKCMGGGTAACTAACAGAGCGACTTGAGT	2588.64	0.446	2910
359	ATCTCTGTCTACTGC	GTGCAATGGTCGCAATACCMCMCGCCCAACCGGGATAGAGCGCTTGTTACCCTGCACCATCTAACTTACTGCACCCTTACCCTTAACAGAGCGACTTGAGT	2510.88	0.487	3170
360	TTTGCAAACCATCCC	GTGCAATGGTCGCAATACGGTTCGAACCACCGGGATAGAGCGCTTAMACCCACACMCCATCTAACTTACTGCCTCTCACTCACTACGAGAGCGACTTGAGT	3206.2	0.471	3070
361	AGTCTCGGTATACAT	GTGCAATGGTCGCAATAGGGGAATCCCCACCGGGATAGAGCGCTTACAACAACAMACCATCTAACTTACTGCACGATCCTCACTAACAGAGCGACTTGAGT	1827.09	0.466	3030
362	CAACATGTTAAGCCT	GTGCAATGGTCGCAATACATCGTACGATACCGGGATAGAGCGCTTGMTAMGCCACACCATCTAACTTACTGCACCAMTCGGACTAACAGAGCGACTTGAGT	2106.04	0.45	2930
363	TACCACCGTTCGTAT	GTGCAATGGTCGCAATACCAGTCGACATTTCAAGGTCAAGCGCTTCAGTCTACTTACCATCTAACTTAMACCCACACMCCGGCTAACAGAGCGACTTGAGT	2989.13	0.423	2760
364	TAGATCCTTGCGGTC	GTGCAATGGTCGCAATACTATGCAAATKACCGGGATAGAGCGCTTGMTAMGCCACACCATCTAACTTACTGCACCAMTCGGACTAACAGAGCGACTTGAGT	1593.26	0.431	2810
365	CTATTAGTTCACACC	GTGCAATGGTCGCAATACGMTAMGCCACACCGGGATAGAGCGCTTGGTCAAAGGTCACATCTAACTTACTGCCTGMTAMGCCACAACAGAGCGACTTGAGT	3365.43	0.464	3030
366	CCCACTTAGTAGCAT	GTGCAATGGTCGCAATACCAGTCGACATACCGGGATAGAGCGCTTKMTAMGCCACACCATCTAACTTACTGCCTCAGTATGGCTAACAGAGCGACTTGAGT	2317.69	0.445	2900
367	CTCGTGTAGAAACTG	GTGCAATGGTCGCAATACCAGTCGACATMCGCCCCCTAAGCGCTTCAGTCTACTTACCATCTAAATCGTACGATCAGTATGGCTAACAGAGCGACTTGAGT	2118.93	0.43	2810
368	GCGAACAGAGCAAGA	GTGCAATGGTCGCAATACCAGTCGAAMACCCACACMCCAGCGCTTCAGTCTACTTACCATCTAAACCMCGCCCMCAGTATGGCTAACAGAGCGACTTGAGT	4453.99	0.445	2900
369	TGCACGAGTGTCCTT	GTGCAATGGTCGCAATACCCATATATGGACCGGGATAGAGCGCTTCCCCCCGCTGACCATCTAACTTACTGCAMACCCACACMCCACAGAGCGACTTGAGT	3767.56	0.472	3080
370	CTCCTCTGCTAAGGT	GTGCAATGGTCGCAATACGTCACGTGACACCGGGATAGAGCGCTTGCTGCGCCACACCATCTAACTTACTGCACCCTTACCCTTAACAGAGCGACTTGAGT	2690.5	0.438	2850
371	TCCCGTTAGACAGCA	GTGCAATGGTCGCAATACCAGTCGACATGTTACCCTGCAGCGCTTCAGTCTACTTACCATCTAAACCMCGCCCMCAGTATGGCTAACAGAGCGACTTGAGT	2442.28	0.445	2900
372	CAGAAGCAAGTAGCC	GTGCAATGGTCGCAATACGGTTCGAACCACCGGGATAGAGCGCTTCAGCAAAAATACCATCTAACTTACTGCMCMCGCCCAGCTAACAGAGCGACTTGAGT	2560.27	0.45	2930
373	TCCCTTGGTACCCAT	GTGCAATGGTCGCAATACGGTTCGAACCACCGGGATAGAGCGCTTCAGCAAAAATACCATCTAACTTACTGCTCCTGCAGGACTAACAGAGCGACTTGAGT	2775.08	0.429	2790
374	GTTAACCCAATACGA	GTGCAATGGTCGCAATACGGTTCGAACCACCGGGATAGAGCGCTTAMACCCACACMCCATCTAACTTACTGCCTCGCGTGGGAAAACAGAGCGACTTGAGT	3587.12	0.438	2860
375	ATATGGTAGTCCTGC	GTGCAATGGTCGCAATACACCAMTCGGAACCGGGATAGAGCGCTTMCGCCCCCTAACCATCTAACTTACTGCCGGCGCTAGCCTAACAGAGCGACTTGAGT	3083.39	0.426	2770
376	GGTTAACAGTGGTCT	GTGCAATGGTCGCAATACGCGCATGCGCACCGGGATAGAGCGCTTAMACCCACACMCCATCTAACTTACTGCCTCATCGTACGATACAGAGCGACTTGAGT	3015.37	0.44	2870
377	ACCGTCCACGATCAC	GTGCAATGGTCGCAATACKAGGCGCAGCACCGGGATAGAGCGCTTATCGTACGATACCATCTAACTTACTGCMTGTCAATCACTAACAGAGCGACTTGAGT	3015.01	0.495	3230
378	CGGATACAACTTTGA	GTGCAATGGTCGCAATACCAGTCGACATACCAMTCGGAAGCGCTTCAGTCTACTTACCATCTAACTTTCACTCACTACGAGGCTAACAGAGCGACTTGAGT	2367.14	0.449	2930
379	GGAAGACTTACGATT	GTGCAATGGTCGCAATACCAGTCGACATCAGGTAACAAAGCGCTTCAGTCTACTTACCATCTAAGCTAAGCCGCCAGTATGGCTAACAGAGCGACTTGAGT	2774.56	0.448	2920
380	ACTCACTGCTCGCTT	GTGCAATGGTCGCAATACCAGTCGACGMTTACGTMAKCAGCGCTTCAGTCTACTTACCATCTAAKMTAMGCCACCAGTATGGCTAACAGAGCGACTTGAGT	2706.29	0.457	2980
381	GCACACTTAGCATCT	GTGCAATGGTCGCAATACKMTAMGCCACACCGGGATAGAGCGCTTGGTTCGAACCACCATCTAACTTACTGCACAACAACAMCTAACAGAGCGACTTGAGT	3691.65	0.46	3000
382	TCCTTTCAACGTTGA	GTGCAATGGTCGCAATACCAGTCGACATAACGAGGCKKAGCGCTTCAGTCTACTTACCATCTAAGMTAMGCCACCAGTATGGCTAACAGAGCGACTTGAGT	2407.77	0.461	3000
383	TGGTAATCGACCGAG	GTGCAATGGTCGCAATACGGTTCGAACCACCGGGATAGAGCGCTTGTCACGTGACACCATCTAACTTACTGCCCATATATGGCTAACAGAGCGACTTGAGT	2201.35	0.458	2990
384	TCTTTGCACATCTCG	GTGCAATGGTCGCAATACTATGCAAATKACCGGGATAGAGCGCTTGCTGCGCCACACCATCTAACTTACTGCGTTACCCTGCCTAACAGAGCGACTTGAGT	2208.89	0.423	2760
385	CAGGACTTGCATTCT	GTGCAATGGTCGCAATACCAGTCGACATCGGCGCTAGCAGCGCTTCAGTCTACTTACCATCTAAATGACGKCMTCAGTATGGCTAACAGAGCGACTTGAGT	2060.08	0.479	3120
386	GAGACGAAGGTTGCC	GTGCAATGGTCGCAATACATCGTACGATACCGGGATAGAGCGCTTMTGTCAATCAACCATCTAACTTACTGCTATGCAAATKCTAACAGAGCGACTTGAGT	2754.54	0.445	2900
387	TTGCTGTAGAGAGGT	GTGCAATGGTCGCAATACACAACAACAMACCGGGATAGAGCGCTTMCMCGCCCATACCATCTAACTTACTGTATGCAAATKGCTAACAGAGCGACTTGAGT	3709.72	0.45	2930
388	CTTGCCGAGAACGGT	GTGCAATGGTCGCAATACCAGTCGACATGTCACGTGACAGCGCTTCAGTCTACTTACCATCTAACTGCCTGAGGCAGTATGGCTAACAGAGCGACTTGAGT	1914.1	0.427	2780
389	ATAGGATGCCAACTT	GTGCAATGGTCGCAATACKMTAMGCCACACCGGGATAGAGCGCTTGMTAMGCCACACCATCTAACTTACTGCACCCTTACCCTTAACAGAGCGACTTGAGT	2246.54	0.474	3090
390	GCAACTTAGCATTCG	GTGCAATGGTCGCAATATGCCTGAGGCAACCGGGATAGAGCGCTTTATGCAAATKACCATCTAACTTACTGCMTGTCAATCACTAACAGAGCGACTTGAGT	2173.49	0.509	3320
391	ATACGCAATCCAGAG	GTGCAATGGTCGCAATACCAGTCGACATGCTAAGCCGCAGCGCTTCAGTCTACTTACCATCTAACTTAMACCCACACMCCGGCTAACAGAGCGACTTGAGT	3696.73	0.48	3130
392	CAATAACCCTTCCGT	GTGCAATGGTCGCAATACATGACGKCMTACCGGGATAGAGCGCTTCGGCGCTAGCACCATCTAACTTACTGCACAACAACAMCTAACAGAGCGACTTGAGT	1397.54	0.455	2970
393	CTGGATGCAATACGC	GTGCAATGGTCGCAATACCGGCGCTAGCACCGGGATAGAGCGCTTGTCACGTGACACCATCTAACTTACTGCKAGGCGCAGCCTAACAGAGCGACTTGAGT	1495.57	0.443	2890
394	TGTATTCACTATGGC	GTGCAATGGTCGCAATACCMCMCGCCCAACCGGGATAGAGCGCTTATCGTACGATACCATCTAACTTACTGCMTGTCAATCACTAACAGAGCGACTTGAGT	2572.77	0.449	2920
395	CCTTGCAATGGGCTC	GTGCAATGGTCGCAATACKMTAMGCCACACCGGGATAGAGCGCTTCAGGTAACAAACCATCTAACTTACTGCCCATATATGGCTAACAGAGCGACTTGAGT	1515.97	0.463	3020
396	CCATTCGCATATGCT	GTGCAATGGTCGCAATACGTTACCCTGCACCGGGATAGAGCGCTTGMTAMGCCACACCATCTAACTTACTGCACCMCGCCCMCTAACAGAGCGACTTGAGT	2223.07	0.465	3030
397	GACAAGCCTATATGC	GTGCAATGGTCGCAATACCAGTCGACATATGACGKCMTAGCGCTTCAGTCTACTTACCATCTAACTTTCACTCACTACGAGGCTAACAGAGCGACTTGAGT	1737.93	0.463	3020
398	AAACTGGCTCAACCA	GTGCAATGGTCGCAATACGCTAAGCCGCACCGGGATAGAGCGCTTATGACGKCMTACCATCTAACTTACTGCACCCTTACCCTTAACAGAGCGACTTGAGT	2429.69	0.446	2910
399	CATCAAATATAGGCG	GTGCAATGGTCGCAATACACMGGAAGTGACCGGGATAGAGCGCTTGTCACGTGACACCATCTAACTTACTGCCCCCCCGCTGCTAACAGAGCGACTTGAGT	1773.34	0.482	3140
400	CCTTAGGCGGGATAG	GTGCAATGGTCGCAATACCAGTCGACATGCGCATGCGCAGCGCTTCAGTCTACTTACCATCTAACACCCTTACCCTGTATGGCTAACAGAGCGACTTGAGT	2435.2	0.486	3160
401	ACCTTAACACGGGTC	GTGCAATGGTCGCAATACCAGTCGACATMTGTCAATCAAGCGCTTCAGTCTACTTACCATCTAAATCGTACGATCAGTATGGCTAACAGAGCGACTTGAGT	1962.11	0.468	3050
402	GGCAAAGCCTAGCTT	GTGCAATGGTCGCAATACCMCMCGCCCAACCGGGATAGAGCGCTTKGGMACACTKCCMATCTAACTTACTGCCTCGGGGAATCCCCCAGAGCGACTTGAGT	2401.55	0.458	2990
403	CTGCCCATTAGAGTA	GTGCAATGGTCGCAATACGCGCATGCGCACCGGGATAGAGCGCTTGMTTACGTMAKCCATCTAACTTACTGCCTCCATATATGGAACAGAGCGACTTGAGT	2741.72	0.439	2860
404	GACACTTTACGCACT	GTGCAATGGTCGCAATACCCATATATGGACCGGGATAGAGCGCTTACCCTTACCCTCCATCTAACTTACTGCCCTGACCTMCCTAACAGAGCGACTTGAGT	1520.64	0.451	2940
405	TTCCTTCGTAGTCTG	GTGCAATGGTCGCAATACCAGTCGACATTCCTGCAGGAAGCGCTTCAGTCTACTTACCATCTAAAACGAGGCKKCAGTATGGCTAACAGAGCGACTTGAGT	4879.78	0.486	3160
406	CGCAACCTTGAGGAT	GTGCAATGGTCGCAATACCMCMCGCCCAACCGGGATAGAGCGCTTKGGMACACTKCCMATCTAACTTACTGCCTCGMTAMGCCACACAGAGCGACTTGAGT	4043.85	0.463	3020
407	AGCATAGTCTTGCAA	GTGCAATGGTCGCAATACCAGTCGACAACCCAKACACCAGCGCTTCAGTCTACTTACCATCTAAACCMCGCCCMCAGTATGGCTAACAGAGCGACTTGAGT	2593.52	0.442	2880
408	AGTCTGGCGTACATC	GTGCAATGGTCGCAATACCMCMCGCCCAACCGGGATAGAGCGCTTGCTAAGCCGCACCATCTAACTTACTGCTTCAAGGTCACTAACAGAGCGACTTGAGT	2483.03	0.465	3030
409	ACACTCTACCAGTTT	GTGCAATGGTCGCAATACCMCMCGCCCAACCGGGATAGAGCGCTTCTGACCTMCCACCATCTAACTTACTGCGCGCATGCGCCTAACAGAGCGACTTGAGT	2229.67	0.475	3100
410	TCCGAGCCGAATTCG	GTGCAATGGTCGCAATACKMTAMGCCACACCGGGATAGAGCGCTTACCCAKACACCCCATCTAACTTACTGCCACAACAACAMTAACAGAGCGACTTGAGT	3002.49	0.456	2970
411	GGTAACGAACAAATG	GTGCAATGGTCGCAATACGGTTCGAACCACCGGGATAGAGCGCTTCTGACCTMCCACCATCTAACTTACTGCACCCAKACACCTAACAGAGCGACTTGAGT	2936.21	0.477	3110
412	TCTGGGTGACCGTTG	GTGCAATGGTCGCAATACGGTTCGAACCACCGGGATAGAGCGCTTAMACCCACACMCCATCTAACTTACTGCCTCCCCCCCGCTGACAGAGCGACTTGAGT	4152.56	0.46	3000
413	ACCCGGACCCTATAT	GTGCAATGGTCGCAATACACGATCCTCAACCGGGATAGAGCGCTTMCMCGCCCATACCATCTAACTTACTGACAACAACAMGCTAACAGAGCGACTTGAGT	2231.01	0.452	2950
414	CTGTGCATCTCGGTC	GTGCAATGGTCGCAATACCTGACCTMCCACCGGGATAGAGCGCTTMTGTCAATCAACCATCTAACTTACTGCGMTTACGTMAKCAACAGAGCGACTTGAGT	2470.33	0.451	2940
415	GCGGTTAAACAGCAG	GTGCAATGGTCGCAATACMCGCCCCCTAACCGGGATAGAGCGCTTKCMGGGTAACACCATCTAACTTACTGCCTGACCTMCCCTAACAGAGCGACTTGAGT	1721.65	0.454	2960
416	AAATCCCGGTCTCAA	GTGCAATGGTCGCAATACCAGTCGACATTTCAAGGTCAAGCGCTTCAGTCTACTTACCATCTAAGCTAAGCCGCCAGTATGGCTAACAGAGCGACTTGAGT	3818.66	0.498	3250
417	TATGTCGCTTGGAAC	GTGCAATGGTCGCAATACCAGTCGACATAACGAGGCKKAGCGCTTCAGTCTACTTACCATCTAAGTCACGTGACCAGTATGGCTAACAGAGCGACTTGAGT	1399.44	0.446	2910
418	GCTGGCATTGTCGTG	GTGCAATGGTCGCAATACKMTAMGCCACACCGGGATAGAGCGCTTACCMCGCCCMACCATCTAACTTACTGCTTCAAGGTCACTAACAGAGCGACTTGAGT	2060.36	0.46	3000
419	AGACTGGTTATAAGC	GTGCAATGGTCGCAATACCAGTCGACATACAACAACAMAGCGCTTCAGTCTACTTACCATCTAACTTTCACTCACTACGAGGCTAACAGAGCGACTTGAGT	1902.1	0.464	3020
420	AAGTCCCAAGCTTAT	GTGCAATGGTCGCAATACCGCGTGGGAAACCGGGATAGAGCGCTTKMTAMGCCACACCATCTAACTTACTGCTCCTGCAGGACTAACAGAGCGACTTGAGT	1693.43	0.475	3090
421	GAGAGAGCGAGAGAG	GTGCAATGGTCGCAATACCAGTCGACATGGTTCGAACCAGCGCTTCAGTCTACTTACCATCTAAACAACAACAMCAGTATGGCTAACAGAGCGACTTGAGT	2582.89	0.461	3000
422	AGTCATATGGGCGTA	GTGCAATGGTCGCAATACATCGTACGATACCGGGATAGAGCGCTTKGGMACACTKCCMATCTAACTTACTGCCTCMTGTCAATCAACAGAGCGACTTGAGT	2633.9	0.471	3070
423	CATCCAACATAACAG	GTGCAATGGTCGCAATACGGTTCGAACCACCGGGATAGAGCGCTTAMACCCACACMCCATCTAACTTACTGCCTCACCCTTACCCTCAGAGCGACTTGAGT	3659.22	0.445	2900
424	ACTGGCGTTGGATCT	GTGCAATGGTCGCAATACCAGTCGACATATCGTACGATAGCGCTTCAGTCTACTTACCATCTAMCMCGCCCACTCAGTATGGCTAACAGAGCGACTTGAGT	3186.93	0.449	2930
425	CATGATTGCGAACAT	GTGCAATGGTCGCAATACGGTTCGAACCACCGGGATAGAGCGCTTACCCAKACACCCCATCTAACTTACTGCCACMGGAAGTGTAACAGAGCGACTTGAGT	3652.7	0.495	3230
426	GTGCTCTATGAATGT	GTGCAATGGTCGCAATACGCTGCGCCACACCGGGATAGAGCGCTTTGCCTGAGGCACCATCTAACTTACTGCCACAACAACAMTAACAGAGCGACTTGAGT	3387.2	0.436	2850
427	AGCTTTAACCGAGGC	GTGCAATGGTCGCAATACCMCMCGCCCAACCGGGATAGAGCGCTTGCTAAGCCGCACCATCTAACTTACTGCKMTAMGCCACCTAACAGAGCGACTTGAGT	2737.75	0.425	2770
428	AATGTGCCACTGGCC	GTGCAATGGTCGCAATACKMTAMGCCACACCGGGATAGAGCGCTTACMGGAAGTGACCATCTAACTTACTGCACGATCCTCACTAACAGAGCGACTTGAGT	1102.76	0.428	2790
429	CATCCTGAACAGAAC	GTGCAATGGTCGCAATACCGGCGCTAGCACCGGGATAGAGCGCTTCTGACCTMCCACCATCTAACTTACTGCCTGACCTMCCCTAACAGAGCGACTTGAGT	3208.92	0.444	2890
430	GCGCAACGCAATTCT	GTGCAATGGTCGCAATACCAGTCGACATCGCCMTGTTGAGCGCTTCAGTCTACTTACCATCTAACTTTCACTCACTACGAGGCTAACAGAGCGACTTGAGT	2279.04	0.493	3210
431	TAAACAGGCCATCTG	GTGCAATGGTCGCAATACGCTGCGCCACACCGGGATAGAGCGCTTCAGCAAAAATACCATCTAACTTACTGCMTGTCAATCACTAACAGAGCGACTTGAGT	3420.2	0.454	2960
432	CCGTTTCTGCCGCAA	GTGCAATGGTCGCAATACCAGTCGACATGTTACCCTGCAGCGCTTCAGTCTACTTACCATCTAACACCCTTACCCTGTATGGCTAACAGAGCGACTTGAGT	2124.13	0.429	2800
433	TTGTTGCGAGTCCTC	GTGCAATGGTCGCAATACACGATCCTCAACCGGGATAGAGCGCTTGMTAMGCCACACCATCTAACTTACTGCTCCTGCAGGACTAACAGAGCGACTTGAGT	2093.9	0.419	2730
434	CCAGTGGCACATTAT	GTGCAATGGTCGCAATACCAGTCGACATGCGCATGCGCAGCGCTTCAGTCTACTTACCATCTAAGTCACGTGACCAGTATGGCTAACAGAGCGACTTGAGT	2915.43	0.442	2880
435	AATCTTGGCCATACT	GTGCAATGGTCGCAATACGCTAAGCCGCACCGGGATAGAGCGCTTCTGACCTMCCACCATCTAACTTACTGCAMACCCACACMCCACAGAGCGACTTGAGT	2670.02	0.451	2940
436	AATTCCAGGTCGAAC	GTGCAATGGTCGCAATACCAGTCGACATGTTACCCTGCAGCGCTTCAGTCTACTTACCATCTAAATGACGKCMTCAGTATGGCTAACAGAGCGACTTGAGT	2434.85	0.44	2870
437	GCTGATATAGGTTTC	GTGCAATGGTCGCAATACACAACAACAMACCGGGATAGAGCGCTTATCGTACGATACCATCTAACTTACTGCMTGTCAATCACTAACAGAGCGACTTGAGT	3533.14	0.432	2820
438	ACTTGGAGCTTTCGA	GTGCAATGGTCGCAATACCAGCAAAAATACCGGGATAGAGCGCTTMTGTCAATCAACCATCTAACTTACTGCKGGMACACTKCCMACAGAGCGACTTGAGT	1884.53	0.436	2840
439	CCTTGGCTTGCCCTA	GTGCAATGGTCGCAATACGTTACCCTGCACCGGGATAGAGCGCTTATCGTACGATACCATCTAACTTACTGCMTGTCAATCACTAACAGAGCGACTTGAGT	3036.7	0.466	3040
440	GCGCTGCTCTGGTTT	GTGCAATGGTCGCAATACCAGTCGACATCGCCMTGTTGAGCGCTTCAGTCTACTTACCATCTAACTTAMACCCACACMCCGGCTAACAGAGCGACTTGAGT	3224.03	0.494	3220
441	ACACAGGGTACGTTT	GTGCAATGGTCGCAATACCAGTCGACATATCGTACGATAGCGCTTCAGTCTACTTACCATCTAAACAACAACAMCAGTATGGCTAACAGAGCGACTTGAGT	1226.58	0.454	2960
442	CAGTACACGTAGGTG	GTGCAATGGTCGCAATACATGACGKCMTACCGGGATAGAGCGCTTGCTGCGCCACACCATCTAACTTACTGCCCCCCCGCTGCTAACAGAGCGACTTGAGT	4585.68	0.434	2830
443	CGTAAAGCTGTTACT	GTGCAATGGTCGCAATACCAGTCGACATGCTAAGCCGCAGCGCTTCAGTCTACTTACCATCTAAMTGTCAATCACAGTATGGCTAACAGAGCGACTTGAGT	2972.55	0.424	2760
444	TCTGCTGGAAGAATG	GTGCAATGGTCGCAATACCAGTCGACATGCTAAGCCGCAGCGCTTCAGTCTACTTACCATCTAAGCTAAGCCGCCAGTATGGCTAACAGAGCGACTTGAGT	1714.6	0.407	2650
445	AGCGACAAACCATCT	GTGCAATGGTCGCAATACCGGCGCTAGCACCGGGATAGAGCGCTTCCATATATGGACCATCTAACTTACTGCGTCACGTGACCTAACAGAGCGACTTGAGT	1389.43	0.464	3030
446	GCGTACCAAGACTTT	GTGCAATGGTCGCAATACGGTTCGAACCACCGGGATAGAGCGCTTACCCAKACACCCCATCTAACTTACTGCCACCMCGCCCMTAACAGAGCGACTTGAGT	3335.11	0.442	2880
447	CGGTTAAGGCGAATA	GTGCAATGGTCGCAATACCTGACCTMCCACCGGGATAGAGCGCTTMCMCGCCCATACCATCTAACTTACTGACGATCCTCAGCTAACAGAGCGACTTGAGT	3364.35	0.421	2750
448	GACCGCTTTGGGTGA	GTGCAATGGTCGCAATACCAGTCGACATCCATATATGGAGCGCTTCAGTCTACTTACCATCTAAGTTACCCTGCCAGTATGGCTAACAGAGCGACTTGAGT	1396.22	0.445	2900
449	GCTAGCTCTTAGATT	GTGCAATGGTCGCAATACCAGTCGACAGGGGAATCCCCAGCGCTTCAGTCTACTTACCATCTAACTTTCACTCACTACGAGGCTAACAGAGCGACTTGAGT	3584.87	0.455	2970
450	CCTAAATTTCCGGTC	GTGCAATGGTCGCAATACCAGTCGACATMTGTCAATCAAGCGCTTCAGTCTACTTACCATCTAACGGCGCTAGCCAGTATGGCTAACAGAGCGACTTGAGT	2463.21	0.449	2930
451	GACGCGACGCCTAAT	GTGCAATGGTCGCAATACCAGTCGACATGCTAAGCCGCAGCGCTTCAGTCTACTTACCATCTAAATCGTACGATCAGTATGGCTAACAGAGCGACTTGAGT	2099.13	0.426	2780
452	ACTGTCGTGATGCAT	GTGCAATGGTCGCAATACCAGTCGACATAMCMCGCCCAAGCGCTTCAGTCTACTTACCATCTAAGGTTCGAACCCAGTATGGCTAACAGAGCGACTTGAGT	2489.18	0.439	2860
453	CAAGAGTCTTAATCG	GTGCAATGGTCGCAATACCTGACCTMCCACCGGGATAGAGCGCTTTGCCTGAGGCACCATCTAACTTACTGCCCCCCCCGCTGTAACAGAGCGACTTGAGT	2938	0.443	2880
454	TCGCTCTCGGTGTAG	GTGCAATGGTCGCAATACCMCMCGCCCAACCGGGATAGAGCGCTTACGATCCTCAACCATCTAACTTACTGCTCACTCACTACGAACAGAGCGACTTGAGT	3351.77	0.438	2860
455	AATTGGCGACTAACA	GTGCAATGGTCGCAATACGTTACCCTGCACCGGGATAGAGCGCTTCTGACCTMCCACCATCTAACTTACTGCGTTACCCTGCCTAACAGAGCGACTTGAGT	1218.71	0.428	2790
456	AGCTCTCAAGACAAA	GTGCAATGGTCGCAATACACGATCCTCAACCGGGATAGAGCGCTTKGGMACACTKCCMATCTAACTTACTGCCTCTTCAAGGTCAACAGAGCGACTTGAGT	2274.28	0.434	2830
457	CGTAGATAGTCGCCT	GTGCAATGGTCGCAATACGGTTCGAACCACCGGGATAGAGCGCTTTCCTGCAGGAACCATCTAACTTACTGCTCCTGCAGGACTAACAGAGCGACTTGAGT	2215.8	0.499	3250
458	ATGCTCTTGATCTTC	GTGCAATGGTCGCAATACCAGTCGACATAMCMCGCCCAAGCGCTTCAGTCTACTTACCATCTAAGCTGCGCCACCAGTATGGCTAACAGAGCGACTTGAGT	2037.44	0.438	2850
459	ACCGGATGCTAGAAT	GTGCAATGGTCGCAATACCAGTCGACATAGCGTGGGAAAGCGCTTCAGTCTACTTACCATCTAACACCCAKACACCGTATGGCTAACAGAGCGACTTGAGT	3560.5	0.464	3030
460	TGGGATCGCTACCAT	GTGCAATGGTCGCAATACTCCTGCAGGAACCGGGATAGAGCGCTTCAGCAAAAATACCATCTAACTTACTGCTTCAAGGTCACTAACAGAGCGACTTGAGT	1733.08	0.443	2890
461	TAAAGCGTTCAACAG	GTGCAATGGTCGCAATACGTTACCCTGCACCGGGATAGAGCGCTTAMACCCACACMCCATCTAACTTACTGCCTCCAGGTAACAAACAGAGCGACTTGAGT	2720.51	0.471	3070
462	GTTACCCGTGCGATC	GTGCAATGGTCGCAATACCAGTCGAKGGMACACTKCCMAGCGCTTCAGTCTACTTACCATCTAACTGACCTMCCCAGTATGGCTAACAGAGCGACTTGAGT	2707.47	0.444	2900
463	AAGGATTAGTCCGTG	GTGCAATGGTCGCAATACCMCMCGCCCAACCGGGATAGAGCGCTTKMTAMGCCACACCATCTAACTTACTGCACCAMTCGGACTAACAGAGCGACTTGAGT	3342.78	0.466	3040
464	CCAAACTCTTGCGGC	GTGCAATGGTCGCAATACCMCMCGCCCAACCGGGATAGAGCGCTTTTCAAGGTCAACCATCTAACTTACTGCCCCCCCGCTGCTAACAGAGCGACTTGAGT	3794.03	0.42	2740
465	TGGAAACATCGTGTC	GTGCAATGGTCGCAATACCTGACCTMCCACCGGGATAGAGCGCTTKGGMACACTKCCMATCTAACTTACTGCCTCGCTGCGCCACACAGAGCGACTTGAGT	1376.03	0.425	2770
466	GACTATGGACGAATA	GTGCAATGGTCGCAATACCAGTCGAAMACCCACACMCCAGCGCTTCAGTCTACTTACCATCTAAGCTAAGCCGCCAGTATGGCTAACAGAGCGACTTGAGT	4129.33	0.467	3040
467	AATCCCATGGGTTAA	GTGCAATGGTCGCAATACCAGTCGACAACCCAKACACCAGCGCTTCAGTCTACTTACCATCTAAKMTAMGCCACCAGTATGGCTAACAGAGCGACTTGAGT	4326.11	0.452	2950
468	TATCTGCGAGAGCAG	GTGCAATGGTCGCAATACACCMCGCCCMACCGGGATAGAGCGCTTACCMCGCCCMACCATCTAACTTACTGCTCACTCACTACGAACAGAGCGACTTGAGT	2754.44	0.447	2920
469	CTCCTCTCTTACGAC	GTGCAATGGTCGCAATACCAGTCGACATAACGAGGCKKAGCGCTTCAGTCTACTTACCATCTAMCMCGCCCACTCAGTATGGCTAACAGAGCGACTTGAGT	2532.46	0.414	2700
470	TAGAGTCCGCATAAC	GTGCAATGGTCGCAATACKMTAMGCCACACCGGGATAGAGCGCTTCTGACCTMCCACCATCTAACTTACTGCCCATATATGGCTAACAGAGCGACTTGAGT	3615.61	0.466	3040
471	GGCGTATAACGAGAT	GTGCAATGGTCGCAATAACCCTTACCCTACCGGGATAGAGCGCTTTATGCAAATKACCATCTAACTTACTGCMTGTCAATCACTAACAGAGCGACTTGAGT	1669.62	0.496	3230
472	TATCCGGGCTAATAC	GTGCAATGGTCGCAATACCAGTCGACATMCGCCCCCTAAGCGCTTCAGTCTACTTACCATCTAAGTCACGTGACCAGTATGGCTAACAGAGCGACTTGAGT	3526.36	0.482	3140
473	CCTGTTCCATACCGC	GTGCAATGGTCGCAATACCAGCAAAAATACCGGGATAGAGCGCTTTCCTGCAGGAACCATCTAACTTACTGCGTCACGTGACCTAACAGAGCGACTTGAGT	1552.73	0.441	2870
474	CTTACCAAAGTGCGG	GTGCAATGGTCGCAATACCMCMCGCCCAACCGGGATAGAGCGCTTKMTAMGCCACACCATCTAACTTACTGCCGCCMTGTTGCTAACAGAGCGACTTGAGT	3378.83	0.435	2830
475	CATATGGCTGAGCCT	GTGCAATGGTCGCAATACCMCMCGCCCAACCGGGATAGAGCGCTTKMTAMGCCACACCATCTAACTTACTGCKGGMACACTKCCMACAGAGCGACTTGAGT	3146.16	0.457	2980
476	CAAGTGCACAGTCCC	GTGCAATGGTCGCAATAACCCTTACCCTACCGGGATAGAGCGCTTMTGTCAATCAACCATCTAACTTACTGCACGATCCTCACTAACAGAGCGACTTGAGT	2049.1	0.469	3060
477	GAAACTCAACGATAG	GTGCAATGGTCGCAATACCAGTCGACATTTCAAGGTCAAGCGCTTCAGTCTACTTACCATCTAACGGGGAATCCCCGTATGGCTAACAGAGCGACTTGAGT	2799.77	0.447	2910
478	GATTACCAAGAGCCT	GTGCAATGGTCGCAATACGCTGCGCCACACCGGGATAGAGCGCTTCTGACCTMCCACCATCTAACTTACTGCTGCCTGAGGCATAACAGAGCGACTTGAGT	3104.31	0.445	2900
479	ATCCACCGCGTACTT	GTGCAATGGTCGCAATAACCCAKACACCACCGGGATAGAGCGCTTCAGCAAAAATACCATCTAACTTACTGCMTGTCAATCACTAACAGAGCGACTTGAGT	3509.35	0.437	2850
480	AGCGACAAGGAAACT	GTGCAATGGTCGCAATACCAGCAAAAATACCGGGATAGAGCGCTTCAGCAAAAATACCATCTAACTTACTGCTCCTGCAGGACTAACAGAGCGACTTGAGT	1973.84	0.479	3120
481	CGAGTCATAATCCTC	GTGCAATGGTCGCAATACATCGTACGATACCGGGATAGAGCGCTTATGACGKCMTACCATCTAACTTACTGCACCAMTCGGACTAACAGAGCGACTTGAGT	3495.43	0.5	3260
482	TGCGTCGGAGTGTTT	GTGCAATGGTCGCAATACCMCMCGCCCAACCGGGATAGAGCGCTTACAACAACAMACCATCTAACTTACTGCTCCTGCAGGACTAACAGAGCGACTTGAGT	1932.59	0.463	3020
483	CTCTGCGCAATATGT	GTGCAATGGTCGCAATACGGTTCGAACCACCGGGATAGAGCGCTTACCCAKACACCCCATCTAACTTACTGCCATCGTACGATTAACAGAGCGACTTGAGT	3712.79	0.447	2920
484	GAAAGTACGCAACGT	GTGCAATGGTCGCAATACKMTAMGCCACACCGGGATAGAGCGCTTGCGCATGCGCACCATCTAACTTACTGCCCATATATGGCTAACAGAGCGACTTGAGT	2416.64	0.427	2780
485	CACACGAAGTATGCT	GTGCAATGGTCGCAATACCGGCGCTAGCACCGGGATAGAGCGCTTKMTAMGCCACACCATCTAACTTACTGCGCTAAGCCGCCTAACAGAGCGACTTGAGT	2117.69	0.437	2850
486	CAAGGTCTTAGAGTC	GTGCAATGGTCGCAATGMTTACGTMAKCACCGGGATAGAGCGCTTKAGGCGCAGCACCATCTAACTTACTGCCCATATATGGCTAACAGAGCGACTTGAGT	3667.53	0.476	3100
487	CCACAATATGGCCTT	GTGCAATGGTCGCAATACKCMGGGTAACACCGGGATAGAGCGCTTGMTTACGTMAKCCATCTAACTTACTGCCTAMACCCACACMCCAGAGCGACTTGAGT	2497.22	0.443	2890
488	AGAGACCAAGGAACC	GTGCAATGGTCGCAATACCAGTCGACAACCCAKACACCAGCGCTTCAGTCTACTTACCATCTAAGTTACCCTGCCAGTATGGCTAACAGAGCGACTTGAGT	2626.4	0.439	2860
489	AGTCTCGCTGTACCC	GTGCAATGGTCGCAATACKMTAMGCCACACCGGGATAGAGCGCTTCTGACCTMCCACCATCTAACTTACTGCACCCAKACACCTAACAGAGCGACTTGAGT	2838.52	0.458	2980
490	AGTTACGATTGGCAC	GTGCAATGGTCGCAATACCGCCMTGTTGACCGGGATAGAGCGCTTCAGCAAAAATACCATCTAACTTACTGCMTGTCAATCACTAACAGAGCGACTTGAGT	2688.22	0.479	3120
491	GGAGTCCAGCCAAAC	GTGCAATGGTCGCAATACCAGTCGAKGGMACACTKCCMAGCGCTTCAGTCTACTTACCATCTAACACCCTTACCCTGTATGGCTAACAGAGCGACTTGAGT	2782.18	0.444	2890
492	TAACCATCCTAACCC	GTGCAATGGTCGCAATACGGTTCGAACCACCGGGATAGAGCGCTTKMTAMGCCACACCATCTAACTTACTGCGMTTACGTMAKCAACAGAGCGACTTGAGT	2921.5	0.458	2980
493	TACGATGGCCTGTAT	GTGCAATGGTCGCAATACATGACGKCMTACCGGGATAGAGCGCTTCGGCGCTAGCACCATCTAACTTACTGCGMTTACGTMAKCAACAGAGCGACTTGAGT	2134.2	0.453	2950
494	CAAGCTCGTCTTGAA	GTGCAATGGTCGCAATACCAGTCGACATTCCTGCAGGAAGCGCTTCAGTCTACTTACCATCTAAKAGGCGCAGCCAGTATGGCTAACAGAGCGACTTGAGT	2757.98	0.435	2830
495	AGTATTAGTCGCGAT	GTGCAATGGTCGCAATACCAGTCGACGGTCAAAGGTCAAGCGCTTCAGTCTACTTACCATCTAMCMCGCCCACTCAGTATGGCTAACAGAGCGACTTGAGT	1658.5	0.445	2900
496	TACATCGGCCATAAG	GTGCAATGGTCGCAATACCAGTCGACATGTCACGTGACAGCGCTTCAGTCTACTTACCATCTAACACCCAKACACCGTATGGCTAACAGAGCGACTTGAGT	3250.62	0.452	2950
497	TCTACTGCACCAATC	GTGCAATGGTCGCAATACATCGTACGATACCGGGATAGAGCGCTTCCCCCCGCTGACCATCTAACTTACTGCACGATCCTCACTAACAGAGCGACTTGAGT	2236.07	0.443	2890
498	TTCACGCATTCCCGA	GTGCAATGGTCGCAATACKMTAMGCCACACCGGGATAGAGCGCTTGCGCATGCGCACCATCTAACTTACTGCCAGGTAACAACTAACAGAGCGACTTGAGT	4210.02	0.498	3250
499	GGTGTCATTTAAGCT	GTGCAATGGTCGCAATACKMTAMGCCACACCGGGATAGAGCGCTTKMTAMGCCACACCATCTAACTTACTGCACAACAACAMCTAACAGAGCGACTTGAGT	2762.18	0.452	2950
500	GTAGGATTCGAGAGA	GTGCAATGGTCGCAATACCAGTCGACATACGATCCTCAAGCGCTTCAGTCTACTTACCATCTAAKAGGCGCAGCCAGTATGGCTAACAGAGCGACTTGAGT	1990.45	0.471	3070
501	CGCATTGGACTGTGC	GTGCAATGGTCGCAATACCAGTCGAAMACCCACACMCCAGCGCTTCAGTCTACTTACCATCTAAKMTAMGCCACCAGTATGGCTAACAGAGCGACTTGAGT	3744.51	0.454	2960
502	TCGTGACTGTTTGAA	GTGCAATGGTCGCAATACGGTTCGAACCACCGGGATAGAGCGCTTACGATCCTCAACCATCTAACTTACTGCCAGGTAACAACTAACAGAGCGACTTGAGT	2074.15	0.467	3040
503	TCGACGCACATCTCT	GTGCAATGGTCGCAATACCAGTCGACATGTTACCCTGCAGCGCTTCAGTCTACTTACCATCTAGCGTGGGAACTCAGTATGGCTAACAGAGCGACTTGAGT	2566.78	0.459	2990
504	CGACCTACGAAATGC	GTGCAATGGTCGCAATACKAGGCGCAGCACCGGGATAGAGCGCTTGGTTCGAACCACCATCTAACTTACTGCTTCAAGGTCACTAACAGAGCGACTTGAGT	1458.4	0.443	2890
505	CGATACGGTCACGTT	GTGCAATGGTCGCAATACCAGTCGACATACGATCCTCAAGCGCTTCAGTCTACTTACCATCTAAATCGTACGATCAGTATGGCTAACAGAGCGACTTGAGT	1135.52	0.444	2900
506	TGTACTAAGAGCTCC	GTGCAATGGTCGCAATACCMCMCGCCCAACCGGGATAGAGCGCTTGGTCAAAGGTCACATCTAACTTACTGCCTCTGACCTMCCAACAGAGCGACTTGAGT	1804.77	0.481	3140
507	CCTAACACTCTGGTG	GTGCAATGGTCGCAATACCMCMCGCCCAACCGGGATAGAGCGCTTACGATCCTCAACCATCTAACTTACTGCCCCCCCGCTGCTAACAGAGCGACTTGAGT	2889.96	0.456	2970
508	GAGTAACCTAGATTG	GTGCAATGGTCGCAATACGGTTCGAACCACCGGGATAGAGCGCTTCCCCCCGCTGACCATCTAACTTACTGCATCGTACGATCTAACAGAGCGACTTGAGT	2385.04	0.446	2910
509	TGTTTGAAATAGCCG	GTGCAATGGTCGCAATACCAGTCGACATACCAMTCGGAAGCGCTTCAGTCTACTTACCATCTAAMTGTCAATCACAGTATGGCTAACAGAGCGACTTGAGT	2221.4	0.408	2660
510	GTTGTAGGACTGACT	GTGCAATGGTCGCAATACATCGTACGATACCGGGATAGAGCGCTTGTTACCCTGCACCATCTAACTTACTGCCAGCAAAAATCTAACAGAGCGACTTGAGT	3284.18	0.491	3200
511	AACCCAAATATGCCA	GTGCAATGGTCGCAATACGTTACCCTGCACCGGGATAGAGCGCTTGTCACGTGACACCATCTAACTTACTGCMTGTCAATCACTAACAGAGCGACTTGAGT	2212.44	0.475	3100
512	TTCGGTCCATGACTT	GTGCAATGGTCGCAATACCAGTCGACATGCGCATGCGCAGCGCTTCAGTCTACTTACCATCTAACTTAMACCCACACMCCGGCTAACAGAGCGACTTGAGT	4469.84	0.441	2870
513	AGTGTGAGAGACGAT	GTGCAATGGTCGCAATAGGGGAATCCCCACCGGGATAGAGCGCTTACCCTTACCCTCCATCTAACTTACTGCCMTGTCAATCATAACAGAGCGACTTGAGT	1343.55	0.445	2900
514	TAAGCGTAAGCAGAT	GTGCAATGGTCGCAATACCAGTCGACATACMGGAAGTGAGCGCTTCAGTCTACTTACCATCTAACACCCTTACCCTGTATGGCTAACAGAGCGACTTGAGT	2543.84	0.452	2950
515	GATCCGTCGGATTGC	GTGCAATGGTCGCAATACGCTGCGCCACACCGGGATAGAGCGCTTCGCCMTGTTGACCATCTAACTTACTGCCGCCMTGTTGCTAACAGAGCGACTTGAGT	3404.83	0.449	2930
516	AAGTTGCACTAACCT	GTGCAATGGTCGCAATACKMTAMGCCACACCGGGATAGAGCGCTTGTTACCCTGCACCATCTAACTTACTGCACCAMTCGGACTAACAGAGCGACTTGAGT	2969.35	0.439	2860
517	AAGCTCTTTGTCTCC	GTGCAATGGTCGCAATACTCCTGCAGGAACCGGGATAGAGCGCTTCAGGTAACAAACCATCTAACTTACTGCCCATATATGGCTAACAGAGCGACTTGAGT	1977.72	0.449	2930
518	TCCTCGTCGTTAGGC	GTGCAATGGTCGCAAAMACCCACACMCCACCGGGATAGAGCGCTTGTTACCCTGCACCATCTAACTTACTGCMCGCCCCCTACTAACAGAGCGACTTGAGT	2283.2	0.438	2860
519	TGCTGCTCCAGCTAT	GTGCAATGGTCGCAATACCAGTCGACATACCAMTCGGAAGCGCTTCAGTCTACTTACCATCTAAATCGTACGATCAGTATGGCTAACAGAGCGACTTGAGT	1796.76	0.468	3050
520	CCGGATTACCCATCG	GTGCAATGGTCGCAATACCAGTCGACATGCCTGAGGCAAGCGCTTCAGTCTACTTACCATCTAATTCAAGGTCACAGTATGGCTAACAGAGCGACTTGAGT	3579.91	0.49	3190
521	CAGTCCATAACCCAA	GTGCAATGGTCGCAATACCAGTCGACATMCGCCCCCTAAGCGCTTCAGTCTACTTACCATCTAATTCAAGGTCACAGTATGGCTAACAGAGCGACTTGAGT	2016.8	0.466	3030
522	CAAACGCAATGCAAG	GTGCAATGGTCGCAATACCAGTCGACATACAACAACAMAGCGCTTCAGTCTACTTACCATCTAACTTTCACTCACTACGAGGCTAACAGAGCGACTTGAGT	2150.42	0.461	3000
523	GCTTTGCAAAGCGTT	GTGCAATGGTCGCAATACKAGGCGCAGCACCGGGATAGAGCGCTTACCCTTACCCTCCATCTAACTTACTGCCACCCTTACCCTAACAGAGCGACTTGAGT	3204.78	0.428	2790
524	AGTCCTAAGCCATGA	GTGCAATGGTCGCAATACCGGCGCTAGCACCGGGATAGAGCGCTTKAGGCGCAGCACCATCTAACTTACTGCACCAMTCGGACTAACAGAGCGACTTGAGT	2933.61	0.426	2780
525	TATTCCTCCAAGACG	GTGCAATGGTCGCAATACKMTAMGCCACACCGGGATAGAGCGCTTCCATATATGGACCATCTAACTTACTGCMCMCGCCCAGCTAACAGAGCGACTTGAGT	2569.45	0.461	3000
526	GTCGAACCTTTCCGT	GTGCAATGGTCGCAATACCAGTCGACAACCCAKACACCAGCGCTTCAGTCTACTTACCATCTAAATCGTACGATCAGTATGGCTAACAGAGCGACTTGAGT	2147.42	0.437	2850
527	CAGACATTACGAGAT	GTGCAATGGTCGCAATACMTGTCAATCAACCGGGATAGAGCGCTTATCGTACGATACCATCTAACTTACTGCMTGTCAATCACTAACAGAGCGACTTGAGT	3107.86	0.423	2760
528	TCGTCCACCCTCAAG	GTGCAATGGTCGCAATACCAGTCGACATTCCTGCAGGAAGCGCTTCAGTCTACTTACCATCTAAKMTAMGCCACCAGTATGGCTAACAGAGCGACTTGAGT	3954.79	0.449	2930
529	TGGCATAGTAATGCT	GTGCAATGGTCGCAATACGGTTCGAACCACCGGGATAGAGCGCTTAMACCCACACMCCATCTAACTTACTGCCTCCGCCMTGTTGACAGAGCGACTTGAGT	3119.72	0.463	3020
530	AAGCTCTGAAGCTGC	GTGCAATGGTCGCAATACCMCMCGCCCAACCGGGATAGAGCGCTTKMTAMGCCACACCATCTAACTTACTGCCCATATATGGCTAACAGAGCGACTTGAGT	2735.04	0.447	2910
531	CACGCATAATGGGAT	GTGCAATGGTCGCAATACCAGTCGACGGTCAAAGGTCAAGCGCTTCAGTCTACTTACCATCTAAATCGTACGATCAGTATGGCTAACAGAGCGACTTGAGT	1760.84	0.447	2910
532	ATGAAGACTTAAGGC	GTGCAATGGTCGCAATACCMCMCGCCCAACCGGGATAGAGCGCTTGGTTCGAACCACCATCTAACTTACTGCCCCCCCGCTGCTAACAGAGCGACTTGAGT	2049.94	0.45	2940
533	TACCAAATTCAACCG	GTGCAATGGTCGCAATACCAGTCGACATGMTAMGCCACAGCGCTTCAGTCTACTTACCATCTAAKCMGGGTAACCAGTATGGCTAACAGAGCGACTTGAGT	1981.66	0.431	2810
534	TCTCGCTGCTTGGAA	GTGCAATGGTCGCAATACCMCMCGCCCAACCGGGATAGAGCGCTTGTTACCCTGCACCATCTAACTTACTGCCCCCCCGCTGCTAACAGAGCGACTTGAGT	3058.75	0.431	2810
535	CCCTACTTCAATTCC	GTGCAATGGTCGCAATAACCCTTACCCTACCGGGATAGAGCGCTTMTGTCAATCAACCATCTAACTTACTGCTGCCTGAGGCATAACAGAGCGACTTGAGT	2373.78	0.446	2910
536	AAGCCGAAATACGAC	GTGCAATGGTCGCAATACCGGCGCTAGCACCGGGATAGAGCGCTTGMTAMGCCACACCATCTAACTTACTGCCGCCMTGTTGCTAACAGAGCGACTTGAGT	2576.41	0.486	3170
537	TACTGAACGTAGACT	GTGCAATGGTCGCAAAMACCCACACMCCACCGGGATAGAGCGCTTKMTAMGCCACACCATCTAACTTACTGCGTCACGTGACCTAACAGAGCGACTTGAGT	1223.69	0.442	2880
538	AACTCTATGCAACCA	GTGCAATGGTCGCAATACGGTTCGAACCACCGGGATAGAGCGCTTACAACAACAMACCATCTAACTTACTGCCCCCCCGCTGCTAACAGAGCGACTTGAGT	3379.17	0.432	2820
539	AACTCTGGCTAACAA	GTGCAATGGTCGCAATACCAGTCGACATTTCAAGGTCAAGCGCTTCAGTCTACTTACCATCTAACTTAMACCCACACMCCGGCTAACAGAGCGACTTGAGT	4048.05	0.45	2930
540	GAGGTCGGACTATGA	GTGCAATGGTCGCAATAACCCTTACCCTACCGGGATAGAGCGCTTCCATATATGGACCATCTAACTTACTGCTGCCTGAGGCATAACAGAGCGACTTGAGT	1279.51	0.465	3030
541	CTTAGAAGTCCGGAC	GTGCAATGGTCGCAATACCAGTCGACATACCAMTCGGAAGCGCTTCAGTCTACTTACCATCTAMCMCGCCCACTCAGTATGGCTAACAGAGCGACTTGAGT	2269.72	0.454	2960
542	TGTATAACGGCCCAC	GTGCAATGGTCGCAATACAACGAGGCKKACCGGGATAGAGCGCTTACCCTTACCCTCCATCTAACTTACTGCCTCACTCACTACGACAGAGCGACTTGAGT	2135.96	0.478	3120
543	CCAGCTTATCGGCCA	GTGCAATGGTCGCAATACCAGTCGACATATGACGKCMTAGCGCTTCAGTCTACTTACCATCTAAGTTACCCTGCCAGTATGGCTAACAGAGCGACTTGAGT	2006.34	0.436	2840
544	TGCACTCAGTATAGT	GTGCAATGGTCGCAATACTATGCAAATKACCGGGATAGAGCGCTTCAGCAAAAATACCATCTAACTTACTGCGGTTCGAACCCTAACAGAGCGACTTGAGT	1424.02	0.435	2840
545	CTGTGTTGGTAGTCG	GTGCAATGGTCGCAATACCAGTCGATCACTCACTACGAAGCGCTTCAGTCTACTTACCATCTAACGCCMTGTTGCAGTATGGCTAACAGAGCGACTTGAGT	1454.38	0.481	3130
546	CGTAGTATGTAGAGT	GTGCAATGGTCGCAATACCAGTCGACATCCCCCCGCTGAGCGCTTCAGTCTACTTACCATCTAACTGMTTACGTMAKCATGGCTAACAGAGCGACTTGAGT	3508.87	0.465	3030
547	TTTACGCCGAAATGC	GTGCAATGGTCGCAATACGGTTCGAACCACCGGGATAGAGCGCTTGCTAAGCCGCACCATCTAACTTACTGCACGATCCTCACTAACAGAGCGACTTGAGT	1721.39	0.477	3110
548	GTCTTGCCTGATATG	GTGCAATGGTCGCAATACCGCGTGGGAAACCGGGATAGAGCGCTTATGACGKCMTACCATCTAACTTACTGCACMGGAAGTGCTAACAGAGCGACTTGAGT	2581.21	0.445	2900
549	AGACAGTAACAAAGG	GTGCAATGGTCGCAATACCAGTCGACATACAACAACAMAGCGCTTCAGTCTACTTACCATCTAACTTTCACTCACTACGAGGCTAACAGAGCGACTTGAGT	1926.14	0.471	3070
550	CTTGTATTGCAGACA	GTGCAATGGTCGCAATACKAGGCGCAGCACCGGGATAGAGCGCTTACCCTTACCCTCCATCTAACTTACTGCCCAGCAAAAATTAACAGAGCGACTTGAGT	2426.7	0.499	3250
551	CAACCAGTATCGCCA	GTGCAATGGTCGCAATACAACGAGGCKKACCGGGATAGAGCGCTTACCMCGCCCMACCATCTAACTTACTGCTCCTGCAGGACTAACAGAGCGACTTGAGT	2007.27	0.471	3070
552	CGTAATCATTCGTCT	GTGCAATGGTCGCAATACCAGGTAACAAACCGGGATAGAGCGCTTGMTTACGTMAKCCATCTAACTTACTGCCTACGATCCTCAAACAGAGCGACTTGAGT	2337.53	0.464	3030
553	GCGCAACGACCAATA	GTGCAATGGTCGCAATACCAGTCGACATMTGTCAATCAAGCGCTTCAGTCTACTTACCATCTAAACMGGAAGTGCAGTATGGCTAACAGAGCGACTTGAGT	1087.81	0.482	3140
554	TTTGCGCTTGGGCGT	GTGCAATGGTCGCAATACCAGTCGACATATCGTACGATAGCGCTTCAGTCTACTTACCATCTAAGGTTCGAACCCAGTATGGCTAACAGAGCGACTTGAGT	2979.52	0.472	3080
555	TAGCCTACGGTCCTT	GTGCAATGGTCGCAATACCAGTCGACATCGCCMTGTTGAGCGCTTCAGTCTACTTACCATCTAAGMTAMGCCACCAGTATGGCTAACAGAGCGACTTGAGT	2170.85	0.475	3090
556	CACTTGGACAGTCTC	GTGCAATGGTCGCAATACGGTTCGAACCACCGGGATAGAGCGCTTGTCACGTGACACCATCTAACTTACTGCCCCCCCGCTGCTAACAGAGCGACTTGAGT	2613.87	0.467	3050
557	AAGGTCGAGATGGCC	GTGCAATGGTCGCAATACCAGTCGACATGGTTCGAACCAGCGCTTCAGTCTACTTACCATCTAACTTAMACCCACACMCCGGCTAACAGAGCGACTTGAGT	4548.39	0.51	3320
558	TGGATTAGCTACCGC	GTGCAATGGTCGCAATACCAGTCGACATGMTAMGCCACAGCGCTTCAGTCTACTTACCATCTAACCCCCCGCTGCAGTATGGCTAACAGAGCGACTTGAGT	2947.72	0.468	3050
559	CGTCGTACAGTAAGT	GTGCAATGGTCGCAATACCAGTCGACATAGCGTGGGAAAGCGCTTCAGTCTACTTACCATCTAMCMCGCCCACTCAGTATGGCTAACAGAGCGACTTGAGT	2388.63	0.449	2930
560	GCATTTCGCTCTAAT	GTGCAATGGTCGCAATACACMGGAAGTGACCGGGATAGAGCGCTTATCGTACGATACCATCTAACTTACTGCMTGTCAATCACTAACAGAGCGACTTGAGT	1987.3	0.448	2920
561	CGAATGCCAGGGAGT	GTGCAATGGTCGCAATACCMCMCGCCCAACCGGGATAGAGCGCTTCGCCMTGTTGACCATCTAACTTACTGCGTTACCCTGCCTAACAGAGCGACTTGAGT	2645.36	0.474	3090
562	TAACTTTGCTAACCC	GTGCAATGGTCGCAATACCGCCMTGTTGACCGGGATAGAGCGCTTGTTACCCTGCACCATCTAACTTACTGCCGCCMTGTTGCTAACAGAGCGACTTGAGT	2504.26	0.476	3100
563	CTGCGCTCTTGCATG	GTGCAATGGTCGCAATACCAGTCGACATMCGCCCCCTAAGCGCTTCAGTCTACTTACCATCTAACTGMTTACGTMAKCATGGCTAACAGAGCGACTTGAGT	3046.86	0.497	3240
564	AGACCGTTGACTTCG	GTGCAATGGTCGCAATACGCGCATGCGCACCGGGATAGAGCGCTTGTCACGTGACACCATCTAACTTACTGCACCCTTACCCTTAACAGAGCGACTTGAGT	2839.93	0.481	3130
565	ATACCATCTTGTGAG	GTGCAATGGTCGCAATACCAGTCGACGGTCAAAGGTCAAGCGCTTCAGTCTACTTACCATCTAAGTTACCCTGCCAGTATGGCTAACAGAGCGACTTGAGT	2682.21	0.468	3050
566	GAAGTTAGAGAGAAC	GTGCAATGGTCGCAATACCAGTCGAAMACCCACACMCCAGCGCTTCAGTCTACTTACCATCTAACACCCAKACACCGTATGGCTAACAGAGCGACTTGAGT	2780.8	0.482	3140
567	GGCGGTGAGACTCAT	GTGCAATGGTCGCAATACGCTGCGCCACACCGGGATAGAGCGCTTAMACCCACACMCCATCTAACTTACTGCCTCATCGTACGATACAGAGCGACTTGAGT	2839.27	0.455	2970
568	ACTTATCTCGTGTGG	GTGCAATGGTCGCAATACCAGTCGACATGGTTCGAACCAGCGCTTCAGTCTACTTACCATCTAAGMTAMGCCACCAGTATGGCTAACAGAGCGACTTGAGT	2484.86	0.463	3020
569	CCGAGGACTATTCCT	GTGCAATGGTCGCAATACCAGTCGACATMCGCCCCCTAAGCGCTTCAGTCTACTTACCATCTAAGTCACGTGACCAGTATGGCTAACAGAGCGACTTGAGT	1650.44	0.466	3040
570	CAATAGTACCCAACA	GTGCAATGGTCGCAATACCAGTCGACATACCAMTCGGAAGCGCTTCAGTCTACTTACCATCTAAGTTACCCTGCCAGTATGGCTAACAGAGCGACTTGAGT	2146.12	0.503	3280
571	AGGATAGCAGTAACA	GTGCAATGGTCGCAATACGGTTCGAACCACCGGGATAGAGCGCTTATCGTACGATACCATCTAACTTACTGCMTGTCAATCACTAACAGAGCGACTTGAGT	3784.39	0.474	3090
572	ACGCCTTCCCTTAAG	GTGCAATGGTCGCAATACCAGTCGACATACCGGGATAGAGCGCTTMCGCCCCCTAACCATCTAACTTACTGCCTCAGTATGGCTAACAGAGCGACTTGAGT	3479.47	0.472	3070
573	TGTCGTGACATCCCT	GTGCAATGGTCGCAATACATGACGKCMTACCGGGATAGAGCGCTTCGCCMTGTTGACCATCTAACTTACTGCCCCCCCGCTGCTAACAGAGCGACTTGAGT	3531.14	0.485	3160
574	ATTAGTTCGGCGTTT	GTGCAATGGTCGCAATACKCMGGGTAACACCGGGATAGAGCGCTTTATGCAAATKACCATCTAACTTACTGCKGGMACACTKCCMACAGAGCGACTTGAGT	1480.99	0.498	3250
575	AGTCCTGAATCGTCG	GTGCAATGGTCGCAATACGGTTCGAACCACCGGGATAGAGCGCTTGMTTACGTMAKCCATCTAACTTACTGCCTKCMGGGTAACAACAGAGCGACTTGAGT	3064.29	0.486	3170
576	AAGCCATCTAGTCCT	GTGCAATGGTCGCAATACATCGTACGATACCGGGATAGAGCGCTTMTGTCAATCAACCATCTAACTTACTGCAMACCCACACMCCACAGAGCGACTTGAGT	3339.24	0.489	3180
577	ATTGGACTTGCCGAG	GTGCAATGGTCGCAATACCMCMCGCCCAACCGGGATAGAGCGCTTACGATCCTCAACCATCTAACTTACTGCCGCCMTGTTGCTAACAGAGCGACTTGAGT	2097.7	0.474	3090
578	TCTTCTGGTATCTGA	GTGCAATGGTCGCAATACGCGCATGCGCACCGGGATAGAGCGCTTKMTAMGCCACACCATCTAACTTACTGCTCCTGCAGGACTAACAGAGCGACTTGAGT	3270.01	0.469	3060
579	TCGTCGGTAGATTAC	GTGCAATGGTCGCAATACCTGACCTMCCACCGGGATAGAGCGCTTAMACCCACACMCCATCTAACTTACTGCCTCKMTAMGCCACACAGAGCGACTTGAGT	3739.66	0.479	3120
580	AGGGTGCTAACTAAT	GTGCAATGGTCGCAATACKAGGCGCAGCACCGGGATAGAGCGCTTAMACCCACACMCCATCTAACTTACTGCCTCCAGGTAACAAACAGAGCGACTTGAGT	4022.19	0.486	3170
581	TGTGTAGATAGTTGC	GTGCAATGGTCGCAATACCAGTCGACATAGCGTGGGAAAGCGCTTCAGTCTACTTACCATCTAAGCTAAGCCGCCAGTATGGCTAACAGAGCGACTTGAGT	1838.76	0.452	2950
582	GACGATACTCAGAAG	GTGCAATGGTCGCAATACGCTGCGCCACACCGGGATAGAGCGCTTAMACCCACACMCCATCTAACTTACTGCCTCAACGAGGCKKACAGAGCGACTTGAGT	3826.06	0.496	3230
583	TGAAAGCCTTGGCTG	GTGCAATGGTCGCAATACCAGTCGACATGTCACGTGACAGCGCTTCAGTCTACTTACCATCTAAMTGTCAATCACAGTATGGCTAACAGAGCGACTTGAGT	3596.36	0.521	3390
584	ATGCCGACCGTCGTA	GTGCAATGGTCGCAATACMCGCCCCCTAACCGGGATAGAGCGCTTCGGCGCTAGCACCATCTAACTTACTGCTATGCAAATKCTAACAGAGCGACTTGAGT	1309.64	0.515	3360
585	AGTCATGAACCTTTC	GTGCAATGGTCGCAATACGGTTCGAACCACCGGGATAGAGCGCTTCCATATATGGACCATCTAACTTACTGCMCGCCCCCTACTAACAGAGCGACTTGAGT	3547.01	0.478	3120
586	TTAACTTCGTGTGAC	GTGCAATGGTCGCAATACTATGCAAATKACCGGGATAGAGCGCTTCAGCAAAAATACCATCTAACTTACTGCGCGCATGCGCCTAACAGAGCGACTTGAGT	1601.61	0.48	3130
587	TCCTGGAGAATTCGA	GTGCAATGGTCGCAATACCAGTCGACATTCCTGCAGGAAGCGCTTCAGTCTACTTACCATCTAAMTGTCAATCACAGTATGGCTAACAGAGCGACTTGAGT	2724.18	0.486	3170
588	TTGTCCGACTGCGAG	GTGCAATGGTCGCAATACCAGTCGACATGMTAMGCCACAGCGCTTCAGTCTACTTACCATCTAAACGATCCTCACAGTATGGCTAACAGAGCGACTTGAGT	1970.19	0.49	3190
589	GACCTATGGCTCTTG	GTGCAATGGTCGCAATACCGCGTGGGAAACCGGGATAGAGCGCTTGMTAMGCCACACCATCTAACTTACTGCACGATCCTCACTAACAGAGCGACTTGAGT	3392.73	0.496	3230
590	ACGTTCCCATACACG	GTGCAATGGTCGCAATACTCCTGCAGGAACCGGGATAGAGCGCTTGTCACGTGACACCATCTAACTTACTGCCGCCMTGTTGCTAACAGAGCGACTTGAGT	1944.11	0.482	3140
591	CAGTCGACAAAGGCC	GTGCAATGGTCGCAATACCAGTCGACATCCATATATGGAGCGCTTCAGTCTACTTACCATCTAACGGGGAATCCCCGTATGGCTAACAGAGCGACTTGAGT	2336.92	0.511	3330
592	AGCTATACCCATCCT	GTGCAATGGTCGCAATACCAGTCGACATACCAMTCGGAAGCGCTTCAGTCTACTTACCATCTAAATCGTACGATCAGTATGGCTAACAGAGCGACTTGAGT	2441.75	0.491	3200
593	TGTCACCGAAGAATC	GTGCAATGGTCGCAATACCAGTCGAAMACCCACACMCCAGCGCTTCAGTCTACTTACCATCTAACTTKGGMACACTKCCMGGCTAACAGAGCGACTTGAGT	4072.35	0.486	3170
594	CTCTCACACCTAACA	GTGCAATGGTCGCAATACCAGTCGACATACGATCCTCAAGCGCTTCAGTCTACTTACCATCTAAKCMGGGTAACCAGTATGGCTAACAGAGCGACTTGAGT	2713.62	0.477	3110
595	TTGTACACCATGAGT	GTGCAATGGTCGCAATACATCGTACGATACCGGGATAGAGCGCTTACCAMTCGGAACCATCTAACTTACTGCACGATCCTCACTAACAGAGCGACTTGAGT	2652.89	0.465	3030
596	GACCTGCTATAATGG	GTGCAATGGTCGCAATACTATGCAAATKACCGGGATAGAGCGCTTKCMGGGTAACACCATCTAACTTACTGCACCCAKACACCTAACAGAGCGACTTGAGT	1656.01	0.505	3290
597	CTTTGCGCACCATGA	GTGCAATGGTCGCAATACAACGAGGCKKACCGGGATAGAGCGCTTMCGCCCCCTAACCATCTAACTTACTGCCGCCMTGTTGCTAACAGAGCGACTTGAGT	4614.91	0.506	3300
598	AGGAGCCCGCAATGA	GTGCAATGGTCGCAATACGGTTCGAACCACCGGGATAGAGCGCTTACCCAKACACCCCATCTAACTTACTGCCCCATATATGGTAACAGAGCGACTTGAGT	3201.39	0.497	3240
599	GACGAAGGATTGAGG	GTGCAATGGTCGCAATACCAGTCGACATACCMCGCCCMAGCGCTTCAGTCTACTTACCATCTAAACGATCCTCACAGTATGGCTAACAGAGCGACTTGAGT	3409.25	0.504	3280
600	CTGTTTGAGTGTTTG	GTGCAATGGTCGCAATACGTTACCCTGCACCGGGATAGAGCGCTTACGATCCTCAACCATCTAACTTACTGCACCCTTACCCTTAACAGAGCGACTTGAGT	1660.51	0.491	3200
601	CTCTTGAAAGCCTGA	GTGCAATGGTCGCAATACATCGTACGATACCGGGATAGAGCGCTTKMTAMGCCACACCATCTAACTTACTGCTCCTGCAGGACTAACAGAGCGACTTGAGT	2712.82	0.473	3080
602	TGCCCGAAGAACCCT	GTGCAATGGTCGCAATACATGACGKCMTACCGGGATAGAGCGCTTTATGCAAATKACCATCTAACTTACTGCCAGGTAACAACTAACAGAGCGACTTGAGT	2109.37	0.478	3110
603	CATCGAATTGCCGAT	GTGCAATGGTCGCAATACGGTTCGAACCACCGGGATAGAGCGCTTMCMCGCCCATACCATCTAACTTACTGACCCAKACACCCTAACAGAGCGACTTGAGT	2774.04	0.473	3080
604	GTATGGTCGTGTGTT	GTGCAATGGTCGCAATACATCGTACGATACCGGGATAGAGCGCTTMTGTCAATCAACCATCTAACTTACTGCGGTCAAAGGTCAAACAGAGCGACTTGAGT	3544	0.47	3060
605	GGATCCGGGATTCCT	GTGCAATGGTCGCAATACATGACGKCMTACCGGGATAGAGCGCTTACCMCGCCCMACCATCTAACTTACTGCTCCTGCAGGACTAACAGAGCGACTTGAGT	2707.84	0.487	3170
606	CGGCATAGCCAATTC	GTGCAATGGTCGCAATACCAGTCGACATCGCCMTGTTGAGCGCTTCAGTCTACTTACCATCTAGCGTGGGAACTCAGTATGGCTAACAGAGCGACTTGAGT	1352.99	0.484	3150
607	CGTGGGTCGCTTGAA	GTGCAATGGTCGCAATACCAGTCGACAACCCAKACACCAGCGCTTCAGTCTACTTACCATCTAAMCGCCCCCTACAGTATGGCTAACAGAGCGACTTGAGT	3005.76	0.49	3190
608	GATGAACCTAATGCG	GTGCAATGGTCGCAATACGMTAMGCCACACCGGGATAGAGCGCTTACCCAKACACCCCATCTAACTTACTGCCTCACTCACTACGACAGAGCGACTTGAGT	2379.55	0.507	3310
609	CAAAGCCATGAAGCC	GTGCAATGGTCGCAATACCAGTCGACATTTCAAGGTCAAGCGCTTCAGTCTACTTACCATCTAAMTGTCAATCACAGTATGGCTAACAGAGCGACTTGAGT	2234.17	0.502	3270
610	TGCCATACGAAGCAA	GTGCAATGGTCGCAATACCAGTCGACATGCGCATGCGCAGCGCTTCAGTCTACTTACCATCTAGCGTGGGAACTCAGTATGGCTAACAGAGCGACTTGAGT	3260.98	0.476	3100
611	ATCTTATTGGAACCC	GTGCAATGGTCGCAATACKMTAMGCCACACCGGGATAGAGCGCTTKCMGGGTAACACCATCTAACTTACTGCACGATCCTCACTAACAGAGCGACTTGAGT	1124.3	0.513	3340
612	GTACTTCAACAGGAT	GTGCAATGGTCGCAATACKMTAMGCCACACCGGGATAGAGCGCTTGTCACGTGACACCATCTAACTTACTGCACCMCGCCCMCTAACAGAGCGACTTGAGT	2982.96	0.452	2950
613	GAGCTCCTCTAGTGA	GTGCAATGGTCGCAATACTTCAAGGTCAACCGGGATAGAGCGCTTCTGACCTMCCACCATCTAACTTACTGCCTGACCTMCCCTAACAGAGCGACTTGAGT	1285.4	0.422	2750
614	CACCATTATGGGCTT	GTGCAATGGTCGCAATACCAGTCGACATGCTAAGCCGCAGCGCTTCAGTCTACTTACCATCTAAACAACAACAMCAGTATGGCTAACAGAGCGACTTGAGT	2610.85	0.457	2980
615	CTGTTACGAGCGTAA	GTGCAATGGTCGCAATACATCGTACGATACCGGGATAGAGCGCTTCAGCAAAAATACCATCTAACTTACTGCTATGCAAATKCTAACAGAGCGACTTGAGT	1663.84	0.502	3270
616	GACTCGAGAGCAGAG	GTGCAATGGTCGCAATACACCMCGCCCMACCGGGATAGAGCGCTTATCGTACGATACCATCTAACTTACTGCTGCCTGAGGCATAACAGAGCGACTTGAGT	1626.87	0.485	3160
617	ATTGTCCGCTGTTTC	GTGCAATGGTCGCAATACACCMCGCCCMACCGGGATAGAGCGCTTKMTAMGCCACACCATCTAACTTACTGCKGGMACACTKCCMACAGAGCGACTTGAGT	2370.24	0.456	2970
618	TAAGTAGTGCTACAG	GTGCAATGGTCGCAATCACTCACTACGAACCGGGATAGAGCGCTTACCAMTCGGAACCATCTAACTTACTGCGCGTGGGAAGCTAACAGAGCGACTTGAGT	1458.89	0.444	2890
619	ACCTTGCTTCCAGCT	GTGCAATGGTCGCAATACMTGTCAATCAACCGGGATAGAGCGCTTCGGCGCTAGCACCATCTAACTTACTGCAACGAGGCKKCTAACAGAGCGACTTGAGT	1775.55	0.45	2940
620	TAGCTTTGAAAGCCA	GTGCAATGGTCGCAATACCGCGTGGGAAACCGGGATAGAGCGCTTGCTAAGCCGCACCATCTAACTTACTGCTGCCTGAGGCATAACAGAGCGACTTGAGT	2047.37	0.454	2960
621	GCTAGTGAGTGCGAT	GTGCAATGGTCGCAATACGMTAMGCCACACCGGGATAGAGCGCTTAMACCCACACMCCATCTAACTTACTGCCTCCGGCGCTAGCACAGAGCGACTTGAGT	2940.77	0.44	2870
622	CGGCAAGATGATAGT	GTGCAATGGTCGCAATGMTTACGTMAKCACCGGGATAGAGCGCTTTCCTGCAGGAACCATCTAACTTACTGCATCGTACGATCTAACAGAGCGACTTGAGT	1478.29	0.494	3220
623	TAGGAGTGAGGACTT	GTGCAATGGTCGCAATACATGACGKCMTACCGGGATAGAGCGCTTACCCAKACACCCCATCTAACTTACTGCCCAGGTAACAATAACAGAGCGACTTGAGT	3411.01	0.482	3140
624	TGGACGAGCTTTCGT	GTGCAATGGTCGCAATACCAGTCGACATTTCAAGGTCAAGCGCTTCAGTCTACTTACCATCTAAKCMGGGTAACCAGTATGGCTAACAGAGCGACTTGAGT	3225.27	0.46	3000
625	AGGTCGTTGAGAGAA	GTGCAATGGTCGCAATACTATGCAAATKACCGGGATAGAGCGCTTCCATATATGGACCATCTAACTTACTGCGTTACCCTGCCTAACAGAGCGACTTGAGT	1868.22	0.455	2970
626	AAGTGTTAAGCCATC	GTGCAATGGTCGCAATACMTGTCAATCAACCGGGATAGAGCGCTTTATGCAAATKACCATCTAACTTACTGCTCACTCACTACGAACAGAGCGACTTGAGT	2256.18	0.453	2950
627	TCGCCTAGCTCGTAA	GTGCAATGGTCGCAATACCGCGTGGGAAACCGGGATAGAGCGCTTGCTAAGCCGCACCATCTAACTTACTGCGTTACCCTGCCTAACAGAGCGACTTGAGT	1736.63	0.435	2840
628	GCGCCAAATGCACTT	GTGCAATGGTCGCAATACCGCGTGGGAAACCGGGATAGAGCGCTTGGTTCGAACCACCATCTAACTTACTGCTCCTGCAGGACTAACAGAGCGACTTGAGT	2979.97	0.46	3000
629	CGTATCATGGTGATA	GTGCAATGGTCGCAATACCAGTCGACATTTCAAGGTCAAGCGCTTCAGTCTACTTACCATCTAAGMTAMGCCACCAGTATGGCTAACAGAGCGACTTGAGT	2348.11	0.482	3140
630	GCTAATTCTCCAGTT	GTGCAATGGTCGCAATACCAGTCGACATATCGTACGATAGCGCTTCAGTCTACTTACCATCTAAGCGCATGCGCCAGTATGGCTAACAGAGCGACTTGAGT	1388.98	0.447	2910
631	AAGCTACGGCAGGAA	GTGCAATGGTCGCAATACCMCMCGCCCAACCGGGATAGAGCGCTTGCTAAGCCGCACCATCTAACTTACTGCACCCTTACCCTTAACAGAGCGACTTGAGT	2609.18	0.456	2970
632	GTACAAACTGCGCTA	GTGCAATGGTCGCAATACKMTAMGCCACACCGGGATAGAGCGCTTGTCACGTGACACCATCTAACTTACTGCGTTACCCTGCCTAACAGAGCGACTTGAGT	1004.34	0.449	2920
633	CTCTCGTTTGAACAT	GTGCAATGGTCGCAATACCMCMCGCCCAACCGGGATAGAGCGCTTCTGACCTMCCACCATCTAACTTACTGCGMTTACGTMAKCAACAGAGCGACTTGAGT	1455.54	0.449	2930
634	CAATGTGCCCATCCA	GTGCAATGGTCGCAATGGTCAAAGGTCAACCGGGATAGAGCGCTTGTCACGTGACACCATCTAACTTACTGCKGGMACACTKCCMACAGAGCGACTTGAGT	1453.77	0.444	2890
635	CACCTTATGCACTCT	GTGCAATGGTCGCAATACGCGCATGCGCACCGGGATAGAGCGCTTGTCACGTGACACCATCTAACTTACTGCCCCCCCGCTGCTAACAGAGCGACTTGAGT	2805.24	0.441	2880
636	TAGGGCTATTAGTTG	GTGCAATGGTCGCAATACCTGACCTMCCACCGGGATAGAGCGCTTCTGACCTMCCACCATCTAACTTACTGCGCGTGGGAAGCTAACAGAGCGACTTGAGT	3168.3	0.447	2910
637	GCTTGATCGAATCCT	GTGCAATGGTCGCAATACACAACAACAMACCGGGATAGAGCGCTTCCATATATGGACCATCTAACTTACTGCTCACTCACTACGAACAGAGCGACTTGAGT	1911.19	0.505	3290
638	GTCTACCGTGCTACT	GTGCAATGGTCGCAATAACCCTTACCCTACCGGGATAGAGCGCTTACGATCCTCAACCATCTAACTTACTGCGTTACCCTGCCTAACAGAGCGACTTGAGT	1993.75	0.449	2930
639	TCTAGGATGAACGTC	GTGCAATGGTCGCAATACAACGAGGCKKACCGGGATAGAGCGCTTCGGCGCTAGCACCATCTAACTTACTGCACGATCCTCACTAACAGAGCGACTTGAGT	1505.33	0.452	2950
640	GCTATTGGACCAGAT	GTGCAATGGTCGCAATACGTCACGTGACACCGGGATAGAGCGCTTATCGTACGATACCATCTAACTTACTGCMTGTCAATCACTAACAGAGCGACTTGAGT	2508.07	0.458	2980
641	ACATGCGGCGATCAG	GTGCAATGGTCGCAATACCAGTCGATCACTCACTACGAAGCGCTTCAGTCTACTTACCATCTAAGMTAMGCCACCAGTATGGCTAACAGAGCGACTTGAGT	3473.6	0.488	3180
642	AGAATCAACCCATCC	GTGCAATGGTCGCAATCACTCACTACGAACCGGGATAGAGCGCTTCTGACCTMCCACCATCTAACTTACTGCGTCACGTGACCTAACAGAGCGACTTGAGT	1724.57	0.47	3060
643	TCTACCGTCATCTCC	GTGCAATGGTCGCAATACACCMCGCCCMACCGGGATAGAGCGCTTACGATCCTCAACCATCTAACTTACTGCACGATCCTCACTAACAGAGCGACTTGAGT	1516.25	0.47	3060
644	AAGACGCATAGCAGC	GTGCAATGGTCGCAATACGMTAMGCCACACCGGGATAGAGCGCTTGCGTGGGAATACCATCTAACTTACTGCGCCMTGTTGGCTAACAGAGCGACTTGAGT	2305.01	0.452	2950
645	CGAGGCTAACATCTT	GTGCAATGGTCGCAATACKMTAMGCCACACCGGGATAGAGCGCTTKMTAMGCCACACCATCTAACTTACTGCCGCCMTGTTGCTAACAGAGCGACTTGAGT	2209.71	0.457	2980
646	GTCTAAAGGGCCGAC	GTGCAATGGTCGCAATACMTGTCAATCAACCGGGATAGAGCGCTTTCACTCACTACGAATCTAACTTACTGCCTCTCCTGCAGGAACAGAGCGACTTGAGT	2111.85	0.483	3150
647	CTTCGGTCCGTGATC	GTGCAATGGTCGCAATACGGTTCGAACCACCGGGATAGAGCGCTTGTTACCCTGCACCATCTAACTTACTGCAMACCCACACMCCACAGAGCGACTTGAGT	3221.9	0.452	2940
648	TAACATAGCTCTACC	GTGCAATGGTCGCAATACCAGTCGACATGGTTCGAACCAGCGCTTCAGTCTACTTACCATCTAAGGTTCGAACCCAGTATGGCTAACAGAGCGACTTGAGT	1560.77	0.444	2890
649	CACCCAACACTTGAA	GTGCAATGGTCGCAATACCCATATATGGACCGGGATAGAGCGCTTCGCCMTGTTGACCATCTAACTTACTGCMTGTCAATCACTAACAGAGCGACTTGAGT	1987.65	0.409	2670
650	TAGCTCCAAGACTCT	GTGCAATGGTCGCAATACGCTGCGCCACACCGGGATAGAGCGCTTACCCTTACCCTCCATCTAACTTACTGCCTTCAAGGTCATAACAGAGCGACTTGAGT	3034.68	0.464	3020
651	GTTTATCCTAGCTTG	GTGCAATGGTCGCAATACCMCMCGCCCAACCGGGATAGAGCGCTTGTTACCCTGCACCATCTAACTTACTGCCAGCAAAAATCTAACAGAGCGACTTGAGT	2876.42	0.498	3250
652	AGCTGCTCTGTAGAG	GTGCAATGGTCGCAATACTTCAAGGTCAACCGGGATAGAGCGCTTACGATCCTCAACCATCTAACTTACTGCACCCTTACCCTTAACAGAGCGACTTGAGT	1230.88	0.488	3180
653	ATGCCCAATATAGGA	GTGCAATGGTCGCAATACCAGTCGACATTCCTGCAGGAAGCGCTTCAGTCTACTTACCATCTAAGMTAMGCCACCAGTATGGCTAACAGAGCGACTTGAGT	2744.02	0.446	2910
654	GAGACGACTAACCAA	GTGCAATGGTCGCAATACGCTAAGCCGCACCGGGATAGAGCGCTTATGACGKCMTACCATCTAACTTACTGCCCATATATGGCTAACAGAGCGACTTGAGT	2227.44	0.438	2860
655	AGATTCGCCGTTCGA	GTGCAATGGTCGCAATACCAGTCGACATACCAMTCGGAAGCGCTTCAGTCTACTTACCATCTAAATCGTACGATCAGTATGGCTAACAGAGCGACTTGAGT	2023.83	0.443	2890
656	ACACAACGCTGCAAT	GTGCAATGGTCGCAATACKAGGCGCAGCACCGGGATAGAGCGCTTAACGAGGCKKACCATCTAACTTACTGCACAACAACAMCTAACAGAGCGACTTGAGT	2383.54	0.455	2970
657	CCTCTGCAATTTCCC	GTGCAATGGTCGCAATACATGACGKCMTACCGGGATAGAGCGCTTGGTTCGAACCACCATCTAACTTACTGCACCMCGCCCMCTAACAGAGCGACTTGAGT	3057.5	0.45	2930
658	ACAACTCTTGAGCGG	GTGCAATGGTCGCAATACCMCMCGCCCAACCGGGATAGAGCGCTTGGTCAAAGGTCACATCTAACTTACTGCCTCAGCAAAAATAACAGAGCGACTTGAGT	3140.07	0.453	2950
659	GAGTACAACGGGAGA	GTGCAATGGTCGCAATACCAGTCGACATMTGTCAATCAAGCGCTTCAGTCTACTTACCATCTAGCGTGGGAACTCAGTATGGCTAACAGAGCGACTTGAGT	1158.35	0.447	2910
660	CACACAGGCCCTTAG	GTGCAATGGTCGCAATACCAGTCGACATGCTAAGCCGCAGCGCTTCAGTCTACTTACCATCTAAMCGCCCCCTACAGTATGGCTAACAGAGCGACTTGAGT	1444.13	0.473	3080
661	TAGACCGAAGGATTG	GTGCAATGGTCGCAATACCAGTCGACATACMGGAAGTGAGCGCTTCAGTCTACTTACCATCTAAACCMCGCCCMCAGTATGGCTAACAGAGCGACTTGAGT	1505.81	0.485	3160
662	TAGTCCTAACAGAAC	GTGCAATGGTCGCAATATGCCTGAGGCAACCGGGATAGAGCGCTTACCCTTACCCTCCATCTAACTTACTGCCATCGTACGATTAACAGAGCGACTTGAGT	1614.03	0.474	3090
663	AGATGAGTGTACTGG	GTGCAATGGTCGCAATACCMCMCGCCCAACCGGGATAGAGCGCTTACGATCCTCAACCATCTAACTTACTGCKCMGGGTAACCTAACAGAGCGACTTGAGT	1609.13	0.439	2860
664	AAGGAGCCTTAAGTG	GTGCAATGGTCGCAATACGGTTCGAACCACCGGGATAGAGCGCTTGMTTACGTMAKCCATCTAACTTACTGCCTTCCTGCAGGAAACAGAGCGACTTGAGT	3815.41	0.429	2800
665	CTTGGCTACACTCCT	GTGCAATGGTCGCAATACKMTAMGCCACACCGGGATAGAGCGCTTATGACGKCMTACCATCTAACTTACTGCACCCTTACCCTTAACAGAGCGACTTGAGT	2922.74	0.43	2800
666	AGTCCACGTAGTCCC	GTGCAATGGTCGCAATACAACGAGGCKKACCGGGATAGAGCGCTTGGTTCGAACCACCATCTAACTTACTGCTGCCTGAGGCATAACAGAGCGACTTGAGT	2258.4	0.494	3220
667	GACCGCAAGCTGTGT	GTGCAATGGTCGCAATACCAGTCGACATATCGTACGATAGCGCTTCAGTCTACTTACCATCTAACTTAMACCCACACMCCGGCTAACAGAGCGACTTGAGT	3682.82	0.443	2890
668	ACTTGGATTTGAGCC	GTGCAATGGTCGCAATACCMCMCGCCCAACCGGGATAGAGCGCTTGMTTACGTMAKCCATCTAACTTACTGCCTCAGCAAAAATAACAGAGCGACTTGAGT	3146.46	0.438	2860
669	TCGCGGGAGTTACTC	GTGCAATGGTCGCAATACACMGGAAGTGACCGGGATAGAGCGCTTCGCCMTGTTGACCATCTAACTTACTGCGGTTCGAACCCTAACAGAGCGACTTGAGT	1231.18	0.46	3000
670	AACCAGAGGGACGTT	GTGCAATGGTCGCAATACCAGTCGACATACCMCGCCCMAGCGCTTCAGTCTACTTACCATCTAACACCCTTACCCTGTATGGCTAACAGAGCGACTTGAGT	1583.05	0.482	3140
671	CATGGTCCTGAAGAC	GTGCAATGGTCGCAATACCAGTCGACATCTGACCTMCCAGCGCTTCAGTCTACTTACCATCTAAGGTTCGAACCCAGTATGGCTAACAGAGCGACTTGAGT	1901.92	0.452	2950
672	TCCTTGCGATCCTTC	GTGCAATGGTCGCAATACGTCACGTGACACCGGGATAGAGCGCTTKMTAMGCCACACCATCTAACTTACTGCACCCTTACCCTTAACAGAGCGACTTGAGT	3576.03	0.451	2940
673	TTCCCAGACTCTGAT	GTGCAATGGTCGCAATACACCAMTCGGAACCGGGATAGAGCGCTTGMTTACGTMAKCCATCTAACTTACTGCCTTCCTGCAGGAAACAGAGCGACTTGAGT	2241.91	0.447	2920
674	CAACAAGATATCGCG	GTGCAATGGTCGCAATACATGACGKCMTACCGGGATAGAGCGCTTACCCTTACCCTCCATCTAACTTACTGCCKMTAMGCCACTAACAGAGCGACTTGAGT	2312.26	0.444	2900
675	ATGGTCAATATCCGT	GTGCAATGGTCGCAATACCAGGTAACAAACCGGGATAGAGCGCTTCCATATATGGACCATCTAACTTACTGCAMACCCACACMCCACAGAGCGACTTGAGT	1433.82	0.446	2910
676	TTGACCGTTTAGAAC	GTGCAATGGTCGCAATCACTCACTACGAACCGGGATAGAGCGCTTMCMCGCCCATACCATCTAACTTACTGTCACTCACTACGAAACAGAGCGACTTGAGT	1143.67	0.442	2880
677	TTGAGGTAGTGCCCA	GTGCAATGGTCGCAATACCAGTCGACATCCATATATGGAGCGCTTCAGTCTACTTACCATCTAAGGTTCGAACCCAGTATGGCTAACAGAGCGACTTGAGT	2489.4	0.439	2860
678	AAAGGACTGCAAGCT	GTGCAATGGTCGCAATACATCGTACGATACCGGGATAGAGCGCTTGTTACCCTGCACCATCTAACTTACTGCMCGCCCCCTACTAACAGAGCGACTTGAGT	1879.86	0.501	3260
679	ATGAAAGGGCTACGC	GTGCAATGGTCGCAATCACTCACTACGAACCGGGATAGAGCGCTTGTCACGTGACACCATCTAACTTACTGCACMGGAAGTGCTAACAGAGCGACTTGAGT	1238.75	0.445	2900
680	CTCTAACTGCACAGC	GTGCAATGGTCGCAATACGTCACGTGACACCGGGATAGAGCGCTTCTGACCTMCCACCATCTAACTTACTGCKMTAMGCCACCTAACAGAGCGACTTGAGT	1340.51	0.442	2880
681	GTACGATTCCGTCTT	GTGCAATGGTCGCAATACACMGGAAGTGACCGGGATAGAGCGCTTACCAMTCGGAACCATCTAACTTACTGCAMACCCACACMCCACAGAGCGACTTGAGT	3676.36	0.446	2910
682	CGTCATATGAGGGAG	GTGCAATGGTCGCAATACCAGTCGAAMACCCACACMCCAGCGCTTCAGTCTACTTACCATCTAACTTTCACTCACTACGAGGCTAACAGAGCGACTTGAGT	2680.51	0.482	3140
683	ATTTCGCCGTATTGA	GTGCAATGGTCGCAATACCAGTCGACATGCGCATGCGCAGCGCTTCAGTCTACTTACCATCTAACTTTCACTCACTACGAGGCTAACAGAGCGACTTGAGT	3519.01	0.483	3150
684	AGGTTAGCACATCAA	GTGCAATGGTCGCAATACCTGACCTMCCACCGGGATAGAGCGCTTKCMGGGTAACACCATCTAACTTACTGCTGCCTGAGGCATAACAGAGCGACTTGAGT	1655.46	0.438	2860
685	ACGTACCATTAGTGC	GTGCAATGGTCGCAATACCMCMCGCCCAACCGGGATAGAGCGCTTACGATCCTCAACCATCTAACTTACTGCGMTTACGTMAKCAACAGAGCGACTTGAGT	3700.43	0.445	2900
686	GCAGATTAACATGCG	GTGCAATGGTCGCAATACCAGTCGACATMCGCCCCCTAAGCGCTTCAGTCTACTTACCATCTAAGCTAAGCCGCCAGTATGGCTAACAGAGCGACTTGAGT	2900.68	0.477	3110
687	TAAGCGCATATTGTC	GTGCAATGGTCGCAATACKMTAMGCCACACCGGGATAGAGCGCTTGMTTACGTMAKCCATCTAACTTACTGCCTTATGCAAATKAACAGAGCGACTTGAGT	2376.75	0.436	2840
688	CGCAACATTACTGTG	GTGCAATGGTCGCAATACCAGTCGACATGCCTGAGGCAAGCGCTTCAGTCTACTTACCATCTAMCMCGCCCACTCAGTATGGCTAACAGAGCGACTTGAGT	1943.07	0.402	2620
689	GCTTGTGTTCAAACA	GTGCAATGGTCGCAATACCGCCMTGTTGACCGGGATAGAGCGCTTCAGCAAAAATACCATCTAACTTACTGCCCCCCCGCTGCTAACAGAGCGACTTGAGT	1493.92	0.445	2900
690	CCGATGGATTGGTTC	GTGCAATGGTCGCAATACGCTGCGCCACACCGGGATAGAGCGCTTKMTAMGCCACACCATCTAACTTACTGCMCMCGCCCAGCTAACAGAGCGACTTGAGT	2695.85	0.473	3090
691	CGAGGCAGCTTGACA	GTGCAATGGTCGCAATACGMTAMGCCACACCGGGATAGAGCGCTTCCATATATGGACCATCTAACTTACTGCCGCCMTGTTGCTAACAGAGCGACTTGAGT	3670.44	0.452	2950
692	CAGAGCTCAGAGCTC	GTGCAATGGTCGCAATACGGTTCGAACCACCGGGATAGAGCGCTTACAACAACAMACCATCTAACTTACTGCGTTACCCTGCCTAACAGAGCGACTTGAGT	2490.78	0.427	2780
693	AGATCGCACTCCACC	GTGCAATGGTCGCAATACATGACGKCMTACCGGGATAGAGCGCTTCGGCGCTAGCACCATCTAACTTACTGCGTTACCCTGCCTAACAGAGCGACTTGAGT	2623.46	0.414	2700
694	GAGACATAGGATGAA	GTGCAATGGTCGCAATACCAGTCGACATACCMCGCCCMAGCGCTTCAGTCTACTTACCATCTAACACCCAKACACCGTATGGCTAACAGAGCGACTTGAGT	2217.47	0.423	2760
695	GAGGCCTAATACAGG	GTGCAATGGTCGCAATACCGGCGCTAGCACCGGGATAGAGCGCTTATGACGKCMTACCATCTAACTTACTGCCCCCCCGCTGCTAACAGAGCGACTTGAGT	2592.13	0.43	2800
696	TAAGACACTCGACAT	GTGCAATGGTCGCAATACCAGTCGACATACAACAACAMAGCGCTTCAGTCTACTTACCATCTAACGCCMTGTTGCAGTATGGCTAACAGAGCGACTTGAGT	1566.93	0.417	2710
697	TGTGAGTCTCGTTTC	GTGCAATGGTCGCAATACCAGTCGACATACCAMTCGGAAGCGCTTCAGTCTACTTACCATCTAAGMTAMGCCACCAGTATGGCTAACAGAGCGACTTGAGT	2651.99	0.433	2820
698	CCATTGCAAATGGCT	GTGCAATGGTCGCAATACCAGTCGACATCTGACCTMCCAGCGCTTCAGTCTACTTACCATCTAACTTTCACTCACTACGAGGCTAACAGAGCGACTTGAGT	4473.41	0.42	2740
699	GTCCAACATGCTATT	GTGCAATGGTCGCAATACCTGACCTMCCACCGGGATAGAGCGCTTTTCAAGGTCAACCATCTAACTTACTGCGMTTACGTMAKCAACAGAGCGACTTGAGT	1653.77	0.448	2920
700	ATACCCAAGCTAACC	GTGCAATGGTCGCAATACKMTAMGCCACACCGGGATAGAGCGCTTCAGCAAAAATACCATCTAACTTACTGCMTGTCAATCACTAACAGAGCGACTTGAGT	2601.92	0.439	2860
701	TAGAGCGCTTTGAGA	GTGCAATGGTCGCAATACATCGTACGATACCGGGATAGAGCGCTTMTGTCAATCAACCATCTAACTTACTGCMTGTCAATCACTAACAGAGCGACTTGAGT	2603.81	0.427	2790
702	GGTTTGACCAAATCC	GTGCAATGGTCGCAATACKMTAMGCCACACCGGGATAGAGCGCTTTATGCAAATKACCATCTAACTTACTGCMTGTCAATCACTAACAGAGCGACTTGAGT	2597.52	0.418	2720
703	ACGCCGAAAGTATGG	GTGCAATGGTCGCAATACCTGACCTMCCACCGGGATAGAGCGCTTTTCAAGGTCAACCATCTAACTTACTGCAACGAGGCKKCTAACAGAGCGACTTGAGT	2284	0.431	2810
704	CACGATTAGTAGCTC	GTGCAATGGTCGCAATACKAGGCGCAGCACCGGGATAGAGCGCTTACCCTTACCCTCCATCTAACTTACTGCCACCCTTACCCTAACAGAGCGACTTGAGT	3099.58	0.455	2970
705	GATACAACGCTTGAC	GTGCAATGGTCGCAATACCAGTCGACATKMTAMGCCACAGCGCTTCAGTCTACTTACCATCTAAACCAMTCGGACAGTATGGCTAACAGAGCGACTTGAGT	3625.44	0.424	2760
706	GTACTTTGCGTATCT	GTGCAATGGTCGCAATACMCGCCCCCTAACCGGGATAGAGCGCTTKMTAMGCCACACCATCTAACTTACTGCMCGCCCCCTACTAACAGAGCGACTTGAGT	3042.03	0.417	2720
707	AAACTCAATCCCGGC	GTGCAATGGTCGCAATACATGACGKCMTACCGGGATAGAGCGCTTACGATCCTCAACCATCTAACTTACTGCCCATATATGGCTAACAGAGCGACTTGAGT	1511.11	0.437	2850
708	TCGAGCCAACACTAA	GTGCAATGGTCGCAATACCAGTCGACATGCTAAGCCGCAGCGCTTCAGTCTACTTACCATCTAACTTKGGMACACTKCCMGGCTAACAGAGCGACTTGAGT	2092.27	0.454	2960
709	CACCCACTCTTCGAT	GTGCAATGGTCGCAATACCAGTCGACATGGTTCGAACCAGCGCTTCAGTCTACTTACCATCTAGCGTGGGAACTCAGTATGGCTAACAGAGCGACTTGAGT	1856.73	0.425	2770
710	GAAACCTGACTATTG	GTGCAATGGTCGCAATACCAGCAAAAATACCGGGATAGAGCGCTTTATGCAAATKACCATCTAACTTACTGCMTGTCAATCACTAACAGAGCGACTTGAGT	2346.21	0.427	2780
711	CGCATTGACGAAATC	GTGCAATGGTCGCAATACCAGTCGACATKCMGGGTAACAGCGCTTCAGTCTACTTACCATCTAAACMGGAAGTGCAGTATGGCTAACAGAGCGACTTGAGT	1145.17	0.435	2830
712	TTGAGCCGTATCCAA	GTGCAATGGTCGCAATACCAGTCGACATKMTAMGCCACAGCGCTTCAGTCTACTTACCATCTAACTTTCACTCACTACGAGGCTAACAGAGCGACTTGAGT	2944.85	0.417	2720
713	ACCTTTCAACAGTTG	GTGCAATGGTCGCAATACCAGTCGAKGGMACACTKCCMAGCGCTTCAGTCTACTTACCATCTAACAGGTAACAACAGTATGGCTAACAGAGCGACTTGAGT	1777.8	0.434	2830
714	GATGAATGGTATAGC	GTGCAATGGTCGCAATACCCATATATGGACCGGGATAGAGCGCTTGGTCAAAGGTCACATCTAACTTACTGCCTACGATCCTCAAACAGAGCGACTTGAGT	958.103	0.481	3140
715	GTTACTGACCATCTT	GTGCAATGGTCGCAATACCAGTCGACATAMCMCGCCCAAGCGCTTCAGTCTACTTACCATCTAACGGGGAATCCCCGTATGGCTAACAGAGCGACTTGAGT	2276.81	0.425	2770
716	ATTCGAGAGATCGTT	GTGCAATGGTCGCAATACCAGTCGACATCTGACCTMCCAGCGCTTCAGTCTACTTACCATCTAAKMTAMGCCACCAGTATGGCTAACAGAGCGACTTGAGT	1803.3	0.424	2760
717	AAGGTTGTACAGAGC	GTGCAATGGTCGCAATACCAGTCGACATGCGCATGCGCAGCGCTTCAGTCTACTTACCATCTAACTTKGGMACACTKCCMGGCTAACAGAGCGACTTGAGT	3264.95	0.43	2800
718	AGAGGTAGCATCTAT	GTGCAATGGTCGCAATACATGACGKCMTACCGGGATAGAGCGCTTKCMGGGTAACACCATCTAACTTACTGCCAGGTAACAACTAACAGAGCGACTTGAGT	1941.44	0.464	3020
719	AAGGGAGGAAGCTAA	GTGCAATGGTCGCAATACGMTAMGCCACACCGGGATAGAGCGCTTACCCTTACCCTCCATCTAACTTACTGCCTCCTGCAGGATAACAGAGCGACTTGAGT	2874.85	0.43	2800
720	GTACCTCCATCGTCG	GTGCAATGGTCGCAATACGGTTCGAACCACCGGGATAGAGCGCTTGTTACCCTGCACCATCTAACTTACTGCACCCTTACCCTTAACAGAGCGACTTGAGT	3171.27	0.462	3010
721	GGCAAAGTTGGACGA	GTGCAATGGTCGCAATACACAACAACAMACCGGGATAGAGCGCTTTTCAAGGTCAACCATCTAACTTACTGCMTGTCAATCACTAACAGAGCGACTTGAGT	1340.77	0.423	2760
722	CAATACGGACCATTC	GTGCAATGGTCGCAATACGCTAAGCCGCACCGGGATAGAGCGCTTGMTAMGCCACACCATCTAACTTACTGCACCCTTACCCTTAACAGAGCGACTTGAGT	1993.93	0.431	2810
723	ATGGTAACGCATTTG	GTGCAATGGTCGCAATACKMTAMGCCACACCGGGATAGAGCGCTTGGTTCGAACCACCATCTAACTTACTGCGTCACGTGACCTAACAGAGCGACTTGAGT	1759.95	0.448	2920
724	TAGCATCCGTATTCG	GTGCAATGGTCGCAATACGCTAAGCCGCACCGGGATAGAGCGCTTTGCCTGAGGCACCATCTAACTTACTGCCCAGGTAACAATAACAGAGCGACTTGAGT	2985.95	0.437	2850
725	TAGCCTTCCAACCCG	GTGCAATGGTCGCAATACCAGCAAAAATACCGGGATAGAGCGCTTGGTTCGAACCACCATCTAACTTACTGCCGCCMTGTTGCTAACAGAGCGACTTGAGT	3015.54	0.42	2740
726	CGCAAGCCTGAAAGC	GTGCAATGGTCGCAATACCCCCCCGCTGACCGGGATAGAGCGCTTGMTAMGCCACACCATCTAACTTACTGCCGCCMTGTTGCTAACAGAGCGACTTGAGT	2932.93	0.397	2590
727	TTCGGAGCACTATTC	GTGCAATGGTCGCAATACCGCCMTGTTGACCGGGATAGAGCGCTTCGGCGCTAGCACCATCTAACTTACTGCGTCACGTGACCTAACAGAGCGACTTGAGT	1684.2	0.441	2880
728	CAACTGGAGTTGGAC	GTGCAATGGTCGCAATACAACGAGGCKKACCGGGATAGAGCGCTTCCATATATGGACCATCTAACTTACTGCTCACTCACTACGAACAGAGCGACTTGAGT	1953.32	0.495	3220
729	CTTCAGACTCTGCCC	GTGCAATGGTCGCAATACMCGCCCCCTAACCGGGATAGAGCGCTTAACGAGGCKKACCATCTAACTTACTGCCCATATATGGCTAACAGAGCGACTTGAGT	3281.06	0.465	3030
730	ACTCCAAGTGTATGC	GTGCAATGGTCGCAATAACCCAKACACCACCGGGATAGAGCGCTTACCCTTACCCTCCATCTAACTTACTGCCTCACTCACTACGACAGAGCGACTTGAGT	3272.24	0.438	2860
731	CAAGGCGTGACCTCA	GTGCAATGGTCGCAATACATCGTACGATACCGGGATAGAGCGCTTKGGMACACTKCCMATCTAACTTACTGCCTCTGCCTGAGGCACAGAGCGACTTGAGT	2731.56	0.42	2740
732	TTCCAACTTCACACC	GTGCAATGGTCGCAATACCAGGTAACAAACCGGGATAGAGCGCTTCGCCMTGTTGACCATCTAACTTACTGCCAGGTAACAACTAACAGAGCGACTTGAGT	1134.39	0.426	2780
733	CAATGGCATTAAACC	GTGCAATGGTCGCAATACGCTGCGCCACACCGGGATAGAGCGCTTKMTAMGCCACACCATCTAACTTACTGCMCMCGCCCAGCTAACAGAGCGACTTGAGT	3628.49	0.444	2890
734	ACTCTGAATTTGCCG	GTGCAATGGTCGCAATACCTGACCTMCCACCGGGATAGAGCGCTTACGATCCTCAACCATCTAACTTACTGCTATGCAAATKCTAACAGAGCGACTTGAGT	1714.81	0.428	2790
735	CCATTCTTCCATGAA	GTGCAATGGTCGCAATACATGACGKCMTACCGGGATAGAGCGCTTACCCTTACCCTCCATCTAACTTACTGCCACCCAKACACCAACAGAGCGACTTGAGT	3163.2	0.431	2810
736	CGAAGTGCCCATGCT	GTGCAATGGTCGCAATACCMCMCGCCCAACCGGGATAGAGCGCTTACAACAACAMACCATCTAACTTACTGCCCATATATGGCTAACAGAGCGACTTGAGT	3185.27	0.433	2820
737	CTACCCAAATATTCC	GTGCAATGGTCGCAATACATCGTACGATACCGGGATAGAGCGCTTMTGTCAATCAACCATCTAACTTACTGCGCTGCGCCACCTAACAGAGCGACTTGAGT	3269.54	0.471	3070
738	GTAGGCGTGAAGCTC	GTGCAATGGTCGCAATACCAGTCGACATMCGCCCCCTAAGCGCTTCAGTCTACTTACCATCTAACTTTCACTCACTACGAGGCTAACAGAGCGACTTGAGT	3791.78	0.474	3090
739	GATCTACTGACTGTT	GTGCAATGGTCGCAATACACMGGAAGTGACCGGGATAGAGCGCTTKGGMACACTKCCMATCTAACTTACTGCCTCTCCTGCAGGAACAGAGCGACTTGAGT	1615.05	0.455	2970
740	ACTCCAGTAATGTAC	GTGCAATGGTCGCAATACCAGTCGACATMTGTCAATCAAGCGCTTCAGTCTACTTACCATCTAACTTTCACTCACTACGAGGCTAACAGAGCGACTTGAGT	3126.52	0.422	2750
741	TGCTACTATAGCCTT	GTGCAATGGTCGCAATACKMTAMGCCACACCGGGATAGAGCGCTTGCGCATGCGCACCATCTAACTTACTGCCGCCMTGTTGCTAACAGAGCGACTTGAGT	1662.87	0.43	2800
742	GTAAGCCAACGTTTC	GTGCAATGGTCGCAATACCGCCMTGTTGACCGGGATAGAGCGCTTCCATATATGGACCATCTAACTTACTGCATGACGKCMTCTAACAGAGCGACTTGAGT	1113.91	0.468	3050
743	TCTCGTAGAATAGTC	GTGCAATGGTCGCAATACGGTTCGAACCACCGGGATAGAGCGCTTTCCTGCAGGAACCATCTAACTTACTGCACCMCGCCCMCTAACAGAGCGACTTGAGT	1812.38	0.44	2870
744	ACGCTACTGTCTTCA	GTGCAATGGTCGCAATACATCGTACGATACCGGGATAGAGCGCTTMTGTCAATCAACCATCTAACTTACTGCCAGGTAACAACTAACAGAGCGACTTGAGT	4489.38	0.433	2820
745	AAGCTATTCGATCCC	GTGCAATGGTCGCAATACGGTTCGAACCACCGGGATAGAGCGCTTTTCAAGGTCAACCATCTAACTTACTGCACGATCCTCACTAACAGAGCGACTTGAGT	1917.65	0.457	2980
746	TCTGCGAGTATTGCA	GTGCAATGGTCGCAATACGGTTCGAACCACCGGGATAGAGCGCTTTCCTGCAGGAACCATCTAACTTACTGCGCTGCGCCACCTAACAGAGCGACTTGAGT	5936.84	0.457	2980
747	TCGCAAGCATGACCG	GTGCAATGGTCGCAATACCAGTCGACATTTCAAGGTCAAGCGCTTCAGTCTACTTACCATCTAATCCTGCAGGACAGTATGGCTAACAGAGCGACTTGAGT	2084.54	0.417	2720
748	CTCACTGTATGCCGA	GTGCAATGGTCGCAATACACCMCGCCCMACCGGGATAGAGCGCTTCTGACCTMCCACCATCTAACTTACTGCTATGCAAATKCTAACAGAGCGACTTGAGT	2112.27	0.431	2810
749	CCGTACACGACCTCT	GTGCAATGGTCGCAATACCAGTCGACATCTGACCTMCCAGCGCTTCAGTCTACTTACCATCTAAACGATCCTCACAGTATGGCTAACAGAGCGACTTGAGT	3344.56	0.43	2800
750	ACTGGTCTCCTCAGG	GTGCAATGGTCGCAATCACTCACTACGAACCGGGATAGAGCGCTTAMACCCACACMCCATCTAACTTACTGCCTCGTCACGTGACACAGAGCGACTTGAGT	1476.37	0.425	2770
751	CTCTACTATACTGGT	GTGCAATGGTCGCAATACCAGTCGACATATCGTACGATAGCGCTTCAGTCTACTTACCATCTAMCMCGCCCACTCAGTATGGCTAACAGAGCGACTTGAGT	2632.85	0.425	2770
752	GCAAGCAGACAGTAA	GTGCAATGGTCGCAATACCTGACCTMCCACCGGGATAGAGCGCTTKMTAMGCCACACCATCTAACTTACTGCTTCAAGGTCACTAACAGAGCGACTTGAGT	2962.16	0.434	2830
753	TAATAGAAGCCTAGC	GTGCAATGGTCGCAATACKMTAMGCCACACCGGGATAGAGCGCTTGCTAAGCCGCACCATCTAACTTACTGCCCATATATGGCTAACAGAGCGACTTGAGT	2852.98	0.483	3150
754	ACAGGTCAGCAAGAC	GTGCAATGGTCGCAATACGGTTCGAACCACCGGGATAGAGCGCTTGTTACCCTGCACCATCTAACTTACTGCGGTTCGAACCCTAACAGAGCGACTTGAGT	1918.08	0.421	2740
755	GGCAACCGCCTTTAG	GTGCAATGGTCGCAATACATGACGKCMTACCGGGATAGAGCGCTTKCMGGGTAACACCATCTAACTTACTGCACCMCGCCCMCTAACAGAGCGACTTGAGT	2102.39	0.433	2820
756	AAGCTCACAGTCATC	GTGCAATGGTCGCAATACKCMGGGTAACACCGGGATAGAGCGCTTTTCAAGGTCAACCATCTAACTTACTGCGCTGCGCCACCTAACAGAGCGACTTGAGT	1913.35	0.441	2870
757	ACAGATCCGGTGTGT	GTGCAATGGTCGCAATACCAGTCGAAMACCCACACMCCAGCGCTTCAGTCTACTTACCATCTAAGMTAMGCCACCAGTATGGCTAACAGAGCGACTTGAGT	2857.45	0.469	3060
758	AGGTTCAGACAGACG	GTGCAATGGTCGCAATACGCTAAGCCGCACCGGGATAGAGCGCTTCGGCGCTAGCACCATCTAACTTACTGCCGCCMTGTTGCTAACAGAGCGACTTGAGT	992.102	0.45	2930
759	GGAGACACTATGTTG	GTGCAATGGTCGCAATACTATGCAAATKACCGGGATAGAGCGCTTCGCCMTGTTGACCATCTAACTTACTGCGGTTCGAACCCTAACAGAGCGACTTGAGT	1739.35	0.464	3030
760	GAGATGTAAGACACG	GTGCAATGGTCGCAATACCMCMCGCCCAACCGGGATAGAGCGCTTCTGACCTMCCACCATCTAACTTACTGCACCAMTCGGACTAACAGAGCGACTTGAGT	2600.32	0.423	2750
761	TCCACCCAACAACGC	GTGCAATGGTCGCAATACCAGTCGACATGGTTCGAACCAGCGCTTCAGTCTACTTACCATCTAACAGCAAAAATCAGTATGGCTAACAGAGCGACTTGAGT	2195.75	0.423	2750
762	TTGGGCTAAACCTTC	GTGCAATGGTCGCAATACCAGTCGACAACCCAKACACCAGCGCTTCAGTCTACTTACCATCTAAATCGTACGATCAGTATGGCTAACAGAGCGACTTGAGT	2823.64	0.492	3210
763	CTTGCCTCCTAGCCA	GTGCAATGGTCGCAATACACAACAACAMACCGGGATAGAGCGCTTMTGTCAATCAACCATCTAACTTACTGCCGCCMTGTTGCTAACAGAGCGACTTGAGT	1030.11	0.469	3060
764	CCTACTCAATATGAG	GTGCAATGGTCGCAATAGGGGAATCCCCACCGGGATAGAGCGCTTACGATCCTCAACCATCTAACTTACTGCACCAMTCGGACTAACAGAGCGACTTGAGT	2339.5	0.47	3060
765	GCGAGCGTAGTGCTT	GTGCAATGGTCGCAATACGCTAAGCCGCACCGGGATAGAGCGCTTTTCAAGGTCAACCATCTAACTTACTGCCCATATATGGCTAACAGAGCGACTTGAGT	2557.1	0.433	2820
766	AACCGTGCAATACTG	GTGCAATGGTCGCAATACATCGTACGATACCGGGATAGAGCGCTTCAGCAAAAATACCATCTAACTTACTGCGCGCATGCGCCTAACAGAGCGACTTGAGT	1763.37	0.483	3150
767	TTCCAATGGGCCGTT	GTGCAATGGTCGCAATACGTCACGTGACACCGGGATAGAGCGCTTTTCAAGGTCAACCATCTAACTTACTGCAMACCCACACMCCACAGAGCGACTTGAGT	1498.04	0.524	3420
768	AGCTATGTACGGCTG	GTGCAATGGTCGCAATACATCGTACGATACCGGGATAGAGCGCTTTCACTCACTACGAATCTAACTTACTGCCTCCGCCMTGTTGACAGAGCGACTTGAGT	4112.99	0.497	3240
769	CAACCGATGTAAACT	GTGCAATGGTCGCAATACAACGAGGCKKACCGGGATAGAGCGCTTTATGCAAATKACCATCTAACTTACTGCCTGACCTMCCCTAACAGAGCGACTTGAGT	2782.7	0.464	3020
770	CTCTCTCCGGACTCT	GTGCAATGGTCGCAATACCAGTCGACATCTGACCTMCCAGCGCTTCAGTCTACTTACCATCTAACAGGTAACAACAGTATGGCTAACAGAGCGACTTGAGT	1772.64	0.467	3040
771	CACTGCCCACTGAAA	GTGCAATGGTCGCAATACCAGTCGACATGCGCATGCGCAGCGCTTCAGTCTACTTACCATCTAAACCMCGCCCMCAGTATGGCTAACAGAGCGACTTGAGT	2627.79	0.463	3020
772	GATCGCTCTGAGCAT	GTGCAATGGTCGCAATACGMTAMGCCACACCGGGATAGAGCGCTTACCAMTCGGAACCATCTAACTTACTGCCCCCCCGCTGCTAACAGAGCGACTTGAGT	3135.33	0.467	3050
773	CTCCATACAGCAACA	GTGCAATGGTCGCAATACCAGTCGACAGGGGAATCCCCAGCGCTTCAGTCTACTTACCATCTAAMCGCCCCCTACAGTATGGCTAACAGAGCGACTTGAGT	2994.49	0.475	3090
774	GAAACCCTCACTACC	GTGCAATGGTCGCAATACACGATCCTCAACCGGGATAGAGCGCTTACCCTTACCCTCCATCTAACTTACTGCCGCTAAGCCGCTAACAGAGCGACTTGAGT	1333.68	0.466	3040
775	TCGTTTCACGGAGAG	GTGCAATGGTCGCAATACCAGTCGAAMACCCACACMCCAGCGCTTCAGTCTACTTACCATCTAAGGTTCGAACCCAGTATGGCTAACAGAGCGACTTGAGT	3633.98	0.464	3030
776	CATGTACAGACGCTG	GTGCAATGGTCGCAATACCTGACCTMCCACCGGGATAGAGCGCTTATGACGKCMTACCATCTAACTTACTGCTCCTGCAGGACTAACAGAGCGACTTGAGT	2546.72	0.466	3040
777	TCTTACCGAACCCAA	GTGCAATGGTCGCAATACTCCTGCAGGAACCGGGATAGAGCGCTTGMTTACGTMAKCCATCTAACTTACTGCCTACMGGAAGTGAACAGAGCGACTTGAGT	1234.94	0.507	3300
778	CGGTCCTGACTTTCT	GTGCAATGGTCGCAATACCAGTCGACATKCMGGGTAACAGCGCTTCAGTCTACTTACCATCTAAGMTAMGCCACCAGTATGGCTAACAGAGCGACTTGAGT	2247.67	0.486	3170
779	TCCATCTAGTAGTCC	GTGCAATGGTCGCAATACATGACGKCMTACCGGGATAGAGCGCTTCGCCMTGTTGACCATCTAACTTACTGCCTGACCTMCCCTAACAGAGCGACTTGAGT	2100.76	0.466	3040
780	TATCTACTCAGCTCA	GTGCAATGGTCGCAATACGTCACGTGACACCGGGATAGAGCGCTTGGTTCGAACCACCATCTAACTTACTGCACAACAACAMCTAACAGAGCGACTTGAGT	1976.79	0.455	2970
781	TCTGCACTTTGCGGG	GTGCAATGGTCGCAATACKCMGGGTAACACCGGGATAGAGCGCTTKGGMACACTKCCMATCTAACTTACTGCCTCTTCAAGGTCAACAGAGCGACTTGAGT	1032.44	0.459	2990
782	TGCAACCATCAGAGA	GTGCAATGGTCGCAATATGCCTGAGGCAACCGGGATAGAGCGCTTACCCTTACCCTCCATCTAACTTACTGCCKCMGGGTAACTAACAGAGCGACTTGAGT	1315.06	0.472	3080
783	TGCCTTGTGAGCCTG	GTGCAATGGTCGCAATACKAGGCGCAGCACCGGGATAGAGCGCTTCAGGTAACAAACCATCTAACTTACTGCTCCTGCAGGACTAACAGAGCGACTTGAGT	2976.97	0.471	3070
784	GATTGTTGAGACGAC	GTGCAATGGTCGCAATACGCTGCGCCACACCGGGATAGAGCGCTTACCCTTACCCTCCATCTAACTTACTGCCCAGGTAACAATAACAGAGCGACTTGAGT	3453.02	0.457	2980
785	GCTTGAAATCTTGGC	GTGCAATGGTCGCAATACCAGTCGACATCGGCGCTAGCAGCGCTTCAGTCTACTTACCATCTAACTGACCTMCCCAGTATGGCTAACAGAGCGACTTGAGT	1081.84	0.472	3070
786	TCGGTGTCCTGTCTT	GTGCAATGGTCGCAATACGGTTCGAACCACCGGGATAGAGCGCTTACCCAKACACCCCATCTAACTTACTGCCCAGGTAACAATAACAGAGCGACTTGAGT	3038.13	0.472	3070
787	TGTGCATTTAAGCGA	GTGCAATGGTCGCAATACATGACGKCMTACCGGGATAGAGCGCTTCGGCGCTAGCACCATCTAACTTACTGCKGGMACACTKCCMACAGAGCGACTTGAGT	2662.53	0.471	3070
788	GATTGATGACGGTCC	GTGCAATGGTCGCAATACCAGTCGAAMACCCACACMCCAGCGCTTCAGTCTACTTACCATCTAAKMTAMGCCACCAGTATGGCTAACAGAGCGACTTGAGT	2539.42	0.473	3080
789	TAGCACGTGAACAGC	GTGCAATGGTCGCAATACKMTAMGCCACACCGGGATAGAGCGCTTACCCTTACCCTCCATCTAACTTACTGCCAACGAGGCKKTAACAGAGCGACTTGAGT	3256.52	0.464	3020
790	ACCTTATCACCCACC	GTGCAATGGTCGCAAKGGMACACTKCCMACCGGGATAGAGCGCTTACAACAACAMACCATCTAACTTACTGCAMACCCACACMCCACAGAGCGACTTGAGT	1889.94	0.461	3000
791	CCACTTAGCGATCGC	GTGCAATGGTCGCAATACGCGCATGCGCACCGGGATAGAGCGCTTACMGGAAGTGACCATCTAACTTACTGCACGATCCTCACTAACAGAGCGACTTGAGT	1818.26	0.465	3030
792	ACGGCGTTGAAGAGT	GTGCAATGGTCGCAATACATGACGKCMTACCGGGATAGAGCGCTTCGGCGCTAGCACCATCTAACTTACTGCACCMCGCCCMCTAACAGAGCGACTTGAGT	2100.43	0.464	3020
793	TAGCTATACCAATGC	GTGCAATGGTCGCAATACCGGCGCTAGCACCGGGATAGAGCGCTTTTCAAGGTCAACCATCTAACTTACTGCATCGTACGATCTAACAGAGCGACTTGAGT	1470.67	0.489	3190
794	GGAGACCAACTTGCA	GTGCAATGGTCGCAATACGTTACCCTGCACCGGGATAGAGCGCTTACCCTTACCCTCCATCTAACTTACTGCCTATGCAAATKTAACAGAGCGACTTGAGT	1059.92	0.468	3050
795	CTCGGTTTACCATCG	GTGCAATGGTCGCAATACCCATATATGGACCGGGATAGAGCGCTTGMTTACGTMAKCCATCTAACTTACTGCCTGGGGAATCCCCACAGAGCGACTTGAGT	2532.44	0.474	3090
796	CGCAGGTCGATCTAA	GTGCAATGGTCGCAATACATCGTACGATACCGGGATAGAGCGCTTTCACTCACTACGAATCTAACTTACTGCCTCGTCACGTGACACAGAGCGACTTGAGT	787.979	0.495	3230
797	GTGGCAGAGAGTGAA	GTGCAATGGTCGCAATACCAGTCGACATCTGACCTMCCAGCGCTTCAGTCTACTTACCATCTAACACCCAKACACCGTATGGCTAACAGAGCGACTTGAGT	4029.13	0.481	3140
798	GCCGGCTTGCATATA	GTGCAATGGTCGCAATACGGTTCGAACCACCGGGATAGAGCGCTTACCAMTCGGAACCATCTAACTTACTGCACCCTTACCCTTAACAGAGCGACTTGAGT	3256.4	0.489	3190
799	TTGCGGGACGGACAT	GTGCAATGGTCGCAATACCAGTCGACATCCATATATGGAGCGCTTCAGTCTACTTACCATCTAACGCCMTGTTGCAGTATGGCTAACAGAGCGACTTGAGT	1116.63	0.469	3060
800	TCTTGCTTTCGGAGG	GTGCAATGGTCGCAATACCAGTCGAAMACCCACACMCCAGCGCTTCAGTCTACTTACCATCTAAACCMCGCCCMCAGTATGGCTAACAGAGCGACTTGAGT	3003.4	0.49	3190
801	ACTAAGTTGCCCTCG	GTGCAATGGTCGCAATACCAGTCGACATGMTAMGCCACAGCGCTTCAGTCTACTTACCATCTAACTTTCACTCACTACGAGGCTAACAGAGCGACTTGAGT	2635.82	0.447	2910
802	TAATATTCGGTCCCT	GTGCAATGGTCGCAATGMTTACGTMAKCACCGGGATAGAGCGCTTGTCACGTGACACCATCTAACTTACTGCGMTTACGTMAKCAACAGAGCGACTTGAGT	2323.74	0.447	2920
803	CTTGCCAAATCGAGC	GTGCAATGGTCGCAATCACTCACTACGAACCGGGATAGAGCGCTTAACGAGGCKKACCATCTAACTTACTGCGCTAAGCCGCCTAACAGAGCGACTTGAGT	1467.57	0.429	2800
804	CTCATTGCGGTAGAT	GTGCAATGGTCGCAATACGGTTCGAACCACCGGGATAGAGCGCTTTCCTGCAGGAACCATCTAACTTACTGCCCCCCCGCTGCTAACAGAGCGACTTGAGT	2905.15	0.445	2900
805	CATCAACTGAGGGCG	GTGCAATGGTCGCAATACCAGTCGACATTCCTGCAGGAAGCGCTTCAGTCTACTTACCATCTAACACCCAKACACCGTATGGCTAACAGAGCGACTTGAGT	3096.97	0.492	3210
806	AGAAACAAGCTGACG	GTGCAATGGTCGCAATACACCMCGCCCMACCGGGATAGAGCGCTTKMTAMGCCACACCATCTAACTTACTGCACCCTTACCCTTAACAGAGCGACTTGAGT	2464.98	0.481	3140
807	ACTCCGCTGAAGCCA	GTGCAATGGTCGCAATAACCCAKACACCACCGGGATAGAGCGCTTCTGACCTMCCACCATCTAACTTACTGCCCCCCCGCTGCTAACAGAGCGACTTGAGT	3267.05	0.445	2900
808	CGGGCACAGTAACAA	GTGCAATGGTCGCAATATGCCTGAGGCAACCGGGATAGAGCGCTTATGACGKCMTACCATCTAACTTACTGCCGCCMTGTTGCTAACAGAGCGACTTGAGT	1708.24	0.438	2860
809	TGTGGTAATGAGCGT	GTGCAATGGTCGCAATACCAGTCGACATGTCACGTGACAGCGCTTCAGTCTACTTACCATCTAACTTAMACCCACACMCCGGCTAACAGAGCGACTTGAGT	2394.81	0.436	2840
810	ATCTCTCCTGCCCTC	GTGCAATGGTCGCAATAACCCTTACCCTACCGGGATAGAGCGCTTMTGTCAATCAACCATCTAACTTACTGCGGTTCGAACCCTAACAGAGCGACTTGAGT	2361.79	0.455	2970
811	GCAGACTCGTGAGGA	GTGCAATGGTCGCAATACKCMGGGTAACACCGGGATAGAGCGCTTTCCTGCAGGAACCATCTAACTTACTGCCCATATATGGCTAACAGAGCGACTTGAGT	1957.38	0.452	2950
812	TGTACTGGCTTTGTT	GTGCAATGGTCGCAATACGCTGCGCCACACCGGGATAGAGCGCTTACGATCCTCAACCATCTAACTTACTGCACCCTTACCCTTAACAGAGCGACTTGAGT	1917.78	0.444	2890
813	GGCTCTCTTCGAGAG	GTGCAATGGTCGCAATACCAGTCGACATACAACAACAMAGCGCTTCAGTCTACTTACCATCTAACGCCMTGTTGCAGTATGGCTAACAGAGCGACTTGAGT	1891.4	0.465	3030
814	CAAAGCGTAAGACTT	GTGCAATGGTCGCAATACCMCMCGCCCAACCGGGATAGAGCGCTTATCGTACGATACCATCTAACTTACTGCAMACCCACACMCCACAGAGCGACTTGAGT	2784.87	0.49	3190
815	GATCGCGCTCCCAAT	GTGCAATGGTCGCAATACCAGTCGACATACCMCGCCCMAGCGCTTCAGTCTACTTACCATCTAAACAACAACAMCAGTATGGCTAACAGAGCGACTTGAGT	2714.68	0.46	3000
816	GGCGTCCCTCAACAA	GTGCAATGGTCGCAATACKCMGGGTAACACCGGGATAGAGCGCTTGCTAAGCCGCACCATCTAACTTACTGCGTTACCCTGCCTAACAGAGCGACTTGAGT	990.986	0.447	2920
817	AACCTGGCTAATCGC	GTGCAATGGTCGCAATACGMTAMGCCACACCGGGATAGAGCGCTTGCTAAGCCGCACCATCTAACTTACTGCCCATATATGGCTAACAGAGCGACTTGAGT	1604.53	0.428	2790
818	TAAATCCATGAGACG	GTGCAATGGTCGCAATACGCTGCGCCACACCGGGATAGAGCGCTTCGCCMTGTTGACCATCTAACTTACTGCAMACCCACACMCCACAGAGCGACTTGAGT	3119.31	0.44	2870
819	CCAAAGAGAGCTGAC	GTGCAATGGTCGCAATACCAGTCGACAACCCAKACACCAGCGCTTCAGTCTACTTACCATCTAACAGCAAAAATCAGTATGGCTAACAGAGCGACTTGAGT	2563.94	0.46	3000
820	AAGGTGAAGGAGCAT	GTGCAATGGTCGCAATACKMTAMGCCACACCGGGATAGAGCGCTTGGTTCGAACCACCATCTAACTTACTGCCCCCCCGCTGCTAACAGAGCGACTTGAGT	2158.1	0.451	2940
821	ATCGAATGCTGCGAT	GTGCAATGGTCGCAATACCAGTCGAAMACCCACACMCCAGCGCTTCAGTCTACTTACCATCTAAGMTAMGCCACCAGTATGGCTAACAGAGCGACTTGAGT	3372.72	0.431	2810
822	CTTGCTGATCATCCA	GTGCAATGGTCGCAATACATGACGKCMTACCGGGATAGAGCGCTTCCCCCCGCTGACCATCTAACTTACTGCACCAMTCGGACTAACAGAGCGACTTGAGT	2951.34	0.461	3000
823	ATGCATCTAACATGC	GTGCAATGGTCGCAATACMCGCCCCCTAACCGGGATAGAGCGCTTKGGMACACTKCCMATCTAACTTACTGCCTCCGCCMTGTTGACAGAGCGACTTGAGT	1404.08	0.483	3150
824	CCCTGCCCATTGAGT	GTGCAATGGTCGCAATACTATGCAAATKACCGGGATAGAGCGCTTGCTGCGCCACACCATCTAACTTACTGCTCCTGCAGGACTAACAGAGCGACTTGAGT	1730.02	0.445	2900
825	TACCACTGATCAAGT	GTGCAATGGTCGCAATACCCCCCCGCTGACCGGGATAGAGCGCTTMTGTCAATCAACCATCTAACTTACTGCACAACAACAMCTAACAGAGCGACTTGAGT	1814.82	0.457	2980
826	CCAAGACACTAATCC	GTGCAATGGTCGCAATACCGCGTGGGAAACCGGGATAGAGCGCTTCAGGTAACAAACCATCTAACTTACTGCCGCCMTGTTGCTAACAGAGCGACTTGAGT	1182.85	0.444	2890
827	CTCCCAGTCAATACA	GTGCAATGGTCGCAATACCAGTCGACATTCCTGCAGGAAGCGCTTCAGTCTACTTACCATCTAACTTKGGMACACTKCCMGGCTAACAGAGCGACTTGAGT	2789.34	0.433	2830
828	TACTTTCGCAAAGGC	GTGCAATGGTCGCAATACGCTGCGCCACACCGGGATAGAGCGCTTGTTACCCTGCACCATCTAACTTACTGCKCMGGGTAACCTAACAGAGCGACTTGAGT	2271.91	0.458	2990
829	ATATTTCGGGTCGTT	GTGCAATGGTCGCAATACACGATCCTCAACCGGGATAGAGCGCTTMTGTCAATCAACCATCTAACTTACTGCACCCTTACCCTTAACAGAGCGACTTGAGT	1342.51	0.433	2820
830	TCTCCCTCCAAAGAT	GTGCAATGGTCGCAATACATGACGKCMTACCGGGATAGAGCGCTTCCCCCCGCTGACCATCTAACTTACTGCTCCTGCAGGACTAACAGAGCGACTTGAGT	2594.95	0.436	2840
831	CCAGTTTGCGTTCTG	GTGCAATGGTCGCAATACCAGTCGAAMACCCACACMCCAGCGCTTCAGTCTACTTACCATCTAAACCMCGCCCMCAGTATGGCTAACAGAGCGACTTGAGT	2947.98	0.487	3170
832	TACCCAACTCACTGT	GTGCAATGGTCGCAATACCMCMCGCCCAACCGGGATAGAGCGCTTCTGACCTMCCACCATCTAACTTACTGCTCACTCACTACGAACAGAGCGACTTGAGT	3713.37	0.452	2950
833	TACTGCTCTACGGTA	GTGCAATGGTCGCAAAMACCCACACMCCACCGGGATAGAGCGCTTATCGTACGATACCATCTAACTTACTGCMTGTCAATCACTAACAGAGCGACTTGAGT	3366.77	0.45	2940
834	AGGTAACGGACCGTG	GTGCAATGGTCGCAATCACTCACTACGAACCGGGATAGAGCGCTTATCGTACGATACCATCTAACTTACTGCACCAMTCGGACTAACAGAGCGACTTGAGT	2367.14	0.448	2920
835	TTGCACTCTAGGAAG	GTGCAATGGTCGCAATACATCGTACGATACCGGGATAGAGCGCTTGTTACCCTGCACCATCTAACTTACTGCMTGTCAATCACTAACAGAGCGACTTGAGT	1924.54	0.467	3040
836	CCTGTCTACACTGTT	GTGCAATGGTCGCAATACATCGTACGATACCGGGATAGAGCGCTTMTGTCAATCAACCATCTAACTTACTGCKMTAMGCCACCTAACAGAGCGACTTGAGT	2605.83	0.468	3050
837	ATTACACAGCATCCT	GTGCAATGGTCGCAATACCAGTCGACATKMTAMGCCACAGCGCTTCAGTCTACTTACCATCTAACACCCTTACCCTGTATGGCTAACAGAGCGACTTGAGT	2312.29	0.474	3090
838	TTTCTCTAGCAGCGT	GTGCAATGGTCGCAATACMCGCCCCCTAACCGGGATAGAGCGCTTGMTTACGTMAKCCATCTAACTTACTGCCTCTGACCTMCCAACAGAGCGACTTGAGT	1863.48	0.448	2920
839	CACGTCTTGGGTTAG	GTGCAATGGTCGCAATACCAGTCGACATTTCAAGGTCAAGCGCTTCAGTCTACTTACCATCTAACTTAMACCCACACMCCGGCTAACAGAGCGACTTGAGT	2536.74	0.432	2810
840	CCCGACCTTTAGTAT	GTGCAATGGTCGCAATACGGTTCGAACCACCGGGATAGAGCGCTTACCCAKACACCCCATCTAACTTACTGCCGMTAMGCCACTAACAGAGCGACTTGAGT	4540.85	0.474	3090
841	CATCATAAGCATTCC	GTGCAATGGTCGCAATACTCCTGCAGGAACCGGGATAGAGCGCTTACCAMTCGGAACCATCTAACTTACTGCTTCAAGGTCACTAACAGAGCGACTTGAGT	1794.53	0.426	2770
842	CCTAGGCCAAGCTAT	GTGCAATGGTCGCAATACKAGGCGCAGCACCGGGATAGAGCGCTTGGTTCGAACCACCATCTAACTTACTGCGGTTCGAACCCTAACAGAGCGACTTGAGT	1362.13	0.41	2670
843	TATCGACCTAAGGTG	GTGCAATGGTCGCAAAMACCCACACMCCACCGGGATAGAGCGCTTACCAMTCGGAACCATCTAACTTACTGCCCATATATGGCTAACAGAGCGACTTGAGT	3515.67	0.388	2530
844	AGAATCAGAGCGCGA	GTGCAATGGTCGCAATACATGACGKCMTACCGGGATAGAGCGCTTGGTTCGAACCACCATCTAACTTACTGCCGCCMTGTTGCTAACAGAGCGACTTGAGT	3461.2	0.43	2800
845	CTGCCTCAAAGCCGA	GTGCAATGGTCGCAATACCGCCMTGTTGACCGGGATAGAGCGCTTCGCCMTGTTGACCATCTAACTTACTGCCCCCCCGCTGCTAACAGAGCGACTTGAGT	3591.77	0.478	3110
846	TCAAATCTGAGGCAG	GTGCAATGGTCGCAATACCGGCGCTAGCACCGGGATAGAGCGCTTTATGCAAATKACCATCTAACTTACTGCTGCCTGAGGCATAACAGAGCGACTTGAGT	1596.24	0.447	2920
847	CCGGGACCGAAAGTT	GTGCAATGGTCGCAATACCAGTCGACATTTCAAGGTCAAGCGCTTCAGTCTACTTACCATCTAAATCGTACGATCAGTATGGCTAACAGAGCGACTTGAGT	2394.09	0.439	2860
848	AGAGAGTTGATCCAC	GTGCAATGGTCGCAATACCAGTCGACAACCCAKACACCAGCGCTTCAGTCTACTTACCATCTAACCCCCCGCTGCAGTATGGCTAACAGAGCGACTTGAGT	3079.3	0.408	2660
849	AATGGACCACAAGAT	GTGCAATGGTCGCAATACGGTTCGAACCACCGGGATAGAGCGCTTGMTTACGTMAKCCATCTAACTTACTGCCTCTGACCTMCCAACAGAGCGACTTGAGT	4014.28	0.411	2680
850	GGACCTGGGAGTATC	GTGCAATGGTCGCAATACCAGTCGACATMCGCCCCCTAAGCGCTTCAGTCTACTTACCATCTAAGCTAAGCCGCCAGTATGGCTAACAGAGCGACTTGAGT	2815.09	0.432	2820
851	CATGGTTATGCTACG	GTGCAATGGTCGCAATACCAGTCGACATGMTAMGCCACAGCGCTTCAGTCTACTTACCATCTAAACCMCGCCCMCAGTATGGCTAACAGAGCGACTTGAGT	3239.4	0.433	2820
852	CTTAGCACGATAACC	GTGCAATGGTCGCAATACGCTAAGCCGCACCGGGATAGAGCGCTTTCCTGCAGGAACCATCTAACTTACTGCTGCCTGAGGCATAACAGAGCGACTTGAGT	1490.18	0.434	2830
853	AGAGCTATAGATACC	GTGCAATGGTCGCAATACCAGTCGACATACCAMTCGGAAGCGCTTCAGTCTACTTACCATCTAATTCAAGGTCACAGTATGGCTAACAGAGCGACTTGAGT	2002.29	0.426	2780
854	CTCAGTAATGCGTTG	GTGCAATGGTCGCAATACCAGTCGACATACMGGAAGTGAGCGCTTCAGTCTACTTACCATCTAACTGACCTMCCCAGTATGGCTAACAGAGCGACTTGAGT	2099.59	0.452	2950
855	TCTAACTGTCGGCCT	GTGCAATGGTCGCAATACATCGTACGATACCGGGATAGAGCGCTTCAGGTAACAAACCATCTAACTTACTGCKAGGCGCAGCCTAACAGAGCGACTTGAGT	1966.17	0.467	3040
856	GTCGAGTTTCAGCGA	GTGCAATGGTCGCAATACCAGTCGACATAMCMCGCCCAAGCGCTTCAGTCTACTTACCATCTAAKMTAMGCCACCAGTATGGCTAACAGAGCGACTTGAGT	4084.13	0.453	2950
857	GTTATTGAGCCTGCT	GTGCAATGGTCGCAATACCMCMCGCCCAACCGGGATAGAGCGCTTKMTAMGCCACACCATCTAACTTACTGCTTCAAGGTCACTAACAGAGCGACTTGAGT	3421.55	0.423	2760
858	CGGCCAACCATCACA	GTGCAATGGTCGCAATACCAGTCGACATACAACAACAMAGCGCTTCAGTCTACTTACCATCTAACACCCAKACACCGTATGGCTAACAGAGCGACTTGAGT	3021.55	0.404	2630
859	AAGAGCGACGCCTCT	GTGCAATGGTCGCAATACATGACGKCMTACCGGGATAGAGCGCTTACCCTTACCCTCCATCTAACTTACTGCCATGACGKCMTTAACAGAGCGACTTGAGT	2382.12	0.41	2670
860	CAATACCTCGTAACG	GTGCAATGGTCGCAATACCAGTCGACATACAACAACAMAGCGCTTCAGTCTACTTACCATCTAAGCTGCGCCACCAGTATGGCTAACAGAGCGACTTGAGT	2662.82	0.449	2930
861	AAACGTCCTAGCTGC	GTGCAATGGTCGCAATACCAGTCGACGGTCAAAGGTCAAGCGCTTCAGTCTACTTACCATCTAMCMCGCCCACTCAGTATGGCTAACAGAGCGACTTGAGT	2645.8	0.431	2810
862	TTCGTGAGCCCAAAC	GTGCAATGGTCGCAATACKAGGCGCAGCACCGGGATAGAGCGCTTTATGCAAATKACCATCTAACTTACTGCGTTACCCTGCCTAACAGAGCGACTTGAGT	3006.66	0.43	2800
863	GAAGCAACGAGGCCA	GTGCAATGGTCGCAATACCAGTCGACATGTTACCCTGCAGCGCTTCAGTCTACTTACCATCTAACTTKGGMACACTKCCMGGCTAACAGAGCGACTTGAGT	2756.29	0.435	2830
864	CGATTCCAACCTCAA	GTGCAATGGTCGCAATACCAGTCGACATCCCCCCGCTGAGCGCTTCAGTCTACTTACCATCTAACTGGTCAAAGGTCAATGGCTAACAGAGCGACTTGAGT	1792.95	0.448	2920
865	AATGCTAGTGGCGAA	GTGCAATGGTCGCAATACCAGCAAAAATACCGGGATAGAGCGCTTMTGTCAATCAACCATCTAACTTACTGCKMTAMGCCACCTAACAGAGCGACTTGAGT	2202.01	0.423	2760
866	CCTGCTTACTAGAGG	GTGCAATGGTCGCAATACCAGTCGACATACCGGGATAGAGCGCTTKMTAMGCCACACCATCTAACTTACTGCCTCAGTATGGCTAACAGAGCGACTTGAGT	1774.17	0.42	2740
867	CGATGTGAAGGTATT	GTGCAATGGTCGCAATACGMTAMGCCACACCGGGATAGAGCGCTTACCCTTACCCTCCATCTAACTTACTGCCACMGGAAGTGTAACAGAGCGACTTGAGT	2105.65	0.417	2720
868	GGATGGATCTAACCC	GTGCAATGGTCGCAATACMTGTCAATCAACCGGGATAGAGCGCTTTATGCAAATKACCATCTAACTTACTGCTCACTCACTACGAACAGAGCGACTTGAGT	1925.13	0.415	2700
869	CAACGTACAGTGTGA	GTGCAATGGTCGCAATACCMCMCGCCCAACCGGGATAGAGCGCTTCTGACCTMCCACCATCTAACTTACTGCGTCACGTGACCTAACAGAGCGACTTGAGT	1907.54	0.41	2670
870	GAATTAAGTTCGGGC	GTGCAATGGTCGCAATACCCATATATGGACCGGGATAGAGCGCTTMTGTCAATCAACCATCTAACTTACTGCGMTTACGTMAKCAACAGAGCGACTTGAGT	927.328	0.417	2720
871	ACTAGGTTGAACGTT	GTGCAATGGTCGCAATACCCATATATGGACCGGGATAGAGCGCTTCAGCAAAAATACCATCTAACTTACTGCMTGTCAATCACTAACAGAGCGACTTGAGT	2027.15	0.481	3130
872	TAGGCGCTTGAATCT	GTGCAATGGTCGCAATACACMGGAAGTGACCGGGATAGAGCGCTTGTTACCCTGCACCATCTAACTTACTGCCTGACCTMCCCTAACAGAGCGACTTGAGT	4085.97	0.416	2710
873	TAACGCTGAAGAAAC	GTGCAATGGTCGCAATGGTCAAAGGTCAACCGGGATAGAGCGCTTATCGTACGATACCATCTAACTTACTGCMTGTCAATCACTAACAGAGCGACTTGAGT	2405.1	0.424	2760
874	TGTAATCCAGGTCCC	GTGCAATGGTCGCAATAACCCTTACCCTACCGGGATAGAGCGCTTMTGTCAATCAACCATCTAACTTACTGCKMTAMGCCACCTAACAGAGCGACTTGAGT	2928.3	0.431	2810
875	TCTCGTCTTACGACT	GTGCAATGGTCGCAATACCAGTCGACATMCGCCCCCTAAGCGCTTCAGTCTACTTACCATCTAAACAACAACAMCAGTATGGCTAACAGAGCGACTTGAGT	1947.78	0.433	2820
876	CGAGTAGTAAACACG	GTGCAATGGTCGCAATACCAGTCGACATMCGCCCCCTAAGCGCTTCAGTCTACTTACCATCTAACTGACCTMCCCAGTATGGCTAACAGAGCGACTTGAGT	1637.37	0.45	2930
877	CCGCAAATTCCAACT	GTGCAATGGTCGCAATACCMCMCGCCCAACCGGGATAGAGCGCTTTCACTCACTACGAATCTAACTTACTGCCTCCGCCMTGTTGACAGAGCGACTTGAGT	1905.89	0.416	2710
878	CTGTACGCTCTTGGG	GTGCAATGGTCGCAATACACMGGAAGTGACCGGGATAGAGCGCTTCAGCAAAAATACCATCTAACTTACTGCACAACAACAMCTAACAGAGCGACTTGAGT	2048.66	0.408	2660
879	ATTTGCCCTATTCCT	GTGCAATGGTCGCAATACGTCACGTGACACCGGGATAGAGCGCTTGCTAAGCCGCACCATCTAACTTACTGCTATGCAAATKCTAACAGAGCGACTTGAGT	1618.34	0.458	2980
880	CACACGTCCGAAGGT	GTGCAATGGTCGCAATACCTGACCTMCCACCGGGATAGAGCGCTTCGCCMTGTTGACCATCTAACTTACTGCTCCTGCAGGACTAACAGAGCGACTTGAGT	2236.67	0.456	2970
881	TGTCGAATCGAGTAC	GTGCAATGGTCGCAATACCGCGTGGGAAACCGGGATAGAGCGCTTACAACAACAMACCATCTAACTTACTGCCGGCGCTAGCCTAACAGAGCGACTTGAGT	1186.67	0.427	2790
882	AGGCACTCGATGCAC	GTGCAATGGTCGCAATACCAGTCGACATCGCCMTGTTGAGCGCTTCAGTCTACTTACCATCTAAACCAMTCGGACAGTATGGCTAACAGAGCGACTTGAGT	2798.43	0.461	3000
883	GTCGATCCAGAGCCT	GTGCAATGGTCGCAATACACCAMTCGGAACCGGGATAGAGCGCTTGTTACCCTGCACCATCTAACTTACTGCCAGCAAAAATCTAACAGAGCGACTTGAGT	1732.38	0.496	3230
884	GACTTGACTGAATGA	GTGCAATGGTCGCAATACTATGCAAATKACCGGGATAGAGCGCTTACAACAACAMACCATCTAACTTACTGCACAACAACAMCTAACAGAGCGACTTGAGT	1654.32	0.483	3150
885	TCGGAGCACACTTCG	GTGCAATGGTCGCAATACMCGCCCCCTAACCGGGATAGAGCGCTTATGACGKCMTACCATCTAACTTACTGCMCMCGCCCAGCTAACAGAGCGACTTGAGT	3301.99	0.456	2970
886	GCACGTCTTGTTGCT	GTGCAATGGTCGCAATACCMCMCGCCCAACCGGGATAGAGCGCTTGCTAAGCCGCACCATCTAACTTACTGCMTGTCAATCACTAACAGAGCGACTTGAGT	3324.96	0.452	2950
887	TGTGTAGGAGTACCT	GTGCAATGGTCGCAATACACGATCCTCAACCGGGATAGAGCGCTTACMGGAAGTGACCATCTAACTTACTGCCCATATATGGCTAACAGAGCGACTTGAGT	1166.19	0.461	3010
888	ACCAGGACTCTGATT	GTGCAATGGTCGCAATACAACGAGGCKKACCGGGATAGAGCGCTTGGTTCGAACCACCATCTAACTTACTGCCCCCCCGCTGCTAACAGAGCGACTTGAGT	2885.19	0.458	2980
889	CAACAAGACGTAGAC	GTGCAATGGTCGCAATACCAGTCGACATATCGTACGATAGCGCTTCAGTCTACTTACCATCTAACGGGGAATCCCCGTATGGCTAACAGAGCGACTTGAGT	1819.03	0.458	2980
890	CCGGGTTATAACGCG	GTGCAATGGTCGCAATACKAGGCGCAGCACCGGGATAGAGCGCTTKAGGCGCAGCACCATCTAACTTACTGCTCCTGCAGGACTAACAGAGCGACTTGAGT	3240.44	0.451	2940
891	GCTTTCGTGGCTTGC	GTGCAATGGTCGCAATACCAGTCGACATCTGACCTMCCAGCGCTTCAGTCTACTTACCATCTAACAGCAAAAATCAGTATGGCTAACAGAGCGACTTGAGT	1595.13	0.447	2920
892	CCGTTCAAATATTCC	GTGCAATGGTCGCAATACACCMCGCCCMACCGGGATAGAGCGCTTCTGACCTMCCACCATCTAACTTACTGCTCCTGCAGGACTAACAGAGCGACTTGAGT	3724.16	0.48	3130
893	CTTACTTGCAACCAC	GTGCAATGGTCGCAATACGCGCATGCGCACCGGGATAGAGCGCTTGCTAAGCCGCACCATCTAACTTACTGCGTTACCCTGCCTAACAGAGCGACTTGAGT	3068.25	0.49	3190
894	TAGCATCCTAATAGG	GTGCAATGGTCGCAATACKMTAMGCCACACCGGGATAGAGCGCTTGTTACCCTGCACCATCTAACTTACTGCMCMCGCCCAGCTAACAGAGCGACTTGAGT	2493.57	0.463	3020
895	CCAGACGTTTAACAA	GTGCAATGGTCGCAATATGCCTGAGGCAACCGGGATAGAGCGCTTMTGTCAATCAACCATCTAACTTACTGCTCCTGCAGGACTAACAGAGCGACTTGAGT	2516.72	0.467	3050
896	GTGATCATTAGACCG	GTGCAATGGTCGCAATACCAGTCGACATAACGAGGCKKAGCGCTTCAGTCTACTTACCATCTAATCCTGCAGGACAGTATGGCTAACAGAGCGACTTGAGT	2507.42	0.446	2910
897	ACACTTGGGCTCGGA	GTGCAATGGTCGCAATACGCGCATGCGCACCGGGATAGAGCGCTTTTCAAGGTCAACCATCTAACTTACTGCATCGTACGATCTAACAGAGCGACTTGAGT	1444.28	0.441	2870
898	CCGCCTAATATTGTA	GTGCAATGGTCGCAATACACAACAACAMACCGGGATAGAGCGCTTCAGCAAAAATACCATCTAACTTACTGCMTGTCAATCACTAACAGAGCGACTTGAGT	2924.65	0.479	3120
899	GGCGGGAGTCAACTT	GTGCAATGGTCGCAATACCAGTCGACATGTTACCCTGCAGCGCTTCAGTCTACTTACCATCTAATATGCAAATKCAGTATGGCTAACAGAGCGACTTGAGT	2254.28	0.458	2980
900	CCATGCAAGCGCTAC	GTGCAATGGTCGCAATACAACGAGGCKKACCGGGATAGAGCGCTTCTGACCTMCCACCATCTAACTTACTGCTCCTGCAGGACTAACAGAGCGACTTGAGT	1725.25	0.449	2930
901	TACACTGGTCTCAAC	GTGCAATGGTCGCAATACAACGAGGCKKACCGGGATAGAGCGCTTCAGCAAAAATACCATCTAACTTACTGCMTGTCAATCACTAACAGAGCGACTTGAGT	2605.87	0.463	3010
902	TGTACCATCCTCTTG	GTGCAATGGTCGCAATACATCGTACGATACCGGGATAGAGCGCTTMTGTCAATCAACCATCTAACTTACTGCATCGTACGATCTAACAGAGCGACTTGAGT	1909.24	0.477	3110
903	GTGACTGAATACTCT	GTGCAATGGTCGCAATACCAGGTAACAAACCGGGATAGAGCGCTTACGATCCTCAACCATCTAACTTACTGCACCCAKACACCTAACAGAGCGACTTGAGT	2556.26	0.456	2970
904	GGCAATCAACGAGAG	GTGCAATGGTCGCAATACGTCACGTGACACCGGGATAGAGCGCTTGCTAAGCCGCACCATCTAACTTACTGCCAGCAAAAATCTAACAGAGCGACTTGAGT	1806.7	0.464	3030
905	CCCTACAGCAAGTCC	GTGCAATGGTCGCAATACCAGTCGACATCCCCCCGCTGAGCGCTTCAGTCTACTTACCATCTAAMCGCCCCCTACAGTATGGCTAACAGAGCGACTTGAGT	4082.53	0.466	3030
906	CTGCAGCCATAAGGA	GTGCAATGGTCGCAATAACCCAKACACCACCGGGATAGAGCGCTTKMTAMGCCACACCATCTAACTTACTGCACCAMTCGGACTAACAGAGCGACTTGAGT	3044.31	0.464	3020
907	CACAAATCCGCTCTT	GTGCAATGGTCGCAATGMTTACGTMAKCACCGGGATAGAGCGCTTTATGCAAATKACCATCTAACTTACTGCMTGTCAATCACTAACAGAGCGACTTGAGT	1841.78	0.458	2980
908	CGGGTTCGATCGCAT	GTGCAATGGTCGCAATACCAGTCGACATACGATCCTCAAGCGCTTCAGTCTACTTACCATCTAACCATATATGGCAGTATGGCTAACAGAGCGACTTGAGT	1099.46	0.464	3030
909	TTGGTCCATCAAGTT	GTGCAATGGTCGCAAAMACCCACACMCCACCGGGATAGAGCGCTTTCCTGCAGGAACCATCTAACTTACTGCKCMGGGTAACCTAACAGAGCGACTTGAGT	1709.5	0.502	3280
910	CCAATCGACAAACGT	GTGCAATGGTCGCAATACCAGTCGACATATCGTACGATAGCGCTTCAGTCTACTTACCATCTAAGCTAAGCCGCCAGTATGGCTAACAGAGCGACTTGAGT	2001.64	0.46	3000
911	TGAAGTATGACCAGC	GTGCAATGGTCGCAATACACGATCCTCAACCGGGATAGAGCGCTTGMTTACGTMAKCCATCTAACTTACTGCCTGGGGAATCCCCACAGAGCGACTTGAGT	1543.07	0.457	2980
912	CTAAAGGACAGTGCA	GTGCAATGGTCGCAATACCAGTCGACATACCMCGCCCMAGCGCTTCAGTCTACTTACCATCTAACGGCGCTAGCCAGTATGGCTAACAGAGCGACTTGAGT	1052.32	0.468	3050
913	AGTCACGAACGTACG	GTGCAATGGTCGCAATACCTGACCTMCCACCGGGATAGAGCGCTTGTCACGTGACACCATCTAACTTACTGCTTCAAGGTCACTAACAGAGCGACTTGAGT	2302.5	0.481	3140
914	CCGTCTCAATCCTCT	GTGCAATGGTCGCAATACKMTAMGCCACACCGGGATAGAGCGCTTKAGGCGCAGCACCATCTAACTTACTGCMCMCGCCCAGCTAACAGAGCGACTTGAGT	4033.72	0.467	3040
915	AGGCCATTCAGCGCT	GTGCAATGGTCGCAATACCGCCMTGTTGACCGGGATAGAGCGCTTGGTTCGAACCACCATCTAACTTACTGCGGTTCGAACCCTAACAGAGCGACTTGAGT	751.267	0.471	3070
916	GATCTGGCTGTTGGA	GTGCAATGGTCGCAATACGCGCATGCGCACCGGGATAGAGCGCTTGCTAAGCCGCACCATCTAACTTACTGCCGGCGCTAGCCTAACAGAGCGACTTGAGT	1653.29	0.461	3010
917	TAATCCAGGTCCTGT	GTGCAATGGTCGCAATACCCCCCCGCTGACCGGGATAGAGCGCTTGTTACCCTGCACCATCTAACTTACTGCGTCACGTGACCTAACAGAGCGACTTGAGT	1210.83	0.447	2920
918	TCGAGCTTTAATCCA	GTGCAATGGTCGCAATACKCMGGGTAACACCGGGATAGAGCGCTTGMTAMGCCACACCATCTAACTTACTGCMCMCGCCCAGCTAACAGAGCGACTTGAGT	1849.41	0.486	3170
919	ATGGGCTCTCTGAGG	GTGCAATGGTCGCAATACCMCMCGCCCAACCGGGATAGAGCGCTTGCTAAGCCGCACCATCTAACTTACTGCGGTCAAAGGTCAAACAGAGCGACTTGAGT	2383.68	0.474	3090
920	GTTGCTCTCACCAAC	GTGCAATGGTCGCAATACATCGTACGATACCGGGATAGAGCGCTTCGCCMTGTTGACCATCTAACTTACTGCACGATCCTCACTAACAGAGCGACTTGAGT	1513.12	0.47	3060
921	GCTTAAGCTTCTTGT	GTGCAATGGTCGCAATACATGACGKCMTACCGGGATAGAGCGCTTACCCTTACCCTCCATCTAACTTACTGCCKCMGGGTAACTAACAGAGCGACTTGAGT	2582.23	0.445	2900
922	CAGTCTGGAGCATAA	GTGCAATGGTCGCAATACCGCCMTGTTGACCGGGATAGAGCGCTTGGTTCGAACCACCATCTAACTTACTGCCCCCCCGCTGCTAACAGAGCGACTTGAGT	2623.81	0.482	3140
923	ACTCATAGGAAAGGC	GTGCAATGGTCGCAATACACMGGAAGTGACCGGGATAGAGCGCTTTTCAAGGTCAACCATCTAACTTACTGCCAGGTAACAACTAACAGAGCGACTTGAGT	1471.87	0.521	3400
924	GTAGTGAACAGAGCC	GTGCAATGGTCGCAATACCMCMCGCCCAACCGGGATAGAGCGCTTGTTACCCTGCACCATCTAACTTACTGCACCMCGCCCMCTAACAGAGCGACTTGAGT	2235.95	0.508	3310
925	TACAGGATATTGACG	GTGCAATGGTCGCAATACGCTAAGCCGCACCGGGATAGAGCGCTTMCGCCCCCTAACCATCTAACTTACTGCAMACCCACACMCCACAGAGCGACTTGAGT	2055.08	0.458	2980
926	GCCCTCTGTTATCAA	GTGCAATGGTCGCAATACGMTAMGCCACACCGGGATAGAGCGCTTACCCTTACCCTCCATCTAACTTACTGCCCGCCMTGTTGTAACAGAGCGACTTGAGT	1988.69	0.467	3040
927	AAACAGCCTATCCGG	GTGCAATGGTCGCAATACCAGTCGACATCTGACCTMCCAGCGCTTCAGTCTACTTACCATCTAAGCTGCGCCACCAGTATGGCTAACAGAGCGACTTGAGT	3802.85	0.468	3050
928	TGCCCATGAGCGTAC	GTGCAATGGTCGCAATACCMCMCGCCCAACCGGGATAGAGCGCTTGTTACCCTGCACCATCTAACTTACTGCAMACCCACACMCCACAGAGCGACTTGAGT	2315.32	0.482	3140
929	CCGTAACAACAAGAG	GTGCAATGGTCGCAATACTATGCAAATKACCGGGATAGAGCGCTTCAGGTAACAAACCATCTAACTTACTGCACCAMTCGGACTAACAGAGCGACTTGAGT	2088.99	0.472	3080
930	CAATATAGCTGCGAA	GTGCAATGGTCGCAATAACCCTTACCCTACCGGGATAGAGCGCTTTCCTGCAGGAACCATCTAACTTACTGCATCGTACGATCTAACAGAGCGACTTGAGT	1683.86	0.482	3140
931	GCCCATAAAGTAGCC	GTGCAATGGTCGCAATATGCCTGAGGCAACCGGGATAGAGCGCTTGGTTCGAACCACCATCTAACTTACTGCCGGCGCTAGCCTAACAGAGCGACTTGAGT	1061.63	0.47	3060
932	TATCCGCAAAGTAAC	GTGCAATGGTCGCAATACCGGCGCTAGCACCGGGATAGAGCGCTTMTGTCAATCAACCATCTAACTTACTGCMTGTCAATCACTAACAGAGCGACTTGAGT	1629.25	0.499	3250
933	ACGCAATAGCCAACG	GTGCAATGGTCGCAAAMACCCACACMCCACCGGGATAGAGCGCTTCAGCAAAAATACCATCTAACTTACTGCACCCAKACACCTAACAGAGCGACTTGAGT	3286.03	0.491	3200
934	CACACTGAATATTCG	GTGCAATGGTCGCAATACCAGTCGACATACAACAACAMAGCGCTTCAGTCTACTTACCATCTAAGGTTCGAACCCAGTATGGCTAACAGAGCGACTTGAGT	3390.36	0.506	3300
935	GCCAATTAACAGCCT	GTGCAATGGTCGCAATACCAGTCGACATGMTAMGCCACAGCGCTTCAGTCTACTTACCATCTAACAGGTAACAACAGTATGGCTAACAGAGCGACTTGAGT	2113.42	0.478	3120
936	CGAAGGTTTGATACA	GTGCAATGGTCGCAATACCAGTCGACATACGATCCTCAAGCGCTTCAGTCTACTTACCATCTAAACAACAACAMCAGTATGGCTAACAGAGCGACTTGAGT	1816.25	0.466	3030
937	ATTCGGTGCCGTCCT	GTGCAATGGTCGCAATACCAGTCGACATMTGTCAATCAAGCGCTTCAGTCTACTTACCATCTAMCMCGCCCACTCAGTATGGCTAACAGAGCGACTTGAGT	3337.16	0.462	3010
938	GGAGCGTCGATATAA	GTGCAATGGTCGCAATACTCCTGCAGGAACCGGGATAGAGCGCTTGCGTGGGAATACCATCTAACTTACTGACCCTTACCCTCTAACAGAGCGACTTGAGT	1476.15	0.502	3270
939	CGCCAAATACCCACG	GTGCAATGGTCGCAATACCAGTCGACATACCAMTCGGAAGCGCTTCAGTCTACTTACCATCTAAGTCACGTGACCAGTATGGCTAACAGAGCGACTTGAGT	2474.35	0.466	3040
940	TCGAGGCCTTTGAAG	GTGCAATGGTCGCAATACCAGTCGACATACAACAACAMAGCGCTTCAGTCTACTTACCATCTAACTTTCACTCACTACGAGGCTAACAGAGCGACTTGAGT	3811.74	0.485	3160
941	ATGTCCTACCTCGTA	GTGCAATGGTCGCAATACKMTAMGCCACACCGGGATAGAGCGCTTTTCAAGGTCAACCATCTAACTTACTGCCGCCMTGTTGCTAACAGAGCGACTTGAGT	1541.99	0.489	3190
942	AAGCAAGTTTAGGCG	GTGCAATGGTCGCAATACMCGCCCCCTAACCGGGATAGAGCGCTTKMTAMGCCACACCATCTAACTTACTGCMCGCCCCCTACTAACAGAGCGACTTGAGT	4666.54	0.481	3140
943	TCGCATTCTCTCCTC	GTGCAATGGTCGCAATACAACGAGGCKKACCGGGATAGAGCGCTTGCTGCGCCACACCATCTAACTTACTGCACCCTTACCCTTAACAGAGCGACTTGAGT	2441.27	0.475	3100
944	CATGTAACAGGTGGT	GTGCAATGGTCGCAAKGGMACACTKCCMACCGGGATAGAGCGCTTGCGCATGCGCACCATCTAACTTACTGCGMTTACGTMAKCAACAGAGCGACTTGAGT	1465.25	0.472	3080
945	AACCATAAGACCTGA	GTGCAATGGTCGCAATACGCTAAGCCGCACCGGGATAGAGCGCTTATGACGKCMTACCATCTAACTTACTGCACCCTTACCCTTAACAGAGCGACTTGAGT	1975.62	0.467	3040
946	GATTGCGGTAGCCAC	GTGCAATGGTCGCAATACCTGACCTMCCACCGGGATAGAGCGCTTTATGCAAATKACCATCTAACTTACTGCMTGTCAATCACTAACAGAGCGACTTGAGT	3296.93	0.453	2950
947	TAGTCTAGCAATCCC	GTGCAATGGTCGCAATACGGTTCGAACCACCGGGATAGAGCGCTTACCCAKACACCCCATCTAACTTACTGCCGCGCATGCGCTAACAGAGCGACTTGAGT	4184.86	0.478	3110
948	CTTATGGGCTCGTCT	GTGCAATGGTCGCAATACCMCMCGCCCAACCGGGATAGAGCGCTTTATGCAAATKACCATCTAACTTACTGCAMACCCACACMCCACAGAGCGACTTGAGT	2407.59	0.517	3370
949	TTTCTTGAGGAGCCT	GTGCAATGGTCGCAATACCCCCCCGCTGACCGGGATAGAGCGCTTGCGCATGCGCACCATCTAACTTACTGCCAGCAAAAATCTAACAGAGCGACTTGAGT	3988.5	0.489	3190
950	GCGTCCGCTGTACAT	GTGCAATGGTCGCAATACCAGTCGACGGTCAAAGGTCAAGCGCTTCAGTCTACTTACCATCTAMCMCGCCCACTCAGTATGGCTAACAGAGCGACTTGAGT	2601.41	0.471	3070
951	CGGCTTTGTCTTACC	GTGCAATGGTCGCAATACATCGTACGATACCGGGATAGAGCGCTTCAGGTAACAAACCATCTAACTTACTGCACCCTTACCCTTAACAGAGCGACTTGAGT	2530.6	0.474	3090
952	CCGTCTCATAGAGTA	GTGCAATGGTCGCAATACGCTGCGCCACACCGGGATAGAGCGCTTCCCCCCGCTGACCATCTAACTTACTGCCCATATATGGCTAACAGAGCGACTTGAGT	3629.32	0.486	3170
953	CTCACCGATATTGAG	GTGCAATGGTCGCAATACKMTAMGCCACACCGGGATAGAGCGCTTACCCTTACCCTCCATCTAACTTACTGCCMCMCGCCCACTAACAGAGCGACTTGAGT	2928.91	0.49	3200
954	CGACTGAGGTCAGAA	GTGCAATGGTCGCAATACCAGTCGACATACCMCGCCCMAGCGCTTCAGTCTACTTACCATCTAAACGATCCTCACAGTATGGCTAACAGAGCGACTTGAGT	1710.35	0.502	3270
955	GTCAAAGCCAGTGAC	GTGCAATGGTCGCAATACCGCCMTGTTGACCGGGATAGAGCGCTTKCMGGGTAACACCATCTAACTTACTGCMCGCCCCCTACTAACAGAGCGACTTGAGT	1264.38	0.473	3090
956	CACCCAAACTGCTCG	GTGCAATGGTCGCAATACKAGGCGCAGCACCGGGATAGAGCGCTTKMTAMGCCACACCATCTAACTTACTGCCCATATATGGCTAACAGAGCGACTTGAGT	3418.47	0.463	3020
957	AATGTGAGCGAGCAG	GTGCAATGGTCGCAATACCCCCCCGCTGACCGGGATAGAGCGCTTGMTTACGTMAKCCATCTAACTTACTGCCTCAGCAAAAATAACAGAGCGACTTGAGT	4600.84	0.503	3280
958	TTCGCCGTATAGTGT	GTGCAATGGTCGCAATAACCCTTACCCTACCGGGATAGAGCGCTTACCCTTACCCTCCATCTAACTTACTGCCCGGCGCTAGCTAACAGAGCGACTTGAGT	2267.23	0.456	2970
959	CACTCTGGATCTATT	GTGCAATGGTCGCAATACGCTGCGCCACACCGGGATAGAGCGCTTACCCTTACCCTCCATCTAACTTACTGCCTTCAAGGTCATAACAGAGCGACTTGAGT	2976.47	0.43	2800
960	GGTTCGTACTAAGTC	GTGCAATGGTCGCAATACATCGTACGATACCGGGATAGAGCGCTTAMACCCACACMCCATCTAACTTACTGCCTCACCCAKACACCCAGAGCGACTTGAGT	3416.7	0.416	2710
961	GTGACGCCATAACCA	GTGCAATGGTCGCAATACKCMGGGTAACACCGGGATAGAGCGCTTCGCCMTGTTGACCATCTAACTTACTGCACCAMTCGGACTAACAGAGCGACTTGAGT	1915.11	0.451	2940
962	CCTTACACAAAGGAT	GTGCAATGGTCGCAATACGCGCATGCGCACCGGGATAGAGCGCTTGMTTACGTMAKCCATCTAACTTACTGCCTTATGCAAATKAACAGAGCGACTTGAGT	2939.06	0.483	3150
963	AAATCGCTTAGGCAC	GTGCAATGGTCGCAATACCAGTCGACATGTTACCCTGCAGCGCTTCAGTCTACTTACCATCTAACGGCGCTAGCCAGTATGGCTAACAGAGCGACTTGAGT	4546.72	0.466	3040
964	ATTGAACACACGGAT	GTGCAATGGTCGCAATACGTTACCCTGCACCGGGATAGAGCGCTTCAGCAAAAATACCATCTAACTTACTGCACAACAACAMCTAACAGAGCGACTTGAGT	1443.44	0.442	2880
965	TCGCGAGCATCCTAC	GTGCAATGGTCGCAATACCCATATATGGACCGGGATAGAGCGCTTCGGCGCTAGCACCATCTAACTTACTGCGCTAAGCCGCCTAACAGAGCGACTTGAGT	1314.82	0.438	2850
966	TAGCGTATCTAGTCG	GTGCAATGGTCGCAATACCAGTCGAAMACCCACACMCCAGCGCTTCAGTCTACTTACCATCTAAATGACGKCMTCAGTATGGCTAACAGAGCGACTTGAGT	2552.08	0.438	2850
967	CCCTTGTAACAACTT	GTGCAATGGTCGCAATACMCGCCCCCTAACCGGGATAGAGCGCTTKGGMACACTKCCMATCTAACTTACTGCCTCCAGCAAAAATACAGAGCGACTTGAGT	2977.47	0.432	2820
968	CTCAACATGCCGACG	GTGCAATGGTCGCAATACCAGTCGATCACTCACTACGAAGCGCTTCAGTCTACTTACCATCTAACCCCCCGCTGCAGTATGGCTAACAGAGCGACTTGAGT	2808.05	0.443	2890
969	CAATTGCAAGGCTTT	GTGCAATGGTCGCAATACGTCACGTGACACCGGGATAGAGCGCTTACCCAKACACCCCATCTAACTTACTGCCGMTAMGCCACTAACAGAGCGACTTGAGT	2571.56	0.431	2810
970	CAGCCCGGTCTTTAG	GTGCAATGGTCGCAATACCAGTCGACATGMTAMGCCACAGCGCTTCAGTCTACTTACCATCTAAGMTAMGCCACCAGTATGGCTAACAGAGCGACTTGAGT	3620.42	0.455	2960
971	GGACCGAGGATTACA	GTGCAATGGTCGCAATACKCMGGGTAACACCGGGATAGAGCGCTTAMACCCACACMCCATCTAACTTACTGCCTCTCCTGCAGGAACAGAGCGACTTGAGT	4667.08	0.479	3120
972	CCCAATGTCGCTGGA	GTGCAATGGTCGCAATACATGACGKCMTACCGGGATAGAGCGCTTCGGCGCTAGCACCATCTAACTTACTGCTTCAAGGTCACTAACAGAGCGACTTGAGT	1351.46	0.461	3000
973	CCGTGCCTTCGCTAT	GTGCAATGGTCGCAATACACMGGAAGTGACCGGGATAGAGCGCTTCCATATATGGACCATCTAACTTACTGCGTTACCCTGCCTAACAGAGCGACTTGAGT	1100	0.438	2850
974	GCATATACGCATTTG	GTGCAATGGTCGCAATACKMTAMGCCACACCGGGATAGAGCGCTTGTCACGTGACACCATCTAACTTACTGCAACGAGGCKKCTAACAGAGCGACTTGAGT	1859.19	0.418	2730
975	CTCAGAACGAATGGG	GTGCAATGGTCGCAATACATGACGKCMTACCGGGATAGAGCGCTTCGCCMTGTTGACCATCTAACTTACTGCMCGCCCCCTACTAACAGAGCGACTTGAGT	1497.13	0.438	2860
976	TGTGGTCGTTAGCAC	GTGCAATGGTCGCAATACCAGTCGACATKCMGGGTAACAGCGCTTCAGTCTACTTACCATCTAAACCAMTCGGACAGTATGGCTAACAGAGCGACTTGAGT	2717.12	0.475	3100
977	ATCGAGCCTATCTCA	GTGCAATGGTCGCAATACCAGGTAACAAACCGGGATAGAGCGCTTGMTAMGCCACACCATCTAACTTACTGCTCACTCACTACGAACAGAGCGACTTGAGT	1557.82	0.442	2880
978	TTGGTTCCTGATCCA	GTGCAATGGTCGCAATACCAGTCGACGGTCAAAGGTCAAGCGCTTCAGTCTACTTACCATCTAACACCCTTACCCTGTATGGCTAACAGAGCGACTTGAGT	2808.16	0.419	2730
979	TCTACAGGGCAAGTA	GTGCAATGGTCGCAATACACCMCGCCCMACCGGGATAGAGCGCTTCCCCCCGCTGACCATCTAACTTACTGCACGATCCTCACTAACAGAGCGACTTGAGT	1701.02	0.451	2940
980	CTTCTATTAACCGAG	GTGCAATGGTCGCAATACCCATATATGGACCGGGATAGAGCGCTTMCMCGCCCATACCATCTAACTTACTGGMTTACGTMAKCTAACAGAGCGACTTGAGT	1950.17	0.459	2990
981	GACCCGCAAGCTCTT	GTGCAATGGTCGCAATACCMCMCGCCCAACCGGGATAGAGCGCTTKMTAMGCCACACCATCTAACTTACTGCATCGTACGATCTAACAGAGCGACTTGAGT	3358.92	0.432	2810
982	TGCTGCTAATCTACC	GTGCAATGGTCGCAATACTTCAAGGTCAACCGGGATAGAGCGCTTCGGCGCTAGCACCATCTAACTTACTGCCTGACCTMCCCTAACAGAGCGACTTGAGT	1200.15	0.46	3000
983	ACAAAGAGCTGTCAT	GTGCAATGGTCGCAATACCMCMCGCCCAACCGGGATAGAGCGCTTGMTAMGCCACACCATCTAACTTACTGCKMTAMGCCACCTAACAGAGCGACTTGAGT	2538.82	0.46	3000
984	TCCTAGAGCTCCTGG	GTGCAATGGTCGCAATACMCGCCCCCTAACCGGGATAGAGCGCTTMTGTCAATCAACCATCTAACTTACTGCKGGMACACTKCCMACAGAGCGACTTGAGT	1750.77	0.431	2810
985	CTCGACTTTAGTCTG	GTGCAATGGTCGCAATACGGTTCGAACCACCGGGATAGAGCGCTTACAACAACAMACCATCTAACTTACTGCATGACGKCMTCTAACAGAGCGACTTGAGT	1927.52	0.439	2860
986	GCTACCGGTTAACTT	GTGCAATGGTCGCAATACCMCMCGCCCAACCGGGATAGAGCGCTTGTTACCCTGCACCATCTAACTTACTGCKMTAMGCCACCTAACAGAGCGACTTGAGT	3281.25	0.449	2920
987	CCAGACGTACTACTG	GTGCAATGGTCGCAATACTATGCAAATKACCGGGATAGAGCGCTTCAGCAAAAATACCATCTAACTTACTGCMTGTCAATCACTAACAGAGCGACTTGAGT	4115.21	0.491	3200
988	GGCGGTAACAGCCTT	GTGCAATGGTCGCAATAACCCTTACCCTACCGGGATAGAGCGCTTMTGTCAATCAACCATCTAACTTACTGCAACGAGGCKKCTAACAGAGCGACTTGAGT	1368.11	0.439	2860
989	CCAGACCTTGGATTC	GTGCAATGGTCGCAATACCAGTCGACATACCAMTCGGAAGCGCTTCAGTCTACTTACCATCTAAATCGTACGATCAGTATGGCTAACAGAGCGACTTGAGT	1854.03	0.445	2900
990	TAGCAGAGTAAGGAC	GTGCAATGGTCGCAATACCMCMCGCCCAACCGGGATAGAGCGCTTCAGCAAAAATACCATCTAACTTACTGCMCMCGCCCAGCTAACAGAGCGACTTGAGT	3532.78	0.442	2880
991	CGAATACAGTCGATC	GTGCAATGGTCGCAATACATGACGKCMTACCGGGATAGAGCGCTTMCGCCCCCTAACCATCTAACTTACTGCGTTACCCTGCCTAACAGAGCGACTTGAGT	2323.41	0.445	2900
992	TGCTCGCTTATGGAA	GTGCAATGGTCGCAATACCGGCGCTAGCACCGGGATAGAGCGCTTCGCCMTGTTGACCATCTAACTTACTGCCCCCCCGCTGCTAACAGAGCGACTTGAGT	1947.01	0.467	3040
993	CTTGCCAATAGCCAG	GTGCAATGGTCGCAATACKMTAMGCCACACCGGGATAGAGCGCTTACCCTTACCCTCCATCTAACTTACTGCCGTCACGTGACTAACAGAGCGACTTGAGT	3426.86	0.423	2760
994	GTCCCATTTCATCTC	GTGCAATGGTCGCAATACCAGTCGAAMACCCACACMCCAGCGCTTCAGTCTACTTACCATCTAAGTCACGTGACCAGTATGGCTAACAGAGCGACTTGAGT	4677.49	0.445	2900
995	TCTCGCAACATAGGC	GTGCAATGGTCGCAATACACCMCGCCCMACCGGGATAGAGCGCTTGGTCAAAGGTCACATCTAACTTACTGCCTMTGTCAATCAAACAGAGCGACTTGAGT	827.645	0.424	2760
996	ACATACGAGGAGAGT	GTGCAATGGTCGCAATACCAGTCGACAACCCAKACACCAGCGCTTCAGTCTACTTACCATCTAACTGACCTMCCCAGTATGGCTAACAGAGCGACTTGAGT	2916.11	0.455	2960
997	ATTCTCGTCTCCACA	GTGCAATGGTCGCAATATGCCTGAGGCAACCGGGATAGAGCGCTTTATGCAAATKACCATCTAACTTACTGCMTGTCAATCACTAACAGAGCGACTTGAGT	2095.46	0.48	3130
998	TGCAAATACTCTGAG	GTGCAATGGTCGCAATACGCTGCGCCACACCGGGATAGAGCGCTTCTGACCTMCCACCATCTAACTTACTGCMCMCGCCCAGCTAACAGAGCGACTTGAGT	2978.54	0.463	3020
999	AATAGTACTGCGGGA	GTGCAATGGTCGCAATACGGTTCGAACCACCGGGATAGAGCGCTTACAACAACAMACCATCTAACTTACTGCTCACTCACTACGAACAGAGCGACTTGAGT	2749.71	0.433	2820
1000	CCTCACTGTTACCTC	GTGCAATGGTCGCAATACTTCAAGGTCAACCGGGATAGAGCGCTTGGGGAATCCCCCCATCTAACTTACTGCCMTGTCAATCATAACAGAGCGACTTGAGT	1677.26	0.445	2900
1001	ACTGATTATGCCGAG	GTGCAATGGTCGCAATACGGTTCGAACCACCGGGATAGAGCGCTTTCCTGCAGGAACCATCTAACTTACTGCCGGCGCTAGCCTAACAGAGCGACTTGAGT	1609.95	0.466	3040
1002	GTGAAGTGCGGCTAG	GTGCAATGGTCGCAATACCMCMCGCCCAACCGGGATAGAGCGCTTGCTAAGCCGCACCATCTAACTTACTGCACCAMTCGGACTAACAGAGCGACTTGAGT	2582.62	0.45	2930
1003	CAACACTCTTGCAAT	GTGCAATGGTCGCAATACGCGCATGCGCACCGGGATAGAGCGCTTATCGTACGATACCATCTAACTTACTGCGMTTACGTMAKCAACAGAGCGACTTGAGT	1107.51	0.453	2960
1004	GACGTCCGGATATTA	GTGCAATGGTCGCAATACCTGACCTMCCACCGGGATAGAGCGCTTACMGGAAGTGACCATCTAACTTACTGCTTCAAGGTCACTAACAGAGCGACTTGAGT	1797.61	0.448	2920
1005	GAGACGTGAAGCAAA	GTGCAATGGTCGCAATACGGTTCGAACCACCGGGATAGAGCGCTTCAGCAAAAATACCATCTAACTTACTGCMCGCCCCCTACTAACAGAGCGACTTGAGT	2530.88	0.482	3140
1006	GACCGACTGAGATCG	GTGCAATGGTCGCAATACCAGGTAACAAACCGGGATAGAGCGCTTKMTAMGCCACACCATCTAACTTACTGCMTGTCAATCACTAACAGAGCGACTTGAGT	1015.75	0.459	2990
1007	TTGGTTGGCCAGTGA	GTGCAATGGTCGCAATACCAGTCGACATACAACAACAMAGCGCTTCAGTCTACTTACCATCTAACTTTCACTCACTACGAGGCTAACAGAGCGACTTGAGT	2923.98	0.438	2860
1008	CGTTGAAATACAGGC	GTGCAATGGTCGCAATACKAGGCGCAGCACCGGGATAGAGCGCTTACCCTTACCCTCCATCTAACTTACTGCCACCCTTACCCTAACAGAGCGACTTGAGT	3464.74	0.424	2760
1009	GGCTTCCAATGGAGA	GTGCAATGGTCGCAATACCAGTCGACATGCCTGAGGCAAGCGCTTCAGTCTACTTACCATCTAAMCGCCCCCTACAGTATGGCTAACAGAGCGACTTGAGT	1947.33	0.414	2700
1010	TCGAGCTCTACGGGT	GTGCAATGGTCGCAATACTCCTGCAGGAACCGGGATAGAGCGCTTGGTTCGAACCACCATCTAACTTACTGCCCCCCCGCTGCTAACAGAGCGACTTGAGT	2115.78	0.473	3080
1011	ACCTAAACGCTCTGA	GTGCAATGGTCGCAATACACGATCCTCAACCGGGATAGAGCGCTTMCGCCCCCTAACCATCTAACTTACTGCGTTACCCTGCCTAACAGAGCGACTTGAGT	2086.52	0.436	2840
1012	TCTAGTTCAAGCGTC	GTGCAATGGTCGCAATACTATGCAAATKACCGGGATAGAGCGCTTCAGCAAAAATACCATCTAACTTACTGCTCCTGCAGGACTAACAGAGCGACTTGAGT	1693.56	0.43	2800
1013	GTGTCGCCTTACTGA	GTGCAATGGTCGCAATACCAGTCGACATATCGTACGATAGCGCTTCAGTCTACTTACCATCTAAACCAMTCGGACAGTATGGCTAACAGAGCGACTTGAGT	1168.78	0.468	3050
1014	ACTCAGGTCCACTCA	GTGCAATGGTCGCAATACTTCAAGGTCAACCGGGATAGAGCGCTTCAGCAAAAATACCATCTAACTTACTGCMTGTCAATCACTAACAGAGCGACTTGAGT	1641.48	0.431	2810
1015	GGCTAGTTGTGTACA	GTGCAATGGTCGCAATACATGACGKCMTACCGGGATAGAGCGCTTTCACTCACTACGAATCTAACTTACTGCCTCCCCCCCGCTGACAGAGCGACTTGAGT	3487.44	0.439	2860
1016	GTAACGAACCTTACT	GTGCAATGGTCGCAATACMCGCCCCCTAACCGGGATAGAGCGCTTKMTAMGCCACACCATCTAACTTACTGCCAGGTAACAACTAACAGAGCGACTTGAGT	3646.83	0.424	2760
1017	GCCTCAATCTAGTAG	GTGCAATGGTCGCAATACCAGTCGAKGGMACACTKCCMAGCGCTTCAGTCTACTTACCATCTAACAGGTAACAACAGTATGGCTAACAGAGCGACTTGAGT	3108.13	0.448	2920
1018	GGCGCTTAGGATGCT	GTGCAATGGTCGCAATACKCMGGGTAACACCGGGATAGAGCGCTTGMTAMGCCACACCATCTAACTTACTGCGTTACCCTGCCTAACAGAGCGACTTGAGT	2164.13	0.436	2840
1019	GATAGCACATAGCGC	GTGCAATGGTCGCAATACKMTAMGCCACACCGGGATAGAGCGCTTMCGCCCCCTAACCATCTAACTTACTGCCCCCCCGCTGCTAACAGAGCGACTTGAGT	2889.5	0.442	2880
1020	ATGCATTACAGAGCC	GTGCAATGGTCGCAATACCTGACCTMCCACCGGGATAGAGCGCTTGGTTCGAACCACCATCTAACTTACTGCTCACTCACTACGAACAGAGCGACTTGAGT	3039.69	0.436	2840
1021	CACCGCAATGAATGT	GTGCAATGGTCGCAATACCAGTCGACATAGCGTGGGAAAGCGCTTCAGTCTACTTACCATCTAACTGACCTMCCCAGTATGGCTAACAGAGCGACTTGAGT	2211.32	0.444	2890
1022	TCCGAAGTAGATCAC	GTGCAATGGTCGCAATACCAGTCGACATCCCCCCGCTGAGCGCTTCAGTCTACTTACCATCTAAMCGCCCCCTACAGTATGGCTAACAGAGCGACTTGAGT	2654.62	0.473	3080
1023	CGCGACATTACAGCC	GTGCAATGGTCGCAATACCAGTCGAAMACCCACACMCCAGCGCTTCAGTCTACTTACCATCTAACTGACCTMCCCAGTATGGCTAACAGAGCGACTTGAGT	2459.03	0.447	2910
1024	GGGACTTGGGATCCT	GTGCAATGGTCGCAATACCAGTCGACATACCAMTCGGAAGCGCTTCAGTCTACTTACCATCTAAATCGTACGATCAGTATGGCTAACAGAGCGACTTGAGT	2003.66	0.47	3060
1025	TACACGCCTTCGGGA	GTGCAATGGTCGCAATACACMGGAAGTGACCGGGATAGAGCGCTTKGGMACACTKCCMATCTAACTTACTGCCTCTCCTGCAGGAACAGAGCGACTTGAGT	3069.76	0.418	2720
1026	TGCTTTCACCAGTAG	GTGCAATGGTCGCAAAMACCCACACMCCACCGGGATAGAGCGCTTKGGMACACTKCCMATCTAACTTACTGCCTCTTCAAGGTCAACAGAGCGACTTGAGT	2977.94	0.421	2740
1027	TCGCGTGACACGTAT	GTGCAATGGTCGCAATACATGACGKCMTACCGGGATAGAGCGCTTGCTGCGCCACACCATCTAACTTACTGCGMTTACGTMAKCAACAGAGCGACTTGAGT	4118.76	0.47	3060
1028	CGTGAACAGTTAATC	GTGCAATGGTCGCAATCACTCACTACGAACCGGGATAGAGCGCTTCGGCGCTAGCACCATCTAACTTACTGCCCCCCCGCTGCTAACAGAGCGACTTGAGT	1935.62	0.447	2910
1029	GCTAGTCCATAGAAA	GTGCAATGGTCGCAATACCGGCGCTAGCACCGGGATAGAGCGCTTGMTAMGCCACACCATCTAACTTACTGCACCAMTCGGACTAACAGAGCGACTTGAGT	1757.75	0.409	2670
1030	CTTGTCCTCTACTAC	GTGCAATGGTCGCAATCACTCACTACGAACCGGGATAGAGCGCTTAACGAGGCKKACCATCTAACTTACTGCCCATATATGGCTAACAGAGCGACTTGAGT	1606.52	0.443	2890
1031	CCATGTTACTGCGCA	GTGCAATGGTCGCAATACCAGTCGACGGTCAAAGGTCAAGCGCTTCAGTCTACTTACCATCTAACTGACCTMCCCAGTATGGCTAACAGAGCGACTTGAGT	1352.43	0.489	3190
1032	GGAACGAGAATTCCA	GTGCAATGGTCGCAATACCAGTCGACATAMCMCGCCCAAGCGCTTCAGTCTACTTACCATCTAATATGCAAATKCAGTATGGCTAACAGAGCGACTTGAGT	1713.74	0.477	3110
1033	GTGCCTCGTCCTTTC	GTGCAATGGTCGCAATACCAGTCGACATCTGACCTMCCAGCGCTTCAGTCTACTTACCATCTAAMCGCCCCCTACAGTATGGCTAACAGAGCGACTTGAGT	3510.91	0.444	2890
1034	TAGTACAGTCATGCC	GTGCAATGGTCGCAATACCAGTCGACATACCAMTCGGAAGCGCTTCAGTCTACTTACCATCTAAATCGTACGATCAGTATGGCTAACAGAGCGACTTGAGT	3723.89	0.434	2830
1035	AGATAGATCGAGTCG	GTGCAATGGTCGCAATACMTGTCAATCAACCGGGATAGAGCGCTTACGATCCTCAACCATCTAACTTACTGCMTGTCAATCACTAACAGAGCGACTTGAGT	994.783	0.46	3000
1036	TCGCAGTCTGCTATC	GTGCAATGGTCGCAATACGGTTCGAACCACCGGGATAGAGCGCTTTATGCAAATKACCATCTAACTTACTGCMTGTCAATCACTAACAGAGCGACTTGAGT	2361.3	0.458	2980
1037	TCTGTAGTACCAACC	GTGCAATGGTCGCAATACGTCACGTGACACCGGGATAGAGCGCTTAMACCCACACMCCATCTAACTTACTGCCTCGTTACCCTGCACAGAGCGACTTGAGT	1613.85	0.432	2810
1038	TGGAGTCCCAAGATT	GTGCAATGGTCGCAATACCMCMCGCCCAACCGGGATAGAGCGCTTCAGCAAAAATACCATCTAACTTACTGCACCCTTACCCTTAACAGAGCGACTTGAGT	2003.59	0.464	3020
1039	AACCGGTAGATTGAA	GTGCAATGGTCGCAATACCAGTCGACATGCGCATGCGCAGCGCTTCAGTCTACTTACCATCTAACTGMTTACGTMAKCATGGCTAACAGAGCGACTTGAGT	1944.14	0.458	2990
1040	TAGCCGTGTTAGAAG	GTGCAATGGTCGCAATACGCTAAGCCGCACCGGGATAGAGCGCTTACCCTTACCCTCCATCTAACTTACTGCCATGACGKCMTTAACAGAGCGACTTGAGT	2721.33	0.45	2930
1041	CTCTCTGCGCTTTGA	GTGCAATGGTCGCAATAACCCAKACACCACCGGGATAGAGCGCTTACCMCGCCCMACCATCTAACTTACTGCCGGCGCTAGCCTAACAGAGCGACTTGAGT	2128.35	0.424	2760
1042	GATCCAAGACGTTAC	GTGCAATGGTCGCAATACGCGCATGCGCACCGGGATAGAGCGCTTCTGACCTMCCACCATCTAACTTACTGCACCCTTACCCTTAACAGAGCGACTTGAGT	3483.52	0.438	2860
1043	CATGATACTCAAACC	GTGCAATGGTCGCAATACMCGCCCCCTAACCGGGATAGAGCGCTTGTCACGTGACACCATCTAACTTACTGCCCATATATGGCTAACAGAGCGACTTGAGT	2278.82	0.445	2900
1044	GTCCGAGGCAAAGCT	GTGCAATGGTCGCAATACCMCMCGCCCAACCGGGATAGAGCGCTTGCTAAGCCGCACCATCTAACTTACTGCGCGCATGCGCCTAACAGAGCGACTTGAGT	2337.36	0.425	2770
1045	CGAATTCATTTCCCG	GTGCAATGGTCGCAATGGTCAAAGGTCAACCGGGATAGAGCGCTTTATGCAAATKACCATCTAACTTACTGCMTGTCAATCACTAACAGAGCGACTTGAGT	2588.09	0.456	2970
1046	CGTTAGGCTAATCGG	GTGCAATGGTCGCAATACCGCCMTGTTGACCGGGATAGAGCGCTTCCCCCCGCTGACCATCTAACTTACTGCACCCTTACCCTTAACAGAGCGACTTGAGT	3831.52	0.458	2990
1047	GAGGAGGATGGAGCT	GTGCAATGGTCGCAATACCAGTCGACATCTGACCTMCCAGCGCTTCAGTCTACTTACCATCTAAGCTGCGCCACCAGTATGGCTAACAGAGCGACTTGAGT	3257.44	0.45	2930
1048	TACGAGCGTTCACAA	GTGCAATGGTCGCAATACACAACAACAMACCGGGATAGAGCGCTTTATGCAAATKACCATCTAACTTACTGCMTGTCAATCACTAACAGAGCGACTTGAGT	1611.44	0.442	2880
1049	GATCCCAAGACTGGC	GTGCAATGGTCGCAATACCGGCGCTAGCACCGGGATAGAGCGCTTAACGAGGCKKACCATCTAACTTACTGCACAACAACAMCTAACAGAGCGACTTGAGT	2166.94	0.424	2760
1050	AAAGAGGTCTGCCGT	GTGCAATGGTCGCAATACGGTTCGAACCACCGGGATAGAGCGCTTAMACCCACACMCCATCTAACTTACTGCCTCACAACAACAMACAGAGCGACTTGAGT	2874.1	0.441	2870
1051	TACCGGTACAGTGCC	GTGCAATGGTCGCAATCACTCACTACGAACCGGGATAGAGCGCTTACCMCGCCCMACCATCTAACTTACTGCATCGTACGATCTAACAGAGCGACTTGAGT	2306.1	0.443	2890
1052	GACTAGACGGAACGC	GTGCAATGGTCGCAATACCGCGTGGGAAACCGGGATAGAGCGCTTMCMCGCCCATACCATCTAACTTACTGMCMCGCCCAGGCTAACAGAGCGACTTGAGT	2810.8	0.433	2820
1053	GCATTTCGCCGACCT	GTGCAATGGTCGCAATACKMTAMGCCACACCGGGATAGAGCGCTTCGGCGCTAGCACCATCTAACTTACTGCGMTTACGTMAKCAACAGAGCGACTTGAGT	1914.77	0.447	2910
1054	TCTCTGGAGGCCTAG	GTGCAATGGTCGCAATACGGTTCGAACCACCGGGATAGAGCGCTTTCCTGCAGGAACCATCTAACTTACTGCCGCCMTGTTGCTAACAGAGCGACTTGAGT	2895.87	0.499	3250
1055	TTGAGAGCGCAGATC	GTGCAATGGTCGCAATACCGCGTGGGAAACCGGGATAGAGCGCTTGTCACGTGACACCATCTAACTTACTGCGCTAAGCCGCCTAACAGAGCGACTTGAGT	936.977	0.443	2890
1056	CTGTAATAGTGACCG	GTGCAATGGTCGCAATACGGTTCGAACCACCGGGATAGAGCGCTTCAGGTAACAAACCATCTAACTTACTGCAACGAGGCKKCTAACAGAGCGACTTGAGT	1175.42	0.446	2910
1057	TAGTCCCAACAGTTT	GTGCAATGGTCGCAATACCMCMCGCCCAACCGGGATAGAGCGCTTKGGMACACTKCCMATCTAACTTACTGCCTCKCMGGGTAACACAGAGCGACTTGAGT	2307.41	0.45	2930
1058	TAGCTAGAATACACC	GTGCAATGGTCGCAATACGGTTCGAACCACCGGGATAGAGCGCTTGTTACCCTGCACCATCTAACTTACTGCATCGTACGATCTAACAGAGCGACTTGAGT	2483.64	0.484	3160
1059	AAAGTCAAGAAGCAG	GTGCAATGGTCGCAATACMCGCCCCCTAACCGGGATAGAGCGCTTACGATCCTCAACCATCTAACTTACTGCTCCTGCAGGACTAACAGAGCGACTTGAGT	4358.69	0.453	2960
1060	TATAGGGCGGCTCAT	GTGCAATGGTCGCAATACCAGTCGAAMACCCACACMCCAGCGCTTCAGTCTACTTACCATCTAACTTTCACTCACTACGAGGCTAACAGAGCGACTTGAGT	3702.27	0.443	2880
1061	TGAACATACCACATG	GTGCAATGGTCGCAATACCAGTCGACATACAACAACAMAGCGCTTCAGTCTACTTACCATCTAAAACGAGGCKKCAGTATGGCTAACAGAGCGACTTGAGT	2032.89	0.436	2840
1062	ACTCAGATCCAACCC	GTGCAATGGTCGCAATACCAGTCGACATACCAMTCGGAAGCGCTTCAGTCTACTTACCATCTAAKCMGGGTAACCAGTATGGCTAACAGAGCGACTTGAGT	3045.68	0.472	3080
1063	GTAACGAACGGTTTC	GTGCAATGGTCGCAATACGGTTCGAACCACCGGGATAGAGCGCTTGMTTACGTMAKCCATCTAACTTACTGCCTACCCTTACCCTACAGAGCGACTTGAGT	2382.72	0.446	2910
1064	CAAACCGTGCACGTA	GTGCAATGGTCGCAATACKMTAMGCCACACCGGGATAGAGCGCTTCGGCGCTAGCACCATCTAACTTACTGCCGGCGCTAGCCTAACAGAGCGACTTGAGT	2243.56	0.426	2780
1065	GTAGTTAGAGCCCAT	GTGCAATGGTCGCAATACCAGTCGACATMTGTCAATCAAGCGCTTCAGTCTACTTACCATCTAAGCTGCGCCACCAGTATGGCTAACAGAGCGACTTGAGT	3132.83	0.408	2660
1066	AATCCTTGCTTTCGG	GTGCAATGGTCGCAATACCGCGTGGGAAACCGGGATAGAGCGCTTGTTACCCTGCACCATCTAACTTACTGCAMACCCACACMCCACAGAGCGACTTGAGT	2821.96	0.445	2900
1067	TAGTCACTCTCCCAT	GTGCAATGGTCGCAATACATGACGKCMTACCGGGATAGAGCGCTTGCTGCGCCACACCATCTAACTTACTGCGTCACGTGACCTAACAGAGCGACTTGAGT	2107.47	0.476	3110
1068	CTCTCAAGATCGACC	GTGCAATGGTCGCAATACCMCMCGCCCAACCGGGATAGAGCGCTTCGCCMTGTTGACCATCTAACTTACTGCGGTCAAAGGTCAAACAGAGCGACTTGAGT	1646.99	0.459	2990
1069	GGTCTAAGTCCGTGT	GTGCAATGGTCGCAATACCAGTCGACATGCCTGAGGCAAGCGCTTCAGTCTACTTACCATCTAAGGTTCGAACCCAGTATGGCTAACAGAGCGACTTGAGT	918.354	0.434	2830
1070	TATGGAAAGAGCCCT	GTGCAATGGTCGCAATACCMCMCGCCCAACCGGGATAGAGCGCTTGMTAMGCCACACCATCTAACTTACTGCCCATATATGGCTAACAGAGCGACTTGAGT	2390.1	0.438	2850
1071	TAGCTGAGAAACTCA	GTGCAATGGTCGCAATACKMTAMGCCACACCGGGATAGAGCGCTTTCACTCACTACGAATCTAACTTACTGCCTCAMACCCACACMCCGAGCGACTTGAGT	3073.19	0.424	2760
1072	GGTTCTGGCTAACCG	GTGCAATGGTCGCAATACCAGTCGACATGCGCATGCGCAGCGCTTCAGTCTACTTACCATCTAACTGGTCAAAGGTCAATGGCTAACAGAGCGACTTGAGT	1369.18	0.448	2920
1073	GTCAGACAGAGCCCA	GTGCAATGGTCGCAATACGGTTCGAACCACCGGGATAGAGCGCTTGTTACCCTGCACCATCTAACTTACTGCTATGCAAATKCTAACAGAGCGACTTGAGT	2213.62	0.432	2820
1074	GAATTGCCGACCATT	GTGCAATGGTCGCAATACCAGCAAAAATACCGGGATAGAGCGCTTGTCACGTGACACCATCTAACTTACTGCGMTAMGCCACCTAACAGAGCGACTTGAGT	1895.64	0.447	2920
1075	CGACCATCCAAGACG	GTGCAATGGTCGCAATATGCCTGAGGCAACCGGGATAGAGCGCTTACCCTTACCCTCCATCTAACTTACTGCCACAACAACAMTAACAGAGCGACTTGAGT	2701.28	0.425	2770
1076	CAGAGACTCTACTCA	GTGCAATGGTCGCAATACTTCAAGGTCAACCGGGATAGAGCGCTTACGATCCTCAACCATCTAACTTACTGCAACGAGGCKKCTAACAGAGCGACTTGAGT	1463.18	0.463	3020
1077	GCAAATACGCGCCGA	GTGCAATGGTCGCAATACATGACGKCMTACCGGGATAGAGCGCTTCGGCGCTAGCACCATCTAACTTACTGCCTGACCTMCCCTAACAGAGCGACTTGAGT	2302.71	0.478	3110
1078	TCCACCATCCCAACG	GTGCAATGGTCGCAATACCAGTCGACATCCATATATGGAGCGCTTCAGTCTACTTACCATCTAMCMCGCCCACTCAGTATGGCTAACAGAGCGACTTGAGT	3186.87	0.453	2950
1079	TCCCTTCGCCTCACT	GTGCAATGGTCGCAATACCAGTCGACATACAACAACAMAGCGCTTCAGTCTACTTACCATCTAMCMCGCCCACTCAGTATGGCTAACAGAGCGACTTGAGT	4280.16	0.433	2820
1080	ATACCATACGTTCTC	GTGCAATGGTCGCAATACCAGTCGACATATCGTACGATAGCGCTTCAGTCTACTTACCATCTAAGCTGCGCCACCAGTATGGCTAACAGAGCGACTTGAGT	1907.21	0.424	2770
1081	TAGCAGTATAACACC	GTGCAATGGTCGCAAAMACCCACACMCCACCGGGATAGAGCGCTTGTTACCCTGCACCATCTAACTTACTGCCAGGTAACAACTAACAGAGCGACTTGAGT	2932.87	0.423	2760
1082	CGACCGAGGTTGTAC	GTGCAATGGTCGCAATACATCGTACGATACCGGGATAGAGCGCTTGTTACCCTGCACCATCTAACTTACTGCACMGGAAGTGCTAACAGAGCGACTTGAGT	2175.26	0.456	2970
1083	TGAGCTAGATCCTAC	GTGCAATGGTCGCAATACCAGTCGACATGCTAAGCCGCAGCGCTTCAGTCTACTTACCATCTAACCCCCCGCTGCAGTATGGCTAACAGAGCGACTTGAGT	2611.64	0.437	2850
1084	CGATCCGCGTACTTC	GTGCAATGGTCGCAATACTCCTGCAGGAACCGGGATAGAGCGCTTACCCTTACCCTCCATCTAACTTACTGCCCGCCMTGTTGTAACAGAGCGACTTGAGT	1857.97	0.435	2840
1085	GGCAGGTTTGAAGAT	GTGCAATGGTCGCAATACGCTAAGCCGCACCGGGATAGAGCGCTTGGTTCGAACCACCATCTAACTTACTGCACAACAACAMCTAACAGAGCGACTTGAGT	1309.82	0.433	2820
1086	GATGCATATAGTCGA	GTGCAATGGTCGCAATACCAGTCGAAMACCCACACMCCAGCGCTTCAGTCTACTTACCATCTAAKAGGCGCAGCCAGTATGGCTAACAGAGCGACTTGAGT	5193.82	0.425	2770
1087	CTTAGGCACAATATG	GTGCAATGGTCGCAATGGTCAAAGGTCAACCGGGATAGAGCGCTTCCCCCCGCTGACCATCTAACTTACTGCTTCAAGGTCACTAACAGAGCGACTTGAGT	2568.57	0.432	2820
1088	GACAGGCCTATAGCA	GTGCAATGGTCGCAATACGTTACCCTGCACCGGGATAGAGCGCTTACCMCGCCCMACCATCTAACTTACTGCCAGCAAAAATCTAACAGAGCGACTTGAGT	1129.54	0.425	2770
1089	AAGGTTAGGAGTACT	GTGCAATGGTCGCAATACCAGTCGACATMCGCCCCCTAAGCGCTTCAGTCTACTTACCATCTAAKMTAMGCCACCAGTATGGCTAACAGAGCGACTTGAGT	4185.55	0.447	2910
1090	GCGTGACCATTACCT	GTGCAATGGTCGCAATACTATGCAAATKACCGGGATAGAGCGCTTCAGGTAACAAACCATCTAACTTACTGCMCMCGCCCAGCTAACAGAGCGACTTGAGT	3073.3	0.423	2760
1091	CGAAAGGATACGAGA	GTGCAATGGTCGCAATACGCTAAGCCGCACCGGGATAGAGCGCTTGGGGAATCCCCCCATCTAACTTACTGCCACCCTTACCCTAACAGAGCGACTTGAGT	1212.6	0.485	3160
1092	TACACCAGACGGTTG	GTGCAATGGTCGCAATACATGACGKCMTACCGGGATAGAGCGCTTKCMGGGTAACACCATCTAACTTACTGCACCCAKACACCTAACAGAGCGACTTGAGT	3486.69	0.428	2790
1093	GAGGGTGTCCATATT	GTGCAATGGTCGCAATACCAGTCGACATGGTTCGAACCAGCGCTTCAGTCTACTTACCATCTAACTGACCTMCCCAGTATGGCTAACAGAGCGACTTGAGT	2326.99	0.445	2900
1094	TTTCGTTATGGGAGC	GTGCAATGGTCGCAATACGMTAMGCCACACCGGGATAGAGCGCTTKGGMACACTKCCMATCTAACTTACTGCCTCCGGCGCTAGCACAGAGCGACTTGAGT	2069.45	0.464	3020
1095	GAGGGACCAATTGAG	GTGCAATGGTCGCAATAACCCTTACCCTACCGGGATAGAGCGCTTGTTACCCTGCACCATCTAACTTACTGCAMACCCACACMCCACAGAGCGACTTGAGT	2009.58	0.462	3010
1096	CAATGTACGCCATGA	GTGCAATGGTCGCAATACCAGGTAACAAACCGGGATAGAGCGCTTACCMCGCCCMACCATCTAACTTACTGCMTGTCAATCACTAACAGAGCGACTTGAGT	1781.32	0.429	2800
1097	TTTCAACCTCGGTAT	GTGCAATGGTCGCAATACCMCMCGCCCAACCGGGATAGAGCGCTTCAGGTAACAAACCATCTAACTTACTGCTCCTGCAGGACTAACAGAGCGACTTGAGT	2263.18	0.425	2770
1098	TGTCTGGAGCAAATT	GTGCAATGGTCGCAATACGGTTCGAACCACCGGGATAGAGCGCTTMCGCCCCCTAACCATCTAACTTACTGCTCCTGCAGGACTAACAGAGCGACTTGAGT	2437.99	0.472	3080
1099	CTCAAACCTTGCCGG	GTGCAATGGTCGCAATACGTTACCCTGCACCGGGATAGAGCGCTTMCMCGCCCATACCATCTAACTTACTGTATGCAAATKGCTAACAGAGCGACTTGAGT	2671.13	0.442	2880
1100	TAGACGACATGGCTA	GTGCAATGGTCGCAATATGCCTGAGGCAACCGGGATAGAGCGCTTTCCTGCAGGAACCATCTAACTTACTGCGTCACGTGACCTAACAGAGCGACTTGAGT	1302.14	0.43	2800
1101	GAACCGTAAGACACA	GTGCAATGGTCGCAATAACCCTTACCCTACCGGGATAGAGCGCTTTCACTCACTACGAATCTAACTTACTGCCTCATGACGKCMTACAGAGCGACTTGAGT	2361.72	0.403	2630
1102	CTATCGTTGGCTCAC	GTGCAATGGTCGCAATACCAGTCGACATCTGACCTMCCAGCGCTTCAGTCTACTTACCATCTAAATCGTACGATCAGTATGGCTAACAGAGCGACTTGAGT	1895.54	0.445	2900
1103	AAGCGTAAGGAGCCT	GTGCAATGGTCGCAATAACCCAKACACCACCGGGATAGAGCGCTTGGTTCGAACCACCATCTAACTTACTGCMCGCCCCCTACTAACAGAGCGACTTGAGT	4473.1	0.485	3160
1104	CTTGGATGACCGAAT	GTGCAATGGTCGCAATACGTCACGTGACACCGGGATAGAGCGCTTCGCCMTGTTGACCATCTAACTTACTGCGGTCAAAGGTCAAACAGAGCGACTTGAGT	2761.04	0.475	3090
1105	GGTCCAGAAGGAATT	GTGCAATGGTCGCAATACGCTAAGCCGCACCGGGATAGAGCGCTTATGACGKCMTACCATCTAACTTACTGCACCCAKACACCTAACAGAGCGACTTGAGT	2296.04	0.431	2810
1106	CTTTACGACCTTGCG	GTGCAATGGTCGCAATACGTCACGTGACACCGGGATAGAGCGCTTGMTTACGTMAKCCATCTAACTTACTGCCTACCMCGCCCMAACAGAGCGACTTGAGT	1116.9	0.436	2840
1107	TCAACTCGTACAGCG	GTGCAATGGTCGCAATACGCTGCGCCACACCGGGATAGAGCGCTTACCCTTACCCTCCATCTAACTTACTGCCTCACTCACTACGACAGAGCGACTTGAGT	2136.82	0.435	2840
1108	CTCCATACTTGAGTA	GTGCAATGGTCGCAATACACGATCCTCAACCGGGATAGAGCGCTTACCCTTACCCTCCATCTAACTTACTGCCKAGGCGCAGCTAACAGAGCGACTTGAGT	2129.65	0.445	2900
1109	CCTAGTTTGTCCGCT	GTGCAATGGTCGCAATACCGCCMTGTTGACCGGGATAGAGCGCTTACAACAACAMACCATCTAACTTACTGCCCATATATGGCTAACAGAGCGACTTGAGT	1568.93	0.441	2870
1110	CAATCCTACTGACCC	GTGCAATGGTCGCAATACGGTTCGAACCACCGGGATAGAGCGCTTACAACAACAMACCATCTAACTTACTGCATCGTACGATCTAACAGAGCGACTTGAGT	2379.97	0.444	2900
1111	CTAGGCACTTTAAAC	GTGCAATGGTCGCAATACATGACGKCMTACCGGGATAGAGCGCTTKCMGGGTAACACCATCTAACTTACTGCAMACCCACACMCCACAGAGCGACTTGAGT	2803.56	0.432	2810
1112	AATTGCGCTGGAACG	GTGCAATGGTCGCAATACCGCCMTGTTGACCGGGATAGAGCGCTTACCCAKACACCCCATCTAACTTACTGCCKGGMACACTKCCMCAGAGCGACTTGAGT	2571.19	0.465	3030
1113	TAATAGCCTGAGTGC	GTGCAATGGTCGCAATACGTTACCCTGCACCGGGATAGAGCGCTTACCCTTACCCTCCATCTAACTTACTGCCKCMGGGTAACTAACAGAGCGACTTGAGT	1448.89	0.474	3090
1114	AATTAGGCCTTGCAG	GTGCAATGGTCGCAATACGGTTCGAACCACCGGGATAGAGCGCTTTCCTGCAGGAACCATCTAACTTACTGCGGGGAATCCCCTAACAGAGCGACTTGAGT	1868.6	0.458	2980
1115	TGCGCTCACGAATCG	GTGCAATGGTCGCAATACCAGTCGATCACTCACTACGAAGCGCTTCAGTCTACTTACCATCTAAMTGTCAATCACAGTATGGCTAACAGAGCGACTTGAGT	3235.56	0.459	2990
1116	GAGGTAGGCTTCGGT	GTGCAATGGTCGCAATACCMCMCGCCCAACCGGGATAGAGCGCTTKGGMACACTKCCMATCTAACTTACTGCCTCKAGGCGCAGCACAGAGCGACTTGAGT	1308.87	0.426	2780
1117	AGCCGACGGATCGTT	GTGCAATGGTCGCAATACGGTTCGAACCACCGGGATAGAGCGCTTGTTACCCTGCACCATCTAACTTACTGCAMACCCACACMCCACAGAGCGACTTGAGT	2922.24	0.424	2770
1118	ACGTCTACCCTCGTA	GTGCAATGGTCGCAATACCAGTCGACAACCCAKACACCAGCGCTTCAGTCTACTTACCATCTAAKAGGCGCAGCCAGTATGGCTAACAGAGCGACTTGAGT	3663.81	0.46	3000
1119	TATAGTTGGTGCGAG	GTGCAATGGTCGCAATACKCMGGGTAACACCGGGATAGAGCGCTTACGATCCTCAACCATCTAACTTACTGCCAGGTAACAACTAACAGAGCGACTTGAGT	1172.99	0.435	2830
1120	AATTCGGCCAACTAA	GTGCAATGGTCGCAATACMCGCCCCCTAACCGGGATAGAGCGCTTKGGMACACTKCCMATCTAACTTACTGCCTCCAGGTAACAAACAGAGCGACTTGAGT	2668.38	0.419	2730
1121	TGCCTGGCGAAGCAA	GTGCAATGGTCGCAATACCAGTCGACATACMGGAAGTGAGCGCTTCAGTCTACTTACCATCTAACTGMTTACGTMAKCATGGCTAACAGAGCGACTTGAGT	3170.06	0.453	2950
1122	CAGGCCAAGTTTGAA	GTGCAATGGTCGCAATACCGCCMTGTTGACCGGGATAGAGCGCTTGTTACCCTGCACCATCTAACTTACTGCTCCTGCAGGACTAACAGAGCGACTTGAGT	1148.94	0.459	2990
1123	TCCTTGCAGTATTCT	GTGCAATGGTCGCAATACCAGTCGACATAACGAGGCKKAGCGCTTCAGTCTACTTACCATCTAACGGGGAATCCCCGTATGGCTAACAGAGCGACTTGAGT	5181.28	0.44	2870
1124	CCCAAGCTTAGCTGT	GTGCAATGGTCGCAATACCAGTCGACGGTCAAAGGTCAAGCGCTTCAGTCTACTTACCATCTAAMCGCCCCCTACAGTATGGCTAACAGAGCGACTTGAGT	1665.5	0.438	2850
1125	GCACAACGGGTATTC	GTGCAATGGTCGCAATACCAGTCGACATMTGTCAATCAAGCGCTTCAGTCTACTTACCATCTAMCMCGCCCACTCAGTATGGCTAACAGAGCGACTTGAGT	2825.62	0.439	2860
1126	TGGCCAACTCCATCC	GTGCAATGGTCGCAATACCTGACCTMCCACCGGGATAGAGCGCTTGGTTCGAACCACCATCTAACTTACTGCTCCTGCAGGACTAACAGAGCGACTTGAGT	1983.05	0.428	2790
1127	TTCTAGACGGCTTAC	GTGCAATGGTCGCAATACCAGTCGACGGTCAAAGGTCAAGCGCTTCAGTCTACTTACCATCTAAACGATCCTCACAGTATGGCTAACAGAGCGACTTGAGT	2217.34	0.444	2900
1128	TCAGCGAATCCGAAC	GTGCAATGGTCGCAATACGCTAAGCCGCACCGGGATAGAGCGCTTGTCACGTGACACCATCTAACTTACTGCGCGCATGCGCCTAACAGAGCGACTTGAGT	2422.3	0.434	2830
1129	GATATACCGAGCCAG	GTGCAATGGTCGCAATACACMGGAAGTGACCGGGATAGAGCGCTTACGATCCTCAACCATCTAACTTACTGCTGCCTGAGGCATAACAGAGCGACTTGAGT	3937.16	0.43	2810
1130	GCCTGGCATCGAGTA	GTGCAATGGTCGCAATACCAGTCGACATACCMCGCCCMAGCGCTTCAGTCTACTTACCATCTAAACCAMTCGGACAGTATGGCTAACAGAGCGACTTGAGT	2171.43	0.483	3150
1131	TCATTGAACCTAGGG	GTGCAATGGTCGCAATACACAACAACAMACCGGGATAGAGCGCTTCGGCGCTAGCACCATCTAACTTACTGCGCGTGGGAAGCTAACAGAGCGACTTGAGT	3276.12	0.43	2800
1132	CATACAACGCACATA	GTGCAATGGTCGCAATACCAGTCGACATACAACAACAMAGCGCTTCAGTCTACTTACCATCTAAKAGGCGCAGCCAGTATGGCTAACAGAGCGACTTGAGT	2989.36	0.445	2900
1133	ATAGCTGTAAACTGC	GTGCAATGGTCGCAATACACGATCCTCAACCGGGATAGAGCGCTTAACGAGGCKKACCATCTAACTTACTGCCCCCCCGCTGCTAACAGAGCGACTTGAGT	3289.44	0.46	3000
1134	TAACGATGATCTGTG	GTGCAATGGTCGCAATACCAGTCGACATGCTGCGCCACAGCGCTTCAGTCTACTTACCATCTAACTTKGGMACACTKCCMGGCTAACAGAGCGACTTGAGT	1484.94	0.443	2890
1135	CTTACGCGTTCTATT	GTGCAATGGTCGCAATACATCGTACGATACCGGGATAGAGCGCTTGCTGCGCCACACCATCTAACTTACTGCTCCTGCAGGACTAACAGAGCGACTTGAGT	2355.33	0.461	3010
1136	TAGCTCCATGATGTA	GTGCAATGGTCGCAATACCAGTCGACATGCTAAGCCGCAGCGCTTCAGTCTACTTACCATCTAACTTTCACTCACTACGAGGCTAACAGAGCGACTTGAGT	2831.59	0.436	2840
1137	AACAGCCGAGAGCTT	GTGCAATGGTCGCAATACCGCGTGGGAAACCGGGATAGAGCGCTTCAGGTAACAAACCATCTAACTTACTGCACCCTTACCCTTAACAGAGCGACTTGAGT	2641.39	0.424	2760
1138	CTCTGAGATTGCTCG	GTGCAATGGTCGCAATACCAGTCGACATMTGTCAATCAAGCGCTTCAGTCTACTTACCATCTAACTTKGGMACACTKCCMGGCTAACAGAGCGACTTGAGT	2672.77	0.49	3190
1139	CGCATCCCGATGTAT	GTGCAATGGTCGCAATACATGACGKCMTACCGGGATAGAGCGCTTACCCTTACCCTCCATCTAACTTACTGCCTCACTCACTACGACAGAGCGACTTGAGT	2776.32	0.418	2730
1140	CTCTAAGACTCTAGT	GTGCAATGGTCGCAATACCAGTCGACATACCGGGATAGAGCGCTTKMTAMGCCACACCATCTAACTTACTGCCTCAGTATGGCTAACAGAGCGACTTGAGT	2225.72	0.441	2870
1141	AACGAGCAGCCTAGG	GTGCAATGGTCGCAATACGCTGCGCCACACCGGGATAGAGCGCTTACCCTTACCCTCCATCTAACTTACTGCCCGCCMTGTTGTAACAGAGCGACTTGAGT	3220.43	0.484	3160
1142	TCCGTTTAACAACAC	GTGCAATGGTCGCAATACGCTGCGCCACACCGGGATAGAGCGCTTCTGACCTMCCACCATCTAACTTACTGCMCGCCCCCTACTAACAGAGCGACTTGAGT	3751.6	0.433	2820
1143	AGTTATAGCATCACG	GTGCAATGGTCGCAATACATCGTACGATACCGGGATAGAGCGCTTKGGMACACTKCCMATCTAACTTACTGCCTCACCCTTACCCTCAGAGCGACTTGAGT	3764.38	0.431	2810
1144	GAGCTTCGCAACTTC	GTGCAATGGTCGCAATACCAGTCGACATACCAMTCGGAAGCGCTTCAGTCTACTTACCATCTAACTTKGGMACACTKCCMGGCTAACAGAGCGACTTGAGT	1468.77	0.422	2750
1145	GACATTGAACCTTTC	GTGCAATGGTCGCAATACACCMCGCCCMACCGGGATAGAGCGCTTACCCTTACCCTCCATCTAACTTACTGCCKMTAMGCCACTAACAGAGCGACTTGAGT	2722.74	0.438	2860
1146	AGGTTGGTCCATCTA	GTGCAATGGTCGCAATACCMCMCGCCCAACCGGGATAGAGCGCTTKAGGCGCAGCACCATCTAACTTACTGCTATGCAAATKCTAACAGAGCGACTTGAGT	1634.56	0.448	2920
1147	TAGTGTGAGGTAACC	GTGCAATGGTCGCAATATGCCTGAGGCAACCGGGATAGAGCGCTTATCGTACGATACCATCTAACTTACTGCMTGTCAATCACTAACAGAGCGACTTGAGT	4147.21	0.43	2810
1148	TACTCCAGTCAAGTA	GTGCAATGGTCGCAATACKMTAMGCCACACCGGGATAGAGCGCTTGMTTACGTMAKCCATCTAACTTACTGCCTTCCTGCAGGAAACAGAGCGACTTGAGT	2442.93	0.461	3010
1149	GAACCACATTCTTCA	GTGCAATGGTCGCAATACGCGCATGCGCACCGGGATAGAGCGCTTACAACAACAMACCATCTAACTTACTGCMTGTCAATCACTAACAGAGCGACTTGAGT	1534.64	0.47	3060
1150	GACGAGCACTATGTA	GTGCAATGGTCGCAATACGCTAAGCCGCACCGGGATAGAGCGCTTMCGCCCCCTAACCATCTAACTTACTGCCGCCMTGTTGCTAACAGAGCGACTTGAGT	3200.22	0.439	2860
1151	TCGGCAAATTCTACT	GTGCAATGGTCGCAATACGGTTCGAACCACCGGGATAGAGCGCTTTCCTGCAGGAACCATCTAACTTACTGCACCCAKACACCTAACAGAGCGACTTGAGT	3467.63	0.418	2730
1152	ATGTCCCGGTATGAG	GTGCAATGGTCGCAATACAACGAGGCKKACCGGGATAGAGCGCTTACCCAKACACCCCATCTAACTTACTGCCGGTTCGAACCTAACAGAGCGACTTGAGT	1247.09	0.414	2700
1153	TCCTTGATGGACATA	GTGCAATGGTCGCAATACCAGTCGACATGMTAMGCCACAGCGCTTCAGTCTACTTACCATCTAACACCCAKACACCGTATGGCTAACAGAGCGACTTGAGT	3006.7	0.44	2870
1154	TTTGCTCTTAGCTCT	GTGCAATGGTCGCAATACGCTGCGCCACACCGGGATAGAGCGCTTACCMCGCCCMACCATCTAACTTACTGCCGCCMTGTTGCTAACAGAGCGACTTGAGT	3763.29	0.423	2760
1155	GCGTTGCTCCAAAGT	GTGCAATGGTCGCAATACTATGCAAATKACCGGGATAGAGCGCTTACAACAACAMACCATCTAACTTACTGCTGCCTGAGGCATAACAGAGCGACTTGAGT	1192.67	0.454	2960
1156	CTTGAGCGTAATGTT	GTGCAATGGTCGCAATACCAGTCGACATMTGTCAATCAAGCGCTTCAGTCTACTTACCATCTAAMTGTCAATCACAGTATGGCTAACAGAGCGACTTGAGT	3063.21	0.439	2860
1157	CTGCGTAGAATTGAT	GTGCAATGGTCGCAAAMACCCACACMCCACCGGGATAGAGCGCTTATCGTACGATACCATCTAACTTACTGCMTGTCAATCACTAACAGAGCGACTTGAGT	3053.15	0.403	2630
1158	CATCCAAATATGACG	GTGCAATGGTCGCAATACCCATATATGGACCGGGATAGAGCGCTTMTGTCAATCAACCATCTAACTTACTGCACAACAACAMCTAACAGAGCGACTTGAGT	1555.74	0.437	2850
1159	CCTCCAAGTTATACC	GTGCAATGGTCGCAATACGTTACCCTGCACCGGGATAGAGCGCTTGCTAAGCCGCACCATCTAACTTACTGCGTCACGTGACCTAACAGAGCGACTTGAGT	2047.03	0.45	2930
1160	GCTGTCATTGGGTGT	GTGCAATGGTCGCAATACCAGTCGACATAMCMCGCCCAAGCGCTTCAGTCTACTTACCATCTAACACCCTTACCCTGTATGGCTAACAGAGCGACTTGAGT	4041.77	0.479	3120
1161	CTGGAGTATTCTTCC	GTGCAATGGTCGCAATACCTGACCTMCCACCGGGATAGAGCGCTTTTCAAGGTCAACCATCTAACTTACTGCMCGCCCCCTACTAACAGAGCGACTTGAGT	3283.52	0.444	2890
1162	GTTTGCACCTCCTAT	GTGCAATGGTCGCAATACCAGTCGACATMCGCCCCCTAAGCGCTTCAGTCTACTTACCATCTAACACCCAKACACCGTATGGCTAACAGAGCGACTTGAGT	3666.72	0.429	2800
1163	AAGCAAGCACTTTCG	GTGCAATGGTCGCAATACGCTGCGCCACACCGGGATAGAGCGCTTTTCAAGGTCAACCATCTAACTTACTGCMCMCGCCCAGCTAACAGAGCGACTTGAGT	3700.86	0.467	3040
1164	GACGCCCAATGAGGA	GTGCAATGGTCGCAATACCAGTCGACATGGTTCGAACCAGCGCTTCAGTCTACTTACCATCTAAKMTAMGCCACCAGTATGGCTAACAGAGCGACTTGAGT	3308.44	0.429	2800
1165	GCCAATCTCAGTTGT	GTGCAATGGTCGCAATACTCCTGCAGGAACCGGGATAGAGCGCTTGCTGCGCCACACCATCTAACTTACTGCGCGCATGCGCCTAACAGAGCGACTTGAGT	2904.4	0.434	2830
1166	TCTACTACTCGTACG	GTGCAATGGTCGCAATACCAGTCGACATKMTAMGCCACAGCGCTTCAGTCTACTTACCATCTAAATCGTACGATCAGTATGGCTAACAGAGCGACTTGAGT	3109.46	0.446	2910
1167	GGTACTAAGACTCGA	GTGCAATGGTCGCAATACCCATATATGGACCGGGATAGAGCGCTTCGGCGCTAGCACCATCTAACTTACTGCATGACGKCMTCTAACAGAGCGACTTGAGT	1915.86	0.409	2670
1168	ACTGAGGTCGTGGGT	GTGCAATGGTCGCAATACCAGTCGACATACGATCCTCAAGCGCTTCAGTCTACTTACCATCTAAGTTACCCTGCCAGTATGGCTAACAGAGCGACTTGAGT	2920.1	0.439	2860
1169	TCGGTCTACCGACCA	GTGCAATGGTCGCAATACATGACGKCMTACCGGGATAGAGCGCTTKCMGGGTAACACCATCTAACTTACTGCGTCACGTGACCTAACAGAGCGACTTGAGT	1623.88	0.486	3170
1170	ACACCGCTTGCTTCG	GTGCAATGGTCGCAATACCAGTCGAAMACCCACACMCCAGCGCTTCAGTCTACTTACCATCTAAACCAMTCGGACAGTATGGCTAACAGAGCGACTTGAGT	2850.02	0.466	3040
1171	GCTTGACCTACTAAG	GTGCAATGGTCGCAATAACCCTTACCCTACCGGGATAGAGCGCTTMTGTCAATCAACCATCTAACTTACTGCGCGTGGGAAGCTAACAGAGCGACTTGAGT	1743.4	0.447	2910
1172	AATCTTGGTCAACGC	GTGCAATGGTCGCAATACKCMGGGTAACACCGGGATAGAGCGCTTMCGCCCCCTAACCATCTAACTTACTGCACCCAKACACCTAACAGAGCGACTTGAGT	2698.6	0.424	2760
1173	GCGCTTAAGTATAGC	GTGCAATGGTCGCAATACCTGACCTMCCACCGGGATAGAGCGCTTACMGGAAGTGACCATCTAACTTACTGCCGGCGCTAGCCTAACAGAGCGACTTGAGT	2040.83	0.44	2870
1174	AAACGGTCCTCTTCG	GTGCAATGGTCGCAATAGGGGAATCCCCACCGGGATAGAGCGCTTCGCCMTGTTGACCATCTAACTTACTGCACAACAACAMCTAACAGAGCGACTTGAGT	3009.52	0.435	2840
1175	TAGTCCCAGAAGTGC	GTGCAATGGTCGCAATACCMCMCGCCCAACCGGGATAGAGCGCTTMCGCCCCCTAACCATCTAACTTACTGCACCMCGCCCMCTAACAGAGCGACTTGAGT	3240.21	0.443	2890
1176	CCCTGAGTGCTTATT	GTGCAATGGTCGCAATACGCTGCGCCACACCGGGATAGAGCGCTTCGCCMTGTTGACCATCTAACTTACTGCGTCACGTGACCTAACAGAGCGACTTGAGT	1834.45	0.434	2830
1177	CCAGGATTTCGCTGT	GTGCAATGGTCGCAATACCAGTCGACATMCGCCCCCTAAGCGCTTCAGTCTACTTACCATCTAAGCTGCGCCACCAGTATGGCTAACAGAGCGACTTGAGT	2796.91	0.432	2820
1178	CACCTGACCTTTCAC	GTGCAATGGTCGCAATATGCCTGAGGCAACCGGGATAGAGCGCTTTATGCAAATKACCATCTAACTTACTGCMTGTCAATCACTAACAGAGCGACTTGAGT	3287.11	0.47	3060
1179	GACTCACAGCTCTGA	GTGCAATGGTCGCAATACCAGCAAAAATACCGGGATAGAGCGCTTATCGTACGATACCATCTAACTTACTGCMTGTCAATCACTAACAGAGCGACTTGAGT	3046.98	0.48	3130
1180	CAGACAGAACAGCTT	GTGCAATGGTCGCAATACACCMCGCCCMACCGGGATAGAGCGCTTGTCACGTGACACCATCTAACTTACTGCMCMCGCCCAGCTAACAGAGCGACTTGAGT	1809.15	0.451	2940
1181	CGTATTTCGCACGAG	GTGCAATGGTCGCAATACKMTAMGCCACACCGGGATAGAGCGCTTGCGTGGGAATACCATCTAACTTACTGMCMCGCCCAGGCTAACAGAGCGACTTGAGT	2186.55	0.451	2940
1182	CCTTCTGAAGAGGGC	GTGCAATGGTCGCAATACCGGCGCTAGCACCGGGATAGAGCGCTTGCTGCGCCACACCATCTAACTTACTGCGTTACCCTGCCTAACAGAGCGACTTGAGT	1713.41	0.423	2760
1183	TATCCTAAGTCGTTC	GTGCAATGGTCGCAATACACCMCGCCCMACCGGGATAGAGCGCTTGTCACGTGACACCATCTAACTTACTGCMCMCGCCCAGCTAACAGAGCGACTTGAGT	4147.76	0.461	3010
1184	GCCAGTTGGGCTGAA	GTGCAATGGTCGCAATACATGACGKCMTACCGGGATAGAGCGCTTCTGACCTMCCACCATCTAACTTACTGCGTCACGTGACCTAACAGAGCGACTTGAGT	1581.19	0.453	2950
1185	TAGTTGTCGGCACCC	GTGCAATGGTCGCAATACATGACGKCMTACCGGGATAGAGCGCTTKCMGGGTAACACCATCTAACTTACTGCGMTTACGTMAKCAACAGAGCGACTTGAGT	2212.46	0.431	2810
1186	GATAGCTCTCGTTCT	GTGCAATGGTCGCAATACKCMGGGTAACACCGGGATAGAGCGCTTGGTTCGAACCACCATCTAACTTACTGCACCCTTACCCTTAACAGAGCGACTTGAGT	2160.23	0.446	2900
1187	TTCGCCGTACGAACC	GTGCAATGGTCGCAATACGGTTCGAACCACCGGGATAGAGCGCTTGMTTACGTMAKCCATCTAACTTACTGCCTGMTTACGTMAKCCAGAGCGACTTGAGT	1338.81	0.465	3030
1188	CTTTATCCTGGCGTA	GTGCAATGGTCGCAATACGGTTCGAACCACCGGGATAGAGCGCTTACCCAKACACCCCATCTAACTTACTGCCACAACAACAMTAACAGAGCGACTTGAGT	2361.06	0.434	2830
1189	GTAACACTTTGCCAA	GTGCAATGGTCGCAATACMCGCCCCCTAACCGGGATAGAGCGCTTTGCCTGAGGCACCATCTAACTTACTGCCCAGGTAACAATAACAGAGCGACTTGAGT	3901.39	0.443	2890
1190	CCGGAAGCCTTAACT	GTGCAATGGTCGCAATACGTCACGTGACACCGGGATAGAGCGCTTGCTAAGCCGCACCATCTAACTTACTGCCCATATATGGCTAACAGAGCGACTTGAGT	758.921	0.439	2860
1191	TTCGTGAAGCGTTGT	GTGCAATGGTCGCAATACKMTAMGCCACACCGGGATAGAGCGCTTAMACCCACACMCCATCTAACTTACTGCCTCCTGACCTMCCACAGAGCGACTTGAGT	4944.28	0.432	2820
1192	ACGCTTGATTAATGG	GTGCAATGGTCGCAATACGMTAMGCCACACCGGGATAGAGCGCTTACCMCGCCCMACCATCTAACTTACTGCTCACTCACTACGAACAGAGCGACTTGAGT	1668.63	0.436	2840
1193	ACTCTTGAACAGCTT	GTGCAATGGTCGCAATACKAGGCGCAGCACCGGGATAGAGCGCTTACCCTTACCCTCCATCTAACTTACTGCCMTGTCAATCATAACAGAGCGACTTGAGT	2573.35	0.43	2800
1194	AGTGGCCTTTGAGCT	GTGCAATGGTCGCAATACCAGTCGACAACCCAKACACCAGCGCTTCAGTCTACTTACCATCTAAKCMGGGTAACCAGTATGGCTAACAGAGCGACTTGAGT	2924.84	0.439	2860
1195	CCCGCTCTTAACCAT	GTGCAATGGTCGCAATACGMTAMGCCACACCGGGATAGAGCGCTTKGGMACACTKCCMATCTAACTTACTGCCTCCGCCMTGTTGACAGAGCGACTTGAGT	2209.24	0.482	3140
1196	TCAACAGGTTCGTAG	GTGCAATGGTCGCAATAGGGGAATCCCCACCGGGATAGAGCGCTTKCMGGGTAACACCATCTAACTTACTGCACCCAKACACCTAACAGAGCGACTTGAGT	1726.05	0.435	2840
1197	CTGTCTTGACCAAAT	GTGCAATGGTCGCAATACKCMGGGTAACACCGGGATAGAGCGCTTACGATCCTCAACCATCTAACTTACTGCCCATATATGGCTAACAGAGCGACTTGAGT	1321.68	0.434	2830
1198	AGTAATCCCACGCTA	GTGCAATGGTCGCAATACATGACGKCMTACCGGGATAGAGCGCTTCCATATATGGACCATCTAACTTACTGCCCATATATGGCTAACAGAGCGACTTGAGT	1545.23	0.441	2870
1199	GCTCAGCGTCGGTAT	GTGCAATGGTCGCAATCACTCACTACGAACCGGGATAGAGCGCTTCCATATATGGACCATCTAACTTACTGCTGCCTGAGGCATAACAGAGCGACTTGAGT	6934.93	0.468	3050
1200	CAACACGAATCGTTG	GTGCAATGGTCGCAATACACCMCGCCCMACCGGGATAGAGCGCTTACMGGAAGTGACCATCTAACTTACTGCCCATATATGGCTAACAGAGCGACTTGAGT	2119.08	0.438	2850
1201	GCTTACACCGACGCA	GTGCAATGGTCGCAATACCAGTCGACATAGCGTGGGAAAGCGCTTCAGTCTACTTACCATCTAACTGCCTGAGGCAGTATGGCTAACAGAGCGACTTGAGT	3216.53	0.477	3110
1202	CTGACTGACCATCCG	GTGCAATGGTCGCAATACCCATATATGGACCGGGATAGAGCGCTTTCACTCACTACGAATCTAACTTACTGCCTCGGTTCGAACCACAGAGCGACTTGAGT	2552.69	0.425	2770
1203	CCTAAAGTACATTCG	GTGCAATGGTCGCAATACMTGTCAATCAACCGGGATAGAGCGCTTGTTACCCTGCACCATCTAACTTACTGCTCACTCACTACGAACAGAGCGACTTGAGT	1840.08	0.425	2770
1204	AGTTAAGCTTGCTGA	GTGCAATGGTCGCAATAACCCTTACCCTACCGGGATAGAGCGCTTAMACCCACACMCCATCTAACTTACTGCCTCGCGCATGCGCACAGAGCGACTTGAGT	3490.22	0.467	3040
1205	TTCCAGATGACAAAG	GTGCAATGGTCGCAATACCTGACCTMCCACCGGGATAGAGCGCTTGTTACCCTGCACCATCTAACTTACTGCGCGCATGCGCCTAACAGAGCGACTTGAGT	2395.02	0.488	3180
1206	AGTCCTTGCGACTAA	GTGCAATGGTCGCAATACGMTAMGCCACACCGGGATAGAGCGCTTGTTACCCTGCACCATCTAACTTACTGCTCACTCACTACGAACAGAGCGACTTGAGT	1612.8	0.494	3220
1207	TACTGGTGTCTGAAC	GTGCAATGGTCGCAATACAACGAGGCKKACCGGGATAGAGCGCTTCCCCCCGCTGACCATCTAACTTACTGCACCAMTCGGACTAACAGAGCGACTTGAGT	2309.79	0.466	3040
1208	CAAATTCCAATGCGA	GTGCAATGGTCGCAATACGCTGCGCCACACCGGGATAGAGCGCTTKGGMACACTKCCMATCTAACTTACTGCCTCCTGACCTMCCACAGAGCGACTTGAGT	3098.44	0.49	3190
1209	AATGAAGGCTTTCGA	GTGCAATGGTCGCAATACMCGCCCCCTAACCGGGATAGAGCGCTTGGTCAAAGGTCACATCTAACTTACTGCCTTCACTCACTACGAAGAGCGACTTGAGT	2486.27	0.534	3480
1210	ACGACCTGCAATTCT	GTGCAATGGTCGCAATACCMCMCGCCCAACCGGGATAGAGCGCTTGCTAAGCCGCACCATCTAACTTACTGCAACGAGGCKKCTAACAGAGCGACTTGAGT	2023.93	0.511	3330
1211	CCGGCTTTGTACGAG	GTGCAATGGTCGCAATACCAGTCGACATMTGTCAATCAAGCGCTTCAGTCTACTTACCATCTAAACCMCGCCCMCAGTATGGCTAACAGAGCGACTTGAGT	3700.64	0.482	3140
1212	TGAGAGGACCGCAAT	GTGCAATGGTCGCAATAACCCTTACCCTACCGGGATAGAGCGCTTCAGCAAAAATACCATCTAACTTACTGCMTGTCAATCACTAACAGAGCGACTTGAGT	1978.99	0.48	3130
1213	TAGACGACTCATCAG	GTGCAATGGTCGCAATACGTCACGTGACACCGGGATAGAGCGCTTACGATCCTCAACCATCTAACTTACTGCCAGGTAACAACTAACAGAGCGACTTGAGT	2175.9	0.487	3180
1214	TGACTCAGCAATAGA	GTGCAATGGTCGCAATACAACGAGGCKKACCGGGATAGAGCGCTTGGTTCGAACCACCATCTAACTTACTGCCTGACCTMCCCTAACAGAGCGACTTGAGT	2712.35	0.481	3130
1215	TAGTTCGACAAAGGA	GTGCAATGGTCGCAATACCAGTCGACATGTCACGTGACAGCGCTTCAGTCTACTTACCATCTAMCMCGCCCACTCAGTATGGCTAACAGAGCGACTTGAGT	1760.25	0.492	3210
1216	TATGCCCTTACGTTC	GTGCAATGGTCGCAATACCAGTCGACATMTGTCAATCAAGCGCTTCAGTCTACTTACCATCTAAGMTAMGCCACCAGTATGGCTAACAGAGCGACTTGAGT	1898.78	0.487	3180
1217	ATTCTCGTAGCCAAA	GTGCAATGGTCGCAATACGGTTCGAACCACCGGGATAGAGCGCTTACAACAACAMACCATCTAACTTACTGCTCACTCACTACGAACAGAGCGACTTGAGT	1697.81	0.503	3280
1218	GATTGCCTGGCGTAA	GTGCAATGGTCGCAATACCGCGTGGGAAACCGGGATAGAGCGCTTTATGCAAATKACCATCTAACTTACTGCCTGACCTMCCCTAACAGAGCGACTTGAGT	1132.79	0.529	3450
1219	GTTTCAGGACGATTG	GTGCAATGGTCGCAATACKAGGCGCAGCACCGGGATAGAGCGCTTCGGCGCTAGCACCATCTAACTTACTGCGCGTGGGAAGCTAACAGAGCGACTTGAGT	3204.22	0.5	3260
1220	CAAAGCTTTGCAGAT	GTGCAATGGTCGCAATACKMTAMGCCACACCGGGATAGAGCGCTTTTCAAGGTCAACCATCTAACTTACTGCACAACAACAMCTAACAGAGCGACTTGAGT	2540.74	0.499	3250
1221	TAAGATCCGCTCCGT	GTGCAATGGTCGCAAKGGMACACTKCCMACCGGGATAGAGCGCTTGGTTCGAACCACCATCTAACTTACTGCTCCTGCAGGACTAACAGAGCGACTTGAGT	2345.78	0.473	3080
1222	TGCTATTTCAGACCA	GTGCAATGGTCGCAATACGCTGCGCCACACCGGGATAGAGCGCTTACCCTTACCCTCCATCTAACTTACTGCCCAGGTAACAATAACAGAGCGACTTGAGT	2614.07	0.474	3090
1223	GTAGTCTGAGCGGTA	GTGCAATGGTCGCAATACACAACAACAMACCGGGATAGAGCGCTTGCTAAGCCGCACCATCTAACTTACTGCGCTAAGCCGCCTAACAGAGCGACTTGAGT	1596.55	0.502	3270
1224	GAGGCTTACTAATCG	GTGCAATGGTCGCAATACCMCMCGCCCAACCGGGATAGAGCGCTTCTGACCTMCCACCATCTAACTTACTGCACCCTTACCCTTAACAGAGCGACTTGAGT	3024.17	0.489	3190
1225	GATCGCTGCGTGGTT	GTGCAATGGTCGCAATACCAGTCGACATACCAMTCGGAAGCGCTTCAGTCTACTTACCATCTAAATGACGKCMTCAGTATGGCTAACAGAGCGACTTGAGT	3755.71	0.482	3140
1226	TACTCGATACAAGAC	GTGCAATGGTCGCAATACGCTAAGCCGCACCGGGATAGAGCGCTTKMTAMGCCACACCATCTAACTTACTGCTCCTGCAGGACTAACAGAGCGACTTGAGT	1706.01	0.488	3180
1227	TGAGCTGCGTTAGCA	GTGCAATGGTCGCAATACATGACGKCMTACCGGGATAGAGCGCTTKCMGGGTAACACCATCTAACTTACTGCKMTAMGCCACCTAACAGAGCGACTTGAGT	3896.14	0.492	3210
1228	TACGACCTCGTGACA	GTGCAATGGTCGCAATACGMTAMGCCACACCGGGATAGAGCGCTTGCTAAGCCGCACCATCTAACTTACTGCGTTACCCTGCCTAACAGAGCGACTTGAGT	1052.17	0.489	3190
1229	ACACGAGCTCTGTCT	GTGCAATGGTCGCAAKGGMACACTKCCMACCGGGATAGAGCGCTTACCAMTCGGAACCATCTAACTTACTGCACCCTTACCCTTAACAGAGCGACTTGAGT	1846.44	0.492	3200
1230	CAACCATCCTGAAGT	GTGCAATGGTCGCAATACCCATATATGGACCGGGATAGAGCGCTTGMTTACGTMAKCCATCTAACTTACTGCCTGGGGAATCCCCACAGAGCGACTTGAGT	1473.12	0.479	3120
1231	TCTCAACCAACATAG	GTGCAATGGTCGCAATACCGCGTGGGAAACCGGGATAGAGCGCTTGMTAMGCCACACCATCTAACTTACTGCTCACTCACTACGAACAGAGCGACTTGAGT	1882	0.487	3170
1232	CTGTACAAACCTACA	GTGCAATGGTCGCAATACTTCAAGGTCAACCGGGATAGAGCGCTTGGGGAATCCCCCCATCTAACTTACTGCCMTGTCAATCATAACAGAGCGACTTGAGT	1457.55	0.483	3150
1233	CTTAGTAGCCCAAAC	GTGCAATGGTCGCAATATGCCTGAGGCAACCGGGATAGAGCGCTTCGCCMTGTTGACCATCTAACTTACTGCCAGCAAAAATCTAACAGAGCGACTTGAGT	2723.66	0.496	3230
1234	CCATAAGGCGACTTC	GTGCAATGGTCGCAATACKMTAMGCCACACCGGGATAGAGCGCTTACCCTTACCCTCCATCTAACTTACTGCCGTCACGTGACTAACAGAGCGACTTGAGT	1950.35	0.505	3290
1235	GCAACTCCCTCTCTC	GTGCAATGGTCGCAATACCAGTCGACATGCTAAGCCGCAGCGCTTCAGTCTACTTACCATCTAAACAACAACAMCAGTATGGCTAACAGAGCGACTTGAGT	2619.55	0.499	3250
1236	AGTTTGCCTAGGCTA	GTGCAATGGTCGCAATGGTCAAAGGTCAACCGGGATAGAGCGCTTCCATATATGGACCATCTAACTTACTGCGCGCATGCGCCTAACAGAGCGACTTGAGT	975.07	0.485	3160
1237	ACTAAGCTCCCAGCC	GTGCAATGGTCGCAATACGCTAAGCCGCACCGGGATAGAGCGCTTATCGTACGATACCATCTAACTTACTGCAACGAGGCKKCTAACAGAGCGACTTGAGT	1359.98	0.497	3240
1238	GAACTGACTTTCCGA	GTGCAATGGTCGCAATACCAGTCGACATMCGCCCCCTAAGCGCTTCAGTCTACTTACCATCTAACTGACCTMCCCAGTATGGCTAACAGAGCGACTTGAGT	2571.2	0.516	3360
1239	AGTATAGCACTGCCT	GTGCAATGGTCGCAATACCAGTCGACATGCTAAGCCGCAGCGCTTCAGTCTACTTACCATCTAAAACGAGGCKKCAGTATGGCTAACAGAGCGACTTGAGT	3243.6	0.493	3220
1240	CATAGCCCGTAACCT	GTGCAATGGTCGCAATACCAGTCGACATAMCMCGCCCAAGCGCTTCAGTCTACTTACCATCTAAGMTAMGCCACCAGTATGGCTAACAGAGCGACTTGAGT	1960.86	0.502	3270
1241	GAGCCATTGGCTAAG	GTGCAATGGTCGCAATACKCMGGGTAACACCGGGATAGAGCGCTTTTCAAGGTCAACCATCTAACTTACTGCATCGTACGATCTAACAGAGCGACTTGAGT	1453.19	0.488	3180
1242	CCAAATCCCTGTGGT	GTGCAATGGTCGCAATACCAGTCGACATGGTTCGAACCAGCGCTTCAGTCTACTTACCATCTAAATCGTACGATCAGTATGGCTAACAGAGCGACTTGAGT	1316.36	0.476	3100
1243	CGTTAACAAAGCTCT	GTGCAATGGTCGCAATACCMCMCGCCCAACCGGGATAGAGCGCTTATCGTACGATACCATCTAACTTACTGCCAGCAAAAATCTAACAGAGCGACTTGAGT	3802.97	0.512	3330
1244	CTGTGACCTTACGAG	GTGCAATGGTCGCAATACCAGTCGACATAMCMCGCCCAAGCGCTTCAGTCTACTTACCATCTAAKAGGCGCAGCCAGTATGGCTAACAGAGCGACTTGAGT	3540.89	0.451	2940
1245	TAATGACCATTGGCT	GTGCAATGGTCGCAATAACCCTTACCCTACCGGGATAGAGCGCTTCAGCAAAAATACCATCTAACTTACTGCGCTAAGCCGCCTAACAGAGCGACTTGAGT	1190.34	0.421	2740
1246	AAGGAGACCGAATTA	GTGCAATGGTCGCAATACGTTACCCTGCACCGGGATAGAGCGCTTACCMCGCCCMACCATCTAACTTACTGCMTGTCAATCACTAACAGAGCGACTTGAGT	1266.37	0.452	2950
1247	CGTTGCGCAATACCT	GTGCAATGGTCGCAATATGCCTGAGGCAACCGGGATAGAGCGCTTGCTAAGCCGCACCATCTAACTTACTGCACCCTTACCCTTAACAGAGCGACTTGAGT	3082.5	0.484	3150
1248	CGTCCTGTTTGGTTT	GTGCAATGGTCGCAATACCAGTCGACATACCAMTCGGAAGCGCTTCAGTCTACTTACCATCTAACTTTCACTCACTACGAGGCTAACAGAGCGACTTGAGT	3314.18	0.462	3010
1249	CGTGACTGGATATTC	GTGCAATGGTCGCAATGGTCAAAGGTCAACCGGGATAGAGCGCTTKCMGGGTAACACCATCTAACTTACTGCAMACCCACACMCCACAGAGCGACTTGAGT	1496.86	0.449	2930
1250	GGCATTATGCAAACT	GTGCAATGGTCGCAATACCAGTCGACATMTGTCAATCAAGCGCTTCAGTCTACTTACCATCTAAGGTTCGAACCCAGTATGGCTAACAGAGCGACTTGAGT	4240.04	0.433	2820
1251	GGCTACCCACATCTG	GTGCAATGGTCGCAATACACMGGAAGTGACCGGGATAGAGCGCTTACCCTTACCCTCCATCTAACTTACTGCCCCATATATGGTAACAGAGCGACTTGAGT	3246.43	0.439	2860
1252	GTCCTTGAGGTACAT	GTGCAATGGTCGCAATACCAGTCGACATMTGTCAATCAAGCGCTTCAGTCTACTTACCATCTAATCCTGCAGGACAGTATGGCTAACAGAGCGACTTGAGT	1889.54	0.449	2930
1253	TATCCTGGCGTCCCT	GTGCAATGGTCGCAATACACAACAACAMACCGGGATAGAGCGCTTMCGCCCCCTAACCATCTAACTTACTGCTCACTCACTACGAACAGAGCGACTTGAGT	2317.64	0.45	2930
1254	GGTATTCGCCTGCAT	GTGCAATGGTCGCAATACCAGTCGAAMACCCACACMCCAGCGCTTCAGTCTACTTACCATCTAAGGTTCGAACCCAGTATGGCTAACAGAGCGACTTGAGT	3111.42	0.431	2810
1255	GTCTTTGCGTAACAT	GTGCAATGGTCGCAATACCMCMCGCCCAACCGGGATAGAGCGCTTMTGTCAATCAACCATCTAACTTACTGCACAACAACAMCTAACAGAGCGACTTGAGT	1500.09	0.466	3030
1256	AACACTCGGTCCTCC	GTGCAATGGTCGCAATACKMTAMGCCACACCGGGATAGAGCGCTTMCGCCCCCTAACCATCTAACTTACTGCKMTAMGCCACCTAACAGAGCGACTTGAGT	2832.65	0.492	3210
1257	CAACGGTGAATAGCT	GTGCAATGGTCGCAATACAACGAGGCKKACCGGGATAGAGCGCTTACGATCCTCAACCATCTAACTTACTGCACAACAACAMCTAACAGAGCGACTTGAGT	2704.33	0.469	3060
1258	GAAGGCGCTCAGCAT	GTGCAATGGTCGCAATACCMCMCGCCCAACCGGGATAGAGCGCTTGCTGCGCCACACCATCTAACTTACTGCTCCTGCAGGACTAACAGAGCGACTTGAGT	2585.53	0.434	2830
1259	GGTGCTAATGTTCAA	GTGCAATGGTCGCAATACGGTTCGAACCACCGGGATAGAGCGCTTAMACCCACACMCCATCTAACTTACTGCCTCKCMGGGTAACACAGAGCGACTTGAGT	3123.62	0.421	2740
1260	CCGCGTACGTCACAA	GTGCAATGGTCGCAATACGCTAAGCCGCACCGGGATAGAGCGCTTTCCTGCAGGAACCATCTAACTTACTGCACCMCGCCCMCTAACAGAGCGACTTGAGT	976.092	0.416	2710
1261	CTCGTTATATTGTGG	GTGCAATGGTCGCAAKGGMACACTKCCMACCGGGATAGAGCGCTTGGGGAATCCCCCCATCTAACTTACTGCCTTCAAGGTCATAACAGAGCGACTTGAGT	2207.99	0.47	3070
1262	GTACAGTCTTGCTTG	GTGCAATGGTCGCAATACCAGTCGACAACCCAKACACCAGCGCTTCAGTCTACTTACCATCTAACTTAMACCCACACMCCGGCTAACAGAGCGACTTGAGT	4547.26	0.444	2900
1263	CACTAAACGCAGGAA	GTGCAATGGTCGCAATACCAGCAAAAATACCGGGATAGAGCGCTTKMTAMGCCACACCATCTAACTTACTGCGCTAAGCCGCCTAACAGAGCGACTTGAGT	2595.4	0.418	2720
1264	GTACAAAGTACCCTC	GTGCAATGGTCGCAATACCMCMCGCCCAACCGGGATAGAGCGCTTGCTAAGCCGCACCATCTAACTTACTGCGMTTACGTMAKCAACAGAGCGACTTGAGT	1820.61	0.45	2940
1265	GGCGTTGCAAGACCA	GTGCAATGGTCGCAATACCAGTCGACATATCGTACGATAGCGCTTCAGTCTACTTACCATCTAMCMCGCCCACTCAGTATGGCTAACAGAGCGACTTGAGT	1828.49	0.468	3050
1266	CACTCCCAATGATGC	GTGCAATGGTCGCAATACKMTAMGCCACACCGGGATAGAGCGCTTTCCTGCAGGAACCATCTAACTTACTGCACCCTTACCCTTAACAGAGCGACTTGAGT	2376.37	0.436	2840
1267	GAAACTCAGCACACT	GTGCAATGGTCGCAATACGTTACCCTGCACCGGGATAGAGCGCTTACGATCCTCAACCATCTAACTTACTGCMCGCCCCCTACTAACAGAGCGACTTGAGT	2586.42	0.435	2840
1268	CCTACGAGTGTCCAG	GTGCAATGGTCGCAATACATCGTACGATACCGGGATAGAGCGCTTAACGAGGCKKACCATCTAACTTACTGCCGGCGCTAGCCTAACAGAGCGACTTGAGT	1703.21	0.451	2940
1269	TCTCCCAACGATTTG	GTGCAATGGTCGCAATACKMTAMGCCACACCGGGATAGAGCGCTTAMACCCACACMCCATCTAACTTACTGCCTCKAGGCGCAGCACAGAGCGACTTGAGT	4186.76	0.439	2860
1270	TGATGAGTATGCGTG	GTGCAATGGTCGCAATACGMTAMGCCACACCGGGATAGAGCGCTTATCGTACGATACCATCTAACTTACTGCMTGTCAATCACTAACAGAGCGACTTGAGT	3968.56	0.44	2870
1271	CCTCTATTAGTTGGA	GTGCAATGGTCGCAATACKCMGGGTAACACCGGGATAGAGCGCTTGMTTACGTMAKCCATCTAACTTACTGCCTMCGCCCCCTAAACAGAGCGACTTGAGT	2118.51	0.43	2800
1272	GATTAAGGTCCAAAG	GTGCAATGGTCGCAATACATCGTACGATACCGGGATAGAGCGCTTCGCCMTGTTGACCATCTAACTTACTGCCGCCMTGTTGCTAACAGAGCGACTTGAGT	1616.78	0.436	2840
1273	CGTGCTTGCTAACTC	GTGCAATGGTCGCAATACCAGTCGACATGCGCATGCGCAGCGCTTCAGTCTACTTACCATCTAACACCCTTACCCTGTATGGCTAACAGAGCGACTTGAGT	3098.68	0.498	3250
1274	GAGGCGTGTATTTGA	GTGCAATGGTCGCAATACATGACGKCMTACCGGGATAGAGCGCTTKCMGGGTAACACCATCTAACTTACTGCCGGCGCTAGCCTAACAGAGCGACTTGAGT	1841.14	0.432	2810
1275	GCAACGGGTAGCTTC	GTGCAATGGTCGCAATAGGGGAATCCCCACCGGGATAGAGCGCTTKCMGGGTAACACCATCTAACTTACTGCACCCAKACACCTAACAGAGCGACTTGAGT	1329.13	0.439	2860
1276	CGATCTTAGGCGCTT	GTGCAATGGTCGCAATACTATGCAAATKACCGGGATAGAGCGCTTGTTACCCTGCACCATCTAACTTACTGCGTTACCCTGCCTAACAGAGCGACTTGAGT	1895.68	0.432	2820
1277	CGTTGCACTGGATTC	GTGCAATGGTCGCAATACCAGTCGACATACCMCGCCCMAGCGCTTCAGTCTACTTACCATCTAAACGATCCTCACAGTATGGCTAACAGAGCGACTTGAGT	1618.15	0.466	3040
1278	CAGTCGGTCGTCACA	GTGCAATGGTCGCAATACCAGTCGACATGGTTCGAACCAGCGCTTCAGTCTACTTACCATCTAACTTTCACTCACTACGAGGCTAACAGAGCGACTTGAGT	2690.45	0.436	2840
1279	AAGATTGACCGAAGT	GTGCAATGGTCGCAATACATCGTACGATACCGGGATAGAGCGCTTACCMCGCCCMACCATCTAACTTACTGCGMTTACGTMAKCAACAGAGCGACTTGAGT	3181.39	0.478	3110
1280	GCATCCAACTTCAAT	GTGCAATGGTCGCAATACCAGGTAACAAACCGGGATAGAGCGCTTCCCCCCGCTGACCATCTAACTTACTGCATCGTACGATCTAACAGAGCGACTTGAGT	1609.69	0.434	2830
1281	AACAGCAACTGCTCC	GTGCAATGGTCGCAATACCAGTCGACATACGATCCTCAAGCGCTTCAGTCTACTTACCATCTAAGCTAAGCCGCCAGTATGGCTAACAGAGCGACTTGAGT	1724.89	0.472	3080
1282	GGTATGGACGTCCAG	GTGCAATGGTCGCAATCACTCACTACGAACCGGGATAGAGCGCTTTATGCAAATKACCATCTAACTTACTGCMTGTCAATCACTAACAGAGCGACTTGAGT	3462.79	0.452	2950
1283	TCCACTCCTCTGGGT	GTGCAATGGTCGCAATATGCCTGAGGCAACCGGGATAGAGCGCTTTATGCAAATKACCATCTAACTTACTGCACAACAACAMCTAACAGAGCGACTTGAGT	1223.29	0.401	2610
1284	CTTGACCAAGCCTGG	GTGCAATGGTCGCAATACGTTACCCTGCACCGGGATAGAGCGCTTTATGCAAATKACCATCTAACTTACTGCMTGTCAATCACTAACAGAGCGACTTGAGT	1592.46	0.455	2970
1285	CATTTGGCTCACTAA	GTGCAATGGTCGCAATACCGGCGCTAGCACCGGGATAGAGCGCTTGGTCAAAGGTCACATCTAACTTACTGCCTCAGCAAAAATAACAGAGCGACTTGAGT	2397.26	0.489	3190
1286	ACGAACTACTAGAGT	GTGCAATGGTCGCAATACCAGTCGACATMCGCCCCCTAAGCGCTTCAGTCTACTTACCATCTAAACAACAACAMCAGTATGGCTAACAGAGCGACTTGAGT	3501.99	0.476	3100
1287	CGAGTTTCGACTTCG	GTGCAATGGTCGCAATACMCGCCCCCTAACCGGGATAGAGCGCTTMTGTCAATCAACCATCTAACTTACTGCGGTCAAAGGTCAAACAGAGCGACTTGAGT	1534.24	0.445	2900
1288	ATTGGGCCTTAACTC	GTGCAATGGTCGCAAAMACCCACACMCCACCGGGATAGAGCGCTTCAGCAAAAATACCATCTAACTTACTGCTCCTGCAGGACTAACAGAGCGACTTGAGT	1999.68	0.445	2900
1289	CGACAGGCGTTCTTG	GTGCAATGGTCGCAATACCAGTCGAAMACCCACACMCCAGCGCTTCAGTCTACTTACCATCTAAMTGTCAATCACAGTATGGCTAACAGAGCGACTTGAGT	2699.78	0.45	2930
1290	CGTTCGCATTAGTAC	GTGCAATGGTCGCAATACKMTAMGCCACACCGGGATAGAGCGCTTCTGACCTMCCACCATCTAACTTACTGCACCCAKACACCTAACAGAGCGACTTGAGT	3796.4	0.454	2960
1291	AGTGGTCTTACACTG	GTGCAATGGTCGCAATACCAGTCGAAMACCCACACMCCAGCGCTTCAGTCTACTTACCATCTAAACAACAACAMCAGTATGGCTAACAGAGCGACTTGAGT	3245.84	0.438	2850
1292	ATCTCATCAATGGCA	GTGCAATGGTCGCAATACTATGCAAATKACCGGGATAGAGCGCTTACCAMTCGGAACCATCTAACTTACTGCATCGTACGATCTAACAGAGCGACTTGAGT	1696.57	0.43	2800
1293	GGTAACATTGGCTTC	GTGCAATGGTCGCAATACCTGACCTMCCACCGGGATAGAGCGCTTCAGCAAAAATACCATCTAACTTACTGCTTCAAGGTCACTAACAGAGCGACTTGAGT	1656.53	0.486	3170
1294	AAGCTAGGTTATTCC	GTGCAATGGTCGCAATACATCGTACGATACCGGGATAGAGCGCTTCAGGTAACAAACCATCTAACTTACTGCMTGTCAATCACTAACAGAGCGACTTGAGT	1798.51	0.481	3130
1295	GTAGGACGTCTGGAA	GTGCAATGGTCGCAATACCAGTCGACAACCCAKACACCAGCGCTTCAGTCTACTTACCATCTAAATCGTACGATCAGTATGGCTAACAGAGCGACTTGAGT	3270.56	0.47	3060
1296	CATCGACATACTGCG	GTGCAATGGTCGCAATACGCTGCGCCACACCGGGATAGAGCGCTTCTGACCTMCCACCATCTAACTTACTGCMCMCGCCCAGCTAACAGAGCGACTTGAGT	3550.59	0.43	2800
1297	AGATCCGACGAGCTG	GTGCAATGGTCGCAATACCAGTCGACATGTTACCCTGCAGCGCTTCAGTCTACTTACCATCTAAACCMCGCCCMCAGTATGGCTAACAGAGCGACTTGAGT	2270.43	0.424	2760
1298	AGCCCTCAAATTTGA	GTGCAATGGTCGCAATACGTTACCCTGCACCGGGATAGAGCGCTTACCCTTACCCTCCATCTAACTTACTGCCGCGCATGCGCTAACAGAGCGACTTGAGT	2702.29	0.423	2760
1299	AAAGTTGAGCGCCTG	GTGCAATGGTCGCAAAMACCCACACMCCACCGGGATAGAGCGCTTATCGTACGATACCATCTAACTTACTGCMTGTCAATCACTAACAGAGCGACTTGAGT	2579.52	0.463	3020
1300	CACGGACTGTATAAG	GTGCAATGGTCGCAATACGGTTCGAACCACCGGGATAGAGCGCTTACGATCCTCAACCATCTAACTTACTGCACCCAKACACCTAACAGAGCGACTTGAGT	3215.93	0.452	2950
1301	CCTGAATACTTCACA	GTGCAATGGTCGCAATACGGTTCGAACCACCGGGATAGAGCGCTTKMTAMGCCACACCATCTAACTTACTGCACMGGAAGTGCTAACAGAGCGACTTGAGT	3415.07	0.422	2750
1302	TATTAGAGCATCCTG	GTGCAATGGTCGCAATACGGTTCGAACCACCGGGATAGAGCGCTTCAGCAAAAATACCATCTAACTTACTGCTCACTCACTACGAACAGAGCGACTTGAGT	1917.87	0.445	2900
1303	AGGCAATGGTCCACA	GTGCAATGGTCGCAATACATCGTACGATACCGGGATAGAGCGCTTMTGTCAATCAACCATCTAACTTACTGCCGCCMTGTTGCTAACAGAGCGACTTGAGT	3148.44	0.45	2940
1304	TTCTGAACGTCTTGC	GTGCAATGGTCGCAATACCMCMCGCCCAACCGGGATAGAGCGCTTACMGGAAGTGACCATCTAACTTACTGCACAACAACAMCTAACAGAGCGACTTGAGT	2014.71	0.434	2830
1305	TGACGACAACACCTT	GTGCAATGGTCGCAATACCMCMCGCCCAACCGGGATAGAGCGCTTACGATCCTCAACCATCTAACTTACTGCKCMGGGTAACCTAACAGAGCGACTTGAGT	1765.3	0.46	3000
1306	CTTCCGGTTACGCCA	GTGCAATGGTCGCAATACKMTAMGCCACACCGGGATAGAGCGCTTACCCAKACACCCCATCTAACTTACTGCCTTCAAGGTCATAACAGAGCGACTTGAGT	4682.73	0.442	2880
1307	GAAGTTCAGTGTACC	GTGCAATGGTCGCAATACCAGTCGACATKMTAMGCCACAGCGCTTCAGTCTACTTACCATCTAAMTGTCAATCACAGTATGGCTAACAGAGCGACTTGAGT	2386.2	0.44	2870
1308	TCTGTGAAGGTGCGC	GTGCAATGGTCGCAATACCAGGTAACAAACCGGGATAGAGCGCTTGGTTCGAACCACCATCTAACTTACTGCATCGTACGATCTAACAGAGCGACTTGAGT	1396.63	0.433	2820
1309	TATAGATCTCCCTGT	GTGCAATGGTCGCAATACCAGTCGACATACGATCCTCAAGCGCTTCAGTCTACTTACCATCTAAACCAMTCGGACAGTATGGCTAACAGAGCGACTTGAGT	2777.21	0.445	2900
1310	ATCTGCCGGTTGCGA	GTGCAATGGTCGCAATACCAGTCGACATGMTAMGCCACAGCGCTTCAGTCTACTTACCATCTAAGCTAAGCCGCCAGTATGGCTAACAGAGCGACTTGAGT	2130.93	0.487	3170
1311	AACTCGTGAACGCCC	GTGCAATGGTCGCAATACGTTACCCTGCACCGGGATAGAGCGCTTAMACCCACACMCCATCTAACTTACTGCCTCACCCTTACCCTCAGAGCGACTTGAGT	2867.38	0.438	2850
1312	AAGCAAGCCAATGTC	GTGCAATGGTCGCAATACCMCMCGCCCAACCGGGATAGAGCGCTTKGGMACACTKCCMATCTAACTTACTGCCTCATGACGKCMTACAGAGCGACTTGAGT	2973.24	0.427	2780
1313	GGCTAACTCTACGTA	GTGCAATGGTCGCAATACCAGTCGAKGGMACACTKCCMAGCGCTTCAGTCTACTTACCATCTAACGGGGAATCCCCGTATGGCTAACAGAGCGACTTGAGT	1548.2	0.445	2900
1314	GTTGCTCTCCTGTGC	GTGCAATGGTCGCAATACTATGCAAATKACCGGGATAGAGCGCTTKGGMACACTKCCMATCTAACTTACTGCCTCACAACAACAMACAGAGCGACTTGAGT	2866.07	0.458	2980
1315	TCGCAACAATTTGCG	GTGCAATGGTCGCAATACCMCMCGCCCAACCGGGATAGAGCGCTTTGCCTGAGGCACCATCTAACTTACTGCCTTCAAGGTCATAACAGAGCGACTTGAGT	3659.91	0.469	3060
1316	GGTTCGCATACAGAT	GTGCAATGGTCGCAATACCAGTCGATCACTCACTACGAAGCGCTTCAGTCTACTTACCATCTAACTGACCTMCCCAGTATGGCTAACAGAGCGACTTGAGT	1133.98	0.443	2890
1317	AACCATACTGCGGTA	GTGCAATGGTCGCAATACMCGCCCCCTAACCGGGATAGAGCGCTTKMTAMGCCACACCATCTAACTTACTGCGMTTACGTMAKCAACAGAGCGACTTGAGT	3051.22	0.425	2770
1318	TGCAGTCCTAGAGCG	GTGCAATGGTCGCAATACGTTACCCTGCACCGGGATAGAGCGCTTCTGACCTMCCACCATCTAACTTACTGCTCACTCACTACGAACAGAGCGACTTGAGT	1699.35	0.456	2970
1319	CAGTCAAGTGGGAAG	GTGCAATGGTCGCAATGGTCAAAGGTCAACCGGGATAGAGCGCTTCTGACCTMCCACCATCTAACTTACTGCACAACAACAMCTAACAGAGCGACTTGAGT	814.264	0.45	2930
1320	TCTAACGTCCTGATG	GTGCAATGGTCGCAATACATGACGKCMTACCGGGATAGAGCGCTTCGGCGCTAGCACCATCTAACTTACTGCACMGGAAGTGCTAACAGAGCGACTTGAGT	3580.95	0.417	2720
1321	GTAGTGCATCGATTC	GTGCAATGGTCGCAATACTCCTGCAGGAACCGGGATAGAGCGCTTGMTTACGTMAKCCATCTAACTTACTGCCTCAGCAAAAATAACAGAGCGACTTGAGT	2080.13	0.452	2950
1322	AGTTTGGACCTGGGC	GTGCAATGGTCGCAATACCAGTCGACATACAACAACAMAGCGCTTCAGTCTACTTACCATCTAACTTKGGMACACTKCCMGGCTAACAGAGCGACTTGAGT	2224.29	0.497	3240
1323	AGCAAGACAAACTTC	GTGCAATGGTCGCAATACCAGTCGACATAMCMCGCCCAAGCGCTTCAGTCTACTTACCATCTAACGCCMTGTTGCAGTATGGCTAACAGAGCGACTTGAGT	2150.46	0.494	3220
1324	GCCAGACGTGAAGGA	GTGCAATGGTCGCAATACCAGTCGACATGTTACCCTGCAGCGCTTCAGTCTACTTACCATCTAAACCMCGCCCMCAGTATGGCTAACAGAGCGACTTGAGT	1711.69	0.443	2890
1325	CAGCTTGCATAGTCC	GTGCAATGGTCGCAATACCGCCMTGTTGACCGGGATAGAGCGCTTACCCTTACCCTCCATCTAACTTACTGCCACCCTTACCCTAACAGAGCGACTTGAGT	3083.05	0.439	2860
1326	CGGGATGGTAATCTG	GTGCAATGGTCGCAATAACCCTTACCCTACCGGGATAGAGCGCTTAMACCCACACMCCATCTAACTTACTGCCTCATCGTACGATACAGAGCGACTTGAGT	3188.4	0.442	2880
1327	GACCCATCTTAGACT	GTGCAATGGTCGCAATACKMTAMGCCACACCGGGATAGAGCGCTTTTCAAGGTCAACCATCTAACTTACTGCCGCCMTGTTGCTAACAGAGCGACTTGAGT	2102.23	0.444	2890
1328	GCTTAAGGAGCGTTG	GTGCAATGGTCGCAATACCMCMCGCCCAACCGGGATAGAGCGCTTGTTACCCTGCACCATCTAACTTACTGCGTTACCCTGCCTAACAGAGCGACTTGAGT	2107.82	0.455	2970
1329	CACTCAAGACCGCAA	GTGCAATGGTCGCAATACCMCMCGCCCAACCGGGATAGAGCGCTTCTGACCTMCCACCATCTAACTTACTGCCGCCMTGTTGCTAACAGAGCGACTTGAGT	1971.85	0.445	2900
1330	TGCGTTTGATCCGTC	GTGCAATGGTCGCAATACCAGTCGACATGTCACGTGACAGCGCTTCAGTCTACTTACCATCTAACGGCGCTAGCCAGTATGGCTAACAGAGCGACTTGAGT	2578.51	0.481	3130
1331	TGTTGTAGTCACTCC	GTGCAATGGTCGCAATACCAGTCGACATCGCCMTGTTGAGCGCTTCAGTCTACTTACCATCTAAGCTAAGCCGCCAGTATGGCTAACAGAGCGACTTGAGT	2983.43	0.49	3190
1332	TGCCTCCCAATGTCA	GTGCAATGGTCGCAATACCCATATATGGACCGGGATAGAGCGCTTCCCCCCGCTGACCATCTAACTTACTGCACCCTTACCCTTAACAGAGCGACTTGAGT	2913.64	0.457	2980
1333	CCAGCTCAATAGTAG	GTGCAATGGTCGCAATACCCCCCCGCTGACCGGGATAGAGCGCTTTCCTGCAGGAACCATCTAACTTACTGCACCCAKACACCTAACAGAGCGACTTGAGT	2261.96	0.442	2880
1334	AAACCGTGCAAAGGT	GTGCAATGGTCGCAATACGTCACGTGACACCGGGATAGAGCGCTTGCGCATGCGCACCATCTAACTTACTGCACCCAKACACCTAACAGAGCGACTTGAGT	2612.75	0.444	2890
1335	TAACCGCCTGTATGC	GTGCAATGGTCGCAATACATGACGKCMTACCGGGATAGAGCGCTTKCMGGGTAACACCATCTAACTTACTGCCAGCAAAAATCTAACAGAGCGACTTGAGT	3877.36	0.477	3110
1336	AACGCTTGCACCCTA	GTGCAATGGTCGCAATACATGACGKCMTACCGGGATAGAGCGCTTCGGCGCTAGCACCATCTAACTTACTGCMCMCGCCCAGCTAACAGAGCGACTTGAGT	3741.39	0.448	2920
1337	TCTATCGACCATATC	GTGCAATGGTCGCAAAMACCCACACMCCACCGGGATAGAGCGCTTKGGMACACTKCCMATCTAACTTACTGCCTCTCACTCACTACGAGAGCGACTTGAGT	2988.4	0.456	2970
1338	GGCATGAGAGCTAAT	GTGCAATGGTCGCAATACGGTTCGAACCACCGGGATAGAGCGCTTGCGCATGCGCACCATCTAACTTACTGCGTCACGTGACCTAACAGAGCGACTTGAGT	1128.93	0.475	3100
1339	ATTCAGCACCGCACG	GTGCAATGGTCGCAATACKAGGCGCAGCACCGGGATAGAGCGCTTACCCAKACACCCCATCTAACTTACTGCCTCCTGCAGGATAACAGAGCGACTTGAGT	2924.54	0.438	2860
1340	ATTCGACTGAGGTAT	GTGCAATGGTCGCAATACCAGTCGACATCAGCAAAAATAGCGCTTCAGTCTACTTACCATCTAAATCGTACGATCAGTATGGCTAACAGAGCGACTTGAGT	1606.99	0.452	2950
1341	ATAGAGGTCCAGAAA	GTGCAATGGTCGCAATACMTGTCAATCAACCGGGATAGAGCGCTTGGTCAAAGGTCACATCTAACTTACTGCCTMCMCGCCCATAACAGAGCGACTTGAGT	885.721	0.443	2890
1342	GTTTGCTACGTTTCC	GTGCAATGGTCGCAATGGTCAAAGGTCAACCGGGATAGAGCGCTTGTCACGTGACACCATCTAACTTACTGCKCMGGGTAACCTAACAGAGCGACTTGAGT	1442.51	0.436	2840
1343	TGCATAGTATAGACG	GTGCAATGGTCGCAATACCAGTCGACATMTGTCAATCAAGCGCTTCAGTCTACTTACCATCTAATATGCAAATKCAGTATGGCTAACAGAGCGACTTGAGT	1123.36	0.44	2870
1344	AGCCCAGTTATACCT	GTGCAATGGTCGCAATACMCGCCCCCTAACCGGGATAGAGCGCTTCCATATATGGACCATCTAACTTACTGCTCCTGCAGGACTAACAGAGCGACTTGAGT	1890.34	0.494	3220
1345	CGTACTACAGTCAAC	GTGCAATGGTCGCAATACCAGTCGACATCCCCCCGCTGAGCGCTTCAGTCTACTTACCATCTAAGTCACGTGACCAGTATGGCTAACAGAGCGACTTGAGT	1489.88	0.472	3080
1346	CAACTTGCAGAGTTT	GTGCAATGGTCGCAATACCCATATATGGACCGGGATAGAGCGCTTGTTACCCTGCACCATCTAACTTACTGCKAGGCGCAGCCTAACAGAGCGACTTGAGT	2968.88	0.453	2950
1347	ACCCTATAAGCCTTA	GTGCAATGGTCGCAATACKMTAMGCCACACCGGGATAGAGCGCTTCAGCAAAAATACCATCTAACTTACTGCACGATCCTCACTAACAGAGCGACTTGAGT	1512.69	0.452	2940
1348	GCAACCTTGAAGCTT	GTGCAATGGTCGCAATACGMTAMGCCACACCGGGATAGAGCGCTTACCCTTACCCTCCATCTAACTTACTGCCACCCAKACACCAACAGAGCGACTTGAGT	3490.12	0.491	3200
1349	GAGTATACTACCATC	GTGCAATGGTCGCAATACGGTTCGAACCACCGGGATAGAGCGCTTACCAMTCGGAACCATCTAACTTACTGCACGATCCTCACTAACAGAGCGACTTGAGT	3016.89	0.465	3030
1350	GCAAGGAGATATGCT	GTGCAATGGTCGCAATACCTGACCTMCCACCGGGATAGAGCGCTTATCGTACGATACCATCTAACTTACTGCMTGTCAATCACTAACAGAGCGACTTGAGT	4013.12	0.484	3150
1351	GTTACCAATCTGACA	GTGCAATGGTCGCAATACAACGAGGCKKACCGGGATAGAGCGCTTCCATATATGGACCATCTAACTTACTGCCCCCCCGCTGCTAACAGAGCGACTTGAGT	1166.51	0.457	2980
1352	TAGGCTGCCCAATTT	GTGCAATGGTCGCAATACCAGTCGATCACTCACTACGAAGCGCTTCAGTCTACTTACCATCTAAGCTGCGCCACCAGTATGGCTAACAGAGCGACTTGAGT	4257.1	0.439	2860
1353	CTTCTCTTGCGACGG	GTGCAATGGTCGCAATACATGACGKCMTACCGGGATAGAGCGCTTGGTTCGAACCACCATCTAACTTACTGCACGATCCTCACTAACAGAGCGACTTGAGT	3711.43	0.481	3130
1354	CAAATAGTACAGGAC	GTGCAATGGTCGCAATACCCATATATGGACCGGGATAGAGCGCTTGCGCATGCGCACCATCTAACTTACTGCACGATCCTCACTAACAGAGCGACTTGAGT	1583.04	0.475	3100
1355	ATAGGGAAGCTAGTT	GTGCAATGGTCGCAATACCAGTCGACAGGGGAATCCCCAGCGCTTCAGTCTACTTACCATCTAACAGGTAACAACAGTATGGCTAACAGAGCGACTTGAGT	1457.57	0.459	2990
1356	TTGACCGTCCTGTCG	GTGCAATGGTCGCAATACGTTACCCTGCACCGGGATAGAGCGCTTCTGACCTMCCACCATCTAACTTACTGCGTTACCCTGCCTAACAGAGCGACTTGAGT	2472.11	0.453	2950
1357	TCTGCCTAACCTTGG	GTGCAATGGTCGCAATACGCTAAGCCGCACCGGGATAGAGCGCTTACCCTTACCCTCCATCTAACTTACTGCCCAGGTAACAATAACAGAGCGACTTGAGT	2377.67	0.487	3170
1358	CATCGATCTACTTGA	GTGCAATGGTCGCAATACCGCCMTGTTGACCGGGATAGAGCGCTTACGATCCTCAACCATCTAACTTACTGCACAACAACAMCTAACAGAGCGACTTGAGT	1566.63	0.508	3310
1359	AAGTCCTGCTTAGTG	GTGCAATGGTCGCAATACTTCAAGGTCAACCGGGATAGAGCGCTTCGGCGCTAGCACCATCTAACTTACTGCACAACAACAMCTAACAGAGCGACTTGAGT	1742.43	0.499	3250
1360	CAGTCTCTCTTCCTC	GTGCAATGGTCGCAATACCAGTCGACATATCGTACGATAGCGCTTCAGTCTACTTACCATCTAAACGATCCTCACAGTATGGCTAACAGAGCGACTTGAGT	2542.37	0.474	3090
1361	TAGCTGCCCATGCTA	GTGCAATGGTCGCAATACCCCCCCGCTGACCGGGATAGAGCGCTTTGCCTGAGGCACCATCTAACTTACTGCCTTCAAGGTCATAACAGAGCGACTTGAGT	1536.67	0.465	3030
1362	CAGACAACTTAACTG	GTGCAATGGTCGCAATACTCCTGCAGGAACCGGGATAGAGCGCTTGMTTACGTMAKCCATCTAACTTACTGCCTKCMGGGTAACAACAGAGCGACTTGAGT	2326.09	0.471	3070
1363	CCAGACTCTCCCAAC	GTGCAATGGTCGCAATACKMTAMGCCACACCGGGATAGAGCGCTTGTCACGTGACACCATCTAACTTACTGCTCCTGCAGGACTAACAGAGCGACTTGAGT	3137.17	0.467	3040
1364	GAGGTCCTTTGCCAC	GTGCAATGGTCGCAATACCAGTCGATCACTCACTACGAAGCGCTTCAGTCTACTTACCATCTAACCCCCCGCTGCAGTATGGCTAACAGAGCGACTTGAGT	1993.25	0.474	3090
1365	TAGTAGTCGTCTTCG	GTGCAATGGTCGCAATACAACGAGGCKKACCGGGATAGAGCGCTTTCACTCACTACGAATCTAACTTACTGCCTCTATGCAAATKACAGAGCGACTTGAGT	1530.46	0.469	3060
1366	CTTCAAACTCCCAGA	GTGCAATGGTCGCAATACGGTTCGAACCACCGGGATAGAGCGCTTCCATATATGGACCATCTAACTTACTGCGCGCATGCGCCTAACAGAGCGACTTGAGT	3534.11	0.479	3120
1367	AGCTCGACATCTTCG	GTGCAATGGTCGCAATACGGTTCGAACCACCGGGATAGAGCGCTTKMTAMGCCACACCATCTAACTTACTGCATCGTACGATCTAACAGAGCGACTTGAGT	3018.19	0.501	3270
1368	GGGCGGTAACATGAT	GTGCAATGGTCGCAATACCAGTCGACATGTCACGTGACAGCGCTTCAGTCTACTTACCATCTAACTTTCACTCACTACGAGGCTAACAGAGCGACTTGAGT	3758.4	0.491	3200
1369	TAGCGCTTTCAGTGA	GTGCAATGGTCGCAATACATGACGKCMTACCGGGATAGAGCGCTTGCTGCGCCACACCATCTAACTTACTGCMCGCCCCCTACTAACAGAGCGACTTGAGT	3693.51	0.474	3090
1370	CCGAAGACCTACGGA	GTGCAATGGTCGCAATACGGTTCGAACCACCGGGATAGAGCGCTTKMTAMGCCACACCATCTAACTTACTGCACCCTTACCCTTAACAGAGCGACTTGAGT	4077.14	0.458	2990
1371	GCTTTGGTAGACCGC	GTGCAATGGTCGCAATACCAGTCGACATGTTACCCTGCAGCGCTTCAGTCTACTTACCATCTAAKMTAMGCCACCAGTATGGCTAACAGAGCGACTTGAGT	3270.57	0.46	3000
1372	CCCTGGTAATGTAGT	GTGCAATGGTCGCAATACAACGAGGCKKACCGGGATAGAGCGCTTACCCTTACCCTCCATCTAACTTACTGCCACAACAACAMTAACAGAGCGACTTGAGT	2240.27	0.49	3190
1373	ATACAGTTGAGCCAG	GTGCAATGGTCGCAATACCAGTCGACATCCCCCCGCTGAGCGCTTCAGTCTACTTACCATCTAAACAACAACAMCAGTATGGCTAACAGAGCGACTTGAGT	2053.05	0.477	3110
1374	ACTTCGCAAGATTCG	GTGCAATGGTCGCAATACCAGGTAACAAACCGGGATAGAGCGCTTGTCACGTGACACCATCTAACTTACTGCCGCCMTGTTGCTAACAGAGCGACTTGAGT	2112.71	0.468	3050
1375	GCTATCTACGGATGG	GTGCAATGGTCGCAATACCCCCCCGCTGACCGGGATAGAGCGCTTCTGACCTMCCACCATCTAACTTACTGCTCCTGCAGGACTAACAGAGCGACTTGAGT	2113.27	0.479	3120
1376	TCGCAGTCGCAGTCT	GTGCAATGGTCGCAATACCAGTCGACATGMTAMGCCACAGCGCTTCAGTCTACTTACCATCTAMCMCGCCCACTCAGTATGGCTAACAGAGCGACTTGAGT	2861.25	0.479	3120
1377	TGATCTAGCAGAACA	GTGCAATGGTCGCAATACATCGTACGATACCGGGATAGAGCGCTTKAGGCGCAGCACCATCTAACTTACTGCAACGAGGCKKCTAACAGAGCGACTTGAGT	1110.39	0.469	3050
1378	AATCGACTGGTGTTG	GTGCAATGGTCGCAATACCAGTCGACATCCCCCCGCTGAGCGCTTCAGTCTACTTACCATCTAAMCGCCCCCTACAGTATGGCTAACAGAGCGACTTGAGT	4074.7	0.46	3000
1379	TAGACTTGAGCAAAG	GTGCAATGGTCGCAATACKMTAMGCCACACCGGGATAGAGCGCTTCTGACCTMCCACCATCTAACTTACTGCACAACAACAMCTAACAGAGCGACTTGAGT	2210.87	0.482	3140
1380	GGAATAACATGCAAC	GTGCAATGGTCGCAATACCAGTCGACATMTGTCAATCAAGCGCTTCAGTCTACTTACCATCTAACACCCTTACCCTGTATGGCTAACAGAGCGACTTGAGT	3285.28	0.472	3070
1381	TGTTGACCTTGCGGA	GTGCAATGGTCGCAATACGGTTCGAACCACCGGGATAGAGCGCTTKMTAMGCCACACCATCTAACTTACTGCCGCCMTGTTGCTAACAGAGCGACTTGAGT	2632.21	0.507	3310
1382	CTTGTAGGTTGAGAA	GTGCAATGGTCGCAATACATGACGKCMTACCGGGATAGAGCGCTTCGCCMTGTTGACCATCTAACTTACTGCCGCCMTGTTGCTAACAGAGCGACTTGAGT	1152.13	0.468	3050
1383	GAATGTACACTGTAC	GTGCAATGGTCGCAATACCGGCGCTAGCACCGGGATAGAGCGCTTCAGGTAACAAACCATCTAACTTACTGCGCTGCGCCACCTAACAGAGCGACTTGAGT	1713.11	0.473	3080
1384	CTGAGCCATAGGATA	GTGCAATGGTCGCAATACCGGCGCTAGCACCGGGATAGAGCGCTTATCGTACGATACCATCTAACTTACTGCMTGTCAATCACTAACAGAGCGACTTGAGT	2841.97	0.48	3130
1385	AAAGTCCACCGCTAA	GTGCAATGGTCGCAATACCAGGTAACAAACCGGGATAGAGCGCTTCCATATATGGACCATCTAACTTACTGCGTCACGTGACCTAACAGAGCGACTTGAGT	746.025	0.477	3110
1386	TGGTCTTGCTTATTG	GTGCAATGGTCGCAATACKCMGGGTAACACCGGGATAGAGCGCTTAMACCCACACMCCATCTAACTTACTGCCTCGTTACCCTGCACAGAGCGACTTGAGT	1179.44	0.471	3070
1387	CTCCAACCAAGATCT	GTGCAATGGTCGCAATACAACGAGGCKKACCGGGATAGAGCGCTTACCCTTACCCTCCATCTAACTTACTGCCAMACCCACACMCCCAGAGCGACTTGAGT	2600.4	0.502	3270
1388	CCGTGTTGACAGTTA	GTGCAATGGTCGCAATACGCTAAGCCGCACCGGGATAGAGCGCTTATCGTACGATACCATCTAACTTACTGCMTGTCAATCACTAACAGAGCGACTTGAGT	3156	0.465	3030
1389	ACGAACCAAGAATCC	GTGCAATGGTCGCAATACGCTAAGCCGCACCGGGATAGAGCGCTTCGGCGCTAGCACCATCTAACTTACTGCGGGGAATCCCCTAACAGAGCGACTTGAGT	1019.38	0.474	3090
1390	GCGACCTTCAAGCAG	GTGCAATGGTCGCAATACMCGCCCCCTAACCGGGATAGAGCGCTTCAGCAAAAATACCATCTAACTTACTGCMTGTCAATCACTAACAGAGCGACTTGAGT	3219.3	0.49	3190
1391	TTGTAGCTGCCTCGT	GTGCAATGGTCGCAATACCMCMCGCCCAACCGGGATAGAGCGCTTGMTAMGCCACACCATCTAACTTACTGCACCCTTACCCTTAACAGAGCGACTTGAGT	2096.7	0.455	2970
1392	CAGTTCAGAGCTACG	GTGCAATGGTCGCAATACGGTTCGAACCACCGGGATAGAGCGCTTGCTAAGCCGCACCATCTAACTTACTGCCCCCCCGCTGCTAACAGAGCGACTTGAGT	3633.36	0.451	2940
1393	CGGGTATCGAATAGA	GTGCAATGGTCGCAATACATCGTACGATACCGGGATAGAGCGCTTMTGTCAATCAACCATCTAACTTACTGCMCGCCCCCTACTAACAGAGCGACTTGAGT	2746.02	0.419	2730
1394	TGAATTATTTGCCCG	GTGCAATGGTCGCAATACCGCGTGGGAAACCGGGATAGAGCGCTTMCMCGCCCATACCATCTAACTTACTGGMTTACGTMAKCTAACAGAGCGACTTGAGT	3157.09	0.46	3000
1395	TCGGCGTGCAATAAC	GTGCAATGGTCGCAATACACCMCGCCCMACCGGGATAGAGCGCTTGCTAAGCCGCACCATCTAACTTACTGCMCGCCCCCTACTAACAGAGCGACTTGAGT	2605.35	0.507	3300
1396	CGTGTAGACCGCCTT	GTGCAATGGTCGCAATACCAGTCGACATTCCTGCAGGAAGCGCTTCAGTCTACTTACCATCTAATATGCAAATKCAGTATGGCTAACAGAGCGACTTGAGT	2325.3	0.476	3100
1397	AATTCTTCCCGTCTT	GTGCAATGGTCGCAATACMTGTCAATCAACCGGGATAGAGCGCTTKMTAMGCCACACCATCTAACTTACTGCGGTCAAAGGTCAAACAGAGCGACTTGAGT	1904.1	0.453	2950
1398	ATGTGCTCCAATACA	GTGCAATGGTCGCAATACATCGTACGATACCGGGATAGAGCGCTTACGATCCTCAACCATCTAACTTACTGCGMTTACGTMAKCAACAGAGCGACTTGAGT	2088.01	0.449	2930
1399	AATGAGACTGGCCAC	GTGCAATGGTCGCAATACAACGAGGCKKACCGGGATAGAGCGCTTGCTGCGCCACACCATCTAACTTACTGCTCCTGCAGGACTAACAGAGCGACTTGAGT	3703.12	0.454	2960
1400	TTTGCAATACGCTTC	GTGCAATGGTCGCAATACACCMCGCCCMACCGGGATAGAGCGCTTAACGAGGCKKACCATCTAACTTACTGCCCATATATGGCTAACAGAGCGACTTGAGT	2082.99	0.467	3050
1401	CACGTCTTGAGACGG	GTGCAATGGTCGCAATACACMGGAAGTGACCGGGATAGAGCGCTTTATGCAAATKACCATCTAACTTACTGCMTGTCAATCACTAACAGAGCGACTTGAGT	1473.24	0.452	2950
1402	AAGCCTGCTTAAGAG	GTGCAATGGTCGCAATACMCGCCCCCTAACCGGGATAGAGCGCTTACCAMTCGGAACCATCTAACTTACTGCCCATATATGGCTAACAGAGCGACTTGAGT	2712.06	0.438	2850
1403	GATGAATGACCAGTT	GTGCAATGGTCGCAATACCAGTCGACATGTCACGTGACAGCGCTTCAGTCTACTTACCATCTAAKAGGCGCAGCCAGTATGGCTAACAGAGCGACTTGAGT	2568.71	0.455	2960
1404	CCTTTGCAATCGAGA	GTGCAATGGTCGCAATACCAGTCGACATTTCAAGGTCAAGCGCTTCAGTCTACTTACCATCTAACTTAMACCCACACMCCGGCTAACAGAGCGACTTGAGT	3830.86	0.476	3100
1405	ATTAGGTTCCGCTCC	GTGCAATGGTCGCAATACCAGCAAAAATACCGGGATAGAGCGCTTGTCACGTGACACCATCTAACTTACTGCTATGCAAATKCTAACAGAGCGACTTGAGT	1233.75	0.495	3220
1406	ACTATTGCACTCCAT	GTGCAATGGTCGCAATACGGTTCGAACCACCGGGATAGAGCGCTTAMACCCACACMCCATCTAACTTACTGCCTCCAGCAAAAATACAGAGCGACTTGAGT	3687.49	0.465	3030
1407	GAAGGATGGAACGGA	GTGCAATGGTCGCAATACGCTAAGCCGCACCGGGATAGAGCGCTTKGGMACACTKCCMATCTAACTTACTGCCTCCCATATATGGACAGAGCGACTTGAGT	1232.6	0.465	3030
1408	GGTGGCCATTGGATC	GTGCAATGGTCGCAATACGTCACGTGACACCGGGATAGAGCGCTTGCTAAGCCGCACCATCTAACTTACTGCACCCTTACCCTTAACAGAGCGACTTGAGT	1731.81	0.449	2930
1409	CGCAGGATTTGGTAT	GTGCAATGGTCGCAATACGTTACCCTGCACCGGGATAGAGCGCTTATCGTACGATACCATCTAACTTACTGCMTGTCAATCACTAACAGAGCGACTTGAGT	3275.28	0.448	2920
1410	CGTAGCTCACCAATC	GTGCAATGGTCGCAATACTATGCAAATKACCGGGATAGAGCGCTTGGTCAAAGGTCACATCTAACTTACTGCCTATCGTACGATAACAGAGCGACTTGAGT	2408.06	0.456	2970
1411	CTTCGGAGCCTTGGT	GTGCAATGGTCGCAATACGGTTCGAACCACCGGGATAGAGCGCTTACGATCCTCAACCATCTAACTTACTGCAACGAGGCKKCTAACAGAGCGACTTGAGT	2229.57	0.433	2820
1412	CGTGAGAAATGCCGA	GTGCAATGGTCGCAATACKMTAMGCCACACCGGGATAGAGCGCTTGTCACGTGACACCATCTAACTTACTGCGTTACCCTGCCTAACAGAGCGACTTGAGT	2819.7	0.458	2990
1413	TCTTTGCAGGCCTGG	GTGCAATGGTCGCAATACMCGCCCCCTAACCGGGATAGAGCGCTTCTGACCTMCCACCATCTAACTTACTGCACCCAKACACCTAACAGAGCGACTTGAGT	1658.48	0.471	3070
1414	CATCAACCCGTCCTT	GTGCAATGGTCGCAATACTTCAAGGTCAACCGGGATAGAGCGCTTGTTACCCTGCACCATCTAACTTACTGCCGCCMTGTTGCTAACAGAGCGACTTGAGT	1784.92	0.461	3010
1415	GTCAGATTTGGTACG	GTGCAATGGTCGCAATACATGACGKCMTACCGGGATAGAGCGCTTGGTTCGAACCACCATCTAACTTACTGCACCCTTACCCTTAACAGAGCGACTTGAGT	3003.9	0.461	3010
1416	CACGAGAGGGTAGAT	GTGCAATGGTCGCAATACCAGTCGACATACCMCGCCCMAGCGCTTCAGTCTACTTACCATCTAAACGATCCTCACAGTATGGCTAACAGAGCGACTTGAGT	2665.48	0.456	2970
1417	TAAGAGCCTATGGTC	GTGCAATGGTCGCAATACATCGTACGATACCGGGATAGAGCGCTTMTGTCAATCAACCATCTAACTTACTGCGCTAAGCCGCCTAACAGAGCGACTTGAGT	2341.01	0.451	2940
1418	CACTTTCGCAAATCT	GTGCAATGGTCGCAATACGCTAAGCCGCACCGGGATAGAGCGCTTCCCCCCGCTGACCATCTAACTTACTGCACCCAKACACCTAACAGAGCGACTTGAGT	2840.39	0.455	2960
1419	TGGGTACTTCAGACC	GTGCAATGGTCGCAATACCTGACCTMCCACCGGGATAGAGCGCTTCGCCMTGTTGACCATCTAACTTACTGCKAGGCGCAGCCTAACAGAGCGACTTGAGT	3691.19	0.45	2930
1420	TCCATTACCCAATCA	GTGCAATGGTCGCAATACGCTAAGCCGCACCGGGATAGAGCGCTTACGATCCTCAACCATCTAACTTACTGCGTCACGTGACCTAACAGAGCGACTTGAGT	1772.57	0.502	3270
1421	CAGTTTCGAAGGGCT	GTGCAATGGTCGCAATACATGACGKCMTACCGGGATAGAGCGCTTTCACTCACTACGAATCTAACTTACTGCCTCMTGTCAATCAACAGAGCGACTTGAGT	2074.28	0.462	3010
1422	AGTCCATACTAGGTA	GTGCAATGGTCGCAATACKAGGCGCAGCACCGGGATAGAGCGCTTACCCAKACACCCCATCTAACTTACTGCCKCMGGGTAACTAACAGAGCGACTTGAGT	1604	0.444	2890
1423	ACGCAGGGAGAACGT	GTGCAATGGTCGCAATACAACGAGGCKKACCGGGATAGAGCGCTTTATGCAAATKACCATCTAACTTACTGCACCCTTACCCTTAACAGAGCGACTTGAGT	1779.16	0.465	3030
1424	AACACGAGCTACCTC	GTGCAATGGTCGCAATACGCTGCGCCACACCGGGATAGAGCGCTTGTCACGTGACACCATCTAACTTACTGCTTCAAGGTCACTAACAGAGCGACTTGAGT	2025.66	0.491	3200
1425	GGCTTTGCAAGGTTG	GTGCAATGGTCGCAATACMCGCCCCCTAACCGGGATAGAGCGCTTATCGTACGATACCATCTAACTTACTGCGMTTACGTMAKCAACAGAGCGACTTGAGT	1703.94	0.436	2840
1426	GAGCATAACTGCTGC	GTGCAATGGTCGCAATACCMCMCGCCCAACCGGGATAGAGCGCTTMCMCGCCCATACCATCTAACTTACTGMTGTCAATCAGCTAACAGAGCGACTTGAGT	2187.48	0.485	3160
1427	AGAATAGTTGGACTG	GTGCAATGGTCGCAATACCAGTCGACATCCCCCCGCTGAGCGCTTCAGTCTACTTACCATCTAAGCTGCGCCACCAGTATGGCTAACAGAGCGACTTGAGT	1796.39	0.45	2940
1428	GGTGATATAGTCGTT	GTGCAATGGTCGCAATACKCMGGGTAACACCGGGATAGAGCGCTTCTGACCTMCCACCATCTAACTTACTGCGTCACGTGACCTAACAGAGCGACTTGAGT	1521.3	0.468	3050
1429	TCGCCTCCACAATCT	GTGCAATGGTCGCAATACCAGTCGACATACCGGGATAGAGCGCTTTCCTGCAGGAACCATCTAACTTACTGCCTCAGTATGGCTAACAGAGCGACTTGAGT	2064.7	0.49	3190
1430	AACCCAAGTCCAATT	GTGCAATGGTCGCAATACGCTAAGCCGCACCGGGATAGAGCGCTTCGGCGCTAGCACCATCTAACTTACTGCMCGCCCCCTACTAACAGAGCGACTTGAGT	1821.1	0.455	2970
1431	GAAGGTAAAGAGCCT	GTGCAATGGTCGCAATACCTGACCTMCCACCGGGATAGAGCGCTTGMTAMGCCACACCATCTAACTTACTGCCAGCAAAAATCTAACAGAGCGACTTGAGT	3235.35	0.454	2960
1432	GGCTCGTAACAGCAG	GTGCAATGGTCGCAAKGGMACACTKCCMACCGGGATAGAGCGCTTCCCCCCGCTGACCATCTAACTTACTGCCCATATATGGCTAACAGAGCGACTTGAGT	1554.4	0.436	2840
1433	CGTAGTGTGTATTTG	GTGCAATGGTCGCAATACCGCGTGGGAAACCGGGATAGAGCGCTTGTCACGTGACACCATCTAACTTACTGCAACGAGGCKKCTAACAGAGCGACTTGAGT	2116.21	0.458	2980
1434	TCCCTTGTCTGCAAG	GTGCAATGGTCGCAATACKCMGGGTAACACCGGGATAGAGCGCTTTCACTCACTACGAATCTAACTTACTGCCTCGTCACGTGACACAGAGCGACTTGAGT	1634.95	0.497	3240
1435	TACCAAACGGTAGGT	GTGCAATGGTCGCAATACCAGTCGACATGCTAAGCCGCAGCGCTTCAGTCTACTTACCATCTAAMTGTCAATCACAGTATGGCTAACAGAGCGACTTGAGT	1924.69	0.487	3170
1436	CCCAAACTGAGGGAG	GTGCAATGGTCGCAATACCCCCCCGCTGACCGGGATAGAGCGCTTACCCTTACCCTCCATCTAACTTACTGCCTTCAAGGTCATAACAGAGCGACTTGAGT	2838.59	0.455	2970
1437	TTCCAGCATCAGTTG	GTGCAATGGTCGCAATACKAGGCGCAGCACCGGGATAGAGCGCTTKMTAMGCCACACCATCTAACTTACTGCCAGCAAAAATCTAACAGAGCGACTTGAGT	4448.51	0.456	2970
1438	GATTAGTACAACGCG	GTGCAATGGTCGCAATACCGCCMTGTTGACCGGGATAGAGCGCTTKMTAMGCCACACCATCTAACTTACTGCACAACAACAMCTAACAGAGCGACTTGAGT	2160.89	0.464	3020
1439	TCCGTAAAGTTGTAC	GTGCAATGGTCGCAATACATCGTACGATACCGGGATAGAGCGCTTAACGAGGCKKACCATCTAACTTACTGCGGTTCGAACCCTAACAGAGCGACTTGAGT	1197.06	0.473	3080
1440	AGTAACCTACAGCTA	GTGCAATGGTCGCAATACATCGTACGATACCGGGATAGAGCGCTTGMTAMGCCACACCATCTAACTTACTGCCGGCGCTAGCCTAACAGAGCGACTTGAGT	4430.96	0.464	3030
1441	AGTCAGACTAAGGTC	GTGCAATGGTCGCAATACCAGCAAAAATACCGGGATAGAGCGCTTCTGACCTMCCACCATCTAACTTACTGCATGACGKCMTCTAACAGAGCGACTTGAGT	2914.44	0.457	2980
1442	TGGTGAATTCAATCG	GTGCAATGGTCGCAATACGMTAMGCCACACCGGGATAGAGCGCTTCAGCAAAAATACCATCTAACTTACTGCMTGTCAATCACTAACAGAGCGACTTGAGT	3187.81	0.462	3010
1443	GCACGATACCAGGAG	GTGCAATGGTCGCAATACCAGTCGACATAMCMCGCCCAAGCGCTTCAGTCTACTTACCATCTAACGGCGCTAGCCAGTATGGCTAACAGAGCGACTTGAGT	1805.28	0.475	3090
1444	GTCCGAACCTAGTCG	GTGCAATGGTCGCAATACGCTGCGCCACACCGGGATAGAGCGCTTACCCTTACCCTCCATCTAACTTACTGCCTTCAAGGTCATAACAGAGCGACTTGAGT	2851.95	0.5	3260
1445	CATCGTAGGTGAGAT	GTGCAATGGTCGCAATACGGTTCGAACCACCGGGATAGAGCGCTTGCTAAGCCGCACCATCTAACTTACTGCCAGGTAACAACTAACAGAGCGACTTGAGT	1779.03	0.47	3070
1446	AAGCAGTCTCCACCA	GTGCAATGGTCGCAATACATGACGKCMTACCGGGATAGAGCGCTTACCCTTACCCTCCATCTAACTTACTGCCCTGACCTMCCTAACAGAGCGACTTGAGT	2261.56	0.464	3030
1447	GGGTTCTACTCGTTT	GTGCAATGGTCGCAATACKMTAMGCCACACCGGGATAGAGCGCTTACCCTTACCCTCCATCTAACTTACTGCCCGCCMTGTTGTAACAGAGCGACTTGAGT	2299.91	0.442	2880
1448	AATGTAAGCCACTGC	GTGCAATGGTCGCAATACACCAMTCGGAACCGGGATAGAGCGCTTKGGMACACTKCCMATCTAACTTACTGCCTCGGTTCGAACCACAGAGCGACTTGAGT	1930.35	0.45	2940
1449	CAGAAACATGACCGA	GTGCAATGGTCGCAATACATCGTACGATACCGGGATAGAGCGCTTGMTTACGTMAKCCATCTAACTTACTGCCTCGCCMTGTTGAACAGAGCGACTTGAGT	3342.48	0.478	3120
1450	CAGTGTATCACTTAC	GTGCAATGGTCGCAATACACGATCCTCAACCGGGATAGAGCGCTTATGACGKCMTACCATCTAACTTACTGCKGGMACACTKCCMACAGAGCGACTTGAGT	1512.98	0.462	3010
1451	AACCGCACGAGACTT	GTGCAATGGTCGCAATACMCGCCCCCTAACCGGGATAGAGCGCTTCGGCGCTAGCACCATCTAACTTACTGCGCTAAGCCGCCTAACAGAGCGACTTGAGT	916.706	0.459	2990
1452	GAGGTTAGCACATTT	GTGCAATGGTCGCAATACGCGCATGCGCACCGGGATAGAGCGCTTTTCAAGGTCAACCATCTAACTTACTGCACCAMTCGGACTAACAGAGCGACTTGAGT	1954.9	0.458	2980
1453	TGAGATACTTGGTTG	GTGCAATGGTCGCAATACCAGTCGACATTATGCAAATKAGCGCTTCAGTCTACTTACCATCTAAGCGCATGCGCCAGTATGGCTAACAGAGCGACTTGAGT	1974.33	0.483	3150
1454	GGCTATGTTCGACTG	GTGCAATGGTCGCAATACCMCMCGCCCAACCGGGATAGAGCGCTTCTGACCTMCCACCATCTAACTTACTGCGGGGAATCCCCTAACAGAGCGACTTGAGT	3091.73	0.47	3060
1455	CCACTGATAAGCTCT	GTGCAATGGTCGCAATACKMTAMGCCACACCGGGATAGAGCGCTTKMTAMGCCACACCATCTAACTTACTGCKCMGGGTAACCTAACAGAGCGACTTGAGT	1869.1	0.469	3050
1456	TGAGCCCATGTCTTC	GTGCAATGGTCGCAATACGMTAMGCCACACCGGGATAGAGCGCTTACCCTTACCCTCCATCTAACTTACTGCCACCCAKACACCAACAGAGCGACTTGAGT	2849.55	0.445	2900
1457	ACAACGTTCAGCATA	GTGCAATGGTCGCAATACGGTTCGAACCACCGGGATAGAGCGCTTCTGACCTMCCACCATCTAACTTACTGCKCMGGGTAACCTAACAGAGCGACTTGAGT	1661.75	0.464	3030
1458	AAAGACACCTCTAGT	GTGCAATGGTCGCAATACCAGTCGACATACCAMTCGGAAGCGCTTCAGTCTACTTACCATCTAAATCGTACGATCAGTATGGCTAACAGAGCGACTTGAGT	2299.26	0.457	2980
1459	TGTCCTCAAGAGTTG	GTGCAATGGTCGCAATACAACGAGGCKKACCGGGATAGAGCGCTTGTCACGTGACACCATCTAACTTACTGCACAACAACAMCTAACAGAGCGACTTGAGT	1281.79	0.461	3000
1460	ATCAGACACTCTGAT	GTGCAATGGTCGCAATACCAGTCGACATGCGCATGCGCAGCGCTTCAGTCTACTTACCATCTAAMTGTCAATCACAGTATGGCTAACAGAGCGACTTGAGT	3610.31	0.497	3240
1461	GAGCTAATGTTCGTC	GTGCAATGGTCGCAATACACCMCGCCCMACCGGGATAGAGCGCTTCGCCMTGTTGACCATCTAACTTACTGCGMTAMGCCACCTAACAGAGCGACTTGAGT	2556.79	0.464	3020
1462	ACATGCTATTACAGC	GTGCAATGGTCGCAATACCMCMCGCCCAACCGGGATAGAGCGCTTGGTTCGAACCACCATCTAACTTACTGCACCCTTACCCTTAACAGAGCGACTTGAGT	3337.53	0.458	2980
1463	GACTGTTGCGATATT	GTGCAATGGTCGCAATACCAGTCGACATACAACAACAMAGCGCTTCAGTCTACTTACCATCTAAGTCACGTGACCAGTATGGCTAACAGAGCGACTTGAGT	3383.72	0.49	3190
1464	GGCTGAGAAGACCTT	GTGCAATGGTCGCAATACACGATCCTCAACCGGGATAGAGCGCTTKGGMACACTKCCMATCTAACTTACTGCCTCTCCTGCAGGAACAGAGCGACTTGAGT	1529.73	0.484	3150
1465	ACCAAACCGAGTAGG	GTGCAATGGTCGCAATACACCAMTCGGAACCGGGATAGAGCGCTTMCGCCCCCTAACCATCTAACTTACTGCGCGCATGCGCCTAACAGAGCGACTTGAGT	3694.01	0.472	3080
1466	ACCATCGGACATGTG	GTGCAATGGTCGCAATACATGACGKCMTACCGGGATAGAGCGCTTTCACTCACTACGAATCTAACTTACTGCCTCACGATCCTCAACAGAGCGACTTGAGT	3781.31	0.461	3000
1467	GCAACGAGCACAGTG	GTGCAATGGTCGCAATACCMCMCGCCCAACCGGGATAGAGCGCTTGCGCATGCGCACCATCTAACTTACTGCTCACTCACTACGAACAGAGCGACTTGAGT	1471.69	0.471	3070
1468	TGGACCTGGTAGATA	GTGCAATGGTCGCAATACKAGGCGCAGCACCGGGATAGAGCGCTTGMTAMGCCACACCATCTAACTTACTGCACAACAACAMCTAACAGAGCGACTTGAGT	1959.27	0.469	3060
1469	TCCGGCATTATCCAT	GTGCAATGGTCGCAATACCAGTCGACATTTCAAGGTCAAGCGCTTCAGTCTACTTACCATCTAAACCMCGCCCMCAGTATGGCTAACAGAGCGACTTGAGT	2472.16	0.47	3060
1470	TACCCGCACTTAATC	GTGCAATGGTCGCAATACATCGTACGATACCGGGATAGAGCGCTTTCACTCACTACGAATCTAACTTACTGCCTCACCMCGCCCMACAGAGCGACTTGAGT	1436.82	0.435	2840
1471	GCCATAGTTCACAAC	GTGCAATGGTCGCAATACCCCCCCGCTGACCGGGATAGAGCGCTTATCGTACGATACCATCTAACTTACTGCACGATCCTCACTAACAGAGCGACTTGAGT	3331.85	0.418	2730
1472	ATTAGAGCATCACCG	GTGCAATGGTCGCAATACCTGACCTMCCACCGGGATAGAGCGCTTAACGAGGCKKACCATCTAACTTACTGCGTCACGTGACCTAACAGAGCGACTTGAGT	918.09	0.415	2700
1473	TGCCAGAGGGTATAT	GTGCAATGGTCGCAATACGGTTCGAACCACCGGGATAGAGCGCTTGMTTACGTMAKCCATCTAACTTACTGCCTMCGCCCCCTAAACAGAGCGACTTGAGT	3152.61	0.448	2920
1474	ATGTAGTTGACCTAC	GTGCAATGGTCGCAATACTATGCAAATKACCGGGATAGAGCGCTTGGTCAAAGGTCACATCTAACTTACTGCCTGCGCATGCGCAACAGAGCGACTTGAGT	948.012	0.479	3120
1475	GTCTGCCCGTACGTA	GTGCAATGGTCGCAATACCAGTCGACATACCGGGATAGAGCGCTTCCATATATGGACCATCTAACTTACTGCCTCAGTATGGCTAACAGAGCGACTTGAGT	1822.67	0.454	2960
1476	TAGCTGACCGGCTGT	GTGCAATGGTCGCAATACMTGTCAATCAACCGGGATAGAGCGCTTAMACCCACACMCCATCTAACTTACTGCCTCACCCAKACACCCAGAGCGACTTGAGT	1644.08	0.435	2830
1477	GAGACGAATGGCCCT	GTGCAATGGTCGCAATACKMTAMGCCACACCGGGATAGAGCGCTTCTGACCTMCCACCATCTAACTTACTGCCGCCMTGTTGCTAACAGAGCGACTTGAGT	2255.93	0.428	2790
1478	TTGGTCTACGATGCG	GTGCAATGGTCGCAATACKMTAMGCCACACCGGGATAGAGCGCTTATCGTACGATACCATCTAACTTACTGCMTGTCAATCACTAACAGAGCGACTTGAGT	2918.11	0.442	2880
1479	GATTGCTCTTTCTGG	GTGCAATGGTCGCAATACGTTACCCTGCACCGGGATAGAGCGCTTKGGMACACTKCCMATCTAACTTACTGCCTCCGCCMTGTTGACAGAGCGACTTGAGT	2027.92	0.452	2950
1480	ATGGCCCTTCAGCAT	GTGCAATGGTCGCAATACCAGTCGACATGGTTCGAACCAGCGCTTCAGTCTACTTACCATCTAACGGGGAATCCCCGTATGGCTAACAGAGCGACTTGAGT	3850.28	0.437	2850
1481	TCCTTCAAGTGCTAG	GTGCAATGGTCGCAATACGGTTCGAACCACCGGGATAGAGCGCTTGTTACCCTGCACCATCTAACTTACTGCACCMCGCCCMCTAACAGAGCGACTTGAGT	1736.68	0.455	2970
1482	AAACGGCAAAGCCCT	GTGCAATGGTCGCAATACGCTGCGCCACACCGGGATAGAGCGCTTCTGACCTMCCACCATCTAACTTACTGCMCGCCCCCTACTAACAGAGCGACTTGAGT	3264.93	0.437	2850
1483	CACTAAACGGGAGTT	GTGCAATGGTCGCAATACCAGTCGACATCCATATATGGAGCGCTTCAGTCTACTTACCATCTAACGCCMTGTTGCAGTATGGCTAACAGAGCGACTTGAGT	2020.79	0.471	3070
1484	TGCTGTAGACCACAC	GTGCAATGGTCGCAATACGCTGCGCCACACCGGGATAGAGCGCTTACCCTTACCCTCCATCTAACTTACTGCCKMTAMGCCACTAACAGAGCGACTTGAGT	3312.49	0.478	3110
1485	GAATGGTCTTTGATC	GTGCAATGGTCGCAATACKCMGGGTAACACCGGGATAGAGCGCTTACCAMTCGGAACCATCTAACTTACTGCACCCTTACCCTTAACAGAGCGACTTGAGT	2630.21	0.426	2780
1486	ACTACTGTGCCAGCC	GTGCAATGGTCGCAATACKMTAMGCCACACCGGGATAGAGCGCTTACCCTTACCCTCCATCTAACTTACTGCCCAGGTAACAATAACAGAGCGACTTGAGT	2746.76	0.416	2710
1487	GGCCAAATACAACCA	GTGCAATGGTCGCAATACCGCCMTGTTGACCGGGATAGAGCGCTTGTTACCCTGCACCATCTAACTTACTGCCCCCCCGCTGCTAACAGAGCGACTTGAGT	2741.17	0.468	3050
1488	GCCGAATTTCGGTTT	GTGCAATGGTCGCAATACATCGTACGATACCGGGATAGAGCGCTTATCGTACGATACCATCTAACTTACTGCACCAMTCGGACTAACAGAGCGACTTGAGT	2302.44	0.453	2950
1489	TGATACTAAGGCTCT	GTGCAATGGTCGCAATACKMTAMGCCACACCGGGATAGAGCGCTTKMTAMGCCACACCATCTAACTTACTGCCAGCAAAAATCTAACAGAGCGACTTGAGT	2449.67	0.411	2680
1490	GAACAAATGCTGTCG	GTGCAATGGTCGCAATACCAGTCGACATTTCAAGGTCAAGCGCTTCAGTCTACTTACCATCTAAGGTTCGAACCCAGTATGGCTAACAGAGCGACTTGAGT	1872.6	0.458	2990
1491	CTTGCGTATTAGAGC	GTGCAATGGTCGCAATATGCCTGAGGCAACCGGGATAGAGCGCTTGMTTACGTMAKCCATCTAACTTACTGCCTCTGACCTMCCAACAGAGCGACTTGAGT	1652.64	0.483	3150
1492	AACGGCCTTGCTCTC	GTGCAATGGTCGCAATACCGCCMTGTTGACCGGGATAGAGCGCTTTCCTGCAGGAACCATCTAACTTACTGCATCGTACGATCTAACAGAGCGACTTGAGT	751.687	0.441	2870
1493	GTGTAGCCTGAGCCA	GTGCAATGGTCGCAATACCGCGTGGGAAACCGGGATAGAGCGCTTACCCTTACCCTCCATCTAACTTACTGCCKCMGGGTAACTAACAGAGCGACTTGAGT	2857.71	0.439	2860
1494	TAACGTCGGATCCAA	GTGCAATGGTCGCAATACGCTGCGCCACACCGGGATAGAGCGCTTGMTAMGCCACACCATCTAACTTACTGCATCGTACGATCTAACAGAGCGACTTGAGT	2029.79	0.442	2880
1495	ATAACAAGCCAGAGT	GTGCAATGGTCGCAATACCAGTCGACATGTTACCCTGCAGCGCTTCAGTCTACTTACCATCTAAACCMCGCCCMCAGTATGGCTAACAGAGCGACTTGAGT	4100.67	0.452	2950
1496	AATGGATGCCACCAC	GTGCAATGGTCGCAATACGTCACGTGACACCGGGATAGAGCGCTTCAGGTAACAAACCATCTAACTTACTGCAMACCCACACMCCACAGAGCGACTTGAGT	1642.33	0.439	2860
1497	GTTAGACCGTCACTT	GTGCAATGGTCGCAATACCAGTCGACATACAACAACAMAGCGCTTCAGTCTACTTACCATCTAAMCGCCCCCTACAGTATGGCTAACAGAGCGACTTGAGT	2151.2	0.426	2780
1498	TTACTTCAGAGCGAG	GTGCAATGGTCGCAATACATCGTACGATACCGGGATAGAGCGCTTAMACCCACACMCCATCTAACTTACTGCCTCACCCAKACACCCAGAGCGACTTGAGT	1789.37	0.431	2810
1499	AACGATCAACGGGTA	GTGCAATGGTCGCAATACCAGTCGACATGTCACGTGACAGCGCTTCAGTCTACTTACCATCTAACACCCTTACCCTGTATGGCTAACAGAGCGACTTGAGT	2711.58	0.495	3230
1500	TACCCTATCGACTTT	GTGCAATGGTCGCAATACACCMCGCCCMACCGGGATAGAGCGCTTACGATCCTCAACCATCTAACTTACTGCTCACTCACTACGAACAGAGCGACTTGAGT	1894.45	0.448	2920
1501	TCTCTCCGTGCTAGG	GTGCAATGGTCGCAATACTCCTGCAGGAACCGGGATAGAGCGCTTACMGGAAGTGACCATCTAACTTACTGCCCCCCCGCTGCTAACAGAGCGACTTGAGT	1753.41	0.438	2860
1502	CAAGCAAGGTCCCTC	GTGCAATGGTCGCAATACCAGTCGACAACCCAKACACCAGCGCTTCAGTCTACTTACCATCTAACCCCCCGCTGCAGTATGGCTAACAGAGCGACTTGAGT	4433.02	0.45	2930
1503	TCTATAGAACGTCCG	GTGCAATGGTCGCAATACCAGCAAAAATACCGGGATAGAGCGCTTTCCTGCAGGAACCATCTAACTTACTGCACCCTTACCCTTAACAGAGCGACTTGAGT	2114.41	0.476	3100
1504	ACTCTCCTCGGTCGA	GTGCAATGGTCGCAATACATCGTACGATACCGGGATAGAGCGCTTTCACTCACTACGAATCTAACTTACTGCCTCMCMCGCCCAAACAGAGCGACTTGAGT	2079.76	0.447	2920
1505	TTGGAGAAACCATGC	GTGCAATGGTCGCAATACGCTAAGCCGCACCGGGATAGAGCGCTTCAGGTAACAAACCATCTAACTTACTGCCCCCCCGCTGCTAACAGAGCGACTTGAGT	2352.3	0.476	3100
1506	GACACTCCTAAGCAA	GTGCAATGGTCGCAATACACAACAACAMACCGGGATAGAGCGCTTACCCAKACACCCCATCTAACTTACTGCCCGCCMTGTTGTAACAGAGCGACTTGAGT	4005.49	0.437	2850
1507	AAACCTCAAAGAACC	GTGCAATGGTCGCAATAGGGGAATCCCCACCGGGATAGAGCGCTTGTCACGTGACACCATCTAACTTACTGCTCCTGCAGGACTAACAGAGCGACTTGAGT	2998.81	0.423	2750
1508	TATAGTGCGGAGAGA	GTGCAATGGTCGCAATACCAGCAAAAATACCGGGATAGAGCGCTTCGCCMTGTTGACCATCTAACTTACTGCCGCCMTGTTGCTAACAGAGCGACTTGAGT	2922.15	0.463	3020
1509	TAGCCGACTTACTGC	GTGCAATGGTCGCAATACGMTAMGCCACACCGGGATAGAGCGCTTCAGCAAAAATACCATCTAACTTACTGCGTCACGTGACCTAACAGAGCGACTTGAGT	1408.16	0.43	2800
1510	ACTCTCAGCGAGTTG	GTGCAATGGTCGCAATACCCCCCCGCTGACCGGGATAGAGCGCTTTCCTGCAGGAACCATCTAACTTACTGCACCCAKACACCTAACAGAGCGACTTGAGT	2733.26	0.42	2740
1511	CCTTAGTCGAACTCT	GTGCAATGGTCGCAATACATCGTACGATACCGGGATAGAGCGCTTKAGGCGCAGCACCATCTAACTTACTGCCAGCAAAAATCTAACAGAGCGACTTGAGT	3224.51	0.397	2590
1512	CGTCACTATTGAACT	GTGCAATGGTCGCAATACCAGTCGACATGTTACCCTGCAGCGCTTCAGTCTACTTACCATCTAAGCTGCGCCACCAGTATGGCTAACAGAGCGACTTGAGT	4954.37	0.437	2850
1513	TGTCACAACTATCCG	GTGCAATGGTCGCAATACCTGACCTMCCACCGGGATAGAGCGCTTACGATCCTCAACCATCTAACTTACTGCGGTTCGAACCCTAACAGAGCGACTTGAGT	1840.13	0.479	3120
1514	CAGCTTACAACGGCT	GTGCAATGGTCGCAATACGCGCATGCGCACCGGGATAGAGCGCTTMCGCCCCCTAACCATCTAACTTACTGCTCCTGCAGGACTAACAGAGCGACTTGAGT	3357.34	0.474	3090
1515	CTACGATTCAACGGT	GTGCAATGGTCGCAATACCGGCGCTAGCACCGGGATAGAGCGCTTGGTCAAAGGTCACATCTAACTTACTGCCTCAGCAAAAATAACAGAGCGACTTGAGT	2940.3	0.428	2790
1516	GATGGTAGATCACCG	GTGCAATGGTCGCAATCACTCACTACGAACCGGGATAGAGCGCTTATGACGKCMTACCATCTAACTTACTGCTCACTCACTACGAACAGAGCGACTTGAGT	1062.53	0.427	2790
1517	GTGTCGCATTGCCCT	GTGCAATGGTCGCAATACKMTAMGCCACACCGGGATAGAGCGCTTGTCACGTGACACCATCTAACTTACTGCMCMCGCCCAGCTAACAGAGCGACTTGAGT	2930.97	0.43	2810
1518	GTAGGGCCATACGTT	GTGCAATGGTCGCAATACCAGTCGACATCTGACCTMCCAGCGCTTCAGTCTACTTACCATCTAAMTGTCAATCACAGTATGGCTAACAGAGCGACTTGAGT	2099.81	0.446	2900
1519	TGTGAATAGCTTAGC	GTGCAATGGTCGCAATACCAGCAAAAATACCGGGATAGAGCGCTTMTGTCAATCAACCATCTAACTTACTGCGCTGCGCCACCTAACAGAGCGACTTGAGT	3722.84	0.427	2780
1520	GTCTGATACACTGCC	GTGCAATGGTCGCAATACKMTAMGCCACACCGGGATAGAGCGCTTCCATATATGGACCATCTAACTTACTGCTATGCAAATKCTAACAGAGCGACTTGAGT	1354.86	0.445	2900
1521	CTTAGCTATGAACAC	GTGCAATGGTCGCAATACKCMGGGTAACACCGGGATAGAGCGCTTGCGTGGGAATACCATCTAACTTACTGTGCCTGAGGCACTAACAGAGCGACTTGAGT	1857.41	0.434	2830
1522	GACTTGACTTAACAG	GTGCAATGGTCGCAATGMTTACGTMAKCACCGGGATAGAGCGCTTTTCAAGGTCAACCATCTAACTTACTGCACCMCGCCCMCTAACAGAGCGACTTGAGT	2180.96	0.461	3010
1523	TGTCACGTAGGGAAC	GTGCAATGGTCGCAATACCAGTCGACATATCGTACGATAGCGCTTCAGTCTACTTACCATCTAACACCCTTACCCTGTATGGCTAACAGAGCGACTTGAGT	3460.33	0.478	3120
1524	CCGACGAGGATTGTG	GTGCAATGGTCGCAATACKMTAMGCCACACCGGGATAGAGCGCTTTCCTGCAGGAACCATCTAACTTACTGCACMGGAAGTGCTAACAGAGCGACTTGAGT	1270.95	0.444	2890
1525	CGCTACTCGAATCGC	GTGCAATGGTCGCAATACCMCMCGCCCAACCGGGATAGAGCGCTTATCGTACGATACCATCTAACTTACTGCCGCCMTGTTGCTAACAGAGCGACTTGAGT	4199.97	0.433	2820
1526	TACGGAAAGCCAGTA	GTGCAATGGTCGCAATACCCCCCCGCTGACCGGGATAGAGCGCTTKMTAMGCCACACCATCTAACTTACTGCMCMCGCCCAGCTAACAGAGCGACTTGAGT	1549.08	0.424	2760
1527	GGCCGTATCCACGTT	GTGCAATGGTCGCAATACAACGAGGCKKACCGGGATAGAGCGCTTGGTTCGAACCACCATCTAACTTACTGCCCATATATGGCTAACAGAGCGACTTGAGT	2219.79	0.413	2690
1528	GACGGTGTAACGATA	GTGCAATGGTCGCAATACGTCACGTGACACCGGGATAGAGCGCTTACCMCGCCCMACCATCTAACTTACTGCACCAMTCGGACTAACAGAGCGACTTGAGT	1289.75	0.458	2990
1529	TCCTATGATGAGAGT	GTGCAATGGTCGCAATACGCGCATGCGCACCGGGATAGAGCGCTTAMACCCACACMCCATCTAACTTACTGCCTCTTCAAGGTCAACAGAGCGACTTGAGT	3033.19	0.448	2920
1530	ACACAGATAGTATCC	GTGCAATGGTCGCAATGMTTACGTMAKCACCGGGATAGAGCGCTTATCGTACGATACCATCTAACTTACTGCMTGTCAATCACTAACAGAGCGACTTGAGT	2342.17	0.425	2770
1531	TCAACCCGCACGACA	GTGCAATGGTCGCAATACACCAMTCGGAACCGGGATAGAGCGCTTATCGTACGATACCATCTAACTTACTGCMTGTCAATCACTAACAGAGCGACTTGAGT	3251.18	0.447	2910
1532	GATACGCCATTACGC	GTGCAATGGTCGCAATACCAGTCGACATACGATCCTCAAGCGCTTCAGTCTACTTACCATCTAATTCAAGGTCACAGTATGGCTAACAGAGCGACTTGAGT	2105.9	0.45	2930
1533	ATTGTCCCAATGGTA	GTGCAATGGTCGCAATAACCCTTACCCTACCGGGATAGAGCGCTTACAACAACAMACCATCTAACTTACTGCGGTTCGAACCCTAACAGAGCGACTTGAGT	2400.86	0.42	2740
1534	ACCGTTAGGCCTGGT	GTGCAATGGTCGCAATACGCTGCGCCACACCGGGATAGAGCGCTTATCGTACGATACCATCTAACTTACTGCMTGTCAATCACTAACAGAGCGACTTGAGT	2144.7	0.428	2790
1535	CCTGCTCGTATTTAC	GTGCAATGGTCGCAATACCAGTCGACATAMCMCGCCCAAGCGCTTCAGTCTACTTACCATCTAAGCTAAGCCGCCAGTATGGCTAACAGAGCGACTTGAGT	3288.56	0.423	2760
1536	TGGTACTGCAAGCCA	GTGCAATGGTCGCAATACCCATATATGGACCGGGATAGAGCGCTTTTCAAGGTCAACCATCTAACTTACTGCACCAMTCGGACTAACAGAGCGACTTGAGT	1206.09	0.441	2880
1537	CGTCATTAGCAACCA	GTGCAATGGTCGCAATACGCTAAGCCGCACCGGGATAGAGCGCTTMCMCGCCCATACCATCTAACTTACTGGCTGCGCCACGCTAACAGAGCGACTTGAGT	4046.8	0.43	2800
1538	TTCCCAGATCCGTAG	GTGCAATGGTCGCAATACCAGTCGACATGMTAMGCCACAGCGCTTCAGTCTACTTACCATCTAMCMCGCCCACTCAGTATGGCTAACAGAGCGACTTGAGT	4566.03	0.432	2820
1539	AAACGACGCTAGTAT	GTGCAATGGTCGCAATACKMTAMGCCACACCGGGATAGAGCGCTTTCACTCACTACGAATCTAACTTACTGCCTCCGGCGCTAGCACAGAGCGACTTGAGT	1773.51	0.427	2780
1540	TAAGCACGCCGAGTG	GTGCAATGGTCGCAATAACCCAKACACCACCGGGATAGAGCGCTTCAGCAAAAATACCATCTAACTTACTGCACAACAACAMCTAACAGAGCGACTTGAGT	2585.93	0.491	3200
1541	TTCTATCTCACCTCG	GTGCAATGGTCGCAATACCAGTCGACATGCCTGAGGCAAGCGCTTCAGTCTACTTACCATCTAGCGTGGGAACTCAGTATGGCTAACAGAGCGACTTGAGT	1988.95	0.433	2820
1542	TTGCGTACTAAGACA	GTGCAATGGTCGCAATACGGTTCGAACCACCGGGATAGAGCGCTTTCCTGCAGGAACCATCTAACTTACTGCCGGCGCTAGCCTAACAGAGCGACTTGAGT	2038.9	0.453	2950
1543	AAATGGCCATTGCCC	GTGCAATGGTCGCAATACCAGTCGACATGCTAAGCCGCAGCGCTTCAGTCTACTTACCATCTAAMTGTCAATCACAGTATGGCTAACAGAGCGACTTGAGT	2390.81	0.455	2960
1544	TAGTGCCACTCATCG	GTGCAATGGTCGCAATACCGCGTGGGAAACCGGGATAGAGCGCTTGCTAAGCCGCACCATCTAACTTACTGCACCAMTCGGACTAACAGAGCGACTTGAGT	1506.77	0.467	3040
1545	GGCGCAACTTGATGT	GTGCAATGGTCGCAATACTCCTGCAGGAACCGGGATAGAGCGCTTCCATATATGGACCATCTAACTTACTGCTTCAAGGTCACTAACAGAGCGACTTGAGT	3633.19	0.439	2860
1546	CGTCATAGAGTCTTC	GTGCAATGGTCGCAATACGTTACCCTGCACCGGGATAGAGCGCTTKCMGGGTAACACCATCTAACTTACTGCACCCAKACACCTAACAGAGCGACTTGAGT	1872.72	0.459	2990
1547	CGATACAACCCATCT	GTGCAATGGTCGCAATACCGCCMTGTTGACCGGGATAGAGCGCTTGMTTACGTMAKCCATCTAACTTACTGCCTACCAMTCGGAAACAGAGCGACTTGAGT	1831.31	0.422	2750
1548	ATGAACGGTCGACCA	GTGCAATGGTCGCAATACCAGTCGACATGGTTCGAACCAGCGCTTCAGTCTACTTACCATCTAAATCGTACGATCAGTATGGCTAACAGAGCGACTTGAGT	2132.5	0.415	2710
1549	TTTCAATGACCGTCT	GTGCAATGGTCGCAATACGGTTCGAACCACCGGGATAGAGCGCTTCTGACCTMCCACCATCTAACTTACTGCKMTAMGCCACCTAACAGAGCGACTTGAGT	2969.39	0.477	3110
1550	CGCCCAGATACTGTC	GTGCAATGGTCGCAATACCCCCCCGCTGACCGGGATAGAGCGCTTGMTAMGCCACACCATCTAACTTACTGCMCMCGCCCAGCTAACAGAGCGACTTGAGT	4532.99	0.484	3160
1551	AAGTCCGCAATGTTA	GTGCAATGGTCGCAATACGMTAMGCCACACCGGGATAGAGCGCTTATCGTACGATACCATCTAACTTACTGCMTGTCAATCACTAACAGAGCGACTTGAGT	2645.48	0.48	3130
1552	AAACATTCGCGCTTG	GTGCAATGGTCGCAATACKMTAMGCCACACCGGGATAGAGCGCTTGMTTACGTMAKCCATCTAACTTACTGCCTGTCACGTGACAACAGAGCGACTTGAGT	3144.43	0.447	2910
1553	GAAGAGGTGGTTAGC	GTGCAATGGTCGCAATGGTCAAAGGTCAACCGGGATAGAGCGCTTGGTTCGAACCACCATCTAACTTACTGCACAACAACAMCTAACAGAGCGACTTGAGT	1129.49	0.479	3120
1554	TACTCTGGTCCTGTT	GTGCAATGGTCGCAATACMCGCCCCCTAACCGGGATAGAGCGCTTGMTTACGTMAKCCATCTAACTTACTGCCTGCTAAGCCGCAACAGAGCGACTTGAGT	2946.22	0.518	3380
1555	TCGTTCGTAGCCAGA	GTGCAATGGTCGCAATACCGGCGCTAGCACCGGGATAGAGCGCTTATCGTACGATACCATCTAACTTACTGCMTGTCAATCACTAACAGAGCGACTTGAGT	1652.7	0.497	3240
1556	AACCATCAGCGATCA	GTGCAATGGTCGCAATACGCTGCGCCACACCGGGATAGAGCGCTTAMACCCACACMCCATCTAACTTACTGCCTCTCACTCACTACGAGAGCGACTTGAGT	3586.05	0.49	3190
1557	TCGAGGTAACCTCGT	GTGCAATGGTCGCAATACCAGTCGACATMCGCCCCCTAAGCGCTTCAGTCTACTTACCATCTAACGGGGAATCCCCGTATGGCTAACAGAGCGACTTGAGT	1835.02	0.478	3120
1558	CCCGAACTATTGAAT	GTGCAATGGTCGCAATACGGTTCGAACCACCGGGATAGAGCGCTTCTGACCTMCCACCATCTAACTTACTGCACCCAKACACCTAACAGAGCGACTTGAGT	2396.38	0.479	3120
1559	GATCATACATGCTAG	GTGCAATGGTCGCAATACCAGTCGACATGCTGCGCCACAGCGCTTCAGTCTACTTACCATCTAAGCTGCGCCACCAGTATGGCTAACAGAGCGACTTGAGT	3843.4	0.498	3250
1560	CTTAAGGGTTGCACA	GTGCAATGGTCGCAATACCAGTCGACATATCGTACGATAGCGCTTCAGTCTACTTACCATCTAAKMTAMGCCACCAGTATGGCTAACAGAGCGACTTGAGT	2944.25	0.48	3130
1561	TCTTAGCATGAAGCG	GTGCAATGGTCGCAATACGMTAMGCCACACCGGGATAGAGCGCTTACCMCGCCCMACCATCTAACTTACTGCTCCTGCAGGACTAACAGAGCGACTTGAGT	1479.16	0.486	3170
1562	TATCCTGCTAGCTGT	GTGCAATGGTCGCAATACCTGACCTMCCACCGGGATAGAGCGCTTATCGTACGATACCATCTAACTTACTGCMTGTCAATCACTAACAGAGCGACTTGAGT	2783.81	0.482	3140
1563	ATAGTCCGTCCAACC	GTGCAATGGTCGCAATACMCGCCCCCTAACCGGGATAGAGCGCTTGCTAAGCCGCACCATCTAACTTACTGCACCMCGCCCMCTAACAGAGCGACTTGAGT	4454.71	0.492	3210
1564	CCGTCCAAATGGCTT	GTGCAATGGTCGCAATACCAGTCGACATCCCCCCGCTGAGCGCTTCAGTCTACTTACCATCTAAMCGCCCCCTACAGTATGGCTAACAGAGCGACTTGAGT	3593.06	0.512	3340
1565	TCGGCGTATTGCCCA	GTGCAATGGTCGCAATACTTCAAGGTCAACCGGGATAGAGCGCTTATCGTACGATACCATCTAACTTACTGCMTGTCAATCACTAACAGAGCGACTTGAGT	3547.67	0.486	3170
1566	ACCTGAGCGAGTGCT	GTGCAATGGTCGCAATACTATGCAAATKACCGGGATAGAGCGCTTGCGCATGCGCACCATCTAACTTACTGCTTCAAGGTCACTAACAGAGCGACTTGAGT	2668.91	0.48	3130
1567	TGAGCCTTGCTTCGA	GTGCAATGGTCGCAATACACMGGAAGTGACCGGGATAGAGCGCTTGTTACCCTGCACCATCTAACTTACTGCACCCTTACCCTTAACAGAGCGACTTGAGT	1040.98	0.465	3030
1568	AACACGAGAGCAAAC	GTGCAATGGTCGCAATACCCCCCCGCTGACCGGGATAGAGCGCTTKCMGGGTAACACCATCTAACTTACTGCACAACAACAMCTAACAGAGCGACTTGAGT	1996.37	0.473	3080
1569	TCAGTTACCGCATGC	GTGCAATGGTCGCAATACGCTAAGCCGCACCGGGATAGAGCGCTTCAGGTAACAAACCATCTAACTTACTGCTTCAAGGTCACTAACAGAGCGACTTGAGT	966.324	0.506	3300
1570	AATCACTGCTGCGCA	GTGCAATGGTCGCAATACMCGCCCCCTAACCGGGATAGAGCGCTTKGGMACACTKCCMATCTAACTTACTGCCTCCTGACCTMCCACAGAGCGACTTGAGT	2095.14	0.483	3150
1571	AGTCGCCGTCTGCAT	GTGCAATGGTCGCAATACGGTTCGAACCACCGGGATAGAGCGCTTGMTTACGTMAKCCATCTAACTTACTGCCTCAGCAAAAATAACAGAGCGACTTGAGT	2618.14	0.463	3020
1572	TTGGATCCTCAGGGA	GTGCAATGGTCGCAATACCGGCGCTAGCACCGGGATAGAGCGCTTACCCTTACCCTCCATCTAACTTACTGCCMCMCGCCCACTAACAGAGCGACTTGAGT	1762.17	0.488	3180
1573	TCTTGCTCTCCATCG	GTGCAATGGTCGCAATACCGCCMTGTTGACCGGGATAGAGCGCTTGTTACCCTGCACCATCTAACTTACTGCTCCTGCAGGACTAACAGAGCGACTTGAGT	4420.8	0.495	3230
1574	CGTCCCAGTATGTCG	GTGCAATGGTCGCAATACCAGTCGACATCGCCMTGTTGAGCGCTTCAGTCTACTTACCATCTAATATGCAAATKCAGTATGGCTAACAGAGCGACTTGAGT	1477.02	0.489	3190
1575	AACAGAACCGGCGAT	GTGCAATGGTCGCAATACACGATCCTCAACCGGGATAGAGCGCTTACCCTTACCCTCCATCTAACTTACTGCCCGCCMTGTTGTAACAGAGCGACTTGAGT	2783.88	0.484	3160
1576	AATCAATCCTGCTAG	GTGCAATGGTCGCAATACGCTGCGCCACACCGGGATAGAGCGCTTGMTTACGTMAKCCATCTAACTTACTGCCTMCMCGCCCATAACAGAGCGACTTGAGT	3002.25	0.473	3090
1577	GTTTATGTAGCTCTG	GTGCAATGGTCGCAATACGTTACCCTGCACCGGGATAGAGCGCTTTATGCAAATKACCATCTAACTTACTGCMTGTCAATCACTAACAGAGCGACTTGAGT	2101.29	0.468	3050
1578	TACGCGGATTCGTTC	GTGCAATGGTCGCAATACGGTTCGAACCACCGGGATAGAGCGCTTATCGTACGATACCATCTAACTTACTGCCAGGTAACAACTAACAGAGCGACTTGAGT	2815.43	0.471	3070
1579	GACATACTAAGCAAC	GTGCAATGGTCGCAATACTTCAAGGTCAACCGGGATAGAGCGCTTCGGCGCTAGCACCATCTAACTTACTGCACAACAACAMCTAACAGAGCGACTTGAGT	1137.84	0.458	2980
1580	GTGTACTACAAGTCG	GTGCAATGGTCGCAATACMCGCCCCCTAACCGGGATAGAGCGCTTGCTAAGCCGCACCATCTAACTTACTGCACCCAKACACCTAACAGAGCGACTTGAGT	4001.91	0.511	3330
1581	ATTAAGATCTGCCCG	GTGCAATGGTCGCAATACATGACGKCMTACCGGGATAGAGCGCTTGGGGAATCCCCCCATCTAACTTACTGCCGCGCATGCGCTAACAGAGCGACTTGAGT	2244.08	0.475	3100
1582	GAAGCCCACGATTAC	GTGCAATGGTCGCAATACCAGTCGACATATGACGKCMTAGCGCTTCAGTCTACTTACCATCTAAKCMGGGTAACCAGTATGGCTAACAGAGCGACTTGAGT	3187.88	0.502	3270
1583	CATCTGACGCACAAC	GTGCAATGGTCGCAATACCAGTCGACATTATGCAAATKAGCGCTTCAGTCTACTTACCATCTAAMTGTCAATCACAGTATGGCTAACAGAGCGACTTGAGT	2342.19	0.489	3190
1584	TAAGGACCTCAGATA	GTGCAATGGTCGCAATACCGCCMTGTTGACCGGGATAGAGCGCTTACCCAKACACCCCATCTAACTTACTGCCCGCCMTGTTGTAACAGAGCGACTTGAGT	2732.72	0.496	3230
1585	TGCACGGGATCTTGG	GTGCAATGGTCGCAATACGTTACCCTGCACCGGGATAGAGCGCTTAMACCCACACMCCATCTAACTTACTGCCTCGTTACCCTGCACAGAGCGACTTGAGT	1787.29	0.473	3080
1586	CCTAGTCCGAGAGGA	GTGCAATGGTCGCAATACCGCGTGGGAAACCGGGATAGAGCGCTTGTCACGTGACACCATCTAACTTACTGCTTCAAGGTCACTAACAGAGCGACTTGAGT	1576.09	0.488	3180
1587	AAAGTGCTCGAGCAG	GTGCAATGGTCGCAATACCAGTCGACATGMTAMGCCACAGCGCTTCAGTCTACTTACCATCTAAKMTAMGCCACCAGTATGGCTAACAGAGCGACTTGAGT	2910.4	0.484	3150
1588	TCGGTTAAACTGGCG	GTGCAATGGTCGCAATACMCGCCCCCTAACCGGGATAGAGCGCTTGCGCATGCGCACCATCTAACTTACTGCCCATATATGGCTAACAGAGCGACTTGAGT	2720.09	0.475	3100
1589	GTCGTTAGTCTCCAC	GTGCAATGGTCGCAATAACCCTTACCCTACCGGGATAGAGCGCTTGMTTACGTMAKCCATCTAACTTACTGCCTKMTAMGCCACAACAGAGCGACTTGAGT	858.009	0.482	3140
1590	GAGATCCTACGAACA	GTGCAATGGTCGCAATACATCGTACGATACCGGGATAGAGCGCTTGCGCATGCGCACCATCTAACTTACTGCGCTGCGCCACCTAACAGAGCGACTTGAGT	2452.09	0.457	2980
1591	GTGGACATTGGTTGA	GTGCAATGGTCGCAATACCAGTCGACATACGATCCTCAAGCGCTTCAGTCTACTTACCATCTAAGCTGCGCCACCAGTATGGCTAACAGAGCGACTTGAGT	2899.03	0.427	2780
1592	ACTCGAGCTCTCGAT	GTGCAATGGTCGCAATATGCCTGAGGCAACCGGGATAGAGCGCTTCAGGTAACAAACCATCTAACTTACTGCMCMCGCCCAGCTAACAGAGCGACTTGAGT	1785.88	0.493	3220
1593	AACTCCGTGTCTCCG	GTGCAATGGTCGCAATACCAGTCGACGMTTACGTMAKCAGCGCTTCAGTCTACTTACCATCTAAATGACGKCMTCAGTATGGCTAACAGAGCGACTTGAGT	3896.52	0.502	3270
1594	GCCGAGTGCTCTAAT	GTGCAATGGTCGCAATACGTCACGTGACACCGGGATAGAGCGCTTACGATCCTCAACCATCTAACTTACTGCCCCCCCGCTGCTAACAGAGCGACTTGAGT	2447.45	0.515	3360
1595	CCCGAGCATCTTAGG	GTGCAATGGTCGCAATACGGTTCGAACCACCGGGATAGAGCGCTTCAGGTAACAAACCATCTAACTTACTGCACCAMTCGGACTAACAGAGCGACTTGAGT	2617.18	0.445	2900
1596	GCAATGTAGGTTCTG	GTGCAATGGTCGCAATACGCGCATGCGCACCGGGATAGAGCGCTTGGTCAAAGGTCACATCTAACTTACTGCCTACAACAACAMAACAGAGCGACTTGAGT	2633.13	0.462	3010
1597	GGCCATTACTGGTAG	GTGCAATGGTCGCAATACCAGTCGACATACCGGGATAGAGCGCTTKMTAMGCCACACCATCTAACTTACTGCCTCAGTATGGCTAACAGAGCGACTTGAGT	2469.85	0.472	3080
1598	ACCGATAGTTCTGTA	GTGCAATGGTCGCAATACGCTAAGCCGCACCGGGATAGAGCGCTTCGCCMTGTTGACCATCTAACTTACTGCCCCCCCGCTGCTAACAGAGCGACTTGAGT	2981.57	0.47	3070
1599	ACTCGACTTACAGCT	GTGCAATGGTCGCAATACCCCCCCGCTGACCGGGATAGAGCGCTTACCCTTACCCTCCATCTAACTTACTGCCTTCAAGGTCATAACAGAGCGACTTGAGT	1457.86	0.482	3140
1600	ACACGAAACACATTG	GTGCAATGGTCGCAATACATGACGKCMTACCGGGATAGAGCGCTTKCMGGGTAACACCATCTAACTTACTGCATCGTACGATCTAACAGAGCGACTTGAGT	2126.51	0.51	3320
1601	CTCGAGACCAATATT	GTGCAATGGTCGCAATACACGATCCTCAACCGGGATAGAGCGCTTGGGGAATCCCCCCATCTAACTTACTGCCACAACAACAMTAACAGAGCGACTTGAGT	1777.79	0.462	3010
1602	ACAGATTCGTCGTAC	GTGCAATGGTCGCAATACCTGACCTMCCACCGGGATAGAGCGCTTACCMCGCCCMACCATCTAACTTACTGCGMTTACGTMAKCAACAGAGCGACTTGAGT	806.214	0.5	3260
1603	ATACACGAGCATCCA	GTGCAATGGTCGCAATACACCAMTCGGAACCGGGATAGAGCGCTTKCMGGGTAACACCATCTAACTTACTGCCTGACCTMCCCTAACAGAGCGACTTGAGT	1862.89	0.521	3400
1604	CACCTTAGGATGGTA	GTGCAATGGTCGCAATGGTCAAAGGTCAACCGGGATAGAGCGCTTATCGTACGATACCATCTAACTTACTGCACGATCCTCACTAACAGAGCGACTTGAGT	1002.15	0.494	3220
1605	GATAGTCTTGAATCC	GTGCAATGGTCGCAATACGMTAMGCCACACCGGGATAGAGCGCTTAMACCCACACMCCATCTAACTTACTGCCTCACCCAKACACCCAGAGCGACTTGAGT	4509.42	0.441	2870
1606	CCAATACGCAACCCA	GTGCAATGGTCGCAATACCMCMCGCCCAACCGGGATAGAGCGCTTGCGCATGCGCACCATCTAACTTACTGCACCCAKACACCTAACAGAGCGACTTGAGT	3762.63	0.507	3310
1607	CAACAGTCATCCTTC	GTGCAATGGTCGCAATACACCMCGCCCMACCGGGATAGAGCGCTTMTGTCAATCAACCATCTAACTTACTGCGMTAMGCCACCTAACAGAGCGACTTGAGT	936.814	0.484	3150
1608	CATGGAAGGCGACAG	GTGCAATGGTCGCAATGGTCAAAGGTCAACCGGGATAGAGCGCTTGTCACGTGACACCATCTAACTTACTGCCTGACCTMCCCTAACAGAGCGACTTGAGT	1145.43	0.438	2850
1609	TAAGACAGTTTCCCA	GTGCAATGGTCGCAATACCGGCGCTAGCACCGGGATAGAGCGCTTKMTAMGCCACACCATCTAACTTACTGCTATGCAAATKCTAACAGAGCGACTTGAGT	1528.79	0.498	3240
1610	TAACCTAGAAGCAGC	GTGCAATGGTCGCAATACCMCMCGCCCAACCGGGATAGAGCGCTTMCGCCCCCTAACCATCTAACTTACTGCCGCCMTGTTGCTAACAGAGCGACTTGAGT	3432.33	0.498	3250
1611	TCCACCAATACCATC	GTGCAATGGTCGCAATACCGCGTGGGAAACCGGGATAGAGCGCTTCAGCAAAAATACCATCTAACTTACTGCTCCTGCAGGACTAACAGAGCGACTTGAGT	1669.43	0.47	3060
1612	TAGTTGCGCGACTGG	GTGCAATGGTCGCAATACCAGTCGACATGMTAMGCCACAGCGCTTCAGTCTACTTACCATCTAATTCAAGGTCACAGTATGGCTAACAGAGCGACTTGAGT	1998.48	0.442	2880
1613	GTTGGGCCAGAGATT	GTGCAATGGTCGCAATACCAGTCGACATAGCGTGGGAAAGCGCTTCAGTCTACTTACCATCTAACTTAMACCCACACMCCGGCTAACAGAGCGACTTGAGT	4006.75	0.463	3020
1614	ACATTCAGCGAGACG	GTGCAATGGTCGCAATACCGCCMTGTTGACCGGGATAGAGCGCTTKCMGGGTAACACCATCTAACTTACTGCMTGTCAATCACTAACAGAGCGACTTGAGT	1070.9	0.444	2890
1615	TGCTAATAAACGCGT	GTGCAATGGTCGCAATACCGCGTGGGAAACCGGGATAGAGCGCTTTCCTGCAGGAACCATCTAACTTACTGCCCCCCCGCTGCTAACAGAGCGACTTGAGT	4288.25	0.453	2950
1616	GTGGACAAACGCCCT	GTGCAATGGTCGCAATCACTCACTACGAACCGGGATAGAGCGCTTATCGTACGATACCATCTAACTTACTGCMTGTCAATCACTAACAGAGCGACTTGAGT	2404.19	0.549	3580
1617	TTCTTGGTCGGTCAA	GTGCAATGGTCGCAATACTATGCAAATKACCGGGATAGAGCGCTTCAGCAAAAATACCATCTAACTTACTGCACCAMTCGGACTAACAGAGCGACTTGAGT	1670.27	0.463	3020
1618	GAATCTAGCTATGCG	GTGCAATGGTCGCAATACCAGTCGACATCCCCCCGCTGAGCGCTTCAGTCTACTTACCATCTAACTGGTCAAAGGTCAATGGCTAACAGAGCGACTTGAGT	2889.68	0.472	3080
1619	GAACCGCGCGCTATT	GTGCAATGGTCGCAATACCAGTCGACATACAACAACAMAGCGCTTCAGTCTACTTACCATCTAAATGACGKCMTCAGTATGGCTAACAGAGCGACTTGAGT	2758.34	0.499	3250
1620	TCCGGCATAATCTGC	GTGCAATGGTCGCAATACATGACGKCMTACCGGGATAGAGCGCTTTCACTCACTACGAATCTAACTTACTGCCTCGGGGAATCCCCCAGAGCGACTTGAGT	2461.5	0.487	3180
1621	TCTCAACACCATGGA	GTGCAATGGTCGCAATACGGTTCGAACCACCGGGATAGAGCGCTTACCAMTCGGAACCATCTAACTTACTGCTCCTGCAGGACTAACAGAGCGACTTGAGT	3069.12	0.441	2870
1622	TTGCAACGCAGTGGC	GTGCAATGGTCGCAATACCGGCGCTAGCACCGGGATAGAGCGCTTAACGAGGCKKACCATCTAACTTACTGCCAGGTAACAACTAACAGAGCGACTTGAGT	2008.06	0.434	2830
1623	GTCCATAACAAATCC	GTGCAATGGTCGCAATACCAGTCGAAMACCCACACMCCAGCGCTTCAGTCTACTTACCATCTAACTGACCTMCCCAGTATGGCTAACAGAGCGACTTGAGT	4034.5	0.487	3180
1624	TGCCCTATCGAACAA	GTGCAATGGTCGCAATACCGCCMTGTTGACCGGGATAGAGCGCTTTGCCTGAGGCACCATCTAACTTACTGCCACCCTTACCCTAACAGAGCGACTTGAGT	2426.34	0.463	3020
1625	AAGGCTCACAACAGT	GTGCAATGGTCGCAATACCGGCGCTAGCACCGGGATAGAGCGCTTCTGACCTMCCACCATCTAACTTACTGCACCCTTACCCTTAACAGAGCGACTTGAGT	3317.75	0.426	2780
1626	ACGGTTGAGGAGCGA	GTGCAATGGTCGCAATACTCCTGCAGGAACCGGGATAGAGCGCTTGCTAAGCCGCACCATCTAACTTACTGCACMGGAAGTGCTAACAGAGCGACTTGAGT	1147.02	0.495	3230
1627	CCAAAGCCAGAGTTA	GTGCAATGGTCGCAATACGGTTCGAACCACCGGGATAGAGCGCTTKCMGGGTAACACCATCTAACTTACTGCATCGTACGATCTAACAGAGCGACTTGAGT	2051.15	0.495	3230
1628	GTCAAGGCTCACTAT	GTGCAATGGTCGCAATACCAGGTAACAAACCGGGATAGAGCGCTTKMTAMGCCACACCATCTAACTTACTGCMTGTCAATCACTAACAGAGCGACTTGAGT	976.746	0.504	3290
1629	ATGCCTCAGATTCGC	GTGCAATGGTCGCAATAACCCAKACACCACCGGGATAGAGCGCTTAACGAGGCKKACCATCTAACTTACTGCACCCTTACCCTTAACAGAGCGACTTGAGT	2929.84	0.46	3000
1630	TACCGTTAGACCATA	GTGCAATGGTCGCAATACGCTGCGCCACACCGGGATAGAGCGCTTATGACGKCMTACCATCTAACTTACTGCGMTTACGTMAKCAACAGAGCGACTTGAGT	2943.96	0.464	3020
1631	ACGAATCCTGAACCT	GTGCAATGGTCGCAATACTATGCAAATKACCGGGATAGAGCGCTTCAGCAAAAATACCATCTAACTTACTGCTTCAAGGTCACTAACAGAGCGACTTGAGT	3636.11	0.463	3020
1632	AGTCAGAGCGACATT	GTGCAATGGTCGCAATATGCCTGAGGCAACCGGGATAGAGCGCTTCAGGTAACAAACCATCTAACTTACTGCCAGGTAACAACTAACAGAGCGACTTGAGT	962.002	0.452	2940
1633	TCCTGTGTATCCTGT	GTGCAATGGTCGCAATACGTTACCCTGCACCGGGATAGAGCGCTTATCGTACGATACCATCTAACTTACTGCTATGCAAATKCTAACAGAGCGACTTGAGT	2897.28	0.464	3030
1634	GGTCAAGGCTTATTC	GTGCAATGGTCGCAATGGTCAAAGGTCAACCGGGATAGAGCGCTTTTCAAGGTCAACCATCTAACTTACTGCACAACAACAMCTAACAGAGCGACTTGAGT	1198.52	0.467	3040
1635	ACCTGGTAATATCCC	GTGCAATGGTCGCAATAACCCTTACCCTACCGGGATAGAGCGCTTACCAMTCGGAACCATCTAACTTACTGCAACGAGGCKKCTAACAGAGCGACTTGAGT	1806.46	0.501	3260
1636	GTCGCCTTGATTCAG	GTGCAATGGTCGCAATACMCGCCCCCTAACCGGGATAGAGCGCTTAMACCCACACMCCATCTAACTTACTGCCTCGCGCATGCGCACAGAGCGACTTGAGT	3600.48	0.484	3150
1637	TGCTTACGCTCCTCT	GTGCAATGGTCGCAATACMCGCCCCCTAACCGGGATAGAGCGCTTMCMCGCCCATACCATCTAACTTACTGKMTAMGCCACGCTAACAGAGCGACTTGAGT	2505.31	0.448	2920
1638	TCTCTGCAATTGCGT	GTGCAATGGTCGCAATACGGTTCGAACCACCGGGATAGAGCGCTTCAGGTAACAAACCATCTAACTTACTGCCCCCCCGCTGCTAACAGAGCGACTTGAGT	3780.72	0.468	3050
1639	GAGTATAAGGCCTTC	GTGCAATGGTCGCAATACACCAMTCGGAACCGGGATAGAGCGCTTTTCAAGGTCAACCATCTAACTTACTGCCGCCMTGTTGCTAACAGAGCGACTTGAGT	2461.53	0.491	3200
1640	ACTCCTCTACTGGTC	GTGCAATGGTCGCAATACCCCCCCGCTGACCGGGATAGAGCGCTTTCCTGCAGGAACCATCTAACTTACTGCGGTTCGAACCCTAACAGAGCGACTTGAGT	1161.03	0.475	3090
1641	ACGTAAAGCCAATTC	GTGCAATGGTCGCAATACGCTGCGCCACACCGGGATAGAGCGCTTTCCTGCAGGAACCATCTAACTTACTGCGCGTGGGAAGCTAACAGAGCGACTTGAGT	2548.79	0.479	3120
1642	GATGTGCCCTCCAGT	GTGCAATGGTCGCAATACCAGTCGACATTTCAAGGTCAAGCGCTTCAGTCTACTTACCATCTAACCCCCCGCTGCAGTATGGCTAACAGAGCGACTTGAGT	2306.32	0.471	3070
1643	CTCCTGGCGCTTCAA	GTGCAATGGTCGCAATACCMCMCGCCCAACCGGGATAGAGCGCTTKMTAMGCCACACCATCTAACTTACTGCGCTAAGCCGCCTAACAGAGCGACTTGAGT	5173.81	0.453	2950
1644	TACCTGTGATATTCG	GTGCAATGGTCGCAATACAACGAGGCKKACCGGGATAGAGCGCTTGTCACGTGACACCATCTAACTTACTGCACAACAACAMCTAACAGAGCGACTTGAGT	1266.39	0.484	3160
1645	TCGACCACTCGATCG	GTGCAATGGTCGCAATACCAGTCGAKGGMACACTKCCMAGCGCTTCAGTCTACTTACCATCTAGCGTGGGAACTCAGTATGGCTAACAGAGCGACTTGAGT	2059.93	0.443	2890
1646	CGTAACACTGATTCT	GTGCAATGGTCGCAATACGTCACGTGACACCGGGATAGAGCGCTTKAGGCGCAGCACCATCTAACTTACTGCKCMGGGTAACCTAACAGAGCGACTTGAGT	1086.24	0.468	3050
1647	CTCCACACGGGAAGT	GTGCAATGGTCGCAATACGTCACGTGACACCGGGATAGAGCGCTTAMACCCACACMCCATCTAACTTACTGCCTCTGCCTGAGGCACAGAGCGACTTGAGT	2116.42	0.452	2950
1648	TGTAGTCGACAAAGC	GTGCAATGGTCGCAATACGCTAAGCCGCACCGGGATAGAGCGCTTGGTTCGAACCACCATCTAACTTACTGCAMACCCACACMCCACAGAGCGACTTGAGT	1366.59	0.464	3020
1649	AAACCGAGCTATAGC	GTGCAATGGTCGCAATACCCATATATGGACCGGGATAGAGCGCTTKCMGGGTAACACCATCTAACTTACTGCCAGCAAAAATCTAACAGAGCGACTTGAGT	1506.72	0.531	3460
1650	AGTCCGTACTCCACC	GTGCAATGGTCGCAATACCAGTCGACATAGCGTGGGAAAGCGCTTCAGTCTACTTACCATCTAACACCCAKACACCGTATGGCTAACAGAGCGACTTGAGT	3261.61	0.475	3100
1651	ATTCGCACTTACTCA	GTGCAATGGTCGCAATACGGTTCGAACCACCGGGATAGAGCGCTTCTGACCTMCCACCATCTAACTTACTGCCAGCAAAAATCTAACAGAGCGACTTGAGT	2705.22	0.467	3050
1652	CCAAGATTGCAGAGT	GTGCAATGGTCGCAATACCMCMCGCCCAACCGGGATAGAGCGCTTACCCTTACCCTCCATCTAACTTACTGCCTCACTCACTACGACAGAGCGACTTGAGT	3403.7	0.495	3230
1653	TCAACACTGATCAGG	GTGCAATGGTCGCAATATGCCTGAGGCAACCGGGATAGAGCGCTTTATGCAAATKACCATCTAACTTACTGCMTGTCAATCACTAACAGAGCGACTTGAGT	2780.84	0.495	3230
1654	CTTCATTACGACCAT	GTGCAATGGTCGCAATACTATGCAAATKACCGGGATAGAGCGCTTCAGCAAAAATACCATCTAACTTACTGCCAGGTAACAACTAACAGAGCGACTTGAGT	1459.16	0.486	3170
1655	TCCTTGCAGCCAGGT	GTGCAATGGTCGCAATACGCGCATGCGCACCGGGATAGAGCGCTTATGACGKCMTACCATCTAACTTACTGCCCATATATGGCTAACAGAGCGACTTGAGT	2013.73	0.456	2970
1656	GCATCTGAGAGGTCA	GTGCAATGGTCGCAATACMCGCCCCCTAACCGGGATAGAGCGCTTACGATCCTCAACCATCTAACTTACTGCACAACAACAMCTAACAGAGCGACTTGAGT	1359.06	0.461	3000
1657	CGCTGTTATAGCCAC	GTGCAATGGTCGCAATACATGACGKCMTACCGGGATAGAGCGCTTGMTAMGCCACACCATCTAACTTACTGCTCCTGCAGGACTAACAGAGCGACTTGAGT	3135.31	0.439	2860
1658	TCAACCCTCTGACCC	GTGCAATGGTCGCAATACTATGCAAATKACCGGGATAGAGCGCTTCAGCAAAAATACCATCTAACTTACTGCMTGTCAATCACTAACAGAGCGACTTGAGT	2558.48	0.47	3070
1659	AGCTGAACAGTGCTG	GTGCAATGGTCGCAATACMCGCCCCCTAACCGGGATAGAGCGCTTATCGTACGATACCATCTAACTTACTGCACCAMTCGGACTAACAGAGCGACTTGAGT	2317.1	0.431	2810
1660	TCCTAGTGCTCTGAC	GTGCAATGGTCGCAATAACCCAKACACCACCGGGATAGAGCGCTTGTTACCCTGCACCATCTAACTTACTGCCGGCGCTAGCCTAACAGAGCGACTTGAGT	1970.94	0.473	3080
1661	TGTACAAGCTCAAAC	GTGCAATGGTCGCAATACCMCMCGCCCAACCGGGATAGAGCGCTTCTGACCTMCCACCATCTAACTTACTGCACAACAACAMCTAACAGAGCGACTTGAGT	2345.75	0.486	3170
1662	TCATTTCAGTCGATG	GTGCAATGGTCGCAATAACCCTTACCCTACCGGGATAGAGCGCTTMTGTCAATCAACCATCTAACTTACTGCTTCAAGGTCACTAACAGAGCGACTTGAGT	1934.64	0.498	3250
1663	GGAGTTGCACATCAG	GTGCAATGGTCGCAATACKCMGGGTAACACCGGGATAGAGCGCTTKCMGGGTAACACCATCTAACTTACTGCACCCTTACCCTTAACAGAGCGACTTGAGT	994.202	0.451	2940
1664	ACTACCGAGGTACTC	GTGCAATGGTCGCAATACTATGCAAATKACCGGGATAGAGCGCTTKCMGGGTAACACCATCTAACTTACTGCMCMCGCCCAGCTAACAGAGCGACTTGAGT	1520.59	0.445	2900
1665	GAAAGAGGTATCATC	GTGCAATGGTCGCAATGMTTACGTMAKCACCGGGATAGAGCGCTTATCGTACGATACCATCTAACTTACTGCTATGCAAATKCTAACAGAGCGACTTGAGT	2813.63	0.45	2930
1666	CTTGGAGAGTGTCCC	GTGCAATGGTCGCAATAACCCAKACACCACCGGGATAGAGCGCTTGMTTACGTMAKCCATCTAACTTACTGCCTTATGCAAATKAACAGAGCGACTTGAGT	2445.56	0.439	2860
1667	CTTGCCTCTGGATCC	GTGCAATGGTCGCAATACCTGACCTMCCACCGGGATAGAGCGCTTACGATCCTCAACCATCTAACTTACTGCACMGGAAGTGCTAACAGAGCGACTTGAGT	2135.35	0.473	3080
1668	CATGAGGGCTCGATT	GTGCAATGGTCGCAATACACGATCCTCAACCGGGATAGAGCGCTTGMTTACGTMAKCCATCTAACTTACTGCCTKCMGGGTAACAACAGAGCGACTTGAGT	1754.97	0.447	2910
1669	TTTGACTATTCGCTC	GTGCAATGGTCGCAATACKCMGGGTAACACCGGGATAGAGCGCTTGMTTACGTMAKCCATCTAACTTACTGCCTGGGGAATCCCCACAGAGCGACTTGAGT	1304.01	0.483	3150
1670	TTGCTTTAGCAGTTC	GTGCAATGGTCGCAATAACCCTTACCCTACCGGGATAGAGCGCTTGMTTACGTMAKCCATCTAACTTACTGCCTMCGCCCCCTAAACAGAGCGACTTGAGT	4277.2	0.489	3190
1671	CAAAGAGCATATCAC	GTGCAATGGTCGCAATACATCGTACGATACCGGGATAGAGCGCTTMTGTCAATCAACCATCTAACTTACTGCTGCCTGAGGCATAACAGAGCGACTTGAGT	2212.6	0.467	3040
1672	CGAACTCTGGTCGTT	GTGCAATGGTCGCAATACGMTAMGCCACACCGGGATAGAGCGCTTCAGCAAAAATACCATCTAACTTACTGCGMTTACGTMAKCAACAGAGCGACTTGAGT	1312.9	0.466	3040
1673	TTCTGGTGGCGATCT	GTGCAATGGTCGCAATACCAGCAAAAATACCGGGATAGAGCGCTTMTGTCAATCAACCATCTAACTTACTGCTATGCAAATKCTAACAGAGCGACTTGAGT	2777.58	0.427	2780
1674	CAACCTAATGAACGA	GTGCAATGGTCGCAATACCTGACCTMCCACCGGGATAGAGCGCTTGCTGCGCCACACCATCTAACTTACTGCTCCTGCAGGACTAACAGAGCGACTTGAGT	3477.09	0.49	3190
1675	ATTACGCCTATGGGC	GTGCAATGGTCGCAATACMCGCCCCCTAACCGGGATAGAGCGCTTTGCCTGAGGCACCATCTAACTTACTGCCGTTACCCTGCTAACAGAGCGACTTGAGT	1031.12	0.441	2880
1676	TTATAGTCCTGGGAT	GTGCAATGGTCGCAATACAACGAGGCKKACCGGGATAGAGCGCTTACCCTTACCCTCCATCTAACTTACTGCCACGATCCTCATAACAGAGCGACTTGAGT	3100.24	0.463	3020
1677	CGGGATACAGCGTTT	GTGCAATGGTCGCAATACATGACGKCMTACCGGGATAGAGCGCTTGMTAMGCCACACCATCTAACTTACTGCACGATCCTCACTAACAGAGCGACTTGAGT	3133.51	0.477	3110
1678	GTCTGCACTGTCTAG	GTGCAATGGTCGCAATACGTTACCCTGCACCGGGATAGAGCGCTTGTTACCCTGCACCATCTAACTTACTGCCCATATATGGCTAACAGAGCGACTTGAGT	1114.53	0.457	2980
1679	ACTGTCCTCAGTATT	GTGCAATGGTCGCAATACGGTTCGAACCACCGGGATAGAGCGCTTGMTAMGCCACACCATCTAACTTACTGCCCCCCCGCTGCTAACAGAGCGACTTGAGT	3524.61	0.453	2950
1680	ACCATGGAATAGCCT	GTGCAATGGTCGCAATACATCGTACGATACCGGGATAGAGCGCTTGCGCATGCGCACCATCTAACTTACTGCCAGCAAAAATCTAACAGAGCGACTTGAGT	2296.86	0.433	2820
1681	GAAGCTTACTACCAG	GTGCAATGGTCGCAATACTATGCAAATKACCGGGATAGAGCGCTTCAGCAAAAATACCATCTAACTTACTGCMCMCGCCCAGCTAACAGAGCGACTTGAGT	2498.89	0.442	2880
1682	CGTTTAGCAGGGCTT	GTGCAATGGTCGCAATACKAGGCGCAGCACCGGGATAGAGCGCTTACCCTTACCCTCCATCTAACTTACTGCCGTCACGTGACTAACAGAGCGACTTGAGT	2378.03	0.426	2780
1683	CATACTGGTTGAACT	GTGCAATGGTCGCAATACCAGGTAACAAACCGGGATAGAGCGCTTKMTAMGCCACACCATCTAACTTACTGCMTGTCAATCACTAACAGAGCGACTTGAGT	2609.77	0.444	2900
1684	CTGGATAGAGTGGTC	GTGCAATGGTCGCAATACKCMGGGTAACACCGGGATAGAGCGCTTACAACAACAMACCATCTAACTTACTGCACAACAACAMCTAACAGAGCGACTTGAGT	1303.94	0.471	3070
1685	CTTACCCTATAGAAC	GTGCAATGGTCGCAATACGTTACCCTGCACCGGGATAGAGCGCTTMCGCCCCCTAACCATCTAACTTACTGCATGACGKCMTCTAACAGAGCGACTTGAGT	2175.83	0.454	2960
1686	AGCCGTAACGAGACA	GTGCAATGGTCGCAATACCAGTCGACATTCCTGCAGGAAGCGCTTCAGTCTACTTACCATCTAACTTAMACCCACACMCCGGCTAACAGAGCGACTTGAGT	3482.46	0.485	3160
1687	TCATAGAGCATTGCG	GTGCAATGGTCGCAATACKCMGGGTAACACCGGGATAGAGCGCTTACGATCCTCAACCATCTAACTTACTGCCCATATATGGCTAACAGAGCGACTTGAGT	3134.02	0.427	2780
1688	GGTATGCATGACGAT	GTGCAATGGTCGCAATGMTTACGTMAKCACCGGGATAGAGCGCTTACCCTTACCCTCCATCTAACTTACTGCCGTTACCCTGCTAACAGAGCGACTTGAGT	1469.39	0.425	2770
1689	ACCGTACCTCAAGCC	GTGCAATGGTCGCAATACTCCTGCAGGAACCGGGATAGAGCGCTTMCGCCCCCTAACCATCTAACTTACTGCGCTAAGCCGCCTAACAGAGCGACTTGAGT	2023.29	0.475	3100
1690	AACCGGTTTCGTTCT	GTGCAATGGTCGCAATACCGCCMTGTTGACCGGGATAGAGCGCTTACCMCGCCCMACCATCTAACTTACTGCTCACTCACTACGAACAGAGCGACTTGAGT	2318.77	0.484	3160
1691	TTGCTGTCCCATACG	GTGCAATGGTCGCAATACKMTAMGCCACACCGGGATAGAGCGCTTACCMCGCCCMACCATCTAACTTACTGCCCATATATGGCTAACAGAGCGACTTGAGT	2773.88	0.469	3060
1692	AGCGGTACGTCGGTA	GTGCAATGGTCGCAATACACCAMTCGGAACCGGGATAGAGCGCTTGCGTGGGAATACCATCTAACTTACTGCGGCGCTAGCGCTAACAGAGCGACTTGAGT	1105.77	0.498	3240
1693	AGTGATGACCTACTT	GTGCAATGGTCGCAAKGGMACACTKCCMACCGGGATAGAGCGCTTCAGCAAAAATACCATCTAACTTACTGCCCATATATGGCTAACAGAGCGACTTGAGT	1253.99	0.51	3330
1694	GTATAGTCGTTCGAC	GTGCAATGGTCGCAATACTTCAAGGTCAACCGGGATAGAGCGCTTGTCACGTGACACCATCTAACTTACTGCTCCTGCAGGACTAACAGAGCGACTTGAGT	1710.76	0.467	3040
1695	GGTTATGAGAGTTTG	GTGCAATGGTCGCAATACACCAMTCGGAACCGGGATAGAGCGCTTGMTAMGCCACACCATCTAACTTACTGCGGTTCGAACCCTAACAGAGCGACTTGAGT	1307.38	0.496	3230
1696	GTTAGAGGTGTCCTT	GTGCAATGGTCGCAATACACCAMTCGGAACCGGGATAGAGCGCTTKMTAMGCCACACCATCTAACTTACTGCCGCCMTGTTGCTAACAGAGCGACTTGAGT	2065.69	0.49	3190
1697	CAGTTGCGGTAATCT	GTGCAATGGTCGCAATACTTCAAGGTCAACCGGGATAGAGCGCTTTATGCAAATKACCATCTAACTTACTGCMTGTCAATCACTAACAGAGCGACTTGAGT	1357.96	0.488	3180
1698	AATTGCACAAAGCAG	GTGCAATGGTCGCAATACCGCGTGGGAAACCGGGATAGAGCGCTTACCCTTACCCTCCATCTAACTTACTGCCKCMGGGTAACTAACAGAGCGACTTGAGT	4598.43	0.502	3270
1699	CGCCTGAACGAATCT	GTGCAATGGTCGCAATATGCCTGAGGCAACCGGGATAGAGCGCTTAMACCCACACMCCATCTAACTTACTGCCTCCCATATATGGACAGAGCGACTTGAGT	2464.41	0.493	3210
1700	AACCTCCCGGTACCT	GTGCAATGGTCGCAATACGMTAMGCCACACCGGGATAGAGCGCTTACCCTTACCCTCCATCTAACTTACTGCCACMGGAAGTGTAACAGAGCGACTTGAGT	3408.51	0.514	3350
1701	GATTGTACAGCGTTT	GTGCAATGGTCGCAATACACAACAACAMACCGGGATAGAGCGCTTATGACGKCMTACCATCTAACTTACTGCGTCACGTGACCTAACAGAGCGACTTGAGT	774.062	0.529	3450
1702	ACACCATGCGACTGC	GTGCAATGGTCGCAATACKMTAMGCCACACCGGGATAGAGCGCTTGTTACCCTGCACCATCTAACTTACTGCKGGMACACTKCCMACAGAGCGACTTGAGT	1713.05	0.517	3370
1703	GTTAAGACTCAACCT	GTGCAATGGTCGCAATATGCCTGAGGCAACCGGGATAGAGCGCTTGMTAMGCCACACCATCTAACTTACTGCMCGCCCCCTACTAACAGAGCGACTTGAGT	2740.1	0.5	3260
1704	GGATCTACTCAGCAT	GTGCAATGGTCGCAATACACAACAACAMACCGGGATAGAGCGCTTCGGCGCTAGCACCATCTAACTTACTGCKCMGGGTAACCTAACAGAGCGACTTGAGT	1551.82	0.495	3220
1705	TTATTGGGAGCACTG	GTGCAATGGTCGCAATACGTCACGTGACACCGGGATAGAGCGCTTKGGMACACTKCCMATCTAACTTACTGCCTCMCMCGCCCAAACAGAGCGACTTGAGT	3772.12	0.504	3290
1706	GAATTGGGTAACTGC	GTGCAATGGTCGCAATACCMCMCGCCCAACCGGGATAGAGCGCTTACCCAKACACCCCATCTAACTTACTGCCTCCTGCAGGATAACAGAGCGACTTGAGT	3277.92	0.481	3130
1707	GAATACAGCGTCCTA	GTGCAATGGTCGCAATAGGGGAATCCCCACCGGGATAGAGCGCTTGCGCATGCGCACCATCTAACTTACTGCGCTGCGCCACCTAACAGAGCGACTTGAGT	1276.99	0.478	3120
1708	CAACACGACAAGGCT	GTGCAATGGTCGCAATACGMTAMGCCACACCGGGATAGAGCGCTTGTCACGTGACACCATCTAACTTACTGCCAGGTAACAACTAACAGAGCGACTTGAGT	2010.65	0.512	3340
1709	CCTGACCACTATTCC	GTGCAATGGTCGCAATACMCGCCCCCTAACCGGGATAGAGCGCTTGCTAAGCCGCACCATCTAACTTACTGCTATGCAAATKCTAACAGAGCGACTTGAGT	2796.59	0.472	3070
1710	TAACTGGGACAGCAA	GTGCAATGGTCGCAATACKMTAMGCCACACCGGGATAGAGCGCTTGGGGAATCCCCCCATCTAACTTACTGCCMTGTCAATCATAACAGAGCGACTTGAGT	2047.23	0.468	3050
1711	GCTTGATACACTCGA	GTGCAATGGTCGCAATACCMCMCGCCCAACCGGGATAGAGCGCTTGCTAAGCCGCACCATCTAACTTACTGCMCGCCCCCTACTAACAGAGCGACTTGAGT	3250.97	0.478	3110
1712	GAGTGTCCTCTCTGG	GTGCAATGGTCGCAATACACGATCCTCAACCGGGATAGAGCGCTTCAGCAAAAATACCATCTAACTTACTGCGCTAAGCCGCCTAACAGAGCGACTTGAGT	2211.89	0.503	3280
1713	AGTTGCTCTAATCGC	GTGCAATGGTCGCAATACMTGTCAATCAACCGGGATAGAGCGCTTGGTCAAAGGTCACATCTAACTTACTGCCTACAACAACAMAACAGAGCGACTTGAGT	1050.91	0.497	3240
1714	CAGTGATCTACCATG	GTGCAATGGTCGCAATACATCGTACGATACCGGGATAGAGCGCTTMTGTCAATCAACCATCTAACTTACTGCATCGTACGATCTAACAGAGCGACTTGAGT	1393.74	0.517	3370
1715	AGTAGTTGGATTCCA	GTGCAATGGTCGCAATACKCMGGGTAACACCGGGATAGAGCGCTTGGTCAAAGGTCACATCTAACTTACTGCCTGGGGAATCCCCACAGAGCGACTTGAGT	816.227	0.503	3280
1716	ACCTCTCAACCAGGC	GTGCAATGGTCGCAATACKCMGGGTAACACCGGGATAGAGCGCTTATCGTACGATACCATCTAACTTACTGCCAGCAAAAATCTAACAGAGCGACTTGAGT	1678.37	0.484	3150
1717	GCTCGTAATGGCCAC	GTGCAATGGTCGCAATACGCTGCGCCACACCGGGATAGAGCGCTTMCGCCCCCTAACCATCTAACTTACTGCCGCCMTGTTGCTAACAGAGCGACTTGAGT	3522.74	0.523	3410
1718	TTCTTTGGCCGTAAG	GTGCAATGGTCGCAATACMCGCCCCCTAACCGGGATAGAGCGCTTACGATCCTCAACCATCTAACTTACTGCGTCACGTGACCTAACAGAGCGACTTGAGT	1469.07	0.546	3560
1719	TTCGGCGAATGGGAT	GTGCAATGGTCGCAATACCGCGTGGGAAACCGGGATAGAGCGCTTACCCTTACCCTCCATCTAACTTACTGCCKCMGGGTAACTAACAGAGCGACTTGAGT	2008.5	0.539	3510
1720	TTAGTAGCCAGTTGA	GTGCAATGGTCGCAATACATCGTACGATACCGGGATAGAGCGCTTMTGTCAATCAACCATCTAACTTACTGCGCGCATGCGCCTAACAGAGCGACTTGAGT	3309.74	0.506	3300
1721	TGGTTTAGTGGTGAC	GTGCAATGGTCGCAATACCAGTCGACATMTGTCAATCAAGCGCTTCAGTCTACTTACCATCTAAATGACGKCMTCAGTATGGCTAACAGAGCGACTTGAGT	2377.59	0.559	3650
1722	TCGTCTAGGAGGTTG	GTGCAATGGTCGCAATACGGTTCGAACCACCGGGATAGAGCGCTTATCGTACGATACCATCTAACTTACTGCMTGTCAATCACTAACAGAGCGACTTGAGT	2619.97	0.541	3520
1723	ACTCTCGAGCACAAG	GTGCAATGGTCGCAATACKMTAMGCCACACCGGGATAGAGCGCTTAACGAGGCKKACCATCTAACTTACTGCTCCTGCAGGACTAACAGAGCGACTTGAGT	1978.88	0.544	3550
1724	GGCTGTTAAATCGTA	GTGCAATGGTCGCAATACCGCCMTGTTGACCGGGATAGAGCGCTTTCACTCACTACGAATCTAACTTACTGCCTCGTCACGTGACACAGAGCGACTTGAGT	1394.62	0.515	3350
1725	CCTCAACCTTGACTT	GTGCAATGGTCGCAATACGMTAMGCCACACCGGGATAGAGCGCTTGTCACGTGACACCATCTAACTTACTGCCGCCMTGTTGCTAACAGAGCGACTTGAGT	3521.64	0.524	3410
1726	ATGCTGAATCGAAGT	GTGCAATGGTCGCAATACGCGCATGCGCACCGGGATAGAGCGCTTATCGTACGATACCATCTAACTTACTGCMTGTCAATCACTAACAGAGCGACTTGAGT	3424.69	0.539	3510
1727	CTGTTTGGCTGTCGA	GTGCAATGGTCGCAATACGMTAMGCCACACCGGGATAGAGCGCTTGTCACGTGACACCATCTAACTTACTGCCTGACCTMCCCTAACAGAGCGACTTGAGT	3320.15	0.545	3550
1728	TGCTTTAGCACTCAG	GTGCAATGGTCGCAATACATCGTACGATACCGGGATAGAGCGCTTCAGCAAAAATACCATCTAACTTACTGCACMGGAAGTGCTAACAGAGCGACTTGAGT	1324.68	0.525	3420
1729	ACCAAGATGCCAATC	GTGCAATGGTCGCAATACGTTACCCTGCACCGGGATAGAGCGCTTAMACCCACACMCCATCTAACTTACTGCCTCATGACGKCMTACAGAGCGACTTGAGT	2372.46	0.549	3580
1730	AACCGCACCCTTACC	GTGCAATGGTCGCAATACCGCGTGGGAAACCGGGATAGAGCGCTTGCGTGGGAATACCATCTAACTTACTGACCCTTACCCTCTAACAGAGCGACTTGAGT	2967.68	0.531	3460
1731	CCCTCTATGACTGCT	GTGCAATGGTCGCAATACCAGTCGACAGGGGAATCCCCAGCGCTTCAGTCTACTTACCATCTAACTTKGGMACACTKCCMGGCTAACAGAGCGACTTGAGT	2394.93	0.556	3630
1732	GGAGATTCGAAAGGT	GTGCAATGGTCGCAATACCAGTCGACATGCCTGAGGCAAGCGCTTCAGTCTACTTACCATCTAACGGCGCTAGCCAGTATGGCTAACAGAGCGACTTGAGT	1854.33	0.586	3820
1733	AAGGGAGAGGTTAGG	GTGCAATGGTCGCAATACGCTAAGCCGCACCGGGATAGAGCGCTTCTGACCTMCCACCATCTAACTTACTGCCGCCMTGTTGCTAACAGAGCGACTTGAGT	2243.26	0.546	3560
1734	CAGCTTCAGGCCAGT	GTGCAATGGTCGCAATACGCTGCGCCACACCGGGATAGAGCGCTTCGGCGCTAGCACCATCTAACTTACTGCCGCCMTGTTGCTAACAGAGCGACTTGAGT	1254.94	0.54	3520
1735	AGCAGATGCGATCTT	GTGCAATGGTCGCAATACTCCTGCAGGAACCGGGATAGAGCGCTTCAGCAAAAATACCATCTAACTTACTGCMTGTCAATCACTAACAGAGCGACTTGAGT	2613.46	0.527	3430
1736	CACTTGGCTTCAAGT	GTGCAATGGTCGCAAAMACCCACACMCCACCGGGATAGAGCGCTTATCGTACGATACCATCTAACTTACTGCMTGTCAATCACTAACAGAGCGACTTGAGT	3825.51	0.534	3480
1737	TTGGAGCGTCCATAT	GTGCAATGGTCGCAATCACTCACTACGAACCGGGATAGAGCGCTTACCMCGCCCMACCATCTAACTTACTGCATCGTACGATCTAACAGAGCGACTTGAGT	5206.2	0.567	3700
1738	AATCGAGGTAGTACG	GTGCAATGGTCGCAATACATGACGKCMTACCGGGATAGAGCGCTTACCCTTACCCTCCATCTAACTTACTGCCCAGCAAAAATTAACAGAGCGACTTGAGT	3957.93	0.528	3440
1739	CTGAGGTTCGATTAC	GTGCAATGGTCGCAATACCAGTCGACATCGCCMTGTTGAGCGCTTCAGTCTACTTACCATCTAAACCMCGCCCMCAGTATGGCTAACAGAGCGACTTGAGT	3049.04	0.542	3530
1740	GGCTACGTCGTCATT	GTGCAATGGTCGCAATACGCTAAGCCGCACCGGGATAGAGCGCTTATGACGKCMTACCATCTAACTTACTGCMCMCGCCCAGCTAACAGAGCGACTTGAGT	2749.54	0.552	3600
1741	TGACTTGATGTGAGT	GTGCAATGGTCGCAAAMACCCACACMCCACCGGGATAGAGCGCTTACCCAKACACCCCATCTAACTTACTGCCMTGTCAATCATAACAGAGCGACTTGAGT	4261.32	0.537	3500
1742	CGGATTTACACACGA	GTGCAATGGTCGCAATACATGACGKCMTACCGGGATAGAGCGCTTACCCTTACCCTCCATCTAACTTACTGCCGCGCATGCGCTAACAGAGCGACTTGAGT	2917.72	0.548	3570
1743	TGCTACGAACGCTGC	GTGCAATGGTCGCAATACCMCMCGCCCAACCGGGATAGAGCGCTTKMTAMGCCACACCATCTAACTTACTGCACMGGAAGTGCTAACAGAGCGACTTGAGT	2485.77	0.542	3530
1744	CTTGGCCATCAACAG	GTGCAATGGTCGCAATACCMCMCGCCCAACCGGGATAGAGCGCTTKCMGGGTAACACCATCTAACTTACTGCMCMCGCCCAGCTAACAGAGCGACTTGAGT	1134.48	0.525	3420
1745	TCTGTCCACCAACGA	GTGCAATGGTCGCAATACGMTAMGCCACACCGGGATAGAGCGCTTKMTAMGCCACACCATCTAACTTACTGCKCMGGGTAACCTAACAGAGCGACTTGAGT	2913.26	0.52	3390
1746	TGCAGTCAGGACTCC	GTGCAATGGTCGCAATACGTTACCCTGCACCGGGATAGAGCGCTTCCCCCCGCTGACCATCTAACTTACTGCCAGCAAAAATCTAACAGAGCGACTTGAGT	1859.76	0.513	3340
1747	AACCCTATAGCAGGC	GTGCAATGGTCGCAATACGCTGCGCCACACCGGGATAGAGCGCTTCCCCCCGCTGACCATCTAACTTACTGCACCCAKACACCTAACAGAGCGACTTGAGT	4725.86	0.532	3460
1748	CGTAGGAGCTCTCTC	GTGCAATGGTCGCAATACMCGCCCCCTAACCGGGATAGAGCGCTTKCMGGGTAACACCATCTAACTTACTGCACAACAACAMCTAACAGAGCGACTTGAGT	2149.62	0.589	3840
1749	TGCTGCTCGCTCCAA	GTGCAATGGTCGCAATACCMCMCGCCCAACCGGGATAGAGCGCTTMCMCGCCCATACCATCTAACTTACTGMTGTCAATCAGCTAACAGAGCGACTTGAGT	3999.06	0.522	3400
1750	AGCACCGACTCGACT	GTGCAATGGTCGCAATACCAGTCGACATTTCAAGGTCAAGCGCTTCAGTCTACTTACCATCTAAGCTGCGCCACCAGTATGGCTAACAGAGCGACTTGAGT	3264.27	0.534	3480
1751	ATAAGCCCAGTAGCT	GTGCAATGGTCGCAATGMTTACGTMAKCACCGGGATAGAGCGCTTACMGGAAGTGACCATCTAACTTACTGCGTCACGTGACCTAACAGAGCGACTTGAGT	1106.82	0.55	3590
1752	CGTCGTCAACTGTAG	GTGCAATGGTCGCAATACCAGTCGACATAMCMCGCCCAAGCGCTTCAGTCTACTTACCATCTAAGTTACCCTGCCAGTATGGCTAACAGAGCGACTTGAGT	2782.7	0.56	3650
1753	CCATTTGGGTACCTC	GTGCAATGGTCGCAATACGGTTCGAACCACCGGGATAGAGCGCTTGTTACCCTGCACCATCTAACTTACTGCCCATATATGGCTAACAGAGCGACTTGAGT	2188.37	0.52	3390
1754	ATCCAGGTCAAAGCT	GTGCAATGGTCGCAATAACCCTTACCCTACCGGGATAGAGCGCTTGMTAMGCCACACCATCTAACTTACTGCTCCTGCAGGACTAACAGAGCGACTTGAGT	940.089	0.541	3520
1755	TGAACTCCCTCTAGG	GTGCAATGGTCGCAATACATCGTACGATACCGGGATAGAGCGCTTKMTAMGCCACACCATCTAACTTACTGCCGGCGCTAGCCTAACAGAGCGACTTGAGT	1793.25	0.523	3410
1756	AAGCTCACTATGGAG	GTGCAATGGTCGCAATACATCGTACGATACCGGGATAGAGCGCTTKGGMACACTKCCMATCTAACTTACTGCCTCGTCACGTGACACAGAGCGACTTGAGT	1282.43	0.548	3570
1757	ATAGTGGACTTGGCG	GTGCAATGGTCGCAATACCAGTCGACATKMTAMGCCACAGCGCTTCAGTCTACTTACCATCTAAGTCACGTGACCAGTATGGCTAACAGAGCGACTTGAGT	2036.72	0.52	3390
1758	TGCGAGCATTGCTCC	GTGCAATGGTCGCAATACKCMGGGTAACACCGGGATAGAGCGCTTCCCCCCGCTGACCATCTAACTTACTGCGMTAMGCCACCTAACAGAGCGACTTGAGT	2116.12	0.461	3010
1759	AGCTACACGAGTGCC	GTGCAATGGTCGCAATACATGACGKCMTACCGGGATAGAGCGCTTACCMCGCCCMACCATCTAACTTACTGCATCGTACGATCTAACAGAGCGACTTGAGT	2952.86	0.537	3500
1760	TCTGGTGTGAACTGG	GTGCAATGGTCGCAATACGCGCATGCGCACCGGGATAGAGCGCTTMCGCCCCCTAACCATCTAACTTACTGCTCCTGCAGGACTAACAGAGCGACTTGAGT	6288.48	0.53	3460
1761	TTGCTGTATTCAGCC	GTGCAATGGTCGCAATACKMTAMGCCACACCGGGATAGAGCGCTTACCMCGCCCMACCATCTAACTTACTGCATCGTACGATCTAACAGAGCGACTTGAGT	1740.56	0.504	3280
1762	ATACCGTCATCAAGT	GTGCAATGGTCGCAATCACTCACTACGAACCGGGATAGAGCGCTTKCMGGGTAACACCATCTAACTTACTGCKCMGGGTAACCTAACAGAGCGACTTGAGT	2137.58	0.498	3250
1763	CCCTACTTCAGTATT	GTGCAATGGTCGCAATACCAGTCGACATMCGCCCCCTAAGCGCTTCAGTCTACTTACCATCTAAATGACGKCMTCAGTATGGCTAACAGAGCGACTTGAGT	2840.53	0.524	3420
1764	CCAAGGATACTTTCT	GTGCAATGGTCGCAATACCTGACCTMCCACCGGGATAGAGCGCTTGTTACCCTGCACCATCTAACTTACTGCGMTAMGCCACCTAACAGAGCGACTTGAGT	1896.5	0.513	3340
1765	GAAGAGACTCAAGAC	GTGCAATGGTCGCAATAACCCTTACCCTACCGGGATAGAGCGCTTMTGTCAATCAACCATCTAACTTACTGCGGGGAATCCCCTAACAGAGCGACTTGAGT	839.708	0.51	3320
1766	AGTAGTGCTCTGCGT	GTGCAATGGTCGCAATACCMCMCGCCCAACCGGGATAGAGCGCTTGTTACCCTGCACCATCTAACTTACTGCCCATATATGGCTAACAGAGCGACTTGAGT	2197.63	0.519	3380
1767	TAGTTGGCTCTACCG	GTGCAATGGTCGCAATAACCCTTACCCTACCGGGATAGAGCGCTTTCCTGCAGGAACCATCTAACTTACTGCGGTTCGAACCCTAACAGAGCGACTTGAGT	916.738	0.509	3320
1768	CAGGATATTGCGTGG	GTGCAATGGTCGCAATACCGGCGCTAGCACCGGGATAGAGCGCTTCGGCGCTAGCACCATCTAACTTACTGCMCGCCCCCTACTAACAGAGCGACTTGAGT	974.173	0.529	3440
1769	TGCTCTGAAGCGACT	GTGCAATGGTCGCAATACGCTAAGCCGCACCGGGATAGAGCGCTTMCGCCCCCTAACCATCTAACTTACTGCMCMCGCCCAGCTAACAGAGCGACTTGAGT	2516.44	0.527	3440
1770	GTACGAGTGGACCTT	GTGCAATGGTCGCAATACCAGCAAAAATACCGGGATAGAGCGCTTMTGTCAATCAACCATCTAACTTACTGCMTGTCAATCACTAACAGAGCGACTTGAGT	2150.95	0.535	3490
1771	TAATTCTAGGCGGCG	GTGCAATGGTCGCAATACATGACGKCMTACCGGGATAGAGCGCTTTTCAAGGTCAACCATCTAACTTACTGCACCCTTACCCTTAACAGAGCGACTTGAGT	2966.92	0.511	3330
1772	TAGTTGAGTCCATCC	GTGCAATGGTCGCAATACCAGTCGACATAMCMCGCCCAAGCGCTTCAGTCTACTTACCATCTAACTGGTCAAAGGTCAATGGCTAACAGAGCGACTTGAGT	1950.62	0.523	3410
1773	CTTGAAGAGTAAGAC	GTGCAATGGTCGCAATACACCMCGCCCMACCGGGATAGAGCGCTTAACGAGGCKKACCATCTAACTTACTGCACCCTTACCCTTAACAGAGCGACTTGAGT	3737.99	0.497	3240
1774	TAGCGGGAGAGTATT	GTGCAATGGTCGCAATACCAGTCGAKGGMACACTKCCMAGCGCTTCAGTCTACTTACCATCTAACTGGTCAAAGGTCAATGGCTAACAGAGCGACTTGAGT	1571.21	0.53	3460
1775	GGGATAGTCTACTCT	GTGCAATGGTCGCAATACCAGTCGACAACCCAKACACCAGCGCTTCAGTCTACTTACCATCTAAGCTGCGCCACCAGTATGGCTAACAGAGCGACTTGAGT	3711.59	0.517	3370
1776	TATGGGCGTCCTCAA	GTGCAATGGTCGCAATACCMCMCGCCCAACCGGGATAGAGCGCTTGTTACCCTGCACCATCTAACTTACTGCCGGCGCTAGCCTAACAGAGCGACTTGAGT	2267.97	0.513	3350
1777	CTCTCACAAGAGAAT	GTGCAATGGTCGCAATACCMCMCGCCCAACCGGGATAGAGCGCTTGCGCATGCGCACCATCTAACTTACTGCCCATATATGGCTAACAGAGCGACTTGAGT	1492.33	0.522	3400
1778	CGAACTCCTGGCCAA	GTGCAATGGTCGCAATACCCATATATGGACCGGGATAGAGCGCTTGGTCAAAGGTCACATCTAACTTACTGCCTACGATCCTCAAACAGAGCGACTTGAGT	1317.35	0.517	3370
1779	GCCTACCTCAACGAG	GTGCAATGGTCGCAATACCGGCGCTAGCACCGGGATAGAGCGCTTTTCAAGGTCAACCATCTAACTTACTGCTCCTGCAGGACTAACAGAGCGACTTGAGT	5455.51	0.518	3380
1780	CTTCGTAGGTCTCCC	GTGCAATGGTCGCAATACMCGCCCCCTAACCGGGATAGAGCGCTTACCCTTACCCTCCATCTAACTTACTGCCCCATATATGGTAACAGAGCGACTTGAGT	2068.52	0.515	3360
1781	AGCTCTCATATGGTG	GTGCAATGGTCGCAATACTTCAAGGTCAACCGGGATAGAGCGCTTGGTTCGAACCACCATCTAACTTACTGCGCGTGGGAAGCTAACAGAGCGACTTGAGT	1447.23	0.513	3340
1782	CTTTAACATAGCCCT	GTGCAATGGTCGCAATACGCTAAGCCGCACCGGGATAGAGCGCTTATCGTACGATACCATCTAACTTACTGCGTCACGTGACCTAACAGAGCGACTTGAGT	1640	0.507	3300
1783	GCGTTCAATGAACAT	GTGCAATGGTCGCAATACCGCCMTGTTGACCGGGATAGAGCGCTTCAGCAAAAATACCATCTAACTTACTGCTTCAAGGTCACTAACAGAGCGACTTGAGT	1327.75	0.569	3710
1784	GTCCCGCAAGTAACT	GTGCAATGGTCGCAATCACTCACTACGAACCGGGATAGAGCGCTTKMTAMGCCACACCATCTAACTTACTGCGTCACGTGACCTAACAGAGCGACTTGAGT	1697.02	0.523	3410
1785	GACCGAATACCTCCC	GTGCAATGGTCGCAATACCAGTCGACATTCCTGCAGGAAGCGCTTCAGTCTACTTACCATCTAAATGACGKCMTCAGTATGGCTAACAGAGCGACTTGAGT	2198.96	0.527	3440
1786	CAAATCAAGAACCCA	GTGCAATGGTCGCAATACCAGCAAAAATACCGGGATAGAGCGCTTGCTAAGCCGCACCATCTAACTTACTGCCCCCCCGCTGCTAACAGAGCGACTTGAGT	2790.16	0.542	3540
1787	GTCCTAAGGACGGCT	GTGCAATGGTCGCAAKGGMACACTKCCMACCGGGATAGAGCGCTTGCGTGGGAATACCATCTAACTTACTGACGATCCTCAGCTAACAGAGCGACTTGAGT	1772.69	0.533	3470
1788	GTTTGTCCTGAAGAC	GTGCAATGGTCGCAATACCGCGTGGGAAACCGGGATAGAGCGCTTKMTAMGCCACACCATCTAACTTACTGCGGTTCGAACCCTAACAGAGCGACTTGAGT	1978.76	0.522	3400
1789	TAGTTCAAGCAAGGC	GTGCAATGGTCGCAATACGTTACCCTGCACCGGGATAGAGCGCTTTGCCTGAGGCACCATCTAACTTACTGCCCTGACCTMCCTAACAGAGCGACTTGAGT	1458.34	0.551	3590
1790	CTCTTCAGACCTGGC	GTGCAATGGTCGCAATACCGCGTGGGAAACCGGGATAGAGCGCTTACAACAACAMACCATCTAACTTACTGCACGATCCTCACTAACAGAGCGACTTGAGT	1705.87	0.511	3330
1791	TAGCGTTATAACTCG	GTGCAATGGTCGCAATACCAGCAAAAATACCGGGATAGAGCGCTTGTCACGTGACACCATCTAACTTACTGCTCACTCACTACGAACAGAGCGACTTGAGT	1682.17	0.494	3220
1792	AGCCGTAGAGACGGA	GTGCAATGGTCGCAATACKCMGGGTAACACCGGGATAGAGCGCTTTCACTCACTACGAATCTAACTTACTGCCTCKCMGGGTAACACAGAGCGACTTGAGT	1909.55	0.551	3590
1793	GCGCACGAATAACGC	GTGCAATGGTCGCAATACCTGACCTMCCACCGGGATAGAGCGCTTACCCAKACACCCCATCTAACTTACTGCCMTGTCAATCATAACAGAGCGACTTGAGT	3956.51	0.459	2990
1794	ATTAAGCCAATGGGA	GTGCAATGGTCGCAATAACCCTTACCCTACCGGGATAGAGCGCTTTCCTGCAGGAACCATCTAACTTACTGCACCCTTACCCTTAACAGAGCGACTTGAGT	1476.19	0.483	3140
1795	CTTTGGAGACAAGTG	GTGCAATGGTCGCAATATGCCTGAGGCAACCGGGATAGAGCGCTTAACGAGGCKKACCATCTAACTTACTGCCCCCCCGCTGCTAACAGAGCGACTTGAGT	2529.75	0.496	3230
1796	TGCCCTGGGTATTAC	GTGCAATGGTCGCAATACCAGTCGACATATCGTACGATAGCGCTTCAGTCTACTTACCATCTAMCMCGCCCACTCAGTATGGCTAACAGAGCGACTTGAGT	2109.54	0.505	3290
1797	ATCCAAACAAGGTGG	GTGCAATGGTCGCAATACCAGTCGACATGCGCATGCGCAGCGCTTCAGTCTACTTACCATCTAAMTGTCAATCACAGTATGGCTAACAGAGCGACTTGAGT	2163.01	0.47	3060
1798	TACTGGGAACTGCAT	GTGCAATGGTCGCAATACCAGTCGACATAMCMCGCCCAAGCGCTTCAGTCTACTTACCATCTAAACGATCCTCACAGTATGGCTAACAGAGCGACTTGAGT	1638.99	0.455	2970
1799	TCCCACAGGTTCCTT	GTGCAATGGTCGCAATACGCTAAGCCGCACCGGGATAGAGCGCTTCGCCMTGTTGACCATCTAACTTACTGCGCGCATGCGCCTAACAGAGCGACTTGAGT	1878.21	0.462	3010
1800	GTTCAATACGTGTCT	GTGCAATGGTCGCAATACATGACGKCMTACCGGGATAGAGCGCTTCCCCCCGCTGACCATCTAACTTACTGCAACGAGGCKKCTAACAGAGCGACTTGAGT	2379.85	0.461	3000
1801	TATACCGGCCATTGA	GTGCAATGGTCGCAATACGCTAAGCCGCACCGGGATAGAGCGCTTACCCTTACCCTCCATCTAACTTACTGCCACAACAACAMTAACAGAGCGACTTGAGT	2107.24	0.471	3070
1802	CATTGAGGGTACATC	GTGCAATGGTCGCAATACCAGTCGACATACAACAACAMAGCGCTTCAGTCTACTTACCATCTAMCMCGCCCACTCAGTATGGCTAACAGAGCGACTTGAGT	2667.72	0.488	3180
1803	ATGGCGCACGATGAA	GTGCAATGGTCGCAATACCAGTCGACATAMCMCGCCCAAGCGCTTCAGTCTACTTACCATCTAAGCTGCGCCACCAGTATGGCTAACAGAGCGACTTGAGT	3150.75	0.451	2940
1804	ATCATGCGCCGATCG	GTGCAATGGTCGCAATGGTCAAAGGTCAACCGGGATAGAGCGCTTTCCTGCAGGAACCATCTAACTTACTGCMCMCGCCCAGCTAACAGAGCGACTTGAGT	1403.09	0.48	3130
1805	ACGGTCTCAGACCAT	GTGCAATGGTCGCAATACGTTACCCTGCACCGGGATAGAGCGCTTGCGTGGGAATACCATCTAACTTACTGACGATCCTCAGCTAACAGAGCGACTTGAGT	1479.83	0.436	2840
1806	GGAATTGGTGTTAAG	GTGCAATGGTCGCAATACGGTTCGAACCACCGGGATAGAGCGCTTGMTTACGTMAKCCATCTAACTTACTGCCTTATGCAAATKAACAGAGCGACTTGAGT	1972.45	0.474	3090
1807	GCCTACCTTAACCAA	GTGCAATGGTCGCAATACACGATCCTCAACCGGGATAGAGCGCTTTCCTGCAGGAACCATCTAACTTACTGCTGCCTGAGGCATAACAGAGCGACTTGAGT	2292.02	0.491	3200
1808	ATCGTCCGCTTATTG	GTGCAATGGTCGCAATACCGGCGCTAGCACCGGGATAGAGCGCTTMCMCGCCCATACCATCTAACTTACTGATCGTACGATGCTAACAGAGCGACTTGAGT	1827.83	0.461	3000
1809	TGGACCTGATACCAG	GTGCAATGGTCGCAATACCGCGTGGGAAACCGGGATAGAGCGCTTCTGACCTMCCACCATCTAACTTACTGCCAGGTAACAACTAACAGAGCGACTTGAGT	1621.83	0.448	2920
1810	TGTGAGCGCATAGGA	GTGCAATGGTCGCAATACACGATCCTCAACCGGGATAGAGCGCTTAACGAGGCKKACCATCTAACTTACTGCACGATCCTCACTAACAGAGCGACTTGAGT	1582.13	0.457	2980
1811	CTCATCGGAGCGTCA	GTGCAATGGTCGCAATACCTGACCTMCCACCGGGATAGAGCGCTTCAGCAAAAATACCATCTAACTTACTGCKCMGGGTAACCTAACAGAGCGACTTGAGT	865.49	0.446	2910
1812	TAACGTCCGCAAGGC	GTGCAATGGTCGCAATACACCMCGCCCMACCGGGATAGAGCGCTTATGACGKCMTACCATCTAACTTACTGCGCGCATGCGCCTAACAGAGCGACTTGAGT	4643.34	0.442	2880
1813	ATAAGACCACTGATG	GTGCAATGGTCGCAATACCAGTCGACATGTCACGTGACAGCGCTTCAGTCTACTTACCATCTAAATGACGKCMTCAGTATGGCTAACAGAGCGACTTGAGT	2003.84	0.447	2910
1814	TACACGTTCTTTGCA	GTGCAATGGTCGCAATGGTCAAAGGTCAACCGGGATAGAGCGCTTCTGACCTMCCACCATCTAACTTACTGCMTGTCAATCACTAACAGAGCGACTTGAGT	1406.71	0.546	3560
1815	CATAGCAACCGGGTT	GTGCAATGGTCGCAATACCAGTCGACATATCGTACGATAGCGCTTCAGTCTACTTACCATCTAAACCMCGCCCMCAGTATGGCTAACAGAGCGACTTGAGT	3234.83	0.478	3110
1816	AACTCAGGTCTATGA	GTGCAATGGTCGCAATACTATGCAAATKACCGGGATAGAGCGCTTATCGTACGATACCATCTAACTTACTGCGGTTCGAACCCTAACAGAGCGACTTGAGT	1591.39	0.441	2870
1817	AATACCTCGTAAGAG	GTGCAATGGTCGCAATACACCMCGCCCMACCGGGATAGAGCGCTTGMTAMGCCACACCATCTAACTTACTGCGTTACCCTGCCTAACAGAGCGACTTGAGT	2908.16	0.5	3260
1818	GTCCGTGACCACTGT	GTGCAATGGTCGCAATAGGGGAATCCCCACCGGGATAGAGCGCTTTCCTGCAGGAACCATCTAACTTACTGCAMACCCACACMCCACAGAGCGACTTGAGT	1732.28	0.44	2870
1819	TCGCTTTATGAGGTG	GTGCAATGGTCGCAATAACCCTTACCCTACCGGGATAGAGCGCTTCTGACCTMCCACCATCTAACTTACTGCKCMGGGTAACCTAACAGAGCGACTTGAGT	1231.96	0.434	2830
1820	CCCTAGGTATCTGCT	GTGCAATGGTCGCAATACACMGGAAGTGACCGGGATAGAGCGCTTGMTAMGCCACACCATCTAACTTACTGCACCCTTACCCTTAACAGAGCGACTTGAGT	2489.29	0.486	3170
1821	TTTAAGCCAACGGCT	GTGCAATGGTCGCAATACACCMCGCCCMACCGGGATAGAGCGCTTKAGGCGCAGCACCATCTAACTTACTGCCCATATATGGCTAACAGAGCGACTTGAGT	2132.4	0.493	3210
1822	GAGACTGGTATCGGG	GTGCAATGGTCGCAATACACCMCGCCCMACCGGGATAGAGCGCTTACGATCCTCAACCATCTAACTTACTGCTCCTGCAGGACTAACAGAGCGACTTGAGT	2116.64	0.491	3200
1823	AGCTCATAGTGCGCC	GTGCAATGGTCGCAATACCMCMCGCCCAACCGGGATAGAGCGCTTACGATCCTCAACCATCTAACTTACTGCACCCTTACCCTTAACAGAGCGACTTGAGT	3654.91	0.451	2940
1824	CTGGTCAACTAAACT	GTGCAATGGTCGCAATACCAGTCGACATACCAMTCGGAAGCGCTTCAGTCTACTTACCATCTAAGCGCATGCGCCAGTATGGCTAACAGAGCGACTTGAGT	2810.89	0.509	3320
1825	TCTCTCTCGCTAGTT	GTGCAATGGTCGCAATACGTTACCCTGCACCGGGATAGAGCGCTTCCATATATGGACCATCTAACTTACTGCMCMCGCCCAGCTAACAGAGCGACTTGAGT	1138.45	0.52	3390
1826	GACACAAACATCAGT	GTGCAATGGTCGCAATACCAGTCGAKGGMACACTKCCMAGCGCTTCAGTCTACTTACCATCTAACTGCCTGAGGCAGTATGGCTAACAGAGCGACTTGAGT	1985.51	0.517	3370
1827	CTCGCAAAGTAACCG	GTGCAATGGTCGCAATACGGTTCGAACCACCGGGATAGAGCGCTTGMTAMGCCACACCATCTAACTTACTGCACCCAKACACCTAACAGAGCGACTTGAGT	3644.8	0.478	3110
1828	TCACTCCCGCGTAAT	GTGCAATGGTCGCAATACCTGACCTMCCACCGGGATAGAGCGCTTCAGCAAAAATACCATCTAACTTACTGCCAGGTAACAACTAACAGAGCGACTTGAGT	1782.17	0.506	3300
1829	TCCGCTTTATGCTCG	GTGCAATGGTCGCAATACCAGTCGAAMACCCACACMCCAGCGCTTCAGTCTACTTACCATCTAAACCMCGCCCMCAGTATGGCTAACAGAGCGACTTGAGT	2875.72	0.469	3060
1830	ACTCCTGAACGGTCA	GTGCAATGGTCGCAATACCCATATATGGACCGGGATAGAGCGCTTGMTAMGCCACACCATCTAACTTACTGCCTGACCTMCCCTAACAGAGCGACTTGAGT	2132.43	0.493	3210
1831	CACCAATAGTTGGAT	GTGCAATGGTCGCAATACGTCACGTGACACCGGGATAGAGCGCTTAACGAGGCKKACCATCTAACTTACTGCATGACGKCMTCTAACAGAGCGACTTGAGT	1385.23	0.494	3220
1832	GATTACGGTCGGAGT	GTGCAATGGTCGCAATACCGGCGCTAGCACCGGGATAGAGCGCTTTCCTGCAGGAACCATCTAACTTACTGCTCACTCACTACGAACAGAGCGACTTGAGT	1128.78	0.482	3140
1833	TAACATGCGCAACGT	GTGCAATGGTCGCAATACGCTAAGCCGCACCGGGATAGAGCGCTTACCCTTACCCTCCATCTAACTTACTGCCGCGTGGGAACTAACAGAGCGACTTGAGT	2683.21	0.515	3360
1834	GCCAACGAACAGTTG	GTGCAATGGTCGCAATACACCMCGCCCMACCGGGATAGAGCGCTTGTTACCCTGCACCATCTAACTTACTGCMCGCCCCCTACTAACAGAGCGACTTGAGT	2320.67	0.515	3360
1835	TAACCGGGCTATGGT	GTGCAATGGTCGCAATACGGTTCGAACCACCGGGATAGAGCGCTTKMTAMGCCACACCATCTAACTTACTGCGTTACCCTGCCTAACAGAGCGACTTGAGT	2716.02	0.489	3190
1836	AGATCCGTAGGTCTT	GTGCAATGGTCGCAATACATGACGKCMTACCGGGATAGAGCGCTTMCMCGCCCATACCATCTAACTTACTGTCACTCACTACGAAACAGAGCGACTTGAGT	2047.79	0.494	3220
1837	CTGCTCGAACTCCCA	GTGCAATGGTCGCAATACCMCMCGCCCAACCGGGATAGAGCGCTTATCGTACGATACCATCTAACTTACTGCACGATCCTCACTAACAGAGCGACTTGAGT	3384.78	0.472	3080
1838	CACTGCACTCTAGCT	GTGCAATGGTCGCAATAACCCTTACCCTACCGGGATAGAGCGCTTTCACTCACTACGAATCTAACTTACTGCCTCCAGCAAAAATACAGAGCGACTTGAGT	2700.08	0.508	3310
1839	GTTTGGCAGACCTAT	GTGCAATGGTCGCAATACGGTTCGAACCACCGGGATAGAGCGCTTACCCAKACACCCCATCTAACTTACTGCCTCACTCACTACGACAGAGCGACTTGAGT	4234.69	0.476	3100
1840	TCGTCGTAACACTAA	GTGCAATGGTCGCAATACCAGTCGACATCCCCCCGCTGAGCGCTTCAGTCTACTTACCATCTAAMCGCCCCCTACAGTATGGCTAACAGAGCGACTTGAGT	3991.51	0.47	3060
1841	AAGGACGAATAGCCT	GTGCAATGGTCGCAATACKMTAMGCCACACCGGGATAGAGCGCTTCGGCGCTAGCACCATCTAACTTACTGCGMTTACGTMAKCAACAGAGCGACTTGAGT	1242.43	0.505	3290
1842	TGTTGAATACTCTGG	GTGCAATGGTCGCAATAACCCTTACCCTACCGGGATAGAGCGCTTMTGTCAATCAACCATCTAACTTACTGCATCGTACGATCTAACAGAGCGACTTGAGT	1930.4	0.494	3220
1843	CTCACAGTGAGAGCC	GTGCAATGGTCGCAATACATCGTACGATACCGGGATAGAGCGCTTKGGMACACTKCCMATCTAACTTACTGCCTCMCMCGCCCAAACAGAGCGACTTGAGT	2023.4	0.473	3080
1844	CAGATTTGCGCTCGA	GTGCAATGGTCGCAATACACGATCCTCAACCGGGATAGAGCGCTTMCMCGCCCATACCATCTAACTTACTGTCCTGCAGGAGCTAACAGAGCGACTTGAGT	2156.54	0.496	3240
1845	TCTTCGCACTAGCTC	GTGCAATGGTCGCAATACGCGCATGCGCACCGGGATAGAGCGCTTACCAMTCGGAACCATCTAACTTACTGCTTCAAGGTCACTAACAGAGCGACTTGAGT	3149.71	0.471	3070
1846	TGTTTAAGCCGAACC	GTGCAATGGTCGCAATACCAGTCGACATGCTAAGCCGCAGCGCTTCAGTCTACTTACCATCTAAMCGCCCCCTACAGTATGGCTAACAGAGCGACTTGAGT	2052.68	0.474	3090
1847	TCGCTTTAATCCTAG	GTGCAATGGTCGCAATACGCTGCGCCACACCGGGATAGAGCGCTTGTTACCCTGCACCATCTAACTTACTGCAMACCCACACMCCACAGAGCGACTTGAGT	2811.5	0.522	3410
1848	TGCCCTGTCTTACCC	GTGCAATGGTCGCAATACACGATCCTCAACCGGGATAGAGCGCTTGGGGAATCCCCCCATCTAACTTACTGCCKMTAMGCCACTAACAGAGCGACTTGAGT	2142.45	0.484	3150
1849	GTCATCTACTGATCG	GTGCAATGGTCGCAATACCAGTCGACATGTTACCCTGCAGCGCTTCAGTCTACTTACCATCTAAACGATCCTCACAGTATGGCTAACAGAGCGACTTGAGT	4495.6	0.495	3230
1850	GCTGTCCGCATATCG	GTGCAATGGTCGCAATACATCGTACGATACCGGGATAGAGCGCTTTATGCAAATKACCATCTAACTTACTGCGTCACGTGACCTAACAGAGCGACTTGAGT	1959.85	0.505	3290
1851	GCTTCGTTCCATAGC	GTGCAATGGTCGCAATACCAGTCGACATGTTACCCTGCAGCGCTTCAGTCTACTTACCATCTAACAGGTAACAACAGTATGGCTAACAGAGCGACTTGAGT	2607.77	0.495	3220
1852	GCTCTAGTTTATACG	GTGCAATGGTCGCAATACATCGTACGATACCGGGATAGAGCGCTTMTGTCAATCAACCATCTAACTTACTGCACCCTTACCCTTAACAGAGCGACTTGAGT	2533.02	0.484	3150
1853	CCCATGGGATACTTC	GTGCAATGGTCGCAATACTTCAAGGTCAACCGGGATAGAGCGCTTCAGGTAACAAACCATCTAACTTACTGCCCATATATGGCTAACAGAGCGACTTGAGT	1614.2	0.528	3440
1854	TGAACTTCGGGATAA	GTGCAATGGTCGCAATACCCATATATGGACCGGGATAGAGCGCTTGMTAMGCCACACCATCTAACTTACTGCACGATCCTCACTAACAGAGCGACTTGAGT	1452.88	0.485	3160
1855	TGAGGTGCGATGAAT	GTGCAATGGTCGCAATACCGCGTGGGAAACCGGGATAGAGCGCTTKMTAMGCCACACCATCTAACTTACTGCACAACAACAMCTAACAGAGCGACTTGAGT	2517.79	0.438	2850
1856	TATGAACTAAGGAGG	GTGCAATGGTCGCAATACGCTGCGCCACACCGGGATAGAGCGCTTMTGTCAATCAACCATCTAACTTACTGCACCCTTACCCTTAACAGAGCGACTTGAGT	1952.06	0.506	3300
1857	GCTTGAATCGGAGGA	GTGCAATGGTCGCAATATGCCTGAGGCAACCGGGATAGAGCGCTTCCATATATGGACCATCTAACTTACTGCMCMCGCCCAGCTAACAGAGCGACTTGAGT	1643.88	0.524	3420
1858	TGCTTCGTTCGACTT	GTGCAATGGTCGCAATACCMCMCGCCCAACCGGGATAGAGCGCTTACAACAACAMACCATCTAACTTACTGCTCACTCACTACGAACAGAGCGACTTGAGT	3546.33	0.505	3290
1859	CTGTATAATCGACAG	GTGCAATGGTCGCAATACCAGTCGAKGGMACACTKCCMAGCGCTTCAGTCTACTTACCATCTAAGMTAMGCCACCAGTATGGCTAACAGAGCGACTTGAGT	1432.34	0.48	3130
1860	ATTCGCGGCACATCG	GTGCAATGGTCGCAATACCAGTCGACATGCGCATGCGCAGCGCTTCAGTCTACTTACCATCTAAKCMGGGTAACCAGTATGGCTAACAGAGCGACTTGAGT	3180.33	0.476	3110
1861	AGTAATGCGAGAAGC	GTGCAATGGTCGCAATACACGATCCTCAACCGGGATAGAGCGCTTGTTACCCTGCACCATCTAACTTACTGCMCMCGCCCAGCTAACAGAGCGACTTGAGT	3145.77	0.507	3300
1862	TCCCGAATACAGTCA	GTGCAATGGTCGCAATACGCTGCGCCACACCGGGATAGAGCGCTTCGGCGCTAGCACCATCTAACTTACTGCTCACTCACTACGAACAGAGCGACTTGAGT	1127.98	0.485	3160
1863	TTAAGCATGCTACTC	GTGCAATGGTCGCAATACCAGTCGACATGCGCATGCGCAGCGCTTCAGTCTACTTACCATCTAAACAACAACAMCAGTATGGCTAACAGAGCGACTTGAGT	2162.24	0.49	3190
1864	ACGTTCAGCTGTATC	GTGCAATGGTCGCAATACCAGTCGACATGMTAMGCCACAGCGCTTCAGTCTACTTACCATCTAAGGTTCGAACCCAGTATGGCTAACAGAGCGACTTGAGT	1165.19	0.509	3320
1865	GCGATTCGACCTGGT	GTGCAATGGTCGCAATACCAGTCGACATGCTAAGCCGCAGCGCTTCAGTCTACTTACCATCTAAMTGTCAATCACAGTATGGCTAACAGAGCGACTTGAGT	2512.35	0.477	3110
1866	ACAAAGTGTTCTCAC	GTGCAATGGTCGCAATACATCGTACGATACCGGGATAGAGCGCTTMTGTCAATCAACCATCTAACTTACTGCAACGAGGCKKCTAACAGAGCGACTTGAGT	1903.45	0.504	3280
1867	TGACTTGGTATTACG	GTGCAATGGTCGCAATACGTTACCCTGCACCGGGATAGAGCGCTTCAGGTAACAAACCATCTAACTTACTGCTATGCAAATKCTAACAGAGCGACTTGAGT	914.656	0.515	3360
1868	CTGATCGTAGGTCTT	GTGCAATGGTCGCAATACGMTAMGCCACACCGGGATAGAGCGCTTACCMCGCCCMACCATCTAACTTACTGCACCAMTCGGACTAACAGAGCGACTTGAGT	2725.34	0.503	3280
1869	CACGAACGACTGTTG	GTGCAATGGTCGCAATACGTTACCCTGCACCGGGATAGAGCGCTTTCACTCACTACGAATCTAACTTACTGCCTCACAACAACAMACAGAGCGACTTGAGT	1473.7	0.476	3100
1870	CAGTTTGGGACAGCC	GTGCAATGGTCGCAATAACCCAKACACCACCGGGATAGAGCGCTTCCCCCCGCTGACCATCTAACTTACTGCGCTAAGCCGCCTAACAGAGCGACTTGAGT	2147.57	0.481	3130
1871	TATTGCAATCGAGAG	GTGCAATGGTCGCAATACGGTTCGAACCACCGGGATAGAGCGCTTGMTTACGTMAKCCATCTAACTTACTGCCTTCACTCACTACGAAGAGCGACTTGAGT	2235.02	0.484	3150
1872	CGCTATAATCCAACG	GTGCAATGGTCGCAATACCAGGTAACAAACCGGGATAGAGCGCTTGMTTACGTMAKCCATCTAACTTACTGCCTCAGCAAAAATAACAGAGCGACTTGAGT	1551.45	0.502	3270
1873	CTGGCCAACCAAACA	GTGCAATGGTCGCAATACCAGGTAACAAACCGGGATAGAGCGCTTGTCACGTGACACCATCTAACTTACTGCGGGGAATCCCCTAACAGAGCGACTTGAGT	913.802	0.474	3090
1874	AAAGCCCGGCAAATA	GTGCAATGGTCGCAATACGMTAMGCCACACCGGGATAGAGCGCTTCCCCCCGCTGACCATCTAACTTACTGCCAGCAAAAATCTAACAGAGCGACTTGAGT	1868.27	0.481	3140
1875	CATTGCGAATCCCGG	GTGCAATGGTCGCAATACCGGCGCTAGCACCGGGATAGAGCGCTTCAGGTAACAAACCATCTAACTTACTGCMTGTCAATCACTAACAGAGCGACTTGAGT	3005.69	0.468	3050
1876	CCGAGCGAATAGTGT	GTGCAATGGTCGCAATATGCCTGAGGCAACCGGGATAGAGCGCTTACCCAKACACCCCATCTAACTTACTGCCGTCACGTGACTAACAGAGCGACTTGAGT	2449.27	0.462	3010
1877	CCTATCGAAGCAACC	GTGCAATGGTCGCAATACGTTACCCTGCACCGGGATAGAGCGCTTTTCAAGGTCAACCATCTAACTTACTGCTCCTGCAGGACTAACAGAGCGACTTGAGT	2469.67	0.476	3100
1878	CTCTGCTTACTGCAG	GTGCAATGGTCGCAATACGGTTCGAACCACCGGGATAGAGCGCTTAMACCCACACMCCATCTAACTTACTGCCTCCAGGTAACAAACAGAGCGACTTGAGT	2685.88	0.562	3660
1879	CTGTTGAGCTAGGCA	GTGCAATGGTCGCAATACCAGTCGACATACCMCGCCCMAGCGCTTCAGTCTACTTACCATCTAACGCCMTGTTGCAGTATGGCTAACAGAGCGACTTGAGT	2579.72	0.478	3120
1880	ATTTCTAGACCGAAC	GTGCAATGGTCGCAATACATCGTACGATACCGGGATAGAGCGCTTMTGTCAATCAACCATCTAACTTACTGCGGTTCGAACCCTAACAGAGCGACTTGAGT	2060.5	0.479	3120
1881	CGCTGCGCTGTTGAT	GTGCAATGGTCGCAATACCMCMCGCCCAACCGGGATAGAGCGCTTACAACAACAMACCATCTAACTTACTGCGCTAAGCCGCCTAACAGAGCGACTTGAGT	3461.34	0.514	3350
1882	CTTAACAAGCTTGAC	GTGCAATGGTCGCAATACATCGTACGATACCGGGATAGAGCGCTTGGTTCGAACCACCATCTAACTTACTGCMCGCCCCCTACTAACAGAGCGACTTGAGT	2927.81	0.528	3440
1883	GCGTCCACTGTTAGG	GTGCAATGGTCGCAATACCAGTCGACATCGCCMTGTTGAGCGCTTCAGTCTACTTACCATCTAAKMTAMGCCACCAGTATGGCTAACAGAGCGACTTGAGT	1753.22	0.456	2970
1884	CGATTTGCGGAACAA	GTGCAATGGTCGCAATACCAGTCGACATATGACGKCMTAGCGCTTCAGTCTACTTACCATCTAMCMCGCCCACTCAGTATGGCTAACAGAGCGACTTGAGT	3774.65	0.457	2980
1885	TATACACAACGTCAG	GTGCAATGGTCGCAATACGMTAMGCCACACCGGGATAGAGCGCTTGTCACGTGACACCATCTAACTTACTGCTCCTGCAGGACTAACAGAGCGACTTGAGT	4085.35	0.498	3240
1886	GCCATGATCAGAGTA	GTGCAATGGTCGCAATACGGTTCGAACCACCGGGATAGAGCGCTTKMTAMGCCACACCATCTAACTTACTGCTGCCTGAGGCATAACAGAGCGACTTGAGT	2037.99	0.434	2830
1887	GCAGCGTTCGATTAA	GTGCAATGGTCGCAATACCMCMCGCCCAACCGGGATAGAGCGCTTACGATCCTCAACCATCTAACTTACTGCGTTACCCTGCCTAACAGAGCGACTTGAGT	2507.88	0.504	3290
1888	TATGGCATAACTTGC	GTGCAATGGTCGCAATAACCCTTACCCTACCGGGATAGAGCGCTTKAGGCGCAGCACCATCTAACTTACTGCATCGTACGATCTAACAGAGCGACTTGAGT	1885.03	0.522	3400
1889	GCATCCTCGTGCGTT	GTGCAATGGTCGCAATACGGTTCGAACCACCGGGATAGAGCGCTTACCCAKACACCCCATCTAACTTACTGCCGGGGAATCCCCAACAGAGCGACTTGAGT	3430.22	0.468	3050
1890	TCGTTGAATGTAACC	GTGCAATGGTCGCAATACCAGTCGACATCCCCCCGCTGAGCGCTTCAGTCTACTTACCATCTAATATGCAAATKCAGTATGGCTAACAGAGCGACTTGAGT	2883.6	0.464	3020
1891	ATTTGGCCTTGGTAT	GTGCAATGGTCGCAATACCAGTCGACATCCATATATGGAGCGCTTCAGTCTACTTACCATCTAACCATATATGGCAGTATGGCTAACAGAGCGACTTGAGT	1214.04	0.487	3170
1892	TATGGACCGTAGGGC	GTGCAATGGTCGCAATACATGACGKCMTACCGGGATAGAGCGCTTGCTAAGCCGCACCATCTAACTTACTGCATCGTACGATCTAACAGAGCGACTTGAGT	1995.82	0.476	3100
1893	CGATGCTCTTAGACG	GTGCAATGGTCGCAATACGGTTCGAACCACCGGGATAGAGCGCTTACCAMTCGGAACCATCTAACTTACTGCCCCCCCGCTGCTAACAGAGCGACTTGAGT	2649.72	0.469	3060
1894	GCTCGTCTAAAGCAG	GTGCAATGGTCGCAATACKCMGGGTAACACCGGGATAGAGCGCTTTTCAAGGTCAACCATCTAACTTACTGCACAACAACAMCTAACAGAGCGACTTGAGT	1797.04	0.514	3350
1895	CATTGTGTATCGTCA	GTGCAATGGTCGCAATACACAACAACAMACCGGGATAGAGCGCTTMCGCCCCCTAACCATCTAACTTACTGCTCCTGCAGGACTAACAGAGCGACTTGAGT	3552.73	0.502	3270
1896	TATCAACCAACCGCA	GTGCAATGGTCGCAATACCAGTCGACATGTCACGTGACAGCGCTTCAGTCTACTTACCATCTAACGGGGAATCCCCGTATGGCTAACAGAGCGACTTGAGT	2385.33	0.501	3270
1897	CTGAACCCTGGCTCT	GTGCAATGGTCGCAATACCAGTCGACATGCTGCGCCACAGCGCTTCAGTCTACTTACCATCTAAACCAMTCGGACAGTATGGCTAACAGAGCGACTTGAGT	1787.09	0.45	2930
1898	GACCGCTCTTTCAAC	GTGCAATGGTCGCAATACCAGTCGACATTTCAAGGTCAAGCGCTTCAGTCTACTTACCATCTAACTTAMACCCACACMCCGGCTAACAGAGCGACTTGAGT	4529.63	0.454	2960
1899	CTCAACACCATCAAT	GTGCAATGGTCGCAATACCAGTCGACATTCCTGCAGGAAGCGCTTCAGTCTACTTACCATCTAAGCTAAGCCGCCAGTATGGCTAACAGAGCGACTTGAGT	2306.79	0.529	3450
1900	AACGTACTGGTCAAC	GTGCAATGGTCGCAAKGGMACACTKCCMACCGGGATAGAGCGCTTAMACCCACACMCCATCTAACTTACTGCCTCGTCACGTGACACAGAGCGACTTGAGT	1638.98	0.469	3060
1901	CGCCCATCCTATACA	GTGCAATGGTCGCAATACCCATATATGGACCGGGATAGAGCGCTTGMTAMGCCACACCATCTAACTTACTGCCTGACCTMCCCTAACAGAGCGACTTGAGT	3260.6	0.447	2910
1902	TACGGTCCTTGAGAT	GTGCAATGGTCGCAATACCAGTCGACATGTCACGTGACAGCGCTTCAGTCTACTTACCATCTAACGGGGAATCCCCGTATGGCTAACAGAGCGACTTGAGT	1787.58	0.49	3190
1903	GCGAGACAATGGCGA	GTGCAATGGTCGCAATACCTGACCTMCCACCGGGATAGAGCGCTTCGGCGCTAGCACCATCTAACTTACTGCGCTGCGCCACCTAACAGAGCGACTTGAGT	2792.21	0.473	3080
1904	GCTCTCACTCCATAT	GTGCAATGGTCGCAATAACCCTTACCCTACCGGGATAGAGCGCTTMCGCCCCCTAACCATCTAACTTACTGCMTGTCAATCACTAACAGAGCGACTTGAGT	1759.77	0.45	2940
1905	CCACCAGAAGCCATG	GTGCAATGGTCGCAATACCGGCGCTAGCACCGGGATAGAGCGCTTACAACAACAMACCATCTAACTTACTGCMCGCCCCCTACTAACAGAGCGACTTGAGT	2165.56	0.464	3020
1906	GAGCATCGAGAGGTG	GTGCAATGGTCGCAATACKMTAMGCCACACCGGGATAGAGCGCTTACCCTTACCCTCCATCTAACTTACTGCCTCCTGCAGGATAACAGAGCGACTTGAGT	2441.1	0.473	3080
1907	CAGACATCTTCACCA	GTGCAATGGTCGCAATACACAACAACAMACCGGGATAGAGCGCTTGTCACGTGACACCATCTAACTTACTGCACCCTTACCCTTAACAGAGCGACTTGAGT	1553.88	0.456	2970
1908	TTGTCCTGCCGACGA	GTGCAATGGTCGCAATACATGACGKCMTACCGGGATAGAGCGCTTCCATATATGGACCATCTAACTTACTGCGCTGCGCCACCTAACAGAGCGACTTGAGT	1927.39	0.459	2990
1909	CACGATTCGTTACGC	GTGCAATGGTCGCAATACCAGTCGACAGGGGAATCCCCAGCGCTTCAGTCTACTTACCATCTAATTCAAGGTCACAGTATGGCTAACAGAGCGACTTGAGT	1833.09	0.545	3550
1910	GAGAGACTGTCTTGG	GTGCAATGGTCGCAATACCAGGTAACAAACCGGGATAGAGCGCTTKCMGGGTAACACCATCTAACTTACTGCCTGACCTMCCCTAACAGAGCGACTTGAGT	2831.46	0.484	3150
1911	CAGTTGTATTCGCTG	GTGCAATGGTCGCAATAACCCTTACCCTACCGGGATAGAGCGCTTCGGCGCTAGCACCATCTAACTTACTGCGCGCATGCGCCTAACAGAGCGACTTGAGT	857.045	0.475	3100
1912	CCACTGCCTCAGATG	GTGCAATGGTCGCAATAACCCTTACCCTACCGGGATAGAGCGCTTACCCTTACCCTCCATCTAACTTACTGCCCGGCGCTAGCTAACAGAGCGACTTGAGT	2489.06	0.46	3000
1913	CGAAGCTATGCTATA	GTGCAATGGTCGCAATACGMTAMGCCACACCGGGATAGAGCGCTTGTCACGTGACACCATCTAACTTACTGCCCCCCCGCTGCTAACAGAGCGACTTGAGT	2674.62	0.515	3350
1914	GTCCTGTCGCTTAGT	GTGCAATGGTCGCAAAMACCCACACMCCACCGGGATAGAGCGCTTACGATCCTCAACCATCTAACTTACTGCGGTTCGAACCCTAACAGAGCGACTTGAGT	2238.59	0.508	3310
1915	ATGACTGCCTCAGAC	GTGCAATGGTCGCAATACCAGTCGACGGTCAAAGGTCAAGCGCTTCAGTCTACTTACCATCTAATATGCAAATKCAGTATGGCTAACAGAGCGACTTGAGT	678.244	0.487	3180
1916	CAGGCTATGGTAGAT	GTGCAATGGTCGCAATCACTCACTACGAACCGGGATAGAGCGCTTACCCTTACCCTCCATCTAACTTACTGCCGTCACGTGACTAACAGAGCGACTTGAGT	1209.48	0.452	2940
1917	GAATTCTAGTGCTTC	GTGCAATGGTCGCAATACATCGTACGATACCGGGATAGAGCGCTTMTGTCAATCAACCATCTAACTTACTGCKAGGCGCAGCCTAACAGAGCGACTTGAGT	2273.78	0.47	3070
1918	GTAGCTTCCAAAGAT	GTGCAATGGTCGCAATACCAGTCGACATATGACGKCMTAGCGCTTCAGTCTACTTACCATCTAAATGACGKCMTCAGTATGGCTAACAGAGCGACTTGAGT	1693.27	0.499	3260
1919	TGATTGCCCGAATGT	GTGCAATGGTCGCAATACGTTACCCTGCACCGGGATAGAGCGCTTCGCCMTGTTGACCATCTAACTTACTGCGCTAAGCCGCCTAACAGAGCGACTTGAGT	1467.17	0.429	2800
1920	GTCAGACTGTCCACG	GTGCAATGGTCGCAATACCGGCGCTAGCACCGGGATAGAGCGCTTTTCAAGGTCAACCATCTAACTTACTGCKMTAMGCCACCTAACAGAGCGACTTGAGT	1576.71	0.49	3190
1921	ATTGCGCATTGCAAC	GTGCAATGGTCGCAATACGGTTCGAACCACCGGGATAGAGCGCTTKMTAMGCCACACCATCTAACTTACTGCACCCTTACCCTTAACAGAGCGACTTGAGT	2217.17	0.517	3370
1922	CGACTCTGATCAGAC	GTGCAATGGTCGCAATACACGATCCTCAACCGGGATAGAGCGCTTTCACTCACTACGAATCTAACTTACTGCCTCCTGACCTMCCACAGAGCGACTTGAGT	2196.92	0.523	3410
1923	ATACGCATAAGGACA	GTGCAATGGTCGCAAKGGMACACTKCCMACCGGGATAGAGCGCTTGCGCATGCGCACCATCTAACTTACTGCKMTAMGCCACCTAACAGAGCGACTTGAGT	2600.04	0.45	2940
1924	CCCAGCCAAGATTCT	GTGCAATGGTCGCAATACTATGCAAATKACCGGGATAGAGCGCTTACCCTTACCCTCCATCTAACTTACTGCCKCMGGGTAACTAACAGAGCGACTTGAGT	2777.85	0.465	3030
1925	CCGAGCCCTCAGAAT	GTGCAATGGTCGCAATACGGTTCGAACCACCGGGATAGAGCGCTTGMTAMGCCACACCATCTAACTTACTGCACCCTTACCCTTAACAGAGCGACTTGAGT	3923.12	0.476	3100
1926	ACTTAATCGACCGGC	GTGCAATGGTCGCAATACATGACGKCMTACCGGGATAGAGCGCTTTCACTCACTACGAATCTAACTTACTGCCTCACCCAKACACCCAGAGCGACTTGAGT	3258.22	0.474	3090
1927	TGACAGGATCAAACT	GTGCAATGGTCGCAATACCGGCGCTAGCACCGGGATAGAGCGCTTTTCAAGGTCAACCATCTAACTTACTGCGMTTACGTMAKCAACAGAGCGACTTGAGT	2916.75	0.485	3160
1928	AGCGCCGCTAAACTG	GTGCAATGGTCGCAATACCAGTCGACATATGACGKCMTAGCGCTTCAGTCTACTTACCATCTAATATGCAAATKCAGTATGGCTAACAGAGCGACTTGAGT	2838.41	0.507	3300
1929	ACCGTGCTCTATCAG	GTGCAATGGTCGCAATACCAGCAAAAATACCGGGATAGAGCGCTTGCGTGGGAATACCATCTAACTTACTGCCATATATGGGCTAACAGAGCGACTTGAGT	2438.47	0.492	3210
1930	CAATAAGGCTAATCG	GTGCAATGGTCGCAATATGCCTGAGGCAACCGGGATAGAGCGCTTACCCTTACCCTCCATCTAACTTACTGCCCAGGTAACAATAACAGAGCGACTTGAGT	2011.11	0.459	2990
1931	GGCTGGTGAAGTGGA	GTGCAATGGTCGCAATACGTCACGTGACACCGGGATAGAGCGCTTAMACCCACACMCCATCTAACTTACTGCCTCTATGCAAATKACAGAGCGACTTGAGT	1325.16	0.46	3000
1932	GCATCGATCAACAGC	GTGCAATGGTCGCAAKGGMACACTKCCMACCGGGATAGAGCGCTTTCCTGCAGGAACCATCTAACTTACTGCGGGGAATCCCCTAACAGAGCGACTTGAGT	1239.55	0.514	3350
1933	TTAACCCGATTCGTC	GTGCAATGGTCGCAATACATGACGKCMTACCGGGATAGAGCGCTTCCATATATGGACCATCTAACTTACTGCCGGCGCTAGCCTAACAGAGCGACTTGAGT	1876.35	0.469	3060
1934	TCTCAGCATAACTGT	GTGCAATGGTCGCAATACKMTAMGCCACACCGGGATAGAGCGCTTACCCTTACCCTCCATCTAACTTACTGCCGTCACGTGACTAACAGAGCGACTTGAGT	2404.11	0.469	3050
1935	TGGGTATGTGTCCTG	GTGCAATGGTCGCAATACATGACGKCMTACCGGGATAGAGCGCTTTCACTCACTACGAATCTAACTTACTGCCTCGTCACGTGACACAGAGCGACTTGAGT	2345.57	0.489	3190
1936	TGCAACGACTGACCT	GTGCAATGGTCGCAATACCGGCGCTAGCACCGGGATAGAGCGCTTGGTTCGAACCACCATCTAACTTACTGCTATGCAAATKCTAACAGAGCGACTTGAGT	3136.8	0.504	3290
1937	CATTATACCAAGGTG	GTGCAATGGTCGCAATACKMTAMGCCACACCGGGATAGAGCGCTTACGATCCTCAACCATCTAACTTACTGCTCCTGCAGGACTAACAGAGCGACTTGAGT	3744.66	0.458	2980
1938	GTTTGAAGCCTGAGA	GTGCAATGGTCGCAATAGGGGAATCCCCACCGGGATAGAGCGCTTACGATCCTCAACCATCTAACTTACTGCGCTAAGCCGCCTAACAGAGCGACTTGAGT	1659.53	0.463	3020
1939	GGCCTCGGTTATGAT	GTGCAATGGTCGCAATACGMTAMGCCACACCGGGATAGAGCGCTTCAGCAAAAATACCATCTAACTTACTGCACCCTTACCCTTAACAGAGCGACTTGAGT	2124.11	0.432	2820
1940	TGCTGCTTCAGAACC	GTGCAATGGTCGCAATACGCTAAGCCGCACCGGGATAGAGCGCTTMCMCGCCCATACCATCTAACTTACTGCAGCAAAAATGCTAACAGAGCGACTTGAGT	1129.15	0.553	3600
1941	CTTTACCACCCGATC	GTGCAATGGTCGCAATACATCGTACGATACCGGGATAGAGCGCTTACCCTTACCCTCCATCTAACTTACTGCCGCGTGGGAACTAACAGAGCGACTTGAGT	2912.34	0.471	3070
1942	TGTATTAACGCCAGT	GTGCAATGGTCGCAATACCMCMCGCCCAACCGGGATAGAGCGCTTGMTAMGCCACACCATCTAACTTACTGCCCATATATGGCTAACAGAGCGACTTGAGT	2157.37	0.463	3020
1943	TATGGTCGTAAGGAA	GTGCAATGGTCGCAATACGTTACCCTGCACCGGGATAGAGCGCTTCAGCAAAAATACCATCTAACTTACTGCMTGTCAATCACTAACAGAGCGACTTGAGT	1945.24	0.461	3010
1944	CGAGCCTTGTTATGA	GTGCAATGGTCGCAATACKMTAMGCCACACCGGGATAGAGCGCTTCGGCGCTAGCACCATCTAACTTACTGCGMTTACGTMAKCAACAGAGCGACTTGAGT	1266.91	0.492	3210
1945	TGCAGTATGAATCCA	GTGCAATGGTCGCAATACGCTAAGCCGCACCGGGATAGAGCGCTTKMTAMGCCACACCATCTAACTTACTGCGCGCATGCGCCTAACAGAGCGACTTGAGT	1496.02	0.509	3320
1946	TTAGACGCTGAACGC	GTGCAATGGTCGCAATACCGGCGCTAGCACCGGGATAGAGCGCTTGMTTACGTMAKCCATCTAACTTACTGCCTCTGACCTMCCAACAGAGCGACTTGAGT	1289.65	0.444	2890
1947	GATACAGAAGGATTC	GTGCAATGGTCGCAATACCMCMCGCCCAACCGGGATAGAGCGCTTGCTAAGCCGCACCATCTAACTTACTGCCGCCMTGTTGCTAACAGAGCGACTTGAGT	2794.27	0.454	2960
1948	AAACAGTCCTGCGTG	GTGCAATGGTCGCAATACGGTTCGAACCACCGGGATAGAGCGCTTGMTTACGTMAKCCATCTAACTTACTGCCTCGGCGCTAGCAACAGAGCGACTTGAGT	2770.34	0.495	3230
1949	GAATCGCCGACAAAC	GTGCAATGGTCGCAATACGCTGCGCCACACCGGGATAGAGCGCTTGCTAAGCCGCACCATCTAACTTACTGCCAGCAAAAATCTAACAGAGCGACTTGAGT	3021.37	0.468	3050
1950	GATAACGCTTGTGTA	GTGCAATGGTCGCAATACKMTAMGCCACACCGGGATAGAGCGCTTGMTAMGCCACACCATCTAACTTACTGCMCMCGCCCAGCTAACAGAGCGACTTGAGT	3071.26	0.484	3160
1951	ACGACCTATAGTGCT	GTGCAATGGTCGCAATAACCCTTACCCTACCGGGATAGAGCGCTTACCMCGCCCMACCATCTAACTTACTGCKCMGGGTAACCTAACAGAGCGACTTGAGT	1653.57	0.435	2840
1952	TGCGCTCTCAATCCA	GTGCAATGGTCGCAATACCMCMCGCCCAACCGGGATAGAGCGCTTMCMCGCCCATACCATCTAACTTACTGMTGTCAATCAGCTAACAGAGCGACTTGAGT	1615.79	0.492	3210
1953	TAACTCCCATGTTGT	GTGCAATGGTCGCAATACCGGCGCTAGCACCGGGATAGAGCGCTTACCCAKACACCCCATCTAACTTACTGCCACMGGAAGTGTAACAGAGCGACTTGAGT	2440.68	0.514	3350
1954	CGCGACAATGACGTT	GTGCAATGGTCGCAATACCAGCAAAAATACCGGGATAGAGCGCTTTCCTGCAGGAACCATCTAACTTACTGCTCACTCACTACGAACAGAGCGACTTGAGT	1625.77	0.467	3040
1955	CGTGCAAGAAGCGAT	GTGCAATGGTCGCAATACGGTTCGAACCACCGGGATAGAGCGCTTMCMCGCCCATACCATCTAACTTACTGCGGCGCTAGCGCTAACAGAGCGACTTGAGT	1945.6	0.476	3100
1956	GGTAGGTTTGGTCGG	GTGCAATGGTCGCAATACGGTTCGAACCACCGGGATAGAGCGCTTCGGCGCTAGCACCATCTAACTTACTGCCTGACCTMCCCTAACAGAGCGACTTGAGT	1401.84	0.468	3050
1957	GCACTTTAGTGCGGC	GTGCAATGGTCGCAATACMCGCCCCCTAACCGGGATAGAGCGCTTKMTAMGCCACACCATCTAACTTACTGCACCCTTACCCTTAACAGAGCGACTTGAGT	3683.54	0.483	3150
1958	TCGCAACTAACAAAG	GTGCAATGGTCGCAATACGGTTCGAACCACCGGGATAGAGCGCTTGCTGCGCCACACCATCTAACTTACTGCGTCACGTGACCTAACAGAGCGACTTGAGT	1180.11	0.467	3050
1959	AGTTGTTGAAGAGAG	GTGCAATGGTCGCAATCACTCACTACGAACCGGGATAGAGCGCTTCGGCGCTAGCACCATCTAACTTACTGCGTTACCCTGCCTAACAGAGCGACTTGAGT	1286.35	0.49	3190
1960	TCTGGTAATCCATCC	GTGCAATGGTCGCAATACGGTTCGAACCACCGGGATAGAGCGCTTACCCAKACACCCCATCTAACTTACTGCCTTCAAGGTCATAACAGAGCGACTTGAGT	3864.15	0.467	3040
1961	GCTGAGGGTTTGAAT	GTGCAATGGTCGCAATGMTTACGTMAKCACCGGGATAGAGCGCTTCAGGTAACAAACCATCTAACTTACTGCCAGGTAACAACTAACAGAGCGACTTGAGT	1366.12	0.503	3280
1962	CCTCTTAACCAAACG	GTGCAATGGTCGCAATACGTTACCCTGCACCGGGATAGAGCGCTTACCCAKACACCCCATCTAACTTACTGCCGMTAMGCCACTAACAGAGCGACTTGAGT	3448.79	0.477	3110
1963	TCTCGTATTGCAGAT	GTGCAATGGTCGCAATAACCCTTACCCTACCGGGATAGAGCGCTTGCGTGGGAATACCATCTAACTTACTGKCMGGGTAACGCTAACAGAGCGACTTGAGT	845.121	0.481	3130
1964	CGAGCACTTTGTAGC	GTGCAATGGTCGCAATACGTTACCCTGCACCGGGATAGAGCGCTTCGGCGCTAGCACCATCTAACTTACTGCGGGGAATCCCCTAACAGAGCGACTTGAGT	1295.41	0.455	2960
1965	CGATTCAGACAGCAA	GTGCAATGGTCGCAATACCMCMCGCCCAACCGGGATAGAGCGCTTACGATCCTCAACCATCTAACTTACTGCKAGGCGCAGCCTAACAGAGCGACTTGAGT	2365.53	0.473	3080
1966	TCGACCGTACTAATG	GTGCAATGGTCGCAATACACCMCGCCCMACCGGGATAGAGCGCTTKMTAMGCCACACCATCTAACTTACTGCKGGMACACTKCCMACAGAGCGACTTGAGT	2013.8	0.463	3020
1967	CAAATGCCGACAGGT	GTGCAATGGTCGCAATACCAGTCGACATATCGTACGATAGCGCTTCAGTCTACTTACCATCTAAGTCACGTGACCAGTATGGCTAACAGAGCGACTTGAGT	1887.43	0.458	2980
1968	ACTTTGTGACCTCAC	GTGCAATGGTCGCAATCACTCACTACGAACCGGGATAGAGCGCTTCAGGTAACAAACCATCTAACTTACTGCCAGGTAACAACTAACAGAGCGACTTGAGT	1421.32	0.461	3000
1969	ATACTGCCGCCCTAA	GTGCAATGGTCGCAATACCAGTCGACAACCCAKACACCAGCGCTTCAGTCTACTTACCATCTAAGGTTCGAACCCAGTATGGCTAACAGAGCGACTTGAGT	3963.35	0.455	2960
1970	CTTGAGTGAACTTCT	GTGCAATGGTCGCAATACGMTAMGCCACACCGGGATAGAGCGCTTTTCAAGGTCAACCATCTAACTTACTGCATCGTACGATCTAACAGAGCGACTTGAGT	2220.66	0.555	3620
1971	GGGACAGGACCTCTT	GTGCAATGGTCGCAATACACGATCCTCAACCGGGATAGAGCGCTTCTGACCTMCCACCATCTAACTTACTGCACCCAKACACCTAACAGAGCGACTTGAGT	2258.77	0.479	3120
1972	CAGTTAACACCATGT	GTGCAATGGTCGCAATAACCCTTACCCTACCGGGATAGAGCGCTTMTGTCAATCAACCATCTAACTTACTGCTCCTGCAGGACTAACAGAGCGACTTGAGT	3635.83	0.465	3030
1973	GGCACTTTGTTCTGC	GTGCAATGGTCGCAAAMACCCACACMCCACCGGGATAGAGCGCTTAMACCCACACMCCATCTAACTTACTGCCTCACCAMTCGGAACAGAGCGACTTGAGT	3124.94	0.511	3330
1974	TTCGGCTGGTTTGAC	GTGCAATGGTCGCAATACCAGTCGACATCCATATATGGAGCGCTTCAGTCTACTTACCATCTAACTTAMACCCACACMCCGGCTAACAGAGCGACTTGAGT	2993.45	0.512	3340
1975	CTCTCGACCAGTATT	GTGCAATGGTCGCAATACTATGCAAATKACCGGGATAGAGCGCTTCTGACCTMCCACCATCTAACTTACTGCTTCAAGGTCACTAACAGAGCGACTTGAGT	1213.69	0.46	3000
1976	ATCCGCCTTGCGAGT	GTGCAATGGTCGCAATACGGTTCGAACCACCGGGATAGAGCGCTTTCCTGCAGGAACCATCTAACTTACTGCACCCTTACCCTTAACAGAGCGACTTGAGT	3046.93	0.446	2900
1977	ACCGTTCGTAGTGCT	GTGCAATGGTCGCAATACCAGCAAAAATACCGGGATAGAGCGCTTGTCACGTGACACCATCTAACTTACTGCGTTACCCTGCCTAACAGAGCGACTTGAGT	1140.85	0.498	3240
1978	ATGCAGGGAGAGCCA	GTGCAATGGTCGCAATACCGCGTGGGAAACCGGGATAGAGCGCTTAMACCCACACMCCATCTAACTTACTGCCTCKGGMACACTKCCMGAGCGACTTGAGT	3146.26	0.484	3150
1979	AGTATGTCTGGCCAT	GTGCAATGGTCGCAATACGTTACCCTGCACCGGGATAGAGCGCTTTCACTCACTACGAATCTAACTTACTGCCTCACCCTTACCCTCAGAGCGACTTGAGT	2792.87	0.516	3360
1980	CACTGCTAGAGTTCA	GTGCAATGGTCGCAATACCAGTCGACATGTTACCCTGCAGCGCTTCAGTCTACTTACCATCTAAATGACGKCMTCAGTATGGCTAACAGAGCGACTTGAGT	2289.75	0.522	3400
1981	GCTTGGATTTAAGCG	GTGCAATGGTCGCAATACCAGTCGACATGCTAAGCCGCAGCGCTTCAGTCTACTTACCATCTAAACAACAACAMCAGTATGGCTAACAGAGCGACTTGAGT	1870.24	0.466	3040
1982	ACGTCCGATCACGTT	GTGCAATGGTCGCAATACACAACAACAMACCGGGATAGAGCGCTTKMTAMGCCACACCATCTAACTTACTGCTCCTGCAGGACTAACAGAGCGACTTGAGT	2945.86	0.469	3060
1983	CCTTGACCGAGGTAT	GTGCAATGGTCGCAATACCMCMCGCCCAACCGGGATAGAGCGCTTKMTAMGCCACACCATCTAACTTACTGCCCCCCCGCTGCTAACAGAGCGACTTGAGT	2829.26	0.484	3160
1984	AATGACTTTACGAGG	GTGCAATGGTCGCAATACGTCACGTGACACCGGGATAGAGCGCTTCAGGTAACAAACCATCTAACTTACTGCKMTAMGCCACCTAACAGAGCGACTTGAGT	1379.59	0.494	3220
1985	CGCGGGTACTCTTGT	GTGCAATGGTCGCAATACCAGTCGAKGGMACACTKCCMAGCGCTTCAGTCTACTTACCATCTAACTGACCTMCCCAGTATGGCTAACAGAGCGACTTGAGT	1906.5	0.524	3410
1986	TGGTAGTTGACTATC	GTGCAATGGTCGCAATAACCCTTACCCTACCGGGATAGAGCGCTTGCGTGGGAATACCATCTAACTTACTGAMACCCACACMCCAACAGAGCGACTTGAGT	2441.97	0.521	3390
1987	AGCAAGCTAAGAGAC	GTGCAATGGTCGCAATAGGGGAATCCCCACCGGGATAGAGCGCTTGMTTACGTMAKCCATCTAACTTACTGCCTGGGGAATCCCCACAGAGCGACTTGAGT	1452.2	0.506	3300
1988	GTGATGCACTATTAC	GTGCAATGGTCGCAATACAACGAGGCKKACCGGGATAGAGCGCTTGCTGCGCCACACCATCTAACTTACTGCGCGCATGCGCCTAACAGAGCGACTTGAGT	4890.39	0.491	3200
1989	CCCTCGCATGTGGTT	GTGCAATGGTCGCAATACAACGAGGCKKACCGGGATAGAGCGCTTTATGCAAATKACCATCTAACTTACTGCGTTACCCTGCCTAACAGAGCGACTTGAGT	1841.38	0.452	2950
1990	ACTGGATGCCTCACT	GTGCAATGGTCGCAATACCAGTCGACATTCCTGCAGGAAGCGCTTCAGTCTACTTACCATCTAAAACGAGGCKKCAGTATGGCTAACAGAGCGACTTGAGT	2920.22	0.513	3350
1991	CTTGCATATCTGTCG	GTGCAATGGTCGCAATACKMTAMGCCACACCGGGATAGAGCGCTTACGATCCTCAACCATCTAACTTACTGCKMTAMGCCACCTAACAGAGCGACTTGAGT	4013.01	0.472	3080
1992	CACTGTAGTTACAGC	GTGCAATGGTCGCAATACGGTTCGAACCACCGGGATAGAGCGCTTACCCTTACCCTCCATCTAACTTACTGCCATGACGKCMTTAACAGAGCGACTTGAGT	1080.99	0.499	3250
1993	GCTGATGATCCAATG	GTGCAATGGTCGCAATACMTGTCAATCAACCGGGATAGAGCGCTTACCMCGCCCMACCATCTAACTTACTGCCAGCAAAAATCTAACAGAGCGACTTGAGT	1929.1	0.499	3250
1994	ACATCCTCGAAAGCC	GTGCAATGGTCGCAATACACMGGAAGTGACCGGGATAGAGCGCTTAMACCCACACMCCATCTAACTTACTGCCTCGTTACCCTGCACAGAGCGACTTGAGT	2420.58	0.49	3190
1995	ACTCGATACTCCATA	GTGCAATGGTCGCAATACACGATCCTCAACCGGGATAGAGCGCTTACCCTTACCCTCCATCTAACTTACTGCCACAACAACAMTAACAGAGCGACTTGAGT	1749.95	0.465	3030
1996	CTCAGACCGCATCAG	GTGCAATGGTCGCAATACKCMGGGTAACACCGGGATAGAGCGCTTGGTTCGAACCACCATCTAACTTACTGCTCACTCACTACGAACAGAGCGACTTGAGT	2522.9	0.45	2930
1997	ACACTCGGGATTTGT	GTGCAATGGTCGCAATACGTTACCCTGCACCGGGATAGAGCGCTTTTCAAGGTCAACCATCTAACTTACTGCTCCTGCAGGACTAACAGAGCGACTTGAGT	1467.49	0.465	3030
1998	CGATCTGCGCATATC	GTGCAATGGTCGCAATACATGACGKCMTACCGGGATAGAGCGCTTKGGMACACTKCCMATCTAACTTACTGCCTCACAACAACAMACAGAGCGACTTGAGT	1557.04	0.466	3040
1999	AGCAGACTGACCAAT	GTGCAATGGTCGCAATACMCGCCCCCTAACCGGGATAGAGCGCTTGTTACCCTGCACCATCTAACTTACTGCACGATCCTCACTAACAGAGCGACTTGAGT	1744.24	0.549	3580
[truncated: 147,337 more rows]
