# Supplementary material for: A universal system for boosting gene expression in eukaryotic cell-lines
Source: Nat Commun. 2024 Mar 16;15:2394. doi: 10.1038/s41467-024-46573-5 (PMC10944472; doi:10.1038/s41467-024-46573-5)
Supplement: Supplementary file 8 — Supplementary Dataset 4 [file 41467_2024_46573_MOESM8_ESM.xlsx]

## Sheet: mHG-Motifs
Motif sequence	mHG p-value	Motif has KM bases? (Yes/No)	mHG analysis type for activating/repressing regulatory effect
GCTGCGCCAC	2.63309e-20	No	Activating
AMACCCACACMCC	1.02205e-14	Yes	Activating
KAGGCGCAGC	1.13647e-13	Yes	Activating
ACCCAKACACC	1.65986e-11	Yes	Activating
MCGCCCCCTA	3.25369e-06	Yes	Activating
GMTAMGCCAC	1.67525e-05	Yes	Activating
CCCCCCGCTG	2.26793e-05	No	Activating
KMTAMGCCAC	0.00315784	Yes	Activating
GCGCATGCGC	0.00732197	No	Activating
CAGCAAAAAT	0.0133098	No	Activating
GCGTGGGAA	0.0365715	No	Activating
MCMCGCCCA	0.0596053	Yes	Activating
ACCMCGCCCM	0.127235	Yes	Activating
CGCCMTGTTG	0.21792	Yes	Activating
GCTAAGCCGC	0.24306	No	Activating
GGGGAATCCCC	0.276199	No	Activating
AACGAGGCKK	0.320104	Yes	Activating
GTTACCCTGC	0.345508	No	Activating
ATGACGKCMT	0.355495	Yes	Activating
GMTTACGTMAKC	0.488104	Yes	Activating
CTGACCTMCC	0.529522	Yes	Activating
KGGMACACTKCCM	0.542017	Yes	Activating
ACCCTTACCCT	0.718819	No	Activating
GGTCAAAGGTCA	0.741412	No	Activating
KCMGGGTAAC	0.749918	Yes	Activating
TATGCAAATK	0.784873	Yes	Activating
ATCGTACGAT	0.840514	No	Activating
TCACTCACTACGA	0.847956	No	Activating
GGTTCGAACC	0.854924	No	Activating
ACMGGAAGTG	0.882425	Yes	Activating
ACGATCCTCA	0.900597	No	Activating
ACCAMTCGGA	0.918319	Yes	Activating
CGGCGCTAGC	0.91836	No	Activating
TGCCTGAGGCA	0.924955	No	Activating
TCCTGCAGGA	0.940101	No	Activating
TTCAAGGTCA	0.960457	No	Activating
MTGTCAATCA	0.996101	Yes	Activating
CAGGTAACAA	0.996838	No	Activating
ACAACAACAM	0.998986	Yes	Activating
CCATATATGG	0.999881	No	Activating
GTCACGTGAC	0.999999	No	Activating
GTCACGTGAC	1.81343e-14	No	Repressing
CGGCGCTAGC	1.36288e-06	No	Repressing
KCMGGGTAAC	1.60709e-05	Yes	Repressing
MTGTCAATCA	3.17699e-05	Yes	Repressing
TCACTCACTACGA	0.000134875	No	Repressing
ACAACAACAM	0.00016077	Yes	Repressing
ACCCTTACCCT	0.00116705	No	Repressing
TCCTGCAGGA	0.00357871	No	Repressing
TTCAAGGTCA	0.00721751	No	Repressing
ACMGGAAGTG	0.0101051	Yes	Repressing
CAGGTAACAA	0.0118033	No	Repressing
CCATATATGG	0.0216772	No	Repressing
GTTACCCTGC	0.0338716	No	Repressing
ACCMCGCCCM	0.0428154	Yes	Repressing
GCTAAGCCGC	0.0705429	No	Repressing
GGTTCGAACC	0.0751971	No	Repressing
ATCGTACGAT	0.0817206	No	Repressing
GCGTGGGAA	0.130998	No	Repressing
MCMCGCCCA	0.146739	Yes	Repressing
GGTCAAAGGTCA	0.170213	No	Repressing
CGCCMTGTTG	0.180718	Yes	Repressing
CTGACCTMCC	0.212126	Yes	Repressing
AACGAGGCKK	0.213768	Yes	Repressing
ACCAMTCGGA	0.305591	Yes	Repressing
ATGACGKCMT	0.331542	Yes	Repressing
TGCCTGAGGCA	0.37459	No	Repressing
TATGCAAATK	0.408638	Yes	Repressing
ACGATCCTCA	0.47058	No	Repressing
KMTAMGCCAC	0.609387	Yes	Repressing
CAGCAAAAAT	0.653392	No	Repressing
GMTTACGTMAKC	0.764842	Yes	Repressing
MCGCCCCCTA	0.840964	Yes	Repressing
GGGGAATCCCC	0.870139	No	Repressing
KGGMACACTKCCM	0.941111	Yes	Repressing
CCCCCCGCTG	0.947658	No	Repressing
GCGCATGCGC	0.987143	No	Repressing
GMTAMGCCAC	0.996143	Yes	Repressing
KAGGCGCAGC	0.998682	Yes	Repressing
AMACCCACACMCC	0.998892	Yes	Repressing
GCTGCGCCAC	0.999641	No	Repressing
ACCCAKACACC	0.999996	Yes	Repressing
