# Supplementary material for: A universal system for boosting gene expression in eukaryotic cell-lines
Source: Nat Commun. 2024 Mar 16;15:2394. doi: 10.1038/s41467-024-46573-5 (PMC10944472; doi:10.1038/s41467-024-46573-5)
Supplement: Supplementary file 9 — Supplementary Dataset 5 [file 41467_2024_46573_MOESM9_ESM.xlsx]

## Sheet: mHG-Submotifs
Submotif sequence (KM bases in the motif)	p_act_0	p_act_500	p_act_1000	p_act_2000	p_act_3000	p_act_6000	p_act_mean	p_act_log_mean	mHG analysis type for Activating/repressing regulatory effect
KAGGCGCAGC_(G)	5.44891e-19	3.10434e-17	1.74197e-18	1.18884e-19	9.82906e-17	2.87331e-14	3.27987e-17	1.46518e-17	Activating
AMACCCACACMCC_(AC)	7.2166e-09	9.80721e-10	2.45656e-10	5.38201e-09	1.87619e-07	2.84103e-07	4.85568e-08	8.90533e-09	Activating
ACCCAKACACC_(G)	5.11591e-07	1.60012e-06	3.26638e-09	7.56069e-09	3.13646e-09	4.22097e-07	4.03521e-07	5.46923e-08	Activating
GMTAMGCCAC_(CA)	3.85328e-07	1.17041e-06	1.73458e-07	1.44595e-05	1.38729e-08	5.86857e-05	3.95431e-06	9.86361e-07	Activating
AMACCCACACMCC_(CA)	9.44429e-08	2.00592e-05	4.26906e-07	2.2306e-06	1.06651e-05	1.53887e-06	8.34545e-06	1.75887e-06	Activating
ACCCAKACACC_(T)	1.86706e-06	9.05047e-06	4.86218e-06	6.63025e-05	0.000879737	0.000111275	0.000239988	2.84767e-05	Activating
MCGCCCCCTA_(A)	0.0018725	0.000932476	3.271e-05	0.000475396	0.00169256	0.00104395	0.000783286	0.000602795	Activating
KMTAMGCCAC_(GCA)	4.51925e-06	8.82023e-05	0.00111287	0.00443205	0.000272367	0.143044	0.00147637	0.000651684	Activating
AMACCCACACMCC_(AA)	0.0010067	0.000186374	0.000508583	0.00391708	0.015199	0.00272044	0.00495275	0.00157826	Activating
MCGCCCCCTA_(C)	0.00337137	0.0182819	0.0598556	0.0171588	0.027453	0.000912704	0.0306873	0.0107992	Activating
KGGMACACTKCCM_(TCTC)	0.000492279	0.000267229	0.00118751	0.0159731	0.830526	0.470128	0.211988	0.00995669	Activating
AMACCCACACMCC_(CC)	0.000403965	0.0595608	0.125691	0.00368237	0.0127901	8.5857e-06	0.0504311	0.00327012	Activating
KMTAMGCCAC_(TCC)	0.0215751	0.0335495	0.142722	0.0206079	0.0121586	0.0106163	0.0522595	0.0254978	Activating
KGGMACACTKCCM_(TATA)	0.00811129	0.000915306	0.0315671	0.693439	0.294633	0.713389	0.255139	0.0569619	Activating
AACGAGGCKK_(TT)	0.00470736	0.0283705	0.112428	0.04708	0.132859	0.967441	0.0801843	0.0670494	Activating
GMTTACGTMAKC_(CAG)	0.00242153	0.00379004	0.0110992	0.13082	0.196795	0.783819	0.085626	0.0356578	Activating
GMTTACGTMAKC_(AAG)	3.57393e-06	3.05039e-07	0.00156152	0.343847	0.0717307	0.307626	0.104285	0.00153176	Activating
KMTAMGCCAC_(GCC)	0.00158523	0.00782835	0.229688	0.219168	0.127219	0.34084	0.145976	0.0548021	Activating
KMTAMGCCAC_(TCA)	0.213645	0.0335495	0.00870403	0.152782	0.621097	0.598473	0.204033	0.12347	Activating
KGGMACACTKCCM_(GAGA)	0.166239	0.346799	0.281652	0.0768103	0.82431	0.919348	0.382393	0.31327	Activating
KGGMACACTKCCM_(GAGC)	0.0912036	0.184544	0.3099	0.737304	0.798802	0.739182	0.507637	0.362545	Activating
KGGMACACTKCCM_(GATA)	0.00556525	0.0227109	0.0102052	0.132484	0.020784	0.0788979	0.046546	0.0255809	Activating
KGGMACACTKCCM_(GATC)	0.38757	0.542635	0.544993	0.867423	0.974299	0.949515	0.732338	0.67186	Activating
KGGMACACTKCCM_(GCGA)	0.00252708	0.0399833	0.215212	0.661814	0.999841	0.999442	0.479213	0.155943	Activating
KGGMACACTKCCM_(GCGC)	0.157296	0.384986	0.898314	0.962283	0.910403	0.970264	0.788997	0.599105	Activating
KGGMACACTKCCM_(TAGA)	0.0875799	0.548903	0.774689	0.985333	0.997443	0.753587	0.826592	0.549674	Activating
KGGMACACTKCCM_(TAGC)	0.213622	0.256405	0.464268	0.29301	0.471871	0.593098	0.371388	0.357434	Activating
KGGMACACTKCCM_(TATC)	0.0124121	0.10024	0.226404	0.935571	0.793356	0.338033	0.513893	0.203335	Activating
KGGMACACTKCCM_(TCGA)	0.0634716	0.168708	0.27789	0.371667	0.365477	0.992491	0.295935	0.271574	Activating
KGGMACACTKCCM_(TCGC)	0.684642	0.719508	0.65147	0.948715	0.973875	0.882115	0.823392	0.799699	Activating
KGGMACACTKCCM_(TCTA)	0.751745	0.0721496	0.0423823	0.21545	0.386008	0.991574	0.178997	0.239677	Activating
KGGMACACTKCCM_(GCTA)	0.04413	0.0922217	0.662882	0.988988	0.994831	0.951006	0.684731	0.368996	Activating
KMTAMGCCAC_(TAA)	1	0.0361252	0.158065	0.745857	0.226396	0.999021	0.291611	0.314261	Activating
GMTTACGTMAKC_(ACG)	0.220966	0.148835	0.353533	0.0709187	0.611189	0.999142	0.296119	0.282057	Activating
GMTAMGCCAC_(AC)	0.149313	0.0956063	0.271656	0.671142	0.165362	0.0924554	0.300942	0.18477	Activating
KMTAMGCCAC_(GAA)	0.0493295	0.0973926	0.425494	0.192688	0.633074	0.975335	0.337162	0.249842	Activating
GMTAMGCCAC_(CC)	0.509719	0.236801	0.427611	1	0.0706051	0.324596	0.433754	0.325205	Activating
GMTTACGTMAKC_(CAT)	0.00776468	0.0114744	0.248029	0.559266	0.939368	0.796452	0.439535	0.144875	Activating
GMTAMGCCAC_(AA)	0.60031	0.2948	0.139943	0.477871	1	0.951735	0.478154	0.473457	Activating
KGGMACACTKCCM_(GCGA)	0.00252708	0.0399833	0.215212	0.661814	0.999841	0.999442	0.479213	0.155943	Activating
CGCCMTGTTG_(C)	0.122051	0.421141	1	0.256251	0.45468	0.0308553	0.533018	0.238659	Activating
KMTAMGCCAC_(GAC)	1	1	0.329997	0.467143	0.421191	0.971478	0.554583	0.630927	Activating
KAGGCGCAGC_(T)	0.289322	0.058642	1	0.173315	1	0.551383	0.557989	0.342752	Activating
KCMGGGTAAC_(GA)	1	0.692783	0.136101	0.62354	0.829885	0.994841	0.570577	0.60397	Activating
GMTTACGTMAKC_(AAT)	0.498647	0.0727236	0.636543	0.704513	0.892963	0.938182	0.576686	0.48871	Activating
ACCMCGCCCM_(CA)	1	0.212776	1	0.915958	0.25347	0.700576	0.595551	0.57086	Activating
TATGCAAATK_(G)	0.00202042	0.0017694	0.384262	1	1	0.729881	0.596508	0.100044	Activating
GMTTACGTMAKC_(ACT)	1	0.376453	0.290875	0.942595	0.790956	0.997135	0.60022	0.658327	Activating
ATGACGKCMT_(TA)	0.0455362	1	1	0.313642	0.308447	0.652699	0.655522	0.377092	Activating
KCMGGGTAAC_(TA)	0.00220474	0.00392533	1	0.647557	0.975421	0.999983	0.656726	0.132724	Activating
MCMCGCCCA_(CA)	1	1	1	0.345213	0.315141	0.305216	0.665089	0.566935	Activating
KMTAMGCCAC_(TAC)	1	1	1	0.420483	0.51228	0.99309	0.733191	0.773346	Activating
AACGAGGCKK_(GT)	1	0.154487	1	1	0.902753	0.747567	0.76431	0.686044	Activating
ACCMCGCCCM_(CC)	1	1	1	1	0.22289	0.919559	0.805723	0.767854	Activating
MCMCGCCCA_(AC)	1	1	1	1	0.43339	0.484558	0.858347	0.77097	Activating
GMTTACGTMAKC_(CCG)	1	1	0.994927	0.51424	0.97979	0.856017	0.872239	0.868484	Activating
ACCMCGCCCM_(AA)	1	1	1	1	0.618681	0.547813	0.90467	0.834994	Activating
KCMGGGTAAC_(GC)	1	1	1	1	0.64555	0.998345	0.911387	0.929398	Activating
AACGAGGCKK_(TG)	1	1	1	0.811512	0.917536	0.995248	0.932262	0.95128	Activating
MCMCGCCCA_(AA)	1	1	1	1	0.747955	0.99218	0.936989	0.951505	Activating
ATGACGKCMT_(GA)	1	1	1	1	0.768612	0.854325	0.942153	0.932298	Activating
AACGAGGCKK_(GG)	1	1	1	0.879939	0.931725	0.922563	0.952916	0.95453	Activating
ATGACGKCMT_(TC)	1	1	1	1	0.881919	0.00877324	0.97048	0.444732	Activating
KCMGGGTAAC_(TC)	1	1	1	1	0.916816	0.723395	0.979204	0.933848	Activating
GMTTACGTMAKC_(CCT)	1	1	1	0.979313	0.997415	0.965124	0.994182	0.990216	Activating
MCMCGCCCA_(CC)	1	1	1	1	1	0.083333	1	0.660901	Activating
CTGACCTMCC_(C)	0.339098	1	1	1	1	1	1	0.835066	Activating
ACCAMTCGGA_(A)	1	1	1	1	1	0.491039	1	0.888217	Activating
TATGCAAATK_(T)	1	1	1	1	1	0.644386	1	0.929375	Activating
ACMGGAAGTG_(A)	1	1	1	1	1	0.762015	1	0.955712	Activating
ACCMCGCCCM_(AC)	1	1	1	1	1	0.80146	1	0.963785	Activating
CGCCMTGTTG_(A)	1	1	1	1	1	0.895994	1	0.981863	Activating
MTGTCAATCA_(A)	1	1	1	1	1	0.977491	1	0.996213	Activating
ATGACGKCMT_(GC)	1	1	1	1	1	0.992178	1	0.998692	Activating
ACAACAACAM_(A)	1	1	1	1	1	1	1	1	Activating
ACAACAACAM_(C)	1	1	1	1	1	1	1	1	Activating
CTGACCTMCC_(A)	1	1	1	1	1	1	1	1	Activating
ACCAMTCGGA_(C)	1	1	1	1	1	1	1	1	Activating
MTGTCAATCA_(C)	1	1	1	1	1	1	1	1	Activating
ACMGGAAGTG_(C)	1	1	1	1	1	1	1	1	Activating
KCMGGGTAAC_(TC)	0.00213464	3.66401e-05	4.8114e-07	1.36496e-05	2.43694e-05	0.00021925	1.87851e-05	3.74176e-05	Repressing
MTGTCAATCA_(A)	7.55591e-05	1.80453e-05	3.04921e-05	9.00014e-05	9.38385e-05	9.30795e-06	5.80943e-05	3.8523e-05	Repressing
GMTTACGTMAKC_(CCG)	0.049019	0.000280113	3.30421e-05	5.18689e-06	4.49447e-07	9.55426e-08	7.96979e-05	2.1582e-05	Repressing
ACAACAACAM_(A)	0.00143797	0.000466956	8.46355e-05	8.10186e-06	4.34034e-06	7.37459e-07	0.000141008	3.37342e-05	Repressing
KGGMACACTKCCM_(GATC)	0.000701853	0.000715254	0.00010558	0.000126165	8.08495e-05	0.00371546	0.000256962	0.000355211	Repressing
KCMGGGTAAC_(GC)	3.76078e-05	0.00430043	0.0131555	0.00169971	0.00197489	0.00435748	0.00528264	0.00177354	Repressing
KGGMACACTKCCM_(GCGA)	0.0371214	0.0110629	0.0211505	0.000986482	0.00253812	0.00653115	0.00893449	0.00722327	Repressing
GMTTACGTMAKC_(ACT)	0.176721	0.00423039	0.00490945	0.00866293	0.0358427	0.00213902	0.0134114	0.0116011	Repressing
KCMGGGTAAC_(TA)	0.0337419	0.0731341	0.0156581	0.000277481	0.000553692	6.52274e-05	0.0224059	0.00269977	Repressing
KCMGGGTAAC_(GA)	0.0274358	0.045996	0.0438312	0.000951774	0.00152576	0.0279805	0.0230762	0.011445	Repressing
AACGAGGCKK_(TG)	0.0947726	0.0737141	0.0512487	0.00164785	0.0016544	0.0171317	0.0320663	0.0159911	Repressing
ACMGGAAGTG_(A)	0.141168	0.0732563	0.150136	0.0222494	0.00217938	6.20381e-05	0.0619552	0.0129289	Repressing
KGGMACACTKCCM_(GAGA)	0.424586	0.304024	0.249533	0.821463	0.262674	0.0674038	0.409423	0.317007	Repressing
KGGMACACTKCCM_(GAGC)	0.507134	0.595039	0.785261	0.457474	0.569032	0.677792	0.601702	0.589133	Repressing
KGGMACACTKCCM_(GATA)	0.141488	0.148173	0.236664	0.104444	0.52283	0.0794616	0.253028	0.16679	Repressing
KGGMACACTKCCM_(GCGC)	0.806181	0.663248	0.519449	0.185125	0.207349	0.258786	0.393793	0.374507	Repressing
KGGMACACTKCCM_(GCTA)	0.435153	0.381685	0.15073	0.0287412	0.0440389	0.199908	0.151299	0.136025	Repressing
KGGMACACTKCCM_(TAGA)	0.105692	0.26106	0.171028	0.0924475	0.0659731	0.246641	0.147627	0.169334	Repressing
KGGMACACTKCCM_(TAGC)	0.377227	0.545454	0.440099	0.334797	0.219103	0.0144372	0.384863	0.213946	Repressing
KGGMACACTKCCM_(TATA)	0.980774	0.784056	0.486219	0.258739	0.245857	0.127671	0.443718	0.380538	Repressing
KGGMACACTKCCM_(TATC)	0.404398	0.189253	0.201288	0.0558106	0.168843	0.309527	0.153799	0.188551	Repressing
KGGMACACTKCCM_(TCGA)	0.330749	0.0746728	0.036549	0.0361682	0.0195939	0.0116166	0.041746	0.0441751	Repressing
KGGMACACTKCCM_(TCGC)	0.744945	0.636163	0.403914	0.103981	0.094061	0.821583	0.30953	0.339755	Repressing
KGGMACACTKCCM_(TCTA)	0.0290284	0.00777986	0.0042264	0.0909113	0.0674841	0.00865407	0.0426004	0.0192369	Repressing
KMTAMGCCAC_(GAA)	1	0.110174	0.0629319	0.0358141	0.0448145	0.0668097	0.0634337	0.0951796	Repressing
MTGTCAATCA_(C)	0.0055071	0.294894	0.177821	0.00567351	0.00413049	0.00701316	0.12063	0.0190279	Repressing
KMTAMGCCAC_(TAA)	1	0.21011	0.23489	0.141929	0.111765	0.00111832	0.174673	0.0978083	Repressing
GMTTACGTMAKC_(ACG)	0.519341	0.597687	0.0473533	0.0529424	0.0333191	7.50164e-05	0.182826	0.0353309	Repressing
GMTTACGTMAKC_(CAT)	1	0.318909	0.212459	0.23803	0.15917	0.442864	0.232142	0.323061	Repressing
KGGMACACTKCCM_(TCTC)	1	0.321266	0.211722	0.0423438	0.103128	0.0967102	0.169615	0.175003	Repressing
AACGAGGCKK_(GG)	0.103178	0.361288	0.431152	0.290599	0.0669639	0.0320817	0.287501	0.146862	Repressing
KGGMACACTKCCM_(GCTC)	1	0.562293	0.506663	0.329835	0.519669	0.258387	0.479615	0.482499	Repressing
KMTAMGCCAC_(GAC)	1	1	0.0517532	0.0884703	0.0982533	0.0145367	0.309619	0.136749	Repressing
MCMCGCCCA_(AC)	1	1	0.325447	0.0513799	0.00208054	0.0175871	0.344727	0.0921384	Repressing
CTGACCTMCC_(A)	0.848032	0.0332737	0.0106414	0.340145	1	0.551298	0.346015	0.195776	Repressing
GMTTACGTMAKC_(AAT)	1	0.548595	0.291341	0.362152	0.232985	0.0860076	0.358768	0.324142	Repressing
MCMCGCCCA_(AA)	0.282143	1	0.431849	0.0280834	0.00154899	0.0154188	0.36537	0.0658757	Repressing
ATGACGKCMT_(TC)	1	1	0.528018	0.0680341	0.00948222	0.0638752	0.401384	0.167085	Repressing
ATGACGKCMT_(GC)	1	1	0.764583	0.0383739	0.00161528	0.00130791	0.451143	0.0629092	Repressing
MCMCGCCCA_(CA)	1	1	0.0714776	0.60676	0.138634	0.0100356	0.454218	0.198046	Repressing
GMTTACGTMAKC_(CAG)	1	0.251057	0.230732	0.687373	0.665258	0.277438	0.458605	0.440932	Repressing
GMTTACGTMAKC_(CCT)	1	1	1	0.0752103	0.00436368	0.137343	0.519894	0.18865	Repressing
TATGCAAATK_(G)	1	1	1	0.232125	0.067041	0.00450284	0.574791	0.203045	Repressing
KMTAMGCCAC_(GCC)	1	1	1	0.0609771	0.241044	0.0393198	0.575505	0.288611	Repressing
AACGAGGCKK_(TT)	1	1	1	0.255621	0.0886126	0.124707	0.586058	0.375979	Repressing
CGCCMTGTTG_(A)	0.0164689	0.30519	0.111166	1	1	0.310759	0.604089	0.236196	Repressing
KMTAMGCCAC_(TAC)	1	1	1	0.492367	0.351219	0.190658	0.710897	0.566266	Repressing
GMTTACGTMAKC_(AAG)	1	0.989638	0.921306	0.571765	0.61081	0.658174	0.77338	0.77071	Repressing
ACCMCGCCCM_(CC)	1	1	1	1	0.133909	0.00612913	0.783477	0.305986	Repressing
ACCMCGCCCM_(AA)	1	1	1	1	0.136849	0.259897	0.784212	0.573465	Repressing
ACCMCGCCCM_(CA)	1	1	1	1	0.190212	0.0123446	0.797553	0.364574	Repressing
GMTAMGCCAC_(AA)	1	1	1	0.220504	1	0.256064	0.805126	0.619385	Repressing
ACAACAACAM_(C)	0.018377	0.32417	1	1	1	1	0.831042	0.425769	Repressing
AACGAGGCKK_(GT)	1	1	1	1	0.350782	0.0286273	0.837696	0.464483	Repressing
ACCCAKACACC_(G)	0.0507875	0.483724	1	1	1	1	0.870931	0.53917	Repressing
KMTAMGCCAC_(TCA)	1	1	0.992729	0.954726	0.783006	0.430059	0.932615	0.826673	Repressing
ATGACGKCMT_(GA)	1	1	1	1	0.806992	0.0670033	0.951748	0.614933	Repressing
ATGACGKCMT_(TA)	0.764583	1	1	0.953025	0.924907	0.559877	0.969483	0.850067	Repressing
ACCAMTCGGA_(C)	1	1	1	1	0.916762	0.334915	0.979191	0.821357	Repressing
KMTAMGCCAC_(TCC)	1	1	1	0.982324	0.994822	0.692496	0.994287	0.936993	Repressing
KMTAMGCCAC_(GCA)	1	1	1	0.994258	0.996379	0.935044	0.997659	0.987323	Repressing
MCMCGCCCA_(CC)	1	1	1	1	1	0.532766	1	0.900374	Repressing
AMACCCACACMCC_(AA)	1	1	1	1	1	0.933182	1	0.98854	Repressing
AMACCCACACMCC_(AC)	1	1	1	1	1	0.967392	1	0.99449	Repressing
AMACCCACACMCC_(CA)	1	1	1	1	1	0.998437	1	0.999739	Repressing
AMACCCACACMCC_(CC)	1	1	1	1	1	0.996119	1	0.999352	Repressing
ACCCAKACACC_(T)	1	1	1	1	1	1	1	1	Repressing
CTGACCTMCC_(C)	1	1	1	1	1	0.999969	1	0.999995	Repressing
KAGGCGCAGC_(G)	1	1	1	1	1	0.914365	1	0.98519	Repressing
KAGGCGCAGC_(T)	1	1	1	1	1	1	1	1	Repressing
GMTAMGCCAC_(AC)	1	1	1	1	1	0.934629	1	0.988796	Repressing
GMTAMGCCAC_(CA)	1	1	1	1	1	0.999511	1	0.999918	Repressing
GMTAMGCCAC_(CC)	1	1	1	1	1	0.899854	1	0.982567	Repressing
ACCAMTCGGA_(A)	1	1	1	1	1	0.726915	1	0.948231	Repressing
ACMGGAAGTG_(C)	1	1	1	1	1	0.371554	1	0.847885	Repressing
CGCCMTGTTG_(C)	1	1	1	1	1	0.231273	1	0.783467	Repressing
TATGCAAATK_(T)	1	1	1	1	1	0.0364176	1	0.57573	Repressing
ACCMCGCCCM_(AC)	1	1	1	1	1	0.234954	1	0.785532	Repressing
MCGCCCCCTA_(A)	1	1	1	1	1	0.999834	1	0.999972	Repressing
MCGCCCCCTA_(C)	1	1	1	1	1	0.997536	1	0.999589	Repressing
