# Supplementary material for: A universal system for boosting gene expression in eukaryotic cell-lines
Source: Nat Commun. 2024 Mar 16;15:2394. doi: 10.1038/s41467-024-46573-5 (PMC10944472; doi:10.1038/s41467-024-46573-5)
Supplement: Supplementary file 10 — Supplementary Dataset 6 [file 41467_2024_46573_MOESM10_ESM.xlsx]

## Sheet: Variant Description
	* - Numbers of motifs are as assigned in Figure S1
	X2 - repeated motifs (longer sequence)
#	Name of sequence	Validation Experiment	Validation purpose	Sequence	Organism tested	DNA fragment	Cloning:	length	Promoter used	Motif 1	Motif 2	Motif 3	Motif 4	Motif 5	Motif 6	measured FL-yeast with mCore1 promoter with 2% glucose	Std	measured FL-yeast with mCore1 promoter with 2% glycerol	Std	measured FL-yeast with mCore1 promoter with 2% glucose at 39C	Std	measured FL-yeast with mCore1 promoter with 2% glycerol supp with 1M NaCl	Std	measured FL-yeast with FEC-mCore1 promoter with 2% glucose	std	measured FL-CHO mCMV promoter	std	measured FL-Hela mCMV promoter	std	MLM model	MAM model	MLAM model
1	HF1_24_3_40	Model's prediction validation	AMM and MBO performance check	attcgagatctggctcgagactagtAACCAACAGACCTAAGTGCAATGGTCGCAATACGCGCATGCGCACCGGGATAGAGCGCTTGTCACGTGACACCATCTAACTTACTGCTTCAAGGTCACTAACAGAGCGACTTGAGTcggccgggggtaccaccatg	Yeast and CHO	gBlock	Yeast: SpeI-HF, EagI-HF. CHO: KpnI-HF, BglII.	161	mCore1	GCGCATGCGC	GTCACGTGAC	TTCAAGGTCA	-	-	-	1070.47	30.8521	3616.94	507.325	1229.81	169.369	2022.79	448.581	-						0.472703	2758.47	0.5044
2	HF2_25_2_31	Model's prediction validation	AMM and MBO performance check	attcgagatctggctcgagactagtCACGCAACGTCAGTCGTGCAATGGTCGCAATGGTCAAAGGTCAACCGGGATAGAGCGCTTGCGTGGGAATACCATCTAACTTACTGGGTTCGAACCGCTAACAGAGCGACTTGAGTcggccgggggtaccaccatg	Yeast and CHO	gBlock	Yeast: SpeI-HF, EagI-HF. CHO: KpnI-HF, BglII.	161	mCore1	GGTCAAAGGTCA	GCGTGGGAA	GGTTCGAACC	-	-	-	515.392	88.1798	1322.66	461.474	540.126	34.5734	1088.44	302.368	-						0.436173	3190.33	0.481448
3	HF3_30_39_36	Model's prediction validation	AMM and MBO performance check	attcgagatctggctcgagactagtGCAAGTACGTCCACAGTGCAATGGTCGCAATACCGGCGCTAGCACCGGGATAGAGCGCTTCCATATATGGACCATCTAACTTACTGCCCCCCCGCTGCTAACAGAGCGACTTGAGTcggccgggggtaccaccatg	Yeast and CHO	gBlock	Yeast: SpeI-HF, EagI-HF. CHO: KpnI-HF, BglII.	161	mCore1	CGGCGCTAGC	CCATATATGG	CCCCCCGCTG	-	-	-	1295.11	288.539	5911.76	1650.02	1631.28	121.883	3098.47	848.33	-						0.497938	2890.52	0.531469
4	HF4_33_39_24	Model's prediction validation	AMM and MBO performance check	attcgagatctggctcgagactagtTACAAGTTCGCCTACGTGCAATGGTCGCAATAACCCTTACCCTACCGGGATAGAGCGCTTCCATATATGGACCATCTAACTTACTGCGCGCATGCGCCTAACAGAGCGACTTGAGTcggccgggggtaccaccatg	Yeast and CHO	gBlock	Yeast: SpeI-HF, EagI-HF. CHO: KpnI-HF, BglII.	161	mCore1	ACCCTTACCCT	CCATATATGG	GCGCATGCGC	-	-	-	3495.18	217.654	8320.87	1766.93	4278.69	910.881	5700.71	368.456	-						0.512183	3017.32	0.562032
5	MF1_39_3_40	Model's prediction validation	AMM and MBO performance check	attcgagatctggctcgagactagtAAATGGAGCTTCGTTGTGCAATGGTCGCAATACCCATATATGGACCGGGATAGAGCGCTTGTCACGTGACACCATCTAACTTACTGCTTCAAGGTCACTAACAGAGCGACTTGAGTcggccgggggtaccaccatg	Yeast and CHO	gBlock	Yeast: SpeI-HF, EagI-HF. CHO: KpnI-HF, BglII.	161	mCore1	CCATATATGG	GTCACGTGAC	TTCAAGGTCA	-	-	-	826.369	246.085	4273.64	1449.61	931.009	49.0355	2252.81	451.776	-						0.42913	2474.85	0.455192
6	MF2_17_18_39	Model's prediction validation	AMM and MBO performance check	attcgagatctggctcgagactagtCGCGAGGCTATTACCGTGCAATGGTCGCAATACCAGCAAAAATACCGGGATAGAGCGCTTCAGGTAACAAACCATCTAACTTACTGCCCATATATGGCTAACAGAGCGACTTGAGTcggccgggggtaccaccatg	Yeast and CHO	gBlock	Yeast: SpeI-HF, EagI-HF. CHO: KpnI-HF, BglII.	161	mCore1	CAGCAAAAAT	CAGGTAACAA	CCATATATGG	-	-	-	188.211	275.795	89.9728	13.0855	62.3209	6.86057	94.0696	16.9563	-						0.452595	3093.63	0.499747
7	MF3_25_24_10	Model's prediction validation	AMM and MBO performance check	attcgagatctggctcgagactagtTATTCAGGACCGCCGGTGCAATGGTCGCAATGGTCAAAGGTCAACCGGGATAGAGCGCTTGCGCATGCGCACCATCTAACTTACTGCGCTAAGCCGCCTAACAGAGCGACTTGAGTcggccgggggtaccaccatg	Yeast and CHO	gBlock	Yeast: SpeI-HF, EagI-HF. CHO: KpnI-HF, BglII.	161	mCore1	GGTCAAAGGTCA	GCGCATGCGC	GCTAAGCCGC	-	-	-	1956.85	341.527	6709.73	1480.48	2361.99	471.339	3709.67	536.137	-						0.50716	3328.7	0.554293
8	LF1_32_10_13	Model's prediction validation	AMM and MBO performance check	attcgagatctggctcgagactagtAAACACTCCTCAACCGTGCAATGGTCGCAATACGCTGCGCCACACCGGGATAGAGCGCTTGCTAAGCCGCACCATCTAACTTACTGCGTTACCCTGCCTAACAGAGCGACTTGAGTcggccgggggtaccaccatg	Yeast and CHO	gBlock	Yeast: SpeI-HF, EagI-HF. CHO: KpnI-HF, BglII.	161	mCore1	GCTGCGCCAC	GCTAAGCCGC	GTTACCCTGC	-	-	-	2006.36	1028.58	6366.24	4004.81	2732.13	1543.61	5287.67	2870.7	-						0.553824	3619.8	0.601223
9	LF2_40_30_24	Model's prediction validation	AMM and MBO performance check	attcgagatctggctcgagactagtGTGGATCCGTCTATCGTGCAATGGTCGCAATACTTCAAGGTCAACCGGGATAGAGCGCTTCGGCGCTAGCACCATCTAACTTACTGCGCGCATGCGCCTAACAGAGCGACTTGAGTcggccgggggtaccaccatg	Yeast and CHO	gBlock	Yeast: SpeI-HF, EagI-HF. CHO: KpnI-HF, BglII.	161	mCore1	TTCAAGGTCA	CGGCGCTAGC	GCGCATGCGC	-	-	-	2297.38	605.451	4396.19	2216.91	3186.28	1312.11	5555.61	2867.55	-						0.473409	2857.53	0.498507
10	LF3_25_18_18	Model's prediction validation	AMM and MBO performance check	attcgagatctggctcgagactagtTTTGGCTCTACTCCAGTGCAATGGTCGCAATACGGTTCGAACCACCGGGATAGAGCGCTTCAGGTAACAAACCATCTAACTTACTGCCAGGTAACAACTAACAGAGCGACTTGAGTcggccgggggtaccaccatg	Yeast and CHO	gBlock	Yeast: SpeI-HF, EagI-HF. CHO: KpnI-HF, BglII.	161	mCore1	GGTTCGAACC	CAGGTAACAA	CAGGTAACAA	-	-	-	603.405	212.175	2380.75	1608.56	937.803	208.346	1676.66	741.007	-						0.439743	2984.78	0.477243
11	Desert	Model's prediction validation	AMM and MBO performance check	attcgagatctggctcgagactagtAGTCGCATCCAACTGGTGCAATGGTCGCAATACCAGTCGACATACCGGGATAGAGCGCTTCAGTCTACTTACCATCTAACTTACTGCCTCAGTATGGCTAACAGAGCGACTTGAGTcggccgggggtaccaccatg	Yeast and CHO	gBlock	Yeast: SpeI-HF, EagI-HF. CHO: KpnI-HF, BglII.	161	mCore1	-	-	-	-	-	-	860.792	169.269	3947.14	92.372	1564.5	76.7022	2538.51	285.44	-						0.472399		0.472399
12	CMV minimal promoter -oligo 1	Model's prediction validation -control	Negative control	tcgagctacttactgtggtaccggcgtgtacggtgggaggcctatataagcagagctcgtttagtgaaccgtcagatcgcctggagatttcgagctccccggggatccaccatgggcc	Yeast and CHO	oligo	Oligo hybridization, then ligate with XhoI and ApaI digested the pTre_mCherry plasmid	118	Minimal CMV promoter	-	-	-	-	-	-									-
13	CMV minimal promoter -oligo 2			catggtggatccccggggagctcgaaatctccaggcgatctgacggttcactaaacgagctctgcttatataggcctcccaccgtacacgccggtaccacagtaagtagc	Yeast and CHO	oligo		110		-	-	-	-	-	-									-
14	CMV full promoter	Model's prediction validation -control	Positive control	attggctcgagactagtCGTTACATAACTTACGGTAAATGGCCCGCCTGGCTGACCGCCCAACGACCCCCGCCCATTGACGTCAATAATGACGTATGTTCCCATAGTAACGCCAATAGGGACTTTCCATTGACGTCAATGGGTGGAGTATTTACGGTAAACTGCCCACTTGGCAGTACATCAAGTGTATCATATGCCAAGTACGCCCCCTATTGACGTCAATGACGGTAAATGGCCCGCCTGGCATTATGCCCAGTACATGACCTTATGGGACTTTCCTACTTGGCAGTACATCTACGTATTAGTCATCGCTATTACCATGCTGATGCGGTTTTGGCAGTACATCAATGGGCGTGGATAGCGGTTTGACTCACGGGGATTTCCAAGTCTCCACCCCATT…	Yeast and CHO	PCR amplicon	PCR amplified from pTwist-CMV-BetaGlobin backbone: Fr primer: attggctcgagactagtCGTTACATAACTTACGGTAAATGGC, Rv primer:tacagggtacccggccgAGCTCTGCTTATATAGACCTC.	542	Full CMV promoter	-	-	-	-	-	-	737.849	336.766	2939.04	925.054	425.064	29.8965	3577.21	655.799	-
15	CMV enhancer	Model's prediction validation -control	Positive control	attggctcgagactagtCGTTACATAACTTACGGTAAATGGCCCGCCTGGCTGACCGCCCAACGACCCCCGCCCATTGACGTCAATAATGACGTATGTTCCCATAGTAACGCCAATAGGGACTTTCCATTGACGTCAATGGGTGGAGTATTTACGGTAAACTGCCCACTTGGCAGTACATCAAGTGTATCATATGCCAAGTACGCCCCCTATTGACGTCAATGACGGTAAATGGCCCGCCTGGCATTATGCCCAGTACATGACCTTATGGGACTTTCCTACTTGGCAGTACATCTACGTATTAGTCATCGCTATTACCATGcggccgggtaccctgta	Yeast and CHO	PCR amplicon	PCR amplified from pTwist-CMV-BetaGlobin backbone: Fr primer: attggctcgagactagtCGTTACATAACTTACGGTAAATGGC, Rv primer:tacagggtacccggccgCATGGTAATAGCGATGACTAATACG.	338	Minimal CMV promoter	-	-	-	-	-	-	857.472	284.222	4560.04	1375.6	636.433	94.0808	3205.4	636.853	-
16	Desert for 3-motif variants	Enriched motif performance validation	Basal level of short sURSs (101bp)	CTTACACTGACAACACTCGTCACTAGTGTGCAATGGTCGCAATACCAGTCGACATACCGGGATAGAGCGCTTCAGTCTACTTACCATCTAACTTACTGCCTCAGTATGGCTAACAGAGCGACTTGAGTCGGCCGCTGGATGACCGTATTACAGC	Yeast	gBlock	Cut with SpeI-HF and EagI-HF	154	mCore1 and FEC-mCore1	-	-	-	-	-	-	990.349	352.578	2053.29	834.241	1206.57	161.081	1169.16	169.513	3667.79	379.353	3731.63	545.406	42.0252	5.25522	0.488628	3249	0.507221
17	Desert for 6-motifs variants	Enriched motif performance validation	Basal level of long sURSs (186bp)	CTTACACTGACAACACTCGTCACTAGTGTGCAATGGTCGCAATACCAGTCGACATACCGGGATAGAGCGCTTCAGTCTACTTACCATCTAACTTACTGCCTCAGTATGGCTAACAGAGCGACTTGAGTGCTTCACAGTTGAGAGGTCACTTGGATTATGCTAGTTCATCCTCGGTCACTGTTTTGTAAGTACTTTGAGGAGGTGAAAACCGGCCGGCCGCTGGATGACCGTATTACAGC	Yeast	gBlock	Cut with SpeI-HF and EagI-HF	239	mCore1 and FEC-mCore1	-	-	-	-	-	-	979.863	188.972	4810.17	738.525	1110.53	22.2011	2099.17	280.692	1971.3	307.597	4847.87	814.926	39.6532	11.4215		6498	0.524676
18	32_15G_5AC*	Enriched motif performance validation	Position-dependence variants with enriched motifs for activation	CTTACACTGACAACACTCGTCACTAGTGTGCAATGGTCGCAATACGCTGCGCCACACCGGGATAGAGCGCTTGAGGCGCAGCACCATCTAACTTACTGCAAACCCACACCCCACAGAGCGACTTGAGTCGGCCGCTGGATGACCGTATTACAGC	Yeast	gBlock	Cut with SpeI-HF and EagI-HF	154	mCore1	GCTGCGCCAC	GAGGCGCAGC	AAACCCACACCCC	-	-	-	2259.28	1066.17	86.2359	23.437	61.4145	2.58586	81.8356	11.617			5812.16	833.234	51.2058	8.6773	0.56982	4868	0.77857
19	32_5AC_15G*	Enriched motif performance validation		CTTACACTGACAACACTCGTCACTAGTGTGCAATGGTCGCAATACGCTGCGCCACACCGGGATAGAGCGCTTAAACCCACACCCCATCTAACTTACTGCCTCGAGGCGCAGCACAGAGCGACTTGAGTCGGCCGCTGGATGACCGTATTACAGC	Yeast	gBlock	Cut with SpeI-HF and EagI-HF	154	mCore1	GCTGCGCCAC	AAACCCACACCCC	GAGGCGCAGC	-	-	-	1203.75	2300.58	989.89	515.703	308.676	49.8167	510.208	182.673			6621.77	1008.34	53.7987	12.4102	0.573494	4868	0.786345
20	15G_32_5AC*	Enriched motif performance validation		CTTACACTGACAACACTCGTCACTAGTGTGCAATGGTCGCAATACGAGGCGCAGCACCGGGATAGAGCGCTTGCTGCGCCACACCATCTAACTTACTGCAAACCCACACCCCACAGAGCGACTTGAGTCGGCCGCTGGATGACCGTATTACAGC	Yeast	gBlock	Cut with SpeI-HF and EagI-HF	154	mCore1	GAGGCGCAGC	GCTGCGCCAC	AAACCCACACCCC	-	-	-	8350.26	1924.57	17247.5	6869.95	10021.5	1699.58	14106.8	4356.63			5951.75	804.987	43.159	7.3032	0.570749	4868	0.784255
21	15G_5AC_32*	Enriched motif performance validation		CTTACACTGACAACACTCGTCACTAGTGTGCAATGGTCGCAATACGAGGCGCAGCACCGGGATAGAGCGCTTAAACCCACACCCCATCTAACTTACTGCCTCGCTGCGCCACACAGAGCGACTTGAGTCGGCCGCTGGATGACCGTATTACAGC	Yeast	gBlock	Cut with SpeI-HF and EagI-HF	154	mCore1	GAGGCGCAGC	AAACCCACACCCC	GCTGCGCCAC	-	-	-	5902.53	1498.27	9502.84	1699.68	7006.88	1498.62	8933.02	889.007			5858.9	829.75	40.8183	6.29687	0.576124	4868	0.812486
22	5AC_32_15G*	Enriched motif performance validation		CTTACACTGACAACACTCGTCACTAGTGTGCAATGGTCGCAAAAACCCACACCCCACCGGGATAGAGCGCTTGCTGCGCCACACCATCTAACTTACTGCGAGGCGCAGCCTAACAGAGCGACTTGAGTCGGCCGCTGGATGACCGTATTACAGC	Yeast	gBlock	Cut with SpeI-HF and EagI-HF	154	mCore1	AAACCCACACCCC	GCTGCGCCAC	GAGGCGCAGC	-	-	-	2038.85	255.966	2218.33	1289.17	1619.72	20.1596	2313.31	1152.15			4400.06	636.407	50.1267	5.17418	0.56965	4868	0.768282
23	5AC_15G_32*	Enriched motif performance validation		CTTACACTGACAACACTCGTCACTAGTGTGCAATGGTCGCAAAAACCCACACCCCACCGGGATAGAGCGCTTGAGGCGCAGCACCATCTAACTTACTGCGCTGCGCCACCTAACAGAGCGACTTGAGTCGGCCGCTGGATGACCGTATTACAGC	Yeast	gBlock	Cut with SpeI-HF and EagI-HF	154	mCore1	AAACCCACACCCC	GAGGCGCAGC	GCTGCGCCAC	-	-	-	2732.23	786.95	3313.02	854.08	2170.66	284.312	2905.41	264.461			4205.71	587.553	51.2171	6.33487	0.575667	4868	0.807724
24	(23TCTC_23TCTC_23TCTC)*	Enriched motif performance validation	New activating motif?	CTTACACTGACAACACTCGTCACTAGTGTGCAATGGTCGCAATGGCACACTTCCCACCGGGATAGAGCGCTTTGGCACACTTCCCATCTAACTTACTGCCTCTGGCACACTTCCCGAGCGACTTGAGTCGGCCGCTGGATGACCGTATTACAGC	Yeast	gBlock	Cut with SpeI-HF and EagI-HF	154	mCore1	TGGCACACTTCCC	TGGCACACTTCCC	TGGCACACTTCCC	-	-	-	1146.98	384.996	1539.6	18.008	1142.95	78.6755	1285.96	65.7665			4603.79	654.224	39.3136	4.17498	0.507723	3066	0.534958
25	(14GCA_14GCA_14GCA)x2*	Enriched motif performance validation	New activating motif?	CTTACACTGACAACACTCGTCACTAGTGTGCAATGGTCGCAATACGCTAAGCCACACCGGGATAGAGCGCTTGCTAAGCCACACCATCTAACTTACTGCGCTAAGCCACCTAACAGAGCGACTTGAGCTAAGCCACGTTGAGAGGTCACTTGGGCTAAGCCACTTCATCCTCGGTCACTGGCTAAGCCACACTTTGAGGAGGTGAAAACCGGCCGGCCGCTGGATGACCGTATTACAGC	Yeast	gBlock	Cut with SpeI-HF and EagI-HF	239	mCore1	GCTAAGCCAC	GCTAAGCCAC	GCTAAGCCAC	GCTAAGCCAC	GCTAAGCCAC	GCTAAGCCAC	3679.49	296.071	4015.45	1833.95	4000.42	272.047	4375.85	1167.56			5432.81	852.531	44.3348	6.25893		6720	0.731987
26	(15G_15G_15G)x2*	Enriched motif performance validation	New activating motif?	CTTACACTGACAACACTCGTCACTAGTGTGCAATGGTCGCAATACGAGGCGCAGCACCGGGATAGAGCGCTTGAGGCGCAGCACCATCTAACTTACTGCGAGGCGCAGCCTAACAGAGCGACTTGAGAGGCGCAGCGTTGAGAGGTCACTTGGGAGGCGCAGCTTCATCCTCGGTCACTGGAGGCGCAGCACTTTGAGGAGGTGAAAACCGGCCGGCCGCTGGATGACCGTATTACAGC	Yeast	gBlock	Cut with SpeI-HF and EagI-HF	239	mCore1	GAGGCGCAGC	GAGGCGCAGC	GAGGCGCAGC	GAGGCGCAGC	GAGGCGCAGC	GAGGCGCAGC	17304	6088.49	31097.6	13935	24189.7	1616.15	27090.4	8134.41			11406	1660.79	49.5038	13.5017		9978	0.855031
27	(17_17_17)x2*	Enriched motif performance validation	New activating motif?	CTTACACTGACAACACTCGTCACTAGTGTGCAATGGTCGCAATACCAGCAAAAATACCGGGATAGAGCGCTTCAGCAAAAATACCATCTAACTTACTGCCAGCAAAAATCTAACAGAGCGACTTGACAGCAAAAATGTTGAGAGGTCACTTGGCAGCAAAAATTTCATCCTCGGTCACTGCAGCAAAAATACTTTGAGGAGGTGAAAACCGGCCGGCCGCTGGATGACCGTATTACAGC	Yeast	gBlock	Cut with SpeI-HF and EagI-HF	239	mCore1	CAGCAAAAAT	CAGCAAAAAT	CAGCAAAAAT	CAGCAAAAAT	CAGCAAAAAT	CAGCAAAAAT	2067.96	1681.5	1989.53	961.215	1313.74	65.0008	1174	242.209			3098.34	421.677	45.5621	6.09822		7290	0.59788
28	(20CA_20CA_20CA)x2*	Enriched motif performance validation	New activating motif?	CTTACACTGACAACACTCGTCACTAGTGTGCAATGGTCGCAATACGCTAAGCCACACCGGGATAGAGCGCTTGCTAAGCCACACCATCTAACTTACTGCGCTAAGCCACCTAACAGAGCGACTTGAGCTAAGCCACGTTGAGAGGTCACTTGGGCTAAGCCACTTCATCCTCGGTCACTGGCTAAGCCACACTTTGAGGAGGTGAAAACCGGCCGGCCGCTGGATGACCGTATTACAGC	Yeast	gBlock	Cut with SpeI-HF and EagI-HF	239	mCore1	GCTAAGCCAC	GCTAAGCCAC	GCTAAGCCAC	GCTAAGCCAC	GCTAAGCCAC	GCTAAGCCAC	8991.91	4946.14	5956.43	1527.81	4094.43	160.435	5003.8	774.289			5089.76	818.073	49.8771	5.7968		7770	0.731987
29	(32_15G_5AC)x2*	Enriched motif performance validation	Highly activating variant?	CTTACACTGACAACACTCGTCACTAGTGTGCAATGGTCGCAATACGCTGCGCCACACCGGGATAGAGCGCTTGAGGCGCAGCACCATCTAACTTACTGCAAACCCACACCCCACAGAGCGACTTGAGTGGCTGCGCCACGAGAGGTCACTTGGATTGAGGCGCAGCATCCTCGGTCACTGTTTAAACCCACACCCCAGGAGGTGAAAACCGGCCGGCCGCTGGATGACCGTATTACAGC	Yeast	gBlock	Cut with SpeI-HF and EagI-HF	239	mCore1 and FEC-mCore1	GCTGCGCCAC	GAGGCGCAGC	AAACCCACACCCC	GCTGCGCCAC	GAGGCGCAGC	AAACCCACACCCC	2401.01	288.684	5922.4	917.713	2433.93	460.491	3577.1	540.814	19230.1	551.925	3905.14	586.345	40.333	3.95248		9736	0.919524
30	(32_15T_5CC)x2*	Enriched motif performance validation	Less activating variants?	CTTACACTGACAACACTCGTCACTAGTGTGCAATGGTCGCAATACGCTGCGCCACACCGGGATAGAGCGCTTTAGGCGCAGCACCATCTAACTTACTGCACACCCACACCCCACAGAGCGACTTGAGTGGCTGCGCCACGAGAGGTCACTTGGATTTAGGCGCAGCATCCTCGGTCACTGTTTACACCCACACCCCAGGAGGTGAAAACCGGCCGGCCGCTGGATGACCGTATTACAGC	Yeast	gBlock	Cut with SpeI-HF and EagI-HF	239	mCore1 and FEC-mCore1	GCTGCGCCAC	TAGGCGCAGC	ACACCCACACCCC	GCTGCGCCAC	TAGGCGCAGC	ACACCCACACCCC	2259.67	1553.98	2974.64	585.112	2100.81	393.465	2362.15	411.53	9335.46	736.022	3732.77	580.28	39.3643	3.5564		9736	0.922861
31	(5CA_6T_20CA)x2*	Enriched motif performance validation		CTTACACTGACAACACTCGTCACTAGTGTGCAATGGTCGCAAACACCCACACACCACCGGGATAGAGCGCTTACCCATACACCCCATCTAACTTACTGCCGCTAAGCCACTAACAGAGCGACTTGAGACACCCACACACCAGAGGTCACTTGGATTAACCCATACACCCCTCGGTCACTGTTTTGGCTAAGCCACGAGGAGGTGAAAACCGGCCGGCCGCTGGATGACCGTATTACAGC	Yeast	gBlock	Cut with SpeI-HF and EagI-HF	239	mCore1 and FEC-mCore1	ACACCCACACACC	ACCCATACACC	GCTAAGCCAC	ACACCCACACACC	ACCCATACACC	GCTAAGCCAC	2645.91	522.246	3717.12	170.931	2532.89	144.448	3576.13	226.536	7403.08	266.04	2594.9	426.137	44.9655	3.79477		8584	0.771675
32	(36_41A_14GCA)x2*	Enriched motif performance validation		CTTACACTGACAACACTCGTCACTAGTGTGCAATGGTCGCAATACCCCCCCGCTGACCGGGATAGAGCGCTTACGCCCCCTAACCATCTAACTTACTGCGCTAAGCCACCTAACAGAGCGACTTGACCCCCCGCTGGTTGAGAGGTCACTTGGACGCCCCCTATTCATCCTCGGTCACTGGCTAAGCCACACTTTGAGGAGGTGAAAACCGGCCGGCCGCTGGATGACCGTATTACAGC	Yeast	gBlock	Cut with SpeI-HF and EagI-HF	239	mCore1	CCCCCCGCTG	ACGCCCCCTA	GCTAAGCCAC	CCCCCCGCTG	ACGCCCCCTA	GCTAAGCCAC	3592.46	429.018	7744.62	1594.46	3985.33	768.734	5094.83	528.806			4261.84	636.717	42.5629	4.42609		7638	0.740654
33	3_30_28TC*	Enriched motif performance validation	Position-dependence variants with enriched motifs for repression	CTTACACTGACAACACTCGTCACTAGTGTGCAATGGTCGCAATACGTCACGTGACACCGGGATAGAGCGCTTCGGCGCTAGCACCATCTAACTTACTGCTCCGGGTAACCTAACAGAGCGACTTGAGTCGGCCGCTGGATGACCGTATTACAGC	Yeast	gBlock	Cut with SpeI-HF and EagI-HF	154	mCore1 and FEC-mCore1	GTCACGTGAC	CGGCGCTAGC	TCCGGGTAAC	-	-	-	175.544	248.328	74.7181	11.4309	62.8014	10.3531	73.8013	4.51806	1994.33	68.6576	8326.87	1377.19	47.9235	4.13595	0.475554	2191	0.416455
34	3_28TC_30*	Enriched motif performance validation		CTTACACTGACAACACTCGTCACTAGTGTGCAATGGTCGCAATACGTCACGTGACACCGGGATAGAGCGCTTTCCGGGTAACACCATCTAACTTACTGCCGGCGCTAGCCTAACAGAGCGACTTGAGTCGGCCGCTGGATGACCGTATTACAGC	Yeast	gBlock	Cut with SpeI-HF and EagI-HF	154	mCore1 and FEC-mCore1	GTCACGTGAC	TCCGGGTAAC	CGGCGCTAGC	-	-	-	402.089	57.2084	856.75	175.972	357.294	93.1684	573.381	215.642	2403.2	135.498	11457.6	1890.77	55.8824	4.62058	0.474837	2191	0.415682
35	30_3_28TC*	Enriched motif performance validation		CTTACACTGACAACACTCGTCACTAGTGTGCAATGGTCGCAATACCGGCGCTAGCACCGGGATAGAGCGCTTGTCACGTGACACCATCTAACTTACTGCTCCGGGTAACCTAACAGAGCGACTTGAGTCGGCCGCTGGATGACCGTATTACAGC	Yeast	gBlock	Cut with SpeI-HF and EagI-HF	154	mCore1 and FEC-mCore1	CGGCGCTAGC	GTCACGTGAC	TCCGGGTAAC	-	-	-	146.714	185.017	87.1987	17.9944	62.7494	4.57525	81.3105	8.16231	1158.79	53.9372	7215.95	1101.49	50.2219	3.56546	0.476993	2191	0.434198
36	30_28TC_3*	Enriched motif performance validation		CTTACACTGACAACACTCGTCACTAGTGTGCAATGGTCGCAATACCGGCGCTAGCACCGGGATAGAGCGCTTTCCGGGTAACACCATCTAACTTACTGCGTCACGTGACCTAACAGAGCGACTTGAGTCGGCCGCTGGATGACCGTATTACAGC	Yeast	gBlock	Cut with SpeI-HF and EagI-HF	154	mCore1 and FEC-mCore1	CGGCGCTAGC	TCCGGGTAAC	GTCACGTGAC	-	-	-	399.666	48.2607	3902.37	1103.16	1621.64	111.002	2804.24	273.872	6652.53	384.074	8685.38	1336.86	56.0574	6.44457	0.476152	2191	0.40437
37	28TC_3_30*	Enriched motif performance validation		CTTACACTGACAACACTCGTCACTAGTGTGCAATGGTCGCAATACTCCGGGTAACACCGGGATAGAGCGCTTGTCACGTGACACCATCTAACTTACTGCCGGCGCTAGCCTAACAGAGCGACTTGAGTCGGCCGCTGGATGACCGTATTACAGC	Yeast	gBlock	Cut with SpeI-HF and EagI-HF	154	mCore1 and FEC-mCore1	TCCGGGTAAC	GTCACGTGAC	CGGCGCTAGC	-	-	-	1803.95	150.31	4037.88	1470.42	1690.99	212.681	2297.59	735.044	1759.63	642.114	8307.82	1293.28	47.5399	4.90841	0.474396	2191	0.420331
38	28TC_30_3*	Enriched motif performance validation		CTTACACTGACAACACTCGTCACTAGTGTGCAATGGTCGCAATACTCCGGGTAACACCGGGATAGAGCGCTTCGGCGCTAGCACCATCTAACTTACTGCGTCACGTGACCTAACAGAGCGACTTGAGTCGGCCGCTGGATGACCGTATTACAGC	Yeast	gBlock	Cut with SpeI-HF and EagI-HF	154	mCore1 and FEC-mCore1	TCCGGGTAAC	CGGCGCTAGC	GTCACGTGAC	-	-	-	538.712	238.71	1645.85	17.6413	424.955	312.406	945.519	56.9862	2923.59	156.436	8717.62	1264.75	48.4658	3.59035	0.474608	2191	0.392012
39	(23GATC_23GATC_23GATC)*	Enriched motif performance validation	New repressing motif?	CTTACACTGACAACACTCGTCACTAGTGTGCAATGGTCGCAAGGGAACACTTCCCACCGGGATAGAGCGCTTGGGAACACTTCCCATCTAACTTACTGCCTCGGGAACACTTCCCGAGCGACTTGAGTCGGCCGCTGGATGACCGTATTACAGC	Yeast	gBlock	Cut with SpeI-HF and EagI-HF	154	mCore1 and FEC-mCore1	GGGAACACTTCCC	GGGAACACTTCCC	GGGAACACTTCCC	-	-	-	767.491	96.6192	1152.74	277.289	966.579	219.414	724.975	61.863	3409.32	163.796	4722.45	785.302	42.1492	6.22461	0.503076	3066	0.520598
40	(22A_22A_22A)x2*	Enriched motif performance validation	New repressing motif?	CTTACACTGACAACACTCGTCACTAGTGTGCAATGGTCGCAATACATGTCAATCAACCGGGATAGAGCGCTTATGTCAATCAACCATCTAACTTACTGCATGTCAATCACTAACAGAGCGACTTGAATGTCAATCAGTTGAGAGGTCACTTGGATGTCAATCATTCATCCTCGGTCACTGATGTCAATCAACTTTGAGGAGGTGAAAACCGGCCGGCCGCTGGATGACCGTATTACAGC	Yeast	gBlock	Cut with SpeI-HF and EagI-HF	239	mCore1 and FEC-mCore1	ATGTCAATCA	ATGTCAATCA	ATGTCAATCA	ATGTCAATCA	ATGTCAATCA	ATGTCAATCA	571.497	60.5875	881.753	284.328	450.021	77.8367	575.249	32.0141	937.994	113.692	1425.93	232.644	37.9556	2.56754		5034	0.424474
41	(9A_9A_9A)x2*	Enriched motif performance validation	New repressing motif?	CTTACACTGACAACACTCGTCACTAGTGTGCAATGGTCGCAATACACAACAACAAACCGGGATAGAGCGCTTACAACAACAAACCATCTAACTTACTGCACAACAACAACTAACAGAGCGACTTGAACAACAACAAGTTGAGAGGTCACTTGGACAACAACAATTCATCCTCGGTCACTGACAACAACAAACTTTGAGGAGGTGAAAACCGGCCGGCCGCTGGATGACCGTATTACAGC	Yeast	gBlock	Cut with SpeI-HF and EagI-HF	239	mCore1 and FEC-mCore1	ACAACAACAA	ACAACAACAA	ACAACAACAA	ACAACAACAA	ACAACAACAA	ACAACAACAA	288.575	368.967	64.4267	10.0948	63.2541	3.5592	69.3787	5.65673	3387.42	97.0694	4294.18	744.164	42.1365	5.19053		5376	0.394611
42	(18_18_18)x2*	Enriched motif performance validation	New repressing motif?	CTTACACTGACAACACTCGTCACTAGTGTGCAATGGTCGCAATACCAGGTAACAAACCGGGATAGAGCGCTTCAGGTAACAAACCATCTAACTTACTGCCAGGTAACAACTAACAGAGCGACTTGACAGGTAACAAGTTGAGAGGTCACTTGGCAGGTAACAATTCATCCTCGGTCACTGCAGGTAACAAACTTTGAGGAGGTGAAAACCGGCCGGCCGCTGGATGACCGTATTACAGC	Yeast	gBlock	Cut with SpeI-HF and EagI-HF	239	mCore1 and FEC-mCore1	CAGGTAACAA	CAGGTAACAA	CAGGTAACAA	CAGGTAACAA	CAGGTAACAA	CAGGTAACAA	178.521	248.725	64.6083	3.01674	63.7395	2.52715	85.9681	21.2075	2007.04	68.8691	5658.5	936.288	45.3767	5.3459		5670	0.489437
43	(13_13_13)x2*	Enriched motif performance validation	New repressing motif?	CTTACACTGACAACACTCGTCACTAGTGTGCAATGGTCGCAATACGTTACCCTGCACCGGGATAGAGCGCTTGTTACCCTGCACCATCTAACTTACTGCGTTACCCTGCCTAACAGAGCGACTTGAGTTACCCTGCGTTGAGAGGTCACTTGGGTTACCCTGCTTCATCCTCGGTCACTGGTTACCCTGCACTTTGAGGAGGTGAAAACCGGCCGGCCGCTGGATGACCGTATTACAGC	Yeast	gBlock	Cut with SpeI-HF and EagI-HF	239	mCore1 and FEC-mCore1	GTTACCCTGC	GTTACCCTGC	GTTACCCTGC	GTTACCCTGC	GTTACCCTGC	GTTACCCTGC	657.207	225.238	848.705	334.614	534.327	141.861	837.761	178.996	2813.98	220.177	3189.83	550.648	40.5044	4.9189		5586	0.508011
44	(3_30_28TC)x2*	Enriched motif performance validation	Highly repressing variant?	CTTACACTGACAACACTCGTCACTAGTGTGCAATGGTCGCAATACGTCACGTGACACCGGGATAGAGCGCTTCGGCGCTAGCACCATCTAACTTACTGCTCCGGGTAACCTAACAGAGCGACTTGAGTGCTGTCACGTGACGAGGTCACTTGGATTATCGGCGCTAGCCCTCGGTCACTGTTTTGTCCGGGTAACCTAACGGTGAAAACCGGCCGGCCGCTGGATGACCGTATTACAGC	Yeast	gBlock	Cut with SpeI-HF and EagI-HF	239	mCore1 and FEC-mCore1	GTCACGTGAC	CGGCGCTAGC	TCCGGGTAAC	GTCACGTGAC	CGGCGCTAGC	TCCGGGTAAC	544.061	178.67	780.41	117.958	287.744	6.87424	478.439	56.0466	2870.37	89.8872	7615.59	1402.03	48.2169	8.02374		4382	0.362252
45	(3_30_28GA)x2*	Enriched motif performance validation	Less repressing variants?	CTTACACTGACAACACTCGTCACTAGTGTGCAATGGTCGCAATACGTCACGTGACACCGGGATAGAGCGCTTCGGCGCTAGCACCATCTAACTTACTGCGCAGGGTAACCTAACAGAGCGACTTGAGTCACGTGACGTTGAGAGGTCACTTGGCGGCGCTAGCTTCATCCTCGGTCACTGGCAGGGTAACACTTTGAGGAGGTGAAAACCGGCCGGCCGCTGGATGACCGTATTACAGC	Yeast	gBlock	Cut with SpeI-HF and EagI-HF	239	mCore1 and FEC-mCore1	GTCACGTGAC	CGGCGCTAGC	GCAGGGTAAC	GTCACGTGAC	CGGCGCTAGC	GCAGGGTAAC	539.825	165.685	659.958	363.326	296.772	27.9031	445.631	145.708	5239.58	175.656	9451.54	1747.36	49.0923	11.1485		4382	0.368227
46	(8CCG_9A_23GATC)x2*	Enriched motif performance validation		CTTACACTGACAACACTCGTCACTAGTGTGCAATGGTCGCAATGCTTACGTCAGCACCGGGATAGAGCGCTTACAACAACAAACCATCTAACTTACTGCGGGAACACTTCCCACAGAGCGACTTGAGTGGCTTACGTCAGCGAGGTCACTTGGATTATACAACAACAACCTCGGTCACTGTTTTGGGGAACACTTCCCGAGGTGAAAACCGGCCGGCCGCTGGATGACCGTATTACAGC	Yeast	gBlock	Cut with SpeI-HF and EagI-HF	239	mCore1 and FEC-mCore1	GCTTACGTCAGC	ACAACAACAA	TGGCACACTTCCC	GCTTACGTCAGC	ACAACAACAA	TGGCACACTTCCC	3304.73	658.539	5353.54	1513.52	2489.16	674.21	2571.92	498.063	6703.76	836.083	5368.52	1012.18	52.8467	11.6018		6126	0.523739
47	(22A_8CCG_9A)x2*	Enriched motif performance validation		CTTACACTGACAACACTCGTCACTAGTGTGCAATGGTCGCAATACATGTCAATCAACCGGGATAGAGCGCTTGCTTACGTCAGCCATCTAACTTACTGCCTACAACAACAAAACAGAGCGACTTGAGTATGTCAATCATGAGAGGTCACTTGGATGCTTACGTCAGCTCCTCGGTCACTGTTTTACAACAACAATGAGGAGGTGAAAACCGGCCGGCCGCTGGATGACCGTATTACAGC	Yeast	gBlock	Cut with SpeI-HF and EagI-HF	239	mCore1 and FEC-mCore1	ATGTCAATCA	GCTTACGTCAGC	ACAACAACAA	ATGTCAATCA	GCTTACGTCAGC	ACAACAACAA	1369.03	252.973	1941.18	1004.76	695.786	65.8508	1105.58	362.405	3594.32	421.497	3042.57	558.645	54.6106	9.09016		5760	0.492022
