# Supplementary material for: A universal system for boosting gene expression in eukaryotic cell-lines
Source: Nat Commun. 2024 Mar 16;15:2394. doi: 10.1038/s41467-024-46573-5 (PMC10944472; doi:10.1038/s41467-024-46573-5)
Supplement: Supplementary file 11 — Supplementary Dataset 7 [file 41467_2024_46573_MOESM11_ESM.xlsx]

## Sheet: Correlation with Model
Pearson				P-Value (median)
	MAM Model	MLAM Model			MAM Model	MLAM Model
glucose	0.52±0.1	0.62±0.045		glucose	0.000312928	3.37286e-05
glycerol	0.35±0.15	0.47±0.07		glycerol	0.0108128	0.00153848
glucose 39C	0.42±0.13	0.51±0.05		glucose 39C	0.00385683	0.000878944
glucose NaCL	0.36±0.15	0.50±0.06		glucose NaCL	0.0096164	0.000872323
Strong	0.67±0.15	0.79±0.1		Strong	0.00129187	3.87493e-05
CHO (blue)	0.15±0.25	0.38±0.13		CHO (blue)	0.419655	0.072122
Hela (blue)	0.13±0.15	0.58±0.09		Hela (blue)	0.514837	0.00324444

## Sheet: Experimental Correlation
Pearson
	glucose	glycerol	glucose 39C	glucose NaCL	Strong	CHO(all)	CHO (blue)	HeLa (all)	Hela (blue)
glucose	0.852038	0.906107	0.945511	0.924754	0.616883	0.227692	0.750329	0.0304007	0.397613		non-significant
glycerol		0.876143	0.965733	0.982608	0.636609	0.296226	0.742477	-0.0318878	0.233984		significant
glucose 39C			0.981764	0.983537	0.695669	0.315658	0.774623	0.315658	0.259322
glucose NaCL				0.954953	0.706579	0.30576	0.753294	0.30576	0.25803
Strong					0.928695	-0.218709	0.026589	-0.158444	0.304684
CHO(all)						0.975108	0.968666	0.547491	0.4202
CHO (blue)							0.968666	0.4202	0.4202
HeLa (all)								0.889913	0.930973
Hela (blue)									0.930973
-LOG10(p-value)
	glucose	glycerol	glucose 39C	glucose NaCL	Strong	CHO(all)	CHO (blue)	HeLa (all)	Hela (blue)
glucose	3.74757e-16	1.14337e-17	1.41504e-22	1.18447e-19	0.00376478	0.21009	2.41418e-05	0.868812	0.0543424
glycerol		1.20292e-16	8.08697e-27	4.44578e-33	0.00254386	0.0997178	3.25988e-05	0.862454	0.271135
glucose 39C			3.60314e-33	1.37845e-33	0.000659463	0.0784255	8.86116e-06	0.0784255	0.22108
glucose NaCL				7.92628e-24	0.000496523	0.0887824	2.14931e-05	0.0887824	0.223473
Strong					6.48774e-12	0.354237	0.934628	0.504649	0.335582
CHO(all)						1.62366e-21	8.51991e-15	0.00118216	0.0409133
CHO (blue)							8.51991e-15	0.0409133	0.0409133
HeLa (all)								9.54102e-12	4.23519e-11
Hela (blue)									4.23519e-11
