# Supplementary material for: A universal system for boosting gene expression in eukaryotic cell-lines
Source: Nat Commun. 2024 Mar 16;15:2394. doi: 10.1038/s41467-024-46573-5 (PMC10944472; doi:10.1038/s41467-024-46573-5)
Supplement: Supplementary file 12 — Source Data [file 41467_2024_46573_MOESM12_ESM.xlsx]

## Sheet: Fig. 1e-f
Barcodes	VariantNumber	Bin1Reads	Bin2Reads	Bin3Reads	Bin4Reads	TotalReads	nBin1Reads	nBin2Reads	nBin3Reads	nBin4Reads	MeanFL
AGTCGCATCCAACTG	1	1819	2388	1780	679	6666	0.272301	0.377223	0.265814	0.0846626	2008.31
AGATCGGGCGCTCTT	2	9530	2124	1468	2653	15775	0.617009	0.145111	0.0948125	0.143068	1897.46
CACAAAGGGAATTTG	3	0	0	2	111	113	0	0	0.0211237	0.978876	7436.54
AACGGTCCTAGTGCC	4	770	875	507	17	2169	0.347904	0.417181	0.228517	0.00639769	1421.69
GCCGATCAGATCTCG	5	4272	1194	1013	1968	8447	0.522143	0.153996	0.123512	0.20035	2358.46
TTCGCAGGGATCCTT	6	2	292	171	6	471	0.0041177	0.634387	0.351206	0.0102892	1857.12
ATCCGTTCGTACGCC	7	21	131	1158	2207	3517	0.006661	0.0438469	0.366412	0.58308	5412.06
TCGCCTCCACAATCT	8	9275	3530	3884	3085	19774	0.477009	0.191573	0.199266	0.132152	2064.7
GATAAAGGCAGACAC	9	0	0	0	0	0	NaN	NaN	NaN	NaN	0
GGTGGCATATTACAG	10	0	0	0	0	0	NaN	NaN	NaN	NaN	0
GGCTAGTAGACGAAC	11	5	5	108	522	640	0.00904487	0.00954443	0.194894	0.786517	6455.58
ACCTTCAGCGCATCA	12	5	4	4	947	960	0.00623449	0.00526306	0.00497545	0.983527	7440.66
ACTCATGGTTTGGCC	13	332	400	9	8	749	0.431318	0.548361	0.0116639	0.00865675	1105.33
TAACGCCGTTGTGCC	14	12	126	434	813	1385	0.00956122	0.105938	0.344956	0.539546	5114.52
CAGTCCTAAGTGGCC	15	1191	2568	1007	588	5354	0.220754	0.502273	0.186195	0.0907779	1987.02
TCTAGTGCTGATTCA	16	10	8	174	921	1113	0.010426	0.00880146	0.180971	0.799802	6519.44
GGATAGCGGTATCAG	17	0	0	0	0	0	NaN	NaN	NaN	NaN	0
TCGGCTGGTACACAT	18	4730	2426	1126	569	8851	0.532227	0.288054	0.126391	0.0533278	1446.22
GCAGGGCAAATAATA	19	1762	1819	1760	1758	7099	0.255308	0.278124	0.254398	0.21217	2794.72
CAGAACCGTCGTCTA	20	1251	380	25	688	2344	0.556005	0.178218	0.0110842	0.254692	2529.99
CTACAATGAGTAGGA	21	4	131	343	116	594	0.00688446	0.237918	0.588904	0.166293	3111.51
ACGCTATTGCCTCTC	22	1	5	5	654	665	0.00179857	0.00948955	0.00897097	0.979741	7425.55
GCGTTCGAATCGAGT	23	0	0	0	0	0	NaN	NaN	NaN	NaN	0
TAGGCGATTAGTCGG	24	14	842	763	1058	2677	0.00550124	0.349134	0.299088	0.346277	3867.26
CTTCGGAAAGCTCGG	25	0	0	0	0	0	NaN	NaN	NaN	NaN	0
ATCTGCCCGAATCGG	26	573	443	1720	864	3600	0.164848	0.134487	0.493627	0.207037	3126.23
TCGATTTGACCCGTT	27	1	0	1	5	7	0.16228	0	0.161885	0.675835	5615.23
AGTTTGATTAGGCCT	28	568	669	1212	497	2946	0.196068	0.243686	0.417351	0.142896	2612.42
ACCCTCTATGCAGTC	29	2	1	83	66	152	0.0142019	0.00749315	0.587944	0.390361	4488.85
CTTCCGAGAACACCC	30	730	819	1551	1338	4438	0.171526	0.203067	0.363547	0.26186	3299.55
TCCCGGCTTAACCAT	31	1854	250	7	11	2122	0.86881	0.123624	0.00327231	0.00429352	736.863
AAACACACTCCAACT	32	5	0	2	3	10	0.526654	0	0.210149	0.263198	2850
AACCGGCGGTATGTT	33	1345	310	240	906	2801	0.50447	0.122694	0.0897977	0.283039	2841.08
CTGATTCTGACTGGT	34	20	654	986	286	1946	0.0103523	0.357217	0.509126	0.123304	2745.06
GGCTAGTCCAGGCTT	35	449	2840	813	750	4852	0.0919786	0.613912	0.166139	0.12797	2289.52
CCCTTATTCTCCTGA	36	14	209	497	859	1579	0.00968312	0.152539	0.342914	0.494864	4835.91
CCACAGTCGGAAATG	37	399	1940	812	880	4031	0.100021	0.51318	0.203057	0.183742	2673.42
GCGGCTACCAGTTAC	38	0	0	0	0	0	NaN	NaN	NaN	NaN	0
ATAGGAGTTACTGGA	39	8	348	505	466	1327	0.00631346	0.289804	0.397567	0.306316	3741.13
GTGTGAATTTCGGCT	40	1582	2793	1362	74	5811	0.265901	0.495373	0.228366	0.0103598	1508.05
AAAGTGCTTCTGCTT	41	5	4	3	413	425	0.0140366	0.0118495	0.00840146	0.965712	7328.93
CATCTCGCCTATTCA	42	116	1	2	152	271	0.472207	0.00429558	0.00812168	0.515375	4200.02
ACGCCTTCCCTTAAG	43	4520	4759	9265	9392	27936	0.169879	0.188741	0.347367	0.294013	3479.47
GTAGCTTCCAAAGAT	44	10635	2931	1990	2213	17769	0.605766	0.176169	0.113074	0.104991	1693.27
CTCCAAACCGATAAA	45	104	1705	966	16	2791	0.0361093	0.62468	0.334583	0.00462713	1777.45
CATCGGACGACACAC	46	795	58	1199	1640	3692	0.232573	0.0179047	0.349907	0.399615	4087.45
CGATTTGCGGAACAA	47	4511	3074	2373	7937	17895	0.269588	0.193856	0.141471	0.395085	3774.65
CCAGATTGCGCAGCT	48	2482	3780	2191	3433	11886	0.215529	0.346372	0.189796	0.248303	2968.44
GCACCACCTTCTCGA	49	2	2	94	596	694	0.00336528	0.00355115	0.157783	0.835301	6715.49
AGGGTATACCACTGA	50	4	1	60	569	634	0.00742331	0.00195833	0.111079	0.87954	6928.15
TTCGTCAGCACCCAC	51	1069	955	1669	734	4427	0.245575	0.231503	0.382476	0.140446	2516.84
TAACGTATCCACGAT	52	2544	780	780	2204	6308	0.425351	0.137617	0.130097	0.306935	3098.23
TTGCGGCGAGTACAC	53	4	6	535	933	1478	0.00302767	0.00479234	0.403965	0.588215	5492.8
TTCGTACGACGTAGG	54	7	16	527	1533	2083	0.00383252	0.00924388	0.287832	0.699092	6034
GGAGATGCCATTCAA	55	6137	4562	3595	627	14921	0.407518	0.319664	0.238139	0.0346788	1563.11
CCAGCTTATCGGCCA	56	11879	7324	5131	4028	28362	0.423026	0.275222	0.182276	0.119476	2006.34
TCTCACCTATACGTA	57	1657	3331	607	346	5941	0.273176	0.579485	0.0998274	0.0475118	1573.67
ACTGATATTTAGCGG	58	17	27	763	2568	3375	0.00577136	0.00967253	0.258401	0.726155	6163.44
AGCCAGTAGATCGCT	59	1007	1611	1082	1627	5327	0.195857	0.330638	0.209932	0.263574	3102.47
TAGAGCTCTTGAAAC	60	952	193	444	1392	2981	0.345177	0.073843	0.160594	0.420387	3897.28
TACTTAAATGACCGG	61	0	0	0	0	0	NaN	NaN	NaN	NaN	0
GTCGTTGATTACGCC	62	3689	1013	619	657	5978	0.622861	0.180484	0.104259	0.092396	1591.67
TGGTACATGGACTTA	63	0	1	0	101	102	0	0.0123882	0	0.987612	7464.48
TGACAGAATGGACGC	64	323	1702	1888	1630	5543	0.0602604	0.335071	0.351376	0.253293	3315.87
GGACTCGCATAATCA	65	12	7	16	2146	2181	0.00658327	0.00405234	0.00875632	0.980608	7427.02
AGCAAACAGAGGAGA	66	2	13	8	1222	1245	0.00192025	0.013171	0.00766229	0.977246	7408.44
TCGCGGGCAAGGTTA	67	7	263	120	922	1312	0.00597173	0.236758	0.102123	0.655147	5532.14
AAGAACCGGCAATTT	68	1205	1035	356	2079	4675	0.274867	0.249128	0.0810077	0.394998	3695.63
GTACGAAACCTAGAC	69	14	5	764	513	1296	0.0115826	0.00436513	0.630542	0.35351	4315.69
ATTCTGCCGTTTACC	70	367	2347	3741	4288	10743	0.036168	0.244072	0.367779	0.35198	3963.91
AAATTAGTGTTGCGC	71	55	23	336	359	773	0.0770878	0.0340172	0.46979	0.419105	4473.24
GAGCTGTGAAGTCCA	72	4	9	351	771	1135	0.00397683	0.00944206	0.348117	0.638464	5733.66
CACAATGACGCATTT	73	0	0	1	42	43	0	0	0.0277253	0.972275	7403.9
CTGGATGTCACCTTA	74	682	552	4	15	1253	0.532408	0.454723	0.00311503	0.00975342	1025.05
AGAAGCCCGTTCCTC	75	15	8	170	1300	1493	0.0117571	0.00661675	0.132922	0.848704	6761.3
TTCTCACCCAGCCTC	76	119	620	2271	2314	5324	0.0239625	0.131742	0.456187	0.388109	4305.23
AGCGCCGCTAAACTG	77	5507	3088	4489	4641	17725	0.321873	0.190456	0.261734	0.225937	2838.41
ATGGTGCAGGGCTTT	78	25	24	334	3002	3385	0.00866867	0.00878154	0.115531	0.867018	6855.35
AGTGCAATGACCAAA	79	14	96	433	1009	1552	0.0100889	0.0730017	0.311274	0.605635	5480.86
TGAGGCGAGCGTAAA	80	198	486	1514	1264	3462	0.060477	0.156642	0.461309	0.321571	3872.9
GATCGATGGTTTACT	81	371	3933	3446	6071	13821	0.0285045	0.318867	0.264116	0.388512	4067.65
TGGAATTATTTCGGG	82	2	2	123	108	235	0.00922651	0.00973609	0.566049	0.414989	4617.77
GGCTTGTTGACGGAA	83	1018	1997	2374	2403	7792	0.135823	0.281159	0.315972	0.267046	3300
TCTTTGCGTGTATCA	84	10	9	393	863	1275	0.00884679	0.00840186	0.346832	0.635919	5712.67
ACGATCTCAACGACC	85	9	8	531	954	1502	0.00670762	0.00629163	0.394786	0.592215	5503.41
AAGCAACGAGACGTT	86	17867	6976	4745	5352	34940	0.519095	0.213869	0.137522	0.129514	1940.48
GAATTCATCTCCGCC	87	8	7	17	1376	1408	0.00678859	0.00626808	0.0143906	0.972553	7384.05
AAGTTGTTACGGCCA	88	1614	5207	1110	277	8208	0.191083	0.650508	0.131094	0.0273151	1549.58
GTTGGGCCAGAGATT	89	1482	4202	5162	8160	19006	0.0829687	0.248239	0.288287	0.380506	4006.75
AGTCCGTACTCCACC	90	5311	3479	3517	6565	18872	0.295734	0.204421	0.195361	0.304484	3261.61
AGGATTCCGGAAGTT	91	0	0	0	0	0	NaN	NaN	NaN	NaN	0
TGTGTCTGTACTCCT	92	7	0	1	269	277	0.0301654	0	0.00429885	0.965536	7310.58
GAACGGTAACAACCG	93	4933	2454	1482	2520	11389	0.444419	0.233294	0.13319	0.189098	2359.72
TGTGTAGATAGTTGC	94	14137	4967	5321	3344	27769	0.514603	0.19079	0.193219	0.101388	1838.76
CTTCATTGCCATGTA	95	0	0	0	0	0	NaN	NaN	NaN	NaN	0
GTAAGCAATAAAGGG	96	0	0	0	0	0	NaN	NaN	NaN	NaN	0
GTCGTTGAGGTTTCA	97	7	284	830	534	1655	0.00443193	0.189741	0.524221	0.281606	3745.97
CACTGCCTACATGTG	98	0	0	3	274	277	0	0	0.0129434	0.987057	7476.99
GGTGAGTATATGTCA	99	4	2	3	585	594	0.00805861	0.00425184	0.00602924	0.98166	7429.04
CAGCAGTCACTCGAC	100	0	0	0	0	0	NaN	NaN	NaN	NaN	0
CCTTGGGAATCGAGC	101	9054	1880	765	369	12068	0.74775	0.163841	0.0630259	0.0253833	1032.39
GTCGACACTAGGTCC	102	4091	267	38	297	4693	0.878268	0.0604862	0.00813809	0.0531079	1037.22
AGATAGACTGGTGCA	103	40	1454	1805	564	3863	0.010404	0.399072	0.468337	0.122187	2687.86
TGGAAGGGACCAGAA	104	12	287	192	1240	1731	0.00779621	0.196758	0.124436	0.671011	5656.23
GTTGCGTACTTATGT	105	10	6	245	1129	1390	0.00832566	0.00527129	0.203482	0.782921	6444.49
ACGACGACCCACCAT	106	24	22	623	2359	3028	0.00911312	0.00881507	0.235985	0.746086	6256.41
GAGTTTCCATATGCT	107	18202	13188	10235	5727	47352	0.386466	0.295473	0.216781	0.10128	1964.13
TAGACGATGGTCGGA	108	0	0	0	0	0	NaN	NaN	NaN	NaN	0
CTCGAAGAGACTAGA	109	0	0	0	0	0	NaN	NaN	NaN	NaN	0
AGCAGATAACACACC	110	4	8	9	1092	1113	0.00429658	0.00906777	0.00964377	0.976992	7407.51
GAAACTCATGCATGC	111	4	10	14	1137	1165	0.00410024	0.0108167	0.0143159	0.970767	7374.96
TCTTGTAGGTATGAC	112	0	0	0	0	0	NaN	NaN	NaN	NaN	0
GCCGATCCCAAAGCA	113	3685	2232	3528	4303	13748	0.280361	0.179193	0.267763	0.272682	3166.01
TCTTTGCGTCCATTC	114	4	6	2	872	884	0.00541539	0.00857172	0.0027011	0.983312	7437.15
AACAGCGAAATGCGT	115	7	8	188	831	1034	0.00781997	0.00943071	0.209511	0.773239	6392.49
AGACTTGTGGAAATG	116	36	1399	1286	3237	5958	0.00655581	0.268837	0.233618	0.490989	4679.7
CGTGCGCGAAGTATC	117	308	1410	1963	2750	6431	0.0509543	0.246148	0.32396	0.378938	4065.24
ATAGGTCAATCCGCC	118	2	1	0	135	138	0.017316	0.0091362	0	0.973548	7364.5
GCTTACACCGACGCA	119	5539	3431	5476	6816	21262	0.272866	0.178355	0.269105	0.279674	3216.53
CCTGTCCGAGAAGTT	120	6029	3949	2154	4396	16528	0.376662	0.26034	0.134244	0.228754	2657.27
AAACCCGTTTACGTA	121	646	814	2270	4302	8032	0.0878593	0.116823	0.30798	0.487338	4687.21
TTGGTGTACGCGCGA	122	4895	2535	2154	4140	13724	0.371761	0.203159	0.163192	0.261889	2901.31
AGCCACATGGTGAAG	123	734	1895	1289	1681	5599	0.135433	0.368964	0.237258	0.258345	3149.58
ATAGATACCTCACTC	124	0	0	0	0	0	NaN	NaN	NaN	NaN	0
ACGCATGGAACGATG	125	131	627	334	9	1101	0.11559	0.583801	0.293994	0.00661452	1679.56
ATGCAATGCGGCCTC	126	1012	1130	1670	1779	5591	0.189084	0.222792	0.311266	0.276857	3314.49
CTTTGGAAATGCGTG	127	47	1375	1608	2689	5719	0.0087986	0.271623	0.300291	0.419287	4317.24
GTACTATCACGACTC	128	10	255	877	800	1942	0.00549364	0.147825	0.480619	0.366063	4213.13
TAGTTCGACAAAGGA	129	11818	4565	1883	2901	21167	0.564648	0.230156	0.0897481	0.115448	1760.25
TTCGAACTGGGCCAT	130	550	660	1400	1735	4345	0.134535	0.170358	0.341618	0.353489	3866.53
TACATCGGCCATAAG	131	6093	5608	8528	9190	29419	0.216274	0.210053	0.301969	0.271703	3250.62
CACTCGCATTTAGAT	132	4271	845	341	45	5502	0.770894	0.160942	0.0613989	0.00676523	897.866
GTCGAGATCTTTAGG	133	2130	889	1089	1419	5527	0.399148	0.175794	0.203575	0.221484	2680.75
GCATCCCGAAGAAGC	134	4	4	2	433	443	0.0107854	0.0113811	0.00537956	0.972454	7369.31
GTCTTACACGACGCG	135	0	0	0	0	0	NaN	NaN	NaN	NaN	0
TGCCATTTCGGGTGG	136	1392	2365	1192	196	5145	0.26565	0.476266	0.226928	0.0311553	1634.92
GACTCCCATGTCATG	137	2828	777	871	838	5314	0.542304	0.157229	0.166618	0.133848	1985.53
GCCGTTACACATCGA	138	3	15	21	221	260	0.0134016	0.070709	0.0935829	0.822306	6548.54
CGATCTCGCTCCTAC	139	17887	3170	4293	8719	34069	0.54572	0.102056	0.130658	0.221567	2480.48
GATGAATGACCAGTT	140	5449	5981	4090	4390	19910	0.27948	0.323709	0.209266	0.187544	2568.71
TGGGAATGACTACCG	141	1	0	0	1	2	0.545576	0	0	0.454424	3757.97
CTAAAGGCAACCCGT	142	16	309	197	1120	1642	0.0108735	0.221593	0.133555	0.633978	5436.39
TTCGGGCTGTTCATG	143	304	1106	1221	2160	4791	0.0677328	0.260032	0.271383	0.400852	4123.13
TGTCCAGGGAATGCG	144	39	788	2733	348	3908	0.0100342	0.213939	0.701451	0.0745763	2681.25
AGAGCGATGAATGGC	145	1008	967	208	372	2555	0.395954	0.400828	0.0815059	0.121712	1916.49
CTATCGGCCCTTTAG	146	1519	2831	2245	928	7523	0.202026	0.397316	0.297856	0.102802	2213.03
CGGAGCTAAGGTTCA	147	5	404	424	718	1551	0.00344277	0.293539	0.291236	0.411782	4263.77
TCAATCAGCGCTTAA	148	722	323	66	1651	2762	0.288358	0.136127	0.0262954	0.54922	4570.64
CCACTACGCACAAGG	149	2	3	3	637	645	0.00371243	0.0058762	0.00555508	0.984856	7451.49
CTAGTGACTGAGGGT	150	544	1116	21	944	2625	0.215116	0.465678	0.0082839	0.310922	3131.93
CGGCAACTAATAGTT	151	2962	1199	1432	1050	6643	0.453578	0.193746	0.218751	0.133925	2117.4
GTGAAACCCGCAGGA	152	0	1	0	0	1	0	1	0	0	1364
CAAAGCCGGATCAAC	153	0	1	0	54	55	0	0.0229233	0	0.977077	7399.4
AGGCAATGAATTTGG	154	2295	5758	4244	1970	14267	0.161103	0.426521	0.297192	0.115184	2319.68
TGCGTTTGATCCGTC	155	7698	4583	3017	5080	20378	0.389279	0.244557	0.152195	0.21397	2578.51
ACAAGCTCAGGAGGA	156	19	4	147	818	988	0.0223216	0.00495882	0.172278	0.800442	6503.68
GCTAGGCATGAGAGG	157	4	2	2	607	615	0.00778679	0.00410843	0.00388392	0.984221	7442.42
GGGTCCCAGTTAATG	158	0	0	2	6	8	0	0	0.285317	0.714683	6130.11
GCCATAGGACCCAAA	159	2	3	176	365	546	0.0041258	0.00653051	0.362186	0.627157	5681.04
CTTGCCGAGAACGGT	160	15787	4586	7688	3855	31916	0.501071	0.153597	0.243419	0.101913	1914.1
CACACGGTAATCCGT	161	0	0	0	0	0	NaN	NaN	NaN	NaN	0
GCCTATAGTTGTCAG	162	3	3	4	592	602	0.00596129	0.00629053	0.00792903	0.979819	7421.6
GAAGGATGCAGAGTA	163	7391	1825	1357	1477	12050	0.621055	0.161822	0.113749	0.103374	1672.54
TCGGTTTGTAACCCG	164	1124	3463	3270	1666	9523	0.11922	0.387599	0.345996	0.147185	2609.18
GGTGCTCACTAATAC	165	676	2634	2056	2265	7631	0.0914373	0.375958	0.277422	0.255182	3212.83
TATCCGGAGTTAGGA	166	731	346	2021	7140	10238	0.0806909	0.0403024	0.222543	0.656463	5632.07
ACGGGACTAACGTCT	167	6085	4317	1408	1875	13685	0.447205	0.334792	0.103226	0.114776	1861.61
AGCACATGCATGGCG	168	3338	4190	2170	4018	13716	0.251529	0.333168	0.163118	0.252184	2932.29
TTCCGCTGACAAGAC	169	21827	13487	11568	19956	66838	0.339876	0.22161	0.179691	0.258824	2926.85
ACACTCAGTCGATTT	170	10302	2393	659	2407	15761	0.6651	0.163025	0.0424416	0.129433	1712.32
GATTAGGAGTAGGGT	171	7658	13543	11192	12430	44823	0.17618	0.328778	0.256856	0.238186	3018.36
GATTAGGGACTTCCC	172	17617	13206	11933	10595	53351	0.336967	0.266547	0.227691	0.168796	2432.08
GACTGACCGTATACT	173	25556	7321	6012	4610	43499	0.592692	0.179165	0.13909	0.0890518	1636.76
ACGCGTACTATGGCA	174	4615	1624	1739	2543	10521	0.453269	0.168313	0.170383	0.208035	2515.82
AGCTTAACGCTATTG	175	4756	2798	1421	591	9566	0.494472	0.30697	0.147379	0.0511791	1487.39
ATCGCGTCGAAATTG	176	1454	2681	2055	1048	7238	0.201777	0.392601	0.284486	0.121136	2310
TACTGGGAACTGCAT	177	11420	1959	2863	1957	18199	0.635388	0.115015	0.158904	0.0906921	1638.99
TGGCAGGACGCATTG	178	2227	564	2952	2457	8200	0.285021	0.0761699	0.37689	0.261919	3230.44
GCCGGTCGGTTTACT	179	1929	3584	3484	3458	12455	0.159861	0.31342	0.288025	0.238694	3072.24
GTCGAGTTTCAGCGA	180	4621	2430	6011	11102	24164	0.206031	0.114327	0.267352	0.41229	4084.13
AGAACCTCCATCTCA	181	36	419	1610	2488	4553	0.00866106	0.106373	0.386399	0.498568	4913.14
GAGTACTTCACGTCT	182	326	2480	1468	4629	8903	0.039453	0.31671	0.177227	0.466611	4434.73
AATGATTGGCTTGGG	183	407	1512	1484	1594	4997	0.0846053	0.331667	0.307736	0.275992	3383.89
GATAACAGCGATGTC	184	3635	1080	1804	2883	9402	0.404988	0.126972	0.2005	0.267539	2957.03
ACTCTGATCGTGCTA	185	317	627	2024	3945	6913	0.0504489	0.105295	0.321325	0.522931	4951.83
CATAGCCCGTAACCT	186	11414	3980	1996	3592	20982	0.554163	0.203906	0.0966722	0.145258	1960.86
ACATGTGCTACCGAA	187	5311	492	1979	6163	13945	0.410507	0.0401288	0.152592	0.396773	3692.1
CAACTCCGAGTACAA	188	5699	3960	1958	968	12585	0.45097	0.330667	0.154562	0.0638013	1607.14
GAGCTAATTTCCCGA	189	418	2011	5972	3714	12115	0.0360624	0.183079	0.513972	0.266886	3618.47
CCAATACAATGCGTG	190	825	2883	5720	7230	16658	0.0529004	0.195073	0.365883	0.386143	4159.93
GATCGATAGGATTCG	191	8	11	609	1540	2168	0.00418886	0.00607779	0.318101	0.671633	5901.4
CTAGATTGGCACCAC	192	21	386	930	974	2311	0.00968938	0.187937	0.428056	0.374318	4196.19
TTCAGTTAGTGGTTC	193	197	194	90	693	1174	0.184334	0.191553	0.0840085	0.540105	4664.18
AGGTTGACACTTCTT	194	2219	332	1325	328	4204	0.532861	0.0841284	0.317405	0.0656049	1756.91
TGCACAGTAGATCTA	195	327	276	266	9	878	0.366965	0.326839	0.297783	0.0084125	1505.04
GCACGATACCAGGAG	196	6568	6743	4940	1489	19740	0.330855	0.35843	0.24824	0.0624747	1805.28
ACTGTCGTGATGCAT	197	14197	5665	2525	7885	30272	0.485179	0.204293	0.0860812	0.224446	2489.18
ATGGCGCACGATGAA	198	5758	3601	2563	6250	18172	0.33244	0.219388	0.147615	0.300557	3150.75
GCTGTCATTGGGTGT	199	1319	3918	7338	8984	21559	0.0651149	0.204102	0.361372	0.369411	4041.77
GGAACGAGAATTCCA	200	12602	4774	2275	2824	22475	0.566094	0.226297	0.101946	0.105662	1713.74
ACGGGTATTGACCGT	201	235	370	669	395	1669	0.1449	0.24074	0.411497	0.202863	3014.36
GCAGAATTTCTCAGG	202	550	1275	891	143	2859	0.189436	0.463401	0.306139	0.0410243	1851.17
GAGGTAATGCTGGCC	203	1565	2439	2704	2200	8908	0.180538	0.296902	0.311172	0.211388	2916.44
TCGTCTCCCTAAAGT	204	877	2360	1944	1807	6988	0.128749	0.365598	0.284696	0.220957	2982.13
AATCATGCGAAGTGG	205	18	24	853	1814	2709	0.00748387	0.0105296	0.353789	0.628198	5674.58
GATCCTAGACGAAGG	206	7663	627	262	581	9133	0.844881	0.0729477	0.0288164	0.0533553	1089.5
GTTCGGAGCTCACTC	207	2	0	3	105	110	0.0216334	0	0.0323711	0.945996	7230.92
CGTTCTGGACTTAGC	208	1360	3130	4320	5728	14538	0.098957	0.240325	0.313569	0.347149	3819.75
GGTATCAGATGTACG	209	1478	1935	3747	9850	17010	0.0955889	0.132057	0.241745	0.530609	4867.04
GTCCCATTTCATCTC	210	3727	1838	4398	12884	22847	0.17931	0.0933123	0.211078	0.5163	4677.49
CGTCAACCGTTAGGT	211	0	0	7	183	190	0	0	0.0438055	0.956194	7324.38
ACTCGATTAGGGTTT	212	1487	1485	1447	1038	5457	0.277318	0.292241	0.269201	0.161239	2481.7
GAAGTTAGAGAGAAC	213	7788	6991	6087	7189	28055	0.286059	0.270967	0.223035	0.219939	2780.8
ACGAGATGAGCGCTT	214	11	8	4	1484	1507	0.00873369	0.00670258	0.00316815	0.981396	7423.37
ATTGCGCGGTGGTAT	215	3342	2935	2518	1891	10686	0.317499	0.294233	0.238634	0.149635	2341.94
AGTGGTCTTACACTG	216	3609	4484	6275	6288	20656	0.181925	0.238517	0.315545	0.264012	3245.84
TTGGCCTTCTCTAAC	217	1	0	1	51	53	0.0224837	0	0.0224289	0.955087	7274.19
TGTCTTTGGCGTAAA	218	8	5	7	672	692	0.0137935	0.00909707	0.0120399	0.96507	7329.63
CCGGGTCAAAGTATG	219	0	0	0	2	2	0	0	0	1	7541
TGCCTTTATGCCATC	220	681	734	1224	2573	5212	0.141296	0.160704	0.253341	0.44466	4315.82
GATTGATGACGGTCC	221	6846	6926	5955	5157	24884	0.280684	0.299647	0.243559	0.17611	2539.42
GATGCATATAGTCGA	222	343	2098	6249	13425	22115	0.0171735	0.110845	0.312116	0.559865	5193.82
TCACTAAACTTGGCA	223	1125	1787	1941	891	5744	0.197746	0.331458	0.340348	0.130448	2439.39
TCTGGACTTCGGCTG	224	1539	502	242	153	2436	0.631366	0.217317	0.0990373	0.0522804	1331.01
AAGTCTGTGATATCG	225	2045	3336	2257	1843	9481	0.218674	0.376423	0.240755	0.164147	2509.01
CAGGTCAGGTCAAAT	226	2031	1867	149	129	4176	0.477074	0.462773	0.0349143	0.0252389	1201.77
ACAGATCCGGTGTGT	227	4778	6723	7758	5991	25250	0.194216	0.28837	0.314579	0.202835	2857.45
TATCGCCGTAATCGC	228	469	3129	3693	2946	10237	0.0473325	0.333227	0.371798	0.247642	3315.91
CGACAGGCGTTCTTG	229	6681	3959	5051	4981	20672	0.333281	0.208402	0.251355	0.206962	2699.78
TGTCACCGAAGAATC	230	3628	5925	5162	12844	27559	0.141015	0.243015	0.200151	0.415819	4072.35
CTGTCATAAGATGGC	231	408	985	15	423	1831	0.224832	0.57277	0.00824574	0.194152	2403.24
CGAGGCCATCACTAG	232	1994	1055	985	1933	5967	0.34983	0.195313	0.172389	0.282468	3056.37
CTAATGTAGGGAGCA	233	6	198	479	636	1319	0.00490794	0.170907	0.390863	0.433322	4518.46
TCATCCAATAGTTGC	234	3283	5211	2123	1055	11672	0.278731	0.466856	0.179807	0.0746058	1835.36
ATAATGGAGTGCTCA	235	59	669	3884	2395	7007	0.00889312	0.106408	0.584013	0.300686	3934.11
TATAGGGCGGCTCAT	236	2069	6268	5276	8661	22274	0.0977775	0.312575	0.248728	0.340919	3702.27
CCTAAGGGCAGCATC	237	2430	2022	2507	2579	9538	0.263767	0.231602	0.271462	0.233169	2939.05
TCGTTTCACGGAGAG	238	6268	4287	4143	10304	25002	0.266642	0.192443	0.175815	0.3651	3633.98
TCTATCCACAGGGAA	239	11	415	193	1077	1696	0.00714978	0.28464	0.125141	0.58307	5114.38
AACCCGGTTACTAAG	240	1283	1919	5397	6065	14664	0.093353	0.147341	0.391738	0.367568	4046.42
TGGGTTTGTCGACGC	241	1877	586	721	846	4030	0.478917	0.157776	0.183515	0.179792	2338.13
TAGCCGGTTCCACCA	242	14473	10970	9025	13541	48009	0.312386	0.249854	0.194322	0.243438	2870.65
CTTCATCAAGCAGGT	243	5	1	257	331	594	0.00929148	0.00196093	0.476419	0.512328	5108.57
TGACCGAGGACTACG	244	37	72	2850	2452	5411	0.00740242	0.0152003	0.568798	0.408599	4583.07
CTGTTCACAGACGAG	245	763	58	14	1593	2428	0.352422	0.0282692	0.00645072	0.612858	4890.79
CCGTCCCTATTAGAT	246	1300	2164	2636	3473	9573	0.142765	0.250775	0.28878	0.31768	3574.01
GACATTGGCTCCTAC	247	867	4121	4918	4237	14143	0.0635131	0.318562	0.359397	0.258528	3355.63
CGGGTATGGTACTAG	248	2467	5433	2425	1727	12052	0.204601	0.475472	0.200628	0.119299	2193.2
TCGTGTATGCATGTC	249	10	19	171	2160	2360	0.00500063	0.010026	0.0853025	0.899671	7022.57
ATGGACAGAGAGGTA	250	0	0	0	0	0	NaN	NaN	NaN	NaN	0
ATTATCTGGCGTACA	251	830	3606	4888	3309	12633	0.067659	0.310185	0.397484	0.224672	3190.28
TGACCATGTCTGGCA	252	9072	13392	16361	26059	64884	0.148163	0.230796	0.266555	0.354486	3769.9
CCTGCCATTGTATTA	253	5	9	950	266	1230	0.0042239	0.00802293	0.800586	0.187167	3503.26
GACAACAGCTTCTGA	254	516	3647	5402	3495	13060	0.0407443	0.303879	0.425513	0.229863	3277.26
GGTACAGGGCAGATC	255	2	1	83	186	272	0.00830644	0.00438261	0.343878	0.643433	5755.86
CCAGGATGACCTAAG	256	4422	5415	3581	2316	15734	0.282783	0.365411	0.228445	0.123361	2193.38
CAAGGTAACCCTTAT	257	5	7	104	1202	1318	0.00447504	0.00661108	0.0928542	0.89606	7009.97
TACAATGAGGAGCGG	258	13	11	798	1206	2028	0.00712262	0.0063597	0.436155	0.550363	5295.54
GGAAAGCTCGGAACT	259	2499	2807	2512	3859	11677	0.223501	0.264913	0.224116	0.28747	3246.62
GTGTACTACTCCGTT	260	28	115	1134	1537	2814	0.0109341	0.0473882	0.441753	0.499925	4988
TGCACATTGTATCTC	261	237	739	1220	2260	4456	0.0575766	0.189448	0.295664	0.457311	4509.48
AATCCCATGGGTTAA	262	2092	6118	7168	14667	30045	0.0749419	0.23127	0.256155	0.437633	4326.11
AACCTCATCTGCGGC	263	11	19	499	1322	1851	0.00674863	0.0123005	0.305397	0.675554	5908.04
GCGAAGATGTCAGGT	264	1403	769	300	1095	3567	0.40954	0.236871	0.0873577	0.266231	2806.11
CGGTCTGTGGCAGAA	265	0	0	0	96	96	0	0	0	1	7541
GAAAGAGCATGCTGG	266	9	590	314	316	1229	0.00745017	0.515375	0.259295	0.217879	3023.65
CACTCCCTGACGTAG	267	13813	11827	6113	3281	35034	0.393262	0.355317	0.173616	0.0778047	1760.79
CCGTGTAAGCAAGAC	268	822	1499	1215	1586	5122	0.166503	0.320405	0.245509	0.267583	3193.29
GGAGCCCAGACGATA	269	0	0	0	0	0	NaN	NaN	NaN	NaN	0
ATGTGGAAAGTGAGG	270	8783	4721	940	825	15269	0.570709	0.323708	0.0609314	0.044651	1282.85
TTAGGAACAGACTTC	271	85	1141	1854	490	3570	0.0239664	0.339482	0.521476	0.115076	2699.14
CCATACTATAACGGG	272	6	2	6	460	474	0.0151042	0.0053128	0.0150674	0.964516	7328.94
TGGCCCACATGAGAT	273	6989	2080	340	2379	11788	0.607497	0.190783	0.0294815	0.172238	2004.36
GAATAGAAATGGGCT	274	2386	2487	285	1563	6721	0.361706	0.39784	0.0430994	0.197355	2362.35
TCAGTTGCAGAGAAG	275	33	1595	2475	1799	5902	0.00580628	0.296137	0.434411	0.263646	3523.34
GATAACGTTACACTC	276	97	112	635	2025	2869	0.0382596	0.0466159	0.249853	0.665272	5752.24
GGTAATCAGGAAGCG	277	2273	3260	4758	1250	11541	0.197642	0.299119	0.412709	0.0905303	2282.05
GTTGGAGCATATGCC	278	3266	697	731	38	4732	0.685793	0.154439	0.153121	0.00664609	1074.55
ATACTGCCGCCCTAA	279	1409	3001	6077	7131	17618	0.0849946	0.191026	0.365688	0.358291	3963.35
TTGTTACCAGCGACA	280	62	1585	1602	5048	8297	0.00822582	0.221904	0.212027	0.557843	5064.79
GCTCTACGTATTCGG	281	17	15	298	2132	2462	0.00807257	0.00751626	0.141163	0.843248	6740.55
TTCTGAGGCCGAGCA	282	0	18	17	0	35	0	0.528309	0.471691	0	1945.12
CTTCCACCACTTACG	283	1047	3158	4613	7886	16704	0.0673328	0.214309	0.295941	0.422418	4286.9
AGAGAGTTGATCCAC	284	3997	7381	5819	7009	24206	0.170605	0.332444	0.247768	0.249183	3079.3
CAACACACCGGGTAC	285	8752	16437	11594	14226	51009	0.176766	0.350317	0.233596	0.23932	2996.26
TACCAAAGCTTCCGT	286	14193	17544	14177	15264	61178	0.238289	0.310817	0.237441	0.213453	2794.64
CTGTACCCTGACAAC	287	22	21	441	2580	3064	0.00835539	0.0084161	0.16708	0.816149	6604.87
TGGGATGATACACGT	288	4670	5491	3091	2637	15889	0.296618	0.368027	0.195849	0.139507	2242.48
CGTGGGTCGCTTGAA	289	3400	7754	9406	6733	27293	0.127947	0.307911	0.353101	0.211041	3005.76
AGCCTTGCCGGAATG	290	4	2	8	646	660	0.00724428	0.00382219	0.0144533	0.97448	7395.69
TCAAGACCGTATGTT	291	9	10	375	375	769	0.0127481	0.0149469	0.529879	0.442426	4740.03
TCACCGACGTCTTTC	292	331	240	64	827	1462	0.247583	0.189431	0.0477544	0.515232	4418
GTGCTCAGACGGTCA	293	292	1140	444	1194	3070	0.0995774	0.410232	0.151043	0.339147	3569.61
AGCCGTAACGAGACA	294	749	3926	8554	5471	18700	0.0416529	0.230389	0.474541	0.253417	3482.46
TACAGGGAGACAGTC	295	5171	10828	12980	22751	51730	0.106629	0.235611	0.267003	0.390757	4025.93
AATAACGGTCTCTAG	296	0	0	0	0	0	NaN	NaN	NaN	NaN	0
ATCTGACCCTATGCA	297	4969	1799	1659	4757	13184	0.398012	0.152057	0.132561	0.31737	3186.41
TTGTGTAGCCGAGCG	298	0	0	0	0	0	NaN	NaN	NaN	NaN	0
GGAGACCATAATACT	299	3379	67	961	2521	6928	0.519194	0.0108634	0.147301	0.322641	3145.4
GTATGTGTTGTCTTG	300	9	4	510	692	1215	0.00819402	0.00384292	0.463197	0.524766	5169.94
GGTGTGGAACAACCC	301	1059	1514	2006	5202	9781	0.11779	0.177699	0.222579	0.481933	4525.95
AGCAGATGGAATGAC	302	4367	3071	2404	1124	10966	0.399106	0.296164	0.21917	0.0855611	1860.4
GTCAACAAACAATGC	303	842	1343	764	1741	4690	0.188306	0.31694	0.170446	0.324308	3434.69
GTGGGATTCCTACAT	304	5451	2563	1607	1032	10653	0.513363	0.254709	0.150975	0.0809531	1661.43
ACCCAAGAACTCTGA	305	58	522	1124	1282	2986	0.0207298	0.196873	0.400751	0.381646	4199.46
TTCATGTCTTGCCGC	306	2329	62	2964	2936	8291	0.298717	0.00839131	0.379237	0.313655	3542.54
GGGCGAAAGAACTCA	307	623	288	199	11	1121	0.5491	0.267857	0.174968	0.00807535	1213.77
CTTATCAGTCGCTAC	308	82	882	1080	2348	4392	0.020268	0.230045	0.266294	0.483393	4662.65
TGCGGGTGCGTAAAT	309	6	7	303	703	1019	0.00665783	0.00819647	0.335402	0.649744	5785.64
GATCTTATCACCTGC	310	21995	13527	6260	3489	45271	0.484259	0.31427	0.137489	0.0639823	1562.02
TCCTGGAGAATTCGA	311	9548	4257	7076	6787	27668	0.356909	0.167917	0.26386	0.211314	2724.18
TTCGAGATGGTTGTG	312	2760	2591	1488	378	7217	0.378428	0.374877	0.203525	0.043169	1594.93
TACCGACACGCGTGA	313	323	678	780	9	1790	0.177079	0.392231	0.42658	0.00410972	1780.88
GGATGCGGAGAACGA	314	15	446	846	376	1683	0.00913102	0.28649	0.513735	0.190643	3167.61
ACTGATCACTCACCG	315	1	1	0	195	197	0.00607994	0.00641573	0	0.987504	7459.21
TGCACACTCTTGCAA	316	9	297	446	459	1211	0.00782861	0.272613	0.387006	0.332552	3889.04
ACAAGCGGCACTATC	317	3035	897	479	296	4707	0.644932	0.201138	0.101539	0.0523905	1324.5
GATGATGCCTATCTG	318	690	6	465	1536	2697	0.282837	0.00259529	0.190143	0.524425	4623.52
GACGATCACTGCATG	319	5740	2800	928	1211	10679	0.540029	0.277978	0.0870952	0.0948975	1648.68
CTGACCAGCTATATT	320	5	8	151	664	828	0.00697218	0.0117716	0.210047	0.771209	6381.26
CCTGCTGCGACTTAC	321	393	2041	6443	6791	15668	0.0268618	0.147209	0.439311	0.386618	4273.04
TCATCCTGCTGACAC	322	3894	432	431	1035	5792	0.690195	0.0807991	0.0762069	0.152799	1879.25
CGTGTAGACCGCCTT	323	9682	3393	2394	4473	19942	0.499684	0.184783	0.123253	0.19228	2325.3
GGTTCCTTCGCCGAT	324	4193	2079	2102	3070	11444	0.379774	0.198702	0.189921	0.231603	2741.11
TACACAGTTGGTGGG	325	19	9	448	1321	1797	0.0120581	0.00602721	0.283626	0.698289	6017.63
TTAGTATCGGCAGGA	326	540	8	16	5	569	0.949755	0.0148476	0.0280724	0.00732476	724.865
ACGTGGTAGACGGTC	327	0	0	0	0	0	NaN	NaN	NaN	NaN	0
CCCGCAGTTATCTAA	328	2	130	246	814	1192	0.00188221	0.129101	0.230948	0.638069	5588.46
ATTCGGCAAACTCTC	329	331	1031	1162	1464	3988	0.0871623	0.286488	0.305245	0.321105	3657.54
AGTGCACCGATACAA	330	22	272	1356	1997	3647	0.0066164	0.0863208	0.406818	0.500245	4950.2
AACTCCGTGTCTCCG	331	1739	4242	5246	7861	19088	0.0966319	0.248736	0.290797	0.363835	3896.52
AGAAGACACCTGTCG	332	7	150	315	515	987	0.00770523	0.174231	0.345891	0.472172	4700.91
TCAGCTATCGCTTAA	333	11	5	110	1226	1352	0.00958879	0.00459926	0.0956544	0.890158	6973.09
CACACTCTTAGTCCC	334	0	0	0	0	0	NaN	NaN	NaN	NaN	0
GAGGCGATAACTGTA	335	18	657	764	1729	3168	0.00617803	0.237952	0.261584	0.494285	4734.79
CGAGAAGATCGCGAC	336	77	2107	2816	6237	11237	0.00747249	0.215768	0.272614	0.504145	4808.31
CCCTGGGTTCTACGT	337	0	0	0	1	1	0	0	0	1	7541
CGCGCCACTTTAGGA	338	0	2	24	41	67	0	0.0350564	0.397688	0.567256	5357.89
CCAATATCAGGCTGG	339	0	1	0	0	1	0	1	0	0	1364
GCGATCGCCTCGTAT	340	92	1460	2293	3086	6931	0.0141747	0.23737	0.352428	0.396028	4233.73
CGTACTTTGCGTCGT	341	6	9	296	1191	1502	0.00460551	0.0072898	0.226652	0.761453	6343.24
GCTGTTGCATGTGCA	342	3	6	4	689	702	0.00510894	0.0107822	0.00679533	0.977314	7405.37
CATTAGGTAATCGCT	343	852	124	544	964	2484	0.365907	0.0561953	0.233062	0.344836	3504.19
TTCGAAGGCTTTGTG	344	7	9	14	1588	1618	0.00517313	0.00701851	0.0103211	0.977487	7410.74
CTTGCTAATTGCTAG	345	14	285	584	957	1840	0.00826238	0.177488	0.34382	0.470429	4687.17
CGGCGAGGATGAAAT	346	1	1	0	233	235	0.00509875	0.00538036	0	0.989521	7472.41
GTTAGTCATTGTTGC	347	865	657	760	501	2783	0.316417	0.253605	0.277331	0.152647	2409.04
TCAGAAGGCAGAGAT	348	0	0	0	0	0	NaN	NaN	NaN	NaN	0
CAGTAGAGCTAGAGG	349	9	7	7	1274	1297	0.00829864	0.00681099	0.00643878	0.978452	7409.55
TAGGACCGTATAGGA	350	440	2175	2522	3271	8408	0.0551691	0.287773	0.315449	0.341609	3820.99
TTTGTCTCCACCATG	351	1890	3354	3644	4382	13270	0.148652	0.278368	0.28591	0.28707	3376.94
TGAATTGCAGCAACA	352	7747	4374	1647	2122	15890	0.491155	0.292625	0.104164	0.112056	1812.7
TACAGGTGACACAAT	353	16	291	280	1785	2372	0.00765858	0.146984	0.133699	0.711659	5918.84
TCTAGCTAGTAGCCA	354	0	1	12	31	44	0	0.027164	0.308155	0.664681	5849.38
CCAGTATAATCGCCC	355	1870	1745	1555	185	5355	0.34523	0.339946	0.286377	0.0284475	1631.2
AAAGGTGCCTGGTTG	356	15	468	561	238	1282	0.0118416	0.389864	0.441798	0.156496	2866.01
GGCGGAATGCGAGAT	357	0	0	0	0	0	NaN	NaN	NaN	NaN	0
TGTCTTCCGTCGCGT	358	120	982	1062	3260	5424	0.0243359	0.210148	0.214848	0.550668	5011.74
TGTTTGAGCGCGCTA	359	50	253	654	2458	3415	0.0165744	0.0884982	0.216265	0.678663	5809.99
GTTCGTGCGTCTGTA	360	2072	2023	2702	1863	8660	0.245094	0.252515	0.318838	0.183553	2705.08
CAGCGAGATGCACCT	361	3144	6330	5301	1492	16267	0.192242	0.408428	0.323343	0.0759869	2086.2
ATTGGAGTATGCGTT	362	3	1	0	91	95	0.0375698	0.0132149	0	0.949215	7198.86
GCATCGACCATGAGA	363	6	11	644	720	1381	0.00476287	0.0092142	0.50997	0.476053	4929.26
GGTAATTCGCGTGAA	364	167	5	100	1019	1291	0.149003	0.00470756	0.0890062	0.757283	6038.6
AATATCGGCGCACGG	365	7	2	113	300	422	0.0188318	0.00567767	0.303258	0.672232	5875.74
TAACCACTTAGACGA	366	4548	3086	1570	2108	11312	0.408757	0.292676	0.140762	0.157805	2202.75
GAGACATTTGCGACT	367	3	0	0	259	262	0.0137157	0	0	0.986284	7445.9
CCGGGCTTGTACACA	368	50	924	1526	4117	6617	0.00836615	0.163145	0.254713	0.573775	5215.68
GAGCGAGCTAAATAA	369	7	13	9	1858	1887	0.00443805	0.00869731	0.00569217	0.981172	7428.36
TGATGCAGAGAGCGG	370	0	0	0	120	120	0	0	0	1	7541
AAGTCATCGATCTGA	371	0	0	0	0	0	NaN	NaN	NaN	NaN	0
GAACCGCGCGCTATT	372	3847	5792	4923	4417	18979	0.207397	0.329501	0.26476	0.198342	2758.34
GTGATGACTTAATCC	373	9	10	244	1249	1512	0.00690565	0.00809673	0.186764	0.798234	6519.55
GACTGTTGCGATATT	374	6653	3099	2175	7736	19663	0.358916	0.176419	0.117051	0.347614	3383.72
TCCCTTCGCCTCACT	375	2992	4096	3959	11136	22183	0.145674	0.21044	0.192286	0.451601	4280.16
GGATCATCCTTAGGT	376	11	10	752	785	1558	0.00771623	0.00740218	0.526225	0.458656	4839.59
TATATAGACGAGTCC	377	6055	9322	8931	11502	35810	0.176113	0.28611	0.25913	0.278647	3271.14
GTATTGTCGTCGCCC	378	939	1717	1944	1435	6035	0.159549	0.307855	0.329508	0.203089	2903.65
TTGCGAGCCCGGAAT	379	1286	1405	2484	2030	7205	0.185372	0.213711	0.357188	0.243728	3169.24
CAACTATAGGCAGAG	380	9467	776	2337	2629	15209	0.639363	0.0553024	0.157447	0.147887	1987.48
ACCAAGCGGAAAGGC	381	8433	2186	463	1806	12888	0.663709	0.181549	0.0363511	0.118391	1637.66
GAATGGGTCCTACGG	382	53	1572	2418	367	4410	0.0119649	0.374484	0.544542	0.0690089	2452.09
GTTGCGGGTTAATGG	383	955	3889	4399	3457	12700	0.0774754	0.332924	0.356004	0.233596	3186.87
TGTTCTCACCTAAGG	384	175	714	1149	1209	3247	0.0567879	0.244491	0.371945	0.326775	3797.74
TTGCTGTGGGAAGCT	385	163	392	1194	759	2508	0.0679186	0.172359	0.496303	0.26342	3551.17
GTGGGTAACGAGCGA	386	12	16	433	1987	2448	0.00567148	0.00797963	0.204148	0.782201	6442.87
TGAACATACCACATG	387	9713	5721	3348	3489	22271	0.441582	0.274459	0.15184	0.132119	2032.89
CGATACACCAGTAGC	388	3	1	14	216	234	0.0151567	0.00533126	0.0705589	0.908953	7054.06
TCGAGCAAGTGCCAT	389	11	663	329	1597	2600	0.00464332	0.295322	0.138539	0.561495	4999.52
GATCTCGCCTACTAT	390	26	559	578	2858	4021	0.00727687	0.165094	0.161377	0.666253	5672.75
GGATGACAACAGTTC	391	2250	2573	4363	4295	13481	0.174488	0.210557	0.337527	0.277428	3361.42
TTCTACCGTTTGTAG	392	1081	2730	3051	2813	9675	0.115635	0.308159	0.325573	0.250634	3225.73
GCATACACATGCGTA	393	7534	1205	3823	2927	15489	0.500358	0.0844481	0.25328	0.161914	2297.41
CTCCCGGTTCGTATG	394	169	264	877	2765	4075	0.0466145	0.0768397	0.24131	0.635236	5549.86
TCAAATAGTGGCCCG	395	4489	4206	2663	1883	13241	0.341311	0.337457	0.201982	0.11925	2091.07
GAGGGATCCGAACTG	396	9	5	4	781	799	0.0134573	0.00788922	0.00596648	0.972687	7369.45
CACGCTTGTAGTGGG	397	232	1221	13	302	1768	0.129976	0.721834	0.00726539	0.140925	2145.05
GGCTCTCTTCGAGAG	398	15446	3672	952	4508	24578	0.642905	0.16128	0.0395284	0.156286	1891.4
ACCCTGTTAGCGATT	399	8723	3472	1286	427	13908	0.621948	0.261225	0.0914683	0.0253584	1162.51
CTACGCATTCTCTCA	400	447	466	255	1208	2376	0.203248	0.223589	0.115664	0.457499	4178.61
AACCCTTCTTTGTCT	401	2445	3268	805	847	7365	0.330315	0.465885	0.108489	0.09531	1836.34
CACACTGAATATTCG	402	6128	3862	4981	8464	23435	0.275762	0.18339	0.223601	0.317247	3390.36
GGTACGCGATGAACA	403	17800	6382	2971	6112	33265	0.546195	0.206648	0.0909435	0.156213	2027.5
GAACGCACAATGCCT	404	481	1752	5225	6987	14445	0.0359985	0.138363	0.390091	0.435547	4507.72
TAAATCTACACGCCT	405	854	55	205	1888	3002	0.317579	0.0215826	0.0760481	0.584791	4829.54
TACATACACTAGGCT	406	13	321	746	581	1661	0.00822867	0.214407	0.47105	0.306315	3830.21
GCAGATTCCGTCAAC	407	21234	7088	2643	3746	34711	0.616011	0.216984	0.0764883	0.0905169	1551.04
TTCAAGAGCCACATC	408	12624	11926	14254	5950	44754	0.284428	0.283542	0.320371	0.11166	2233.11
GTACCGACAACAATC	409	22	361	1361	1339	3083	0.00764976	0.132458	0.472089	0.387803	4335.28
CACCGAGGTACATCA	410	0	0	0	0	0	NaN	NaN	NaN	NaN	0
TCCCTTCGAAACTCA	411	36	1027	1418	564	3045	0.0119839	0.360755	0.470882	0.156379	2901.01
CTGCTCGAAGCAAGC	412	390	657	962	2608	4617	0.0925221	0.164473	0.227665	0.51534	4757.7
CCATCTATAACTCAC	413	3738	609	1667	3219	9233	0.428436	0.0736565	0.1906	0.307307	3172.73
TAAACAGTGTGGTGT	414	3266	1415	355	46	5082	0.633978	0.289842	0.0687428	0.0074374	1014.71
TGTGCATATGCGGAC	415	9	303	1225	717	2254	0.00419002	0.148855	0.56892	0.278034	3779.16
GGATAGGCGGCTATT	416	21	21	998	2103	3143	0.00752589	0.00794155	0.356788	0.627745	5675.44
GACATGCCCTAATTA	417	584	1462	1362	2872	6280	0.0993605	0.26248	0.231163	0.406996	4087.59
AAGGCTGTCACAAGT	418	4644	1483	1341	1839	9307	0.511545	0.172377	0.147354	0.168725	2200.51
CACCTTGGTAGGACA	419	1502	921	1276	414	4113	0.367094	0.237528	0.3111	0.0842779	1989.97
AACTACGTTAGCACT	420	2	248	392	142	784	0.00258726	0.33854	0.505869	0.153004	2930.38
GCTGGTTACTTGATC	421	68	2951	2265	2347	7631	0.00919373	0.421017	0.305487	0.264303	3366
TCTGCTGGAAGAATG	422	16382	6097	4574	3375	30428	0.542635	0.21311	0.15114	0.0931151	1714.6
ACTGCAACCTCCACA	423	23	387	1021	1136	2567	0.00959897	0.170434	0.425073	0.394894	4319.68
TAACGGATCCTGTTT	424	22236	14095	11751	12764	60846	0.373945	0.250129	0.197136	0.17879	2428.18
ACTTTCCGGCATAAC	425	2097	3032	3761	3389	12279	0.176648	0.269517	0.316049	0.237786	3088.46
CTCGAGACCAGGTAA	426	4992	2546	587	112	8237	0.59731	0.321463	0.0700655	0.0111622	1067.11
ACCCGACCCTGCATA	427	8	12	406	105	531	0.0155906	0.0246774	0.789294	0.170438	3377.4
GGCCGTACGATACTT	428	2	2	7	576	587	0.0040745	0.00429954	0.014226	0.9774	7415.84
TTGTGAACCATGCCC	429	0	0	1	102	103	0	0	0.0116056	0.988394	7483.61
TGGTGCCAATCTTGT	430	607	4318	4803	2820	12548	0.049335	0.370337	0.389422	0.190907	2985.65
GACGCGACGCCTAAT	431	12876	7001	5577	4827	30281	0.431391	0.247513	0.186394	0.134702	2099.13
AAGACATCTACCGGG	432	32	707	724	1729	3192	0.0108828	0.253722	0.245625	0.48977	4683.68
ACAGATGCCACTGCC	433	3491	358	33	1654	5536	0.661256	0.0715567	0.00623555	0.260952	2483.01
GATACATGGGTACGG	434	2784	901	509	2272	6466	0.453795	0.154975	0.0827656	0.308464	3027.83
AAAGTCTGTCTCCAA	435	2874	2800	3511	2281	11466	0.255899	0.26308	0.311856	0.169166	2599.43
GGGTGGGTATCATGG	436	11	157	908	581	1657	0.00702252	0.105766	0.578266	0.308945	3979.46
CATTTACCCTTGGGC	437	1630	867	403	147	3047	0.531058	0.298072	0.130979	0.0398912	1369.76
TAACAGTAGGCGCGC	438	6	7	24	121	158	0.043443	0.0534828	0.173349	0.729725	6052.19
CACATCATCATTGCT	439	129	432	358	1966	2885	0.0500094	0.176723	0.138448	0.63482	5417.99
TTGAGGACAAGTAGG	440	3	10	329	1007	1349	0.00254128	0.0089388	0.278016	0.710504	6093.38
GCTACATTTACTTCG	441	11933	12482	13714	16015	54144	0.228934	0.252692	0.262461	0.255913	3094.82
GCGTTCTGTGTAGTT	442	0	0	0	0	0	NaN	NaN	NaN	NaN	0
TCCAGTTCGGTGTTT	443	9939	9766	8634	12511	40850	0.253042	0.26237	0.219282	0.265306	3081.4
CTTGACCCTAGCCTG	444	26	18	953	2625	3622	0.00817071	0.00596906	0.298759	0.687102	5970.11
CAGTCATTCACGTTA	445	2886	256	370	1480	4992	0.606562	0.0567762	0.077575	0.259087	2600.79
ACGGCGGAGCTGTAT	446	0	2	2	145	149	0	0.0169	0.0159764	0.967124	7357.61
TCCTGGCTCGGTACA	447	992	187	387	1196	2762	0.385758	0.0767347	0.150126	0.387382	3649.79
TGAGCTAGATCCTAC	448	4542	7027	6085	4494	22148	0.208631	0.340604	0.278827	0.171938	2611.64
TAGAACAAACTCGTC	449	2486	345	1352	4287	8470	0.319969	0.0468568	0.17359	0.459584	4174.5
TTTCCGGTGACACGT	450	2073	4894	5242	3387	15596	0.1356	0.337809	0.342056	0.184535	2822.64
GAGGCATGATTTCAC	451	2594	2189	154	289	5226	0.489597	0.435975	0.0289955	0.045433	1309.74
TCGATCATGACACGC	452	11	207	843	1749	2810	0.00435271	0.0864339	0.332763	0.57645	5331.4
CACACAGGCCCTTAG	453	12008	9977	2946	1479	26410	0.449624	0.394209	0.110041	0.0461267	1444.13
ACTTGTCACAGGATG	454	12402	8923	12902	8897	43124	0.294592	0.223659	0.305722	0.176026	2604.96
CTTGTGTCTATACAG	455	13082	7867	6780	5903	33632	0.39566	0.251076	0.204559	0.148705	2235.05
GCATGCGCAGTAGGA	456	175	7	890	431	1503	0.122445	0.00516832	0.621205	0.251181	3588.18
CCGAAATGGAGGCAC	457	6255	3553	1805	3269	14882	0.430558	0.258075	0.123943	0.187424	2348.48
CGAAGCCAGTTAATT	458	11	7	952	520	1490	0.00785048	0.00527168	0.677769	0.309109	4102.44
CAGGTTCTTACGAAA	459	9185	8937	7474	9987	35583	0.267085	0.274226	0.216803	0.241886	2923.05
GACGCTTATTTGTAC	460	1	18	2	176	197	0.00593177	0.112669	0.0118346	0.869565	6745.39
AGGAACACAGTTCAC	461	199	2483	4278	2008	8968	0.0227189	0.299129	0.48721	0.190943	3126.5
TTCATAAGGTGCGGA	462	12	372	740	429	1553	0.00799964	0.261685	0.49211	0.238205	3435.62
AACAGCAACTGCTCC	463	10170	5643	2578	2328	20719	0.492842	0.288565	0.124627	0.0939668	1724.89
TCTGACGCACGCTTC	464	16	11	375	2227	2629	0.00709026	0.00514378	0.165773	0.821993	6640.31
TCCTCATTCCGGTAC	465	2742	2632	3681	1128	10183	0.270656	0.274147	0.362458	0.0927395	2178.51
GTTCTGCATGCCCAC	466	13011	2182	375	965	16533	0.788958	0.139619	0.0226838	0.0487389	1095.77
TGGTGAGCTTCACTG	467	1	8	193	297	499	0.00222543	0.0187868	0.428463	0.550525	5290.77
ATAGCGCCTTGGTTT	468	1	1	1	0	3	0.327569	0.34566	0.326771	0	1518.61
ACGCGATTTATGCAT	469	4	3	6	442	455	0.0104903	0.00830229	0.0156972	0.96551	7339.35
TTCAGTCTGCAAAGA	470	4424	1146	2550	1542	9662	0.467581	0.127813	0.268858	0.135747	2179.79
CAGGGTGGGTAATAG	471	2672	3241	3460	1973	11346	0.23885	0.305714	0.308536	0.1469	2470.71
CGATACGGTCACGTT	472	20278	5828	1968	1208	29282	0.689792	0.209199	0.066782	0.0342267	1135.52
CTGTTCGATCTGAGC	473	19843	7206	5374	2578	35001	0.56767	0.217535	0.153365	0.0614295	1502.67
TATAGATCTCCCTGT	474	6350	4032	4950	5214	20546	0.319328	0.213959	0.248319	0.218394	2777.21
CTTGGACATAATGCA	475	25998	9812	7648	8307	51765	0.510762	0.203415	0.149888	0.135934	2001.68
ATCGGTAGTGTTAGG	476	164	1330	1288	677	3459	0.0480064	0.410823	0.376108	0.165063	2810.62
GTCGACATTCAACAT	477	1275	2581	1839	2370	8065	0.163313	0.348855	0.234981	0.252851	3091.73
TGCACCAAAGAGCGA	478	170	12	245	811	1238	0.154186	0.0114848	0.221668	0.612662	5304.79
GGTCATCCGTTATGT	479	6263	737	239	61	7300	0.854442	0.1061	0.0325266	0.00693163	800.077
TAGCGTGAACGCAAT	480	24952	4715	2467	3853	35987	0.700945	0.139768	0.0691336	0.0901536	1475.44
CTCTCACACCTAACA	481	8075	5561	7493	6419	27548	0.301706	0.219251	0.279279	0.199763	2713.62
CGGGATAAATTTGTG	482	11523	10452	15456	18497	55928	0.215879	0.206629	0.288857	0.288636	3339.36
CTGATTTGCATATGC	483	10	746	912	65	1733	0.0056782	0.446989	0.516591	0.0307418	2186.03
GCATGGAATTTCCAG	484	2061	1856	3547	7591	15055	0.148481	0.141097	0.254914	0.455508	4379.33
GTGGACATTGGTTGA	485	6808	2879	3863	5544	19094	0.37167	0.165854	0.21038	0.252096	2899.03
ACATTCCTGATGTCG	486	10367	9223	9228	7618	36436	0.290798	0.272997	0.258219	0.177986	2561.41
ACATCACCTGCGCCA	487	2	1	2	98	103	0.0230742	0.0121743	0.023018	0.941733	7191.98
ACATCTTCGACATCT	488	5229	3876	1151	2374	12630	0.420181	0.328662	0.0922645	0.158893	2141.07
TACGATGAGTTATGG	489	13	50	391	463	917	0.0154495	0.0627029	0.463541	0.458307	4754.35
TCCCTCAAGCATTAT	490	22392	8779	9248	12459	52878	0.436843	0.180728	0.179979	0.202451	2505.59
GCTTATTAAGTCCCA	491	2427	1099	1434	4878	9838	0.267285	0.127717	0.157541	0.447457	4119.7
CGGGTTCGATCGCAT	492	15046	6390	1727	568	23731	0.627313	0.281133	0.0718286	0.019725	1099.46
CAGGCACTAGGTATT	493	24	22	427	3202	3675	0.00764283	0.00739287	0.135648	0.849317	6771.56
CTAAACTAGACTCGG	494	5	4	4	450	463	0.0128857	0.0108779	0.0102835	0.965953	7333.61
AGCGGTGACGTGATG	495	1272	336	146	1439	3193	0.42817	0.119348	0.0490257	0.403456	3592.42
TTACTGCTTTGGAAG	496	1	0	0	1	2	0.545576	0	0	0.454424	3757.97
CCTGACTTCTCTTGT	497	883	855	110	645	2493	0.363047	0.37095	0.0451166	0.220886	2509.17
AGCCGCACAGATAGG	498	3176	513	1220	2598	7507	0.447431	0.0762624	0.171454	0.304853	3119.6
AGGAGGCACGATTGC	499	22	11	250	2832	3115	0.00832753	0.00439373	0.0944006	0.892878	6989.31
GTGGCAGAGAGTGAA	500	2607	3945	7673	10593	24818	0.112142	0.179069	0.329255	0.379534	4029.13
GCACATCTTCATCCA	501	16	6	141	1263	1426	0.013169	0.00521114	0.11577	0.86585	6845.02
TGTTACGTTAGCATG	502	9355	12245	5377	7622	34599	0.275238	0.380164	0.157814	0.186784	2503.83
GACACAGAAAGCTTT	503	3	3	3	200	209	0.0170704	0.0180132	0.0170288	0.947888	7227.16
TTGAGCTGCCAGTTG	504	45954	11399	7889	15897	81139	0.58101	0.152081	0.0995	0.16741	2080.85
CCGTACACGACCTCT	505	5959	3059	8092	8225	25335	0.247158	0.133884	0.33481	0.284147	3344.56
TCTTTCACTCGTACA	506	4313	1289	1634	4408	11644	0.392993	0.123938	0.148525	0.334543	3315.96
GGTGACAGATCATTC	507	5785	1891	125	199	8000	0.716774	0.247239	0.01545	0.020537	967.294
ATTCGAGAGATCGTT	508	8975	7428	7537	1720	25660	0.348347	0.304226	0.291822	0.0556047	1803.3
ACCGCTGAACCTTTA	509	2	3	0	175	180	0.0132514	0.0209749	0	0.965774	7319.55
TTACTTTCCTCTCGA	510	782	63	5	465	1315	0.63025	0.0535789	0.00401992	0.312151	2820.01
GCTTTCGTGGCTTGC	511	10989	7872	3027	1970	23858	0.458711	0.346747	0.126048	0.068494	1595.13
CTCTCTCCGGACTCT	512	13502	4947	3502	3121	25072	0.544101	0.210364	0.140779	0.104756	1772.64
GCAAGAGAAACCTGT	513	294	1	2	2	299	0.984212	0.00353255	0.00667901	0.00557669	661.627
GCCTACGTCCTGAAA	514	31	1159	1107	1427	3724	0.00874003	0.344812	0.311344	0.335105	3810.9
AGAATGGTGATGTCA	515	0	0	1	1	2	0	0	0.544972	0.455028	4846.11
GTAGGGCCATACGTT	516	8482	3981	3927	3047	19437	0.443197	0.219502	0.204692	0.13261	2099.81
GACGAGACGTCAGCA	517	3	92	180	66	341	0.0089655	0.290127	0.53662	0.164287	3033.13
ACTCTCCGTTAGACA	518	0	0	0	5	5	0	0	0	1	7541
TCATCCAGGTTTGTA	519	283	394	1564	3026	5267	0.0592127	0.0869905	0.326442	0.527355	4978.82
TCAAGGCCACTAACG	520	13	9	653	1238	1913	0.00762434	0.00556991	0.382044	0.604762	5564.52
TGATTAAAGCCTCGT	521	745	1262	1782	3522	7311	0.109754	0.196187	0.261886	0.432173	4273.09
GGAGTTCACACTAAA	522	4	3	468	157	632	0.00661381	0.00523432	0.771931	0.21622	3645.61
GCACGCGATCTCACT	523	4634	1753	627	1889	8903	0.533706	0.213047	0.0720368	0.18121	2168.07
ATTAGTCGCGTAGGG	524	8	503	952	124	1587	0.00502593	0.333458	0.596629	0.0648864	2496.05
CTTCAGAGGTAGTGC	525	1208	3720	5609	3625	14162	0.0878664	0.285526	0.406989	0.219619	3155.48
TGATCGTGGTTGTTA	526	293	1117	1393	507	3310	0.0892315	0.358964	0.423197	0.128607	2612.24
CAGCGAAACGAAAGG	527	5	6	6	1199	1216	0.0049213	0.00623172	0.00589118	0.982956	7439.25
TTAGGCGCGCATATG	528	3	3	494	130	630	0.00494036	0.00521322	0.811532	0.178314	3461.52
ATCGGGTATCGGGTG	529	183	139	1420	852	2594	0.0745153	0.0597251	0.576798	0.288961	3803.12
CGAACGCCTGTTCAG	530	0	1	1	2	4	0	0.283768	0.26826	0.447972	4461.62
CCTGGGTAGGTGGAA	531	210	2224	1957	1032	5423	0.039116	0.437137	0.363636	0.160111	2771.39
GTAAGTGAGAAGTGT	532	0	0	0	0	0	NaN	NaN	NaN	NaN	0
GTGCTTAGTCACCAT	533	4039	765	1442	3057	9303	0.457367	0.0914112	0.162891	0.288331	2999.48
AACCTCGACGGAGCA	534	311	457	4371	2276	7415	0.0441177	0.0684094	0.618549	0.268924	3753.8
TGCGCCAATTTCCAC	535	2579	3984	3752	3957	14272	0.18659	0.30416	0.270795	0.238455	3029.31
GAAACCAACACCTTG	536	1463	790	141	12	2406	0.597806	0.340636	0.0574746	0.00408415	1007.5
TCGACGCACATCTCT	537	5049	8573	10737	4939	29298	0.174584	0.312809	0.37036	0.142247	2566.78
ACCTATGTCCGTTAT	538	31	574	400	143	1148	0.0268436	0.524492	0.345526	0.103139	2406.45
GTATTCTTAGCGCCT	539	0	0	0	0	0	NaN	NaN	NaN	NaN	0
CTCATCGAGGTGATA	540	1930	3087	2264	3057	10338	0.19315	0.326003	0.226024	0.254823	3070.29
CGCCTGTTTAAAGGA	541	9451	10017	6614	9340	35422	0.274749	0.307287	0.191807	0.226157	2789.3
GTCTTAGGTTCCTTG	542	55	2012	2555	3510	8132	0.00718911	0.277516	0.333153	0.382142	4129.49
ATTGTGCGGCATCCC	543	15	24	367	3280	3686	0.00477947	0.00806951	0.116653	0.870498	6881.16
TTGTTTCGCGACGCT	544	2	5	80	637	724	0.00323806	0.00854225	0.129207	0.859013	6826.85
GCTGGAAAGGGTATA	545	5	3	40	699	747	0.00793296	0.00502266	0.0633091	0.923735	7141.9
GTCATCTACTGATCG	546	1355	1185	6796	8698	18034	0.0814809	0.0751938	0.407672	0.435653	4495.6
TAAAGTCCGATGGCA	547	7	9	383	1069	1468	0.00543073	0.00736801	0.296415	0.690786	5992.06
GTTAAGACATGGACA	548	3608	1399	229	747	5983	0.607929	0.248743	0.0384913	0.104836	1598.79
ATAGGATGGCAAGAC	549	1835	3792	151	1137	6915	0.264634	0.577066	0.0217234	0.136576	2034.07
TCACACACCAGGTAA	550	0	1	2	2	5	0	0.223746	0.423037	0.353218	4067.01
GCTAGCATAGGCGGA	551	0	1	0	94	95	0	0.0132984	0	0.986702	7458.86
AATACGCCTCATCCA	552	8340	7636	11321	9503	36800	0.234227	0.2263	0.317174	0.222299	2950.59
GCTTCGTTCCATAGC	553	8151	2982	1964	4927	18024	0.469508	0.181254	0.112853	0.236385	2607.77
GCATTTAAGACAACG	554	13	19	1542	442	2016	0.00670294	0.0103377	0.793136	0.189823	3508.61
TAATGGAACGATCCG	555	523	208	2302	5571	8604	0.0681069	0.0285825	0.299045	0.604266	5413.42
CTAAGGATGGTCAAC	556	30	32	1842	2291	4195	0.00787503	0.00886397	0.482349	0.500912	5046.42
CTCAACAAACAACCG	557	17	23	129	2887	3056	0.00660295	0.0094268	0.0499827	0.933988	7189.82
TTTGTATAGTGACCG	558	23325	8197	4643	6499	42664	0.555098	0.20585	0.110227	0.128825	1875.34
ATCAGAATAAGGACC	559	744	184	281	62	1271	0.585772	0.152869	0.2207	0.0406586	1443.62
ACCGAGTAAGAGTTG	560	0	0	0	0	0	NaN	NaN	NaN	NaN	0
GTGGTAGTCCGATGC	561	0	0	1	279	280	0	0	0.00427436	0.995726	7519.86
CCGGCTGTTAAGCGA	562	2	13	152	542	709	0.0032321	0.022169	0.245042	0.729557	6169.92
TCGAAAGCACCTAAT	563	6	8	8	928	950	0.00754361	0.0106137	0.0100336	0.971809	7373.52
GGACGAACTCATCCG	564	6217	1726	2093	5928	15964	0.412711	0.120908	0.138604	0.327777	3247.02
AAATCGCTTAGGCAC	565	931	2878	7865	11483	23157	0.0435489	0.142058	0.367001	0.447392	4546.72
ATTATTTGCACCTCC	566	1127	1687	1982	3874	8670	0.138945	0.219474	0.243762	0.397819	4016.46
CTGTATGCGGTCTAT	567	2395	5108	3180	3372	14055	0.173979	0.391553	0.230442	0.204026	2776.47
CCGTTTCTGCCGCAA	568	12567	7879	5075	5097	30618	0.416274	0.275402	0.167697	0.140627	2124.13
GGCGGGAGTCAACTT	569	6247	7262	6927	3350	23786	0.264586	0.324562	0.292672	0.11818	2254.28
CGCTTATCGCCTTTC	570	3458	1228	4221	2448	11355	0.314262	0.117764	0.38267	0.185304	2742.17
CCGGAACAGGGTTTG	571	2	54	296	223	575	0.00370368	0.105522	0.54681	0.343964	4159.53
TGCGAGCGAGTCTTT	572	1	1	1	251	254	0.00471439	0.00497476	0.00470291	0.985608	7454.33
AAGTGTGGAGGAGGG	573	2301	421	494	2504	5720	0.432219	0.0834481	0.0925668	0.391766	3570.79
GTGTGAGATCACATT	574	1070	4794	972	490	7326	0.142542	0.673916	0.129172	0.0543703	1751.08
GACGTGGGTTTATTG	575	6	228	587	42	863	0.00691925	0.277453	0.675285	0.0403425	2439.91
TCATACTCGCTGGGT	576	456	345	220	151	1172	0.391319	0.312415	0.188334	0.107931	1966.49
ACCTTCCGACAGTCC	577	136	1425	1394	1686	4641	0.0306678	0.339083	0.31358	0.31667	3683.18
CGAAATGTGGGCGCT	578	1	1	3	592	597	0.00200747	0.00211835	0.00600775	0.989866	7484.29
ATAGTGGACTTGGCG	579	5000	6950	4350	2106	18406	0.271335	0.397986	0.235487	0.0951918	2036.72
CCAATCGATCGCTCA	580	4	1	2	425	432	0.011079	0.00292273	0.00552602	0.980472	7418.8
GTTTGGACACGCATC	581	40	311	1806	5410	7567	0.0059917	0.0491584	0.269867	0.674983	5861.31
GATGTGTGACAAGTC	582	0	0	0	0	0	NaN	NaN	NaN	NaN	0
AGCGGGTATGCACCT	583	0	0	0	0	0	NaN	NaN	NaN	NaN	0
ACGTTGTAGCCAAGA	584	1	0	0	0	1	1	0	0	0	607
CCGATTAGTCTGTCT	585	18	399	1560	513	2490	0.00743025	0.173801	0.642387	0.176382	3239.31
GTGCCAGACATACGC	586	2973	3010	401	945	7329	0.405241	0.432944	0.054526	0.107289	1787.13
CGGGCGGATAAATAG	587	0	0	0	0	0	NaN	NaN	NaN	NaN	0
TCAGATTACCTGAGG	588	299	1929	2053	451	4732	0.062839	0.427797	0.430416	0.0789478	2334.36
GTTGGGTAGAGGTGA	589	19	1271	597	729	2616	0.00741335	0.523303	0.232368	0.236915	3108.09
GCCGTATGTCATTGT	590	293	593	3297	2730	6913	0.0452048	0.0965427	0.507432	0.350821	4121.96
TGTAACTGTATCCCT	591	72	211	760	171	1214	0.0602393	0.186285	0.634311	0.119165	2835.95
GTATACCGGTGACGG	592	0	0	0	0	0	NaN	NaN	NaN	NaN	0
GTGTCATCTTCCTTA	593	9144	3270	1019	605	14038	0.64782	0.244463	0.0720167	0.0357008	1182.85
TATTCGTGTGTCTCA	594	2226	1811	2879	2081	8997	0.254623	0.218594	0.328515	0.198267	2800.68
CGTCAGTGAAATCAA	595	6323	3658	2552	588	13121	0.478342	0.292016	0.192592	0.0370508	1468.03
CGCATGGGCTAGATT	596	0	0	0	0	0	NaN	NaN	NaN	NaN	0
TATACTGCGTTTGAG	597	283	848	1432	1678	4241	0.0706794	0.223486	0.356772	0.349063	3906.2
ATAAGCACCCAGGTA	598	4350	3737	4326	2065	14478	0.303583	0.275207	0.301173	0.120037	2246.7
GCAAATTAGTATGCG	599	0	0	0	0	0	NaN	NaN	NaN	NaN	0
CTAGTAAACAGCACC	600	14	14	1003	364	1395	0.0105064	0.0110867	0.750879	0.227528	3686.57
CATGTTGACGCTGAT	601	2	512	505	375	1394	0.00147233	0.397733	0.370857	0.229938	3240.11
TCGATCATCAAACCA	602	2211	267	743	996	4217	0.544108	0.0693354	0.182401	0.204156	2437.9
TCACGGGCAAACCCA	603	5	8	102	1553	1668	0.00354931	0.00599255	0.0722296	0.918229	7122.2
TCGGAATCACTAACA	604	4	3	193	729	929	0.00495726	0.00392329	0.238605	0.752514	6302.49
TTGAGCCGTATCCAA	605	3671	8031	7543	6427	25672	0.146703	0.338665	0.300704	0.213928	2944.85
AATATGTGGTACTGC	606	0	0	0	0	0	NaN	NaN	NaN	NaN	0
CGCATGTGCAAAGGA	607	36	829	3141	3459	7465	0.00519839	0.126319	0.452455	0.416028	4487.29
GCTGTACCATTGTGG	608	143	1809	2903	3736	8591	0.0177427	0.236848	0.359312	0.386097	4178.16
ATTACACAGCATCCT	609	9287	6551	3564	4910	24312	0.389477	0.289909	0.149103	0.171511	2312.29
CGCGCCAATCCAACT	610	145	118	50	236	549	0.281027	0.241329	0.0966697	0.380975	3623.64
CTTAGGGCGAAGGAA	611	3	268	7	2	280	0.0101885	0.960439	0.0237152	0.00565748	1420.45
TGTATCCCTCCTACA	612	2619	6036	4289	743	13687	0.18861	0.458697	0.308125	0.044568	1876.13
CTACTACAGTTGTCG	613	2597	4862	1090	161	8710	0.290201	0.573309	0.121505	0.014985	1386.57
AAATGTCCCTAGACT	614	11	190	937	988	2126	0.00558619	0.101818	0.474683	0.417913	4526.03
GCACCACAGCCTTAA	615	14	12	673	1363	2062	0.00763651	0.00690709	0.366204	0.619253	5634.51
CATAGTGCGTGCGAG	616	27	687	1219	2692	4625	0.00641299	0.172187	0.28883	0.53257	5004.67
CCCTTCCGATTCTTC	617	0	0	0	0	0	NaN	NaN	NaN	NaN	0
GCACGTCATCACTGA	618	8	658	93	81	840	0.00927448	0.804957	0.107553	0.078215	1972.62
GGTACCACCTGACAA	619	19	87	1689	508	2303	0.00856312	0.0413757	0.759363	0.190699	3471
CGAGTAATCTCTGAG	620	0	0	1	0	1	0	0	1	0	2596
TCCCAGTGTGCCATG	621	35	394	2329	2580	5338	0.00710944	0.0844522	0.47193	0.436508	4636.35
AACGTTTGGACACGT	622	3	5	5	821	834	0.00430358	0.00756878	0.00715516	0.980972	7429.02
CAAGACAGCATGTGG	623	17	425	414	1191	2047	0.00908859	0.239764	0.220795	0.530353	4905.13
ACCGGCGCATGTGTA	624	0	0	0	0	0	NaN	NaN	NaN	NaN	0
AATACGTTATCGGCT	625	676	1252	1543	1494	4965	0.1414	0.276346	0.321965	0.26029	3261.43
ATGTCTTACAGGCTT	626	715	738	541	1763	3757	0.204176	0.222383	0.154112	0.41933	3989.5
GTAGTATTGGTGGCG	627	1	0	3	0	4	0.250457	0	0.749543	0	2097.84
GGCTGCCAAACTGCT	628	1005	1520	5163	5013	12701	0.0842073	0.134392	0.431546	0.349854	3992.97
ATACTCTGCCCTAGA	629	12	10	293	1404	1719	0.00808482	0.00710945	0.196924	0.787882	6467.24
TGCCGTAAACACTGC	630	1274	772	1222	1466	4734	0.281315	0.179882	0.269176	0.269627	3148.15
AAGCAATGGGCAATG	631	0	0	0	181	181	0	0	0	1	7541
GACGAGTACGCTGGT	632	0	0	0	0	0	NaN	NaN	NaN	NaN	0
TGTTCAACAGGTGAG	633	3	2	6	789	800	0.00448918	0.00315808	0.00895651	0.983396	7446.07
AGTATGGCCAGTGCT	634	4	3	436	122	565	0.00735672	0.00582228	0.79993	0.186891	3498.37
TACGTCTCCGCGGTA	635	3	0	1	508	512	0.00702374	0	0.00233555	0.990641	7480.75
CGCTTTCATCCGGGA	636	9	1	146	849	1005	0.0104305	0.00122296	0.168794	0.819552	6626.43
GCTAATTCAGCCTAC	637	7	6	4	985	1002	0.0083557	0.00755759	0.00476306	0.979324	7412.83
GGTTGGACTGCCGTA	638	0	0	0	0	0	NaN	NaN	NaN	NaN	0
TGATGGGATGTCTTC	639	0	0	0	0	0	NaN	NaN	NaN	NaN	0
AGACAAACGCGGGTC	640	0	0	0	0	0	NaN	NaN	NaN	NaN	0
GCAGAGGCCCAATAA	641	20	1035	796	650	2501	0.00817118	0.446213	0.324421	0.221194	3123.82
TCCATGAACGCACCC	642	3	2	2	180	187	0.0191044	0.0134397	0.0127053	0.954751	7262.69
TAACCCACACTCGTA	643	0	1	0	0	1	0	1	0	0	1364
TCATCTAGAGCCTCC	644	224	441	2833	2749	6247	0.0385863	0.0801625	0.486825	0.394426	4370.93
TGGAAGATTCAGGTG	645	15	3	192	927	1137	0.0152778	0.00322431	0.195079	0.786419	6450.48
ATTCTCCTGACAACC	646	333	410	1999	4336	7078	0.0522653	0.0679048	0.312985	0.566845	5211.43
TGCTTAAGTGAGTTC	647	1	1	1	140	143	0.00835686	0.00881842	0.00833651	0.974488	7387.36
CTAAGTCAGTCTCAG	648	2	3	2	583	590	0.00405881	0.00642447	0.00404893	0.985468	7453.15
AACGGTTGCGGGTAT	649	0	0	0	0	0	NaN	NaN	NaN	NaN	0
ATCGTCCAGCCTTTG	650	120	629	581	2140	3470	0.0381463	0.210994	0.184242	0.566618	5062.11
CTGCTCTTACCGACT	651	13	634	323	924	1894	0.00732869	0.377155	0.181646	0.43387	4262.26
TAAACGGCAATTAGC	652	2	1	3	312	318	0.00752105	0.00396822	0.0112541	0.977257	7408.69
ATCAATCCACTGTGC	653	0	1	0	76	77	0	0.0163964	0	0.983604	7439.72
ATAGGACGTGTGCGA	654	0	0	0	0	0	NaN	NaN	NaN	NaN	0
TAGACTCCATTGGAC	655	0	0	0	0	0	NaN	NaN	NaN	NaN	0
CATAGCCACCTATGT	656	219	1	2	199	421	0.564721	0.00272105	0.00514471	0.427413	3582.98
CATGTGCCGTTCTTG	657	7	155	403	1	566	0.0122076	0.285241	0.701099	0.00145257	2227.49
CGGATTCGCACTCGA	658	9	18	907	1137	2071	0.00478769	0.0101042	0.481318	0.50379	5065.27
GCGGCTATACTAAGT	659	0	0	0	0	0	NaN	NaN	NaN	NaN	0
CACATGCATAAGAAG	660	386	632	1677	1669	4364	0.093781	0.162029	0.406445	0.337745	3880
TATGTCGCTTGGAAC	661	19909	5953	2424	2562	30848	0.647598	0.204333	0.0786556	0.069413	1399.44
CTCCTCTCTTACGAC	662	5769	11980	6151	6110	30010	0.194663	0.426567	0.207047	0.171723	2532.46
CGACCAGACGATACT	663	15	409	66	2254	2744	0.00627657	0.180593	0.0275497	0.78558	6245.72
GGACAGAAGAACTGT	664	1175	1762	799	6028	9764	0.132735	0.210039	0.0900399	0.567186	4877.96
GTGATCATTAGACCG	665	5007	7699	6749	4343	23798	0.213235	0.345989	0.286722	0.154055	2507.42
CGTCTGTTCAAATCT	666	633	2448	1983	1554	6618	0.0975536	0.398106	0.304862	0.199478	2897.92
TAACTGCCCAAGTAT	667	903	178	2037	3157	6275	0.156978	0.0326526	0.35325	0.45712	4504
GTGTCCGATTCAACT	668	3	191	564	173	931	0.0032921	0.221173	0.617408	0.158126	3098.9
CTTATGGGATCACGT	669	4084	1447	502	122	6155	0.657298	0.24575	0.0805975	0.0163547	1066.74
CAGACTACCTGTGCA	670	0	0	0	0	0	NaN	NaN	NaN	NaN	0
ACTAGGCGGCAAATT	671	0	0	0	0	0	NaN	NaN	NaN	NaN	0
ACGGCTGCCATAATG	672	385	2007	1375	1364	5131	0.076837	0.422673	0.27375	0.226741	3043.67
AGTTCTGTCCAGTAA	673	5	3	3	827	838	0.007143	0.0045225	0.00427536	0.984059	7442.39
GCATAGTTGTCGGCT	674	0	0	0	0	0	NaN	NaN	NaN	NaN	0
AGGATTCATTCGCGA	675	1	0	1	70	72	0.0165831	0	0.0165428	0.966874	7344.21
CAGAGAGTCTACGCG	676	3416	1571	1722	383	7092	0.480411	0.233141	0.241585	0.0448641	1575.09
CAACTAACTGTGGAC	677	0	0	0	0	0	NaN	NaN	NaN	NaN	0
GTAAATATATCCGGG	678	0	0	0	0	0	NaN	NaN	NaN	NaN	0
CACGTCGATGTACAC	679	4	2	101	277	384	0.0118489	0.00625165	0.298456	0.683444	5944.36
CCCTGCATCTGTCGT	680	2390	3015	2012	2480	9897	0.247815	0.329887	0.208113	0.214184	2755.82
ACCCGGTTAGAGTCA	681	316	765	1334	809	3224	0.101028	0.258086	0.425454	0.215432	3142.4
GAAACGTTGGAGACA	682	465	388	2095	689	3637	0.131422	0.115716	0.590665	0.162196	2994.1
GGCATTCTGCATTCT	683	4	4	250	364	622	0.00713271	0.00752666	0.444709	0.540632	5245.96
ATAGGTATGCGACGG	684	11	577	257	175	1020	0.0107632	0.595759	0.250854	0.142623	2545.89
GCTTGTCGTTTCTCA	685	0	0	0	1	1	0	0	0	1	7541
TTACAAGAGCGAGGT	686	1	1	3	287	292	0.00409673	0.00432299	0.0122603	0.97932	7425.26
TCAGTAACCACTAAC	687	4	4	77	899	984	0.00479713	0.00506208	0.0921199	0.898021	7020.94
CTGGTGTCTATCGGT	688	2201	332	129	15	2677	0.817451	0.130115	0.0477939	0.00464022	832.734
ACCTGAAACCAACTC	689	2	3	4	198	207	0.0114893	0.0181858	0.0229227	0.947402	7235.65
ATCGTTGGACAAGAA	690	29	290	2016	1429	3764	0.00820053	0.0865345	0.56869	0.336575	4137.44
GTTAGTCGGGCGTTA	691	28	300	1025	1857	3210	0.0096094	0.108644	0.350916	0.53083	5067.99
AAGAAGATACTCGGC	692	28	1070	536	2590	4224	0.00727449	0.293343	0.138916	0.560467	4991.64
AAGCATTACCGAGTC	693	2	0	1	0	3	0.667208	0	0.332792	0	1268.92
AAGGTGCACGGCTTG	694	22	584	208	2682	3496	0.00714367	0.200105	0.0673757	0.725375	5922.24
CAGGGCGACAGTTCA	695	0	0	0	1	1	0	0	0	1	7541
GGAGAACTGTTACGT	696	4	2	6	547	559	0.0085524	0.00451237	0.0127974	0.974138	7390.54
GGCGAATACCATTGC	697	657	509	8	12	1186	0.54204	0.44313	0.00658411	0.00824617	1012.72
GAATCTGCGGACGCA	698	2157	1206	268	2040	5671	0.399732	0.235838	0.0495444	0.314886	3067.49
AGTCCCAGGAACATA	699	14	20	530	1476	2040	0.00780723	0.0117692	0.29484	0.685584	5956.18
CTCTTCTCTTTCGTG	700	3	4	5	612	624	0.00574759	0.00808671	0.00955599	0.97661	7403.94
ACGACTTATCGCAAA	701	1063	2013	2653	1840	7569	0.144306	0.288364	0.359277	0.208053	2982.53
CCTGTATGTGATAAC	702	4366	1532	545	221	6664	0.650636	0.240913	0.0810199	0.0274316	1140.73
CTGCACCGGATTTCA	703	0	1	2	27	30	0	0.0413179	0.07812	0.880562	6899.48
AAGCGCGTATGAACT	704	25	28	98	3574	3725	0.00798932	0.00944224	0.0312419	0.951327	7272.79
CCACAGTCCGCAGAT	705	1214	2327	2003	8284	13828	0.0965977	0.195385	0.15899	0.549027	4878.09
TTTGGTAGCAGACCT	706	315	703	1260	548	2826	0.11371	0.267788	0.453733	0.164769	2854.7
ACCACATTACTCAGG	707	12	15	431	1645	2103	0.00656477	0.00865918	0.235211	0.749565	6278.88
TACCAACAACCGAAA	708	329	720	1147	694	2890	0.117039	0.270281	0.407043	0.205637	3047.1
GTCTCTGCGATCTGC	709	1364	5394	3304	82	10144	0.1309	0.54624	0.316305	0.00655457	1695.08
ATTACGAGGTCCCAA	710	1551	3024	3558	2730	10863	0.146802	0.30203	0.335945	0.215223	2996.19
GGCGATAACATTGGT	711	0	0	0	3	3	0	0	0	1	7541
AGGCGTGATTGCAAT	712	1133	2004	2599	800	6536	0.174128	0.325001	0.398462	0.102408	2355.67
TGAGACCTCTCTTCC	713	1786	979	1235	6895	10895	0.182355	0.105479	0.12579	0.586376	5002.97
AGTCGACAGGTTACG	714	332	880	3395	3504	8111	0.0438811	0.122735	0.447631	0.385752	4265.06
ATCGTATGCTTTGGG	715	5	8	171	1027	1211	0.00481029	0.00812154	0.164111	0.822957	6645.95
GATGGGTCGTGCGTA	716	343	559	975	1262	3139	0.11601	0.199508	0.328962	0.355521	3877.51
CACTCTTCCGACGTG	717	561	165	803	1230	2759	0.219085	0.0679955	0.312828	0.400092	4054.92
CTTCTGTCTGGACGC	718	7	6	383	961	1357	0.00585363	0.00529451	0.319497	0.669354	5887.79
TGTAGACGGGCTGCA	719	88	1460	18	199	1765	0.0485559	0.850079	0.0099077	0.0914571	1904.38
AGTGTCAGATTGTGT	720	4	3	8	482	497	0.00960118	0.00759859	0.0191556	0.963645	7332.76
GCCAGATCACTAGCT	721	513	1680	927	1638	4758	0.112135	0.387506	0.202136	0.298223	3370.27
TAACAAAGTCCGAGA	722	10	9	213	1826	2058	0.00570484	0.00541793	0.121217	0.86766	6868.56
CTCTCACAGATACAT	723	489	3972	7337	3805	15603	0.0322373	0.276316	0.482513	0.208934	3224.64
GGTTGTCACCCAAGC	724	20	502	1429	859	2810	0.00743293	0.196871	0.52979	0.265906	3653.58
AGTGCCTGGAACCGA	725	10	11	583	1111	1715	0.00654208	0.00759374	0.380474	0.60539	5567.28
TGGAAATGGTTCTCA	726	11	15	475	1958	2459	0.0051606	0.00742584	0.222301	0.765112	6360.07
AAGTAAAGACCCTGA	727	3	0	5	434	442	0.00811959	0	0.0134997	0.978381	7417.94
ATGTCCAATTTGTGG	728	1765	2663	1402	3705	9535	0.19482	0.310175	0.154375	0.340629	3510.78
AAACTGCCGGCGCAA	729	13287	1296	111	510	15204	0.874714	0.0900309	0.0072896	0.027965	883.562
CCCAATTACGTCCTT	730	2866	3058	1551	579	8054	0.352852	0.397284	0.190489	0.0593746	1698.33
GACCGGATTTATGTG	731	893	967	1097	882	3839	0.238618	0.272663	0.292416	0.196303	2756.18
CGTTAAGGGTATCCA	732	5	2	6	741	754	0.00793283	0.00334838	0.00949621	0.979223	7418.35
GTTGTGATGTGCCAA	733	3	10	4	909	926	0.00387261	0.0136217	0.00515091	0.977355	7404.53
ACACAATCTATGGAC	734	23	20	614	2874	3531	0.00753991	0.00691856	0.200793	0.784749	6453.06
ATTGTTATACACGGC	735	23	1005	1220	785	3033	0.00778505	0.358961	0.411941	0.221314	3232.67
GTCGCACAAAGGTTT	736	0	0	0	0	0	NaN	NaN	NaN	NaN	0
TTGAAAGACCACGGA	737	2198	2020	1455	3292	8965	0.25789	0.250095	0.170299	0.321716	3365.82
GATAGTGATTCGCAT	738	832	2922	3041	1854	8649	0.0979605	0.363041	0.357178	0.18182	2852.99
GCCAGTTAAGCGGCA	739	61	25	322	8572	8980	0.00808116	0.00349487	0.0425541	0.94587	7252.95
ACACGGCAATCGGTT	740	4	2	6	638	650	0.00735969	0.00388308	0.0110127	0.977745	7411.52
TCACTAAGAATGGCG	741	300	649	2379	2339	5667	0.056537	0.129064	0.447247	0.367153	4140.11
CAATTTCAGCACGGA	742	0	0	0	0	0	NaN	NaN	NaN	NaN	0
ATAAGCCCAAGAACT	743	3	1	4	342	350	0.0102422	0.00360263	0.013623	0.972532	7380.36
TCACACTCGCGCATG	744	173	189	731	108	1201	0.145181	0.167368	0.61196	0.0754907	2474.34
TATGAGTCTGGGAAT	745	2387	4692	1617	353	9049	0.258187	0.535535	0.174475	0.0318026	1579.95
CCTCACATCATATCC	746	206	791	3523	1433	5953	0.0358343	0.145196	0.611343	0.207626	3372.56
ACAAAGCCATACGTT	747	0	0	1	299	300	0	0	0.00398959	0.99601	7521.27
GTGTGATGTTACTCA	748	1510	1860	72	81	3523	0.418049	0.543388	0.0198849	0.0186784	1187.41
ACAGTTGATGTCTCT	749	1	1	2	0	4	0.246892	0.260528	0.492581	0	1783.96
GGAAGACTTACGATT	750	5335	6970	13775	6144	32224	0.169103	0.233129	0.435561	0.162208	2774.56
GAACAATGGTTCTCA	751	1978	560	275	114	2927	0.673198	0.201119	0.0933664	0.0323167	1169.04
AGCTTCGTTCTCGTG	752	1	1	2	110	114	0.0104524	0.0110297	0.0208539	0.957664	7297.27
TCGACTCAGGCTGTC	753	807	12	7	986	1812	0.489712	0.00768414	0.00423747	0.498367	4076.92
CAGCGAACACCTTCT	754	0	0	0	0	0	NaN	NaN	NaN	NaN	0
CATACCGGTTGTCAC	755	1945	15	10	56	2026	0.964089	0.00784578	0.00494469	0.0231202	783.089
ACTACTTCGGGTTCG	756	3	4	267	56	330	0.00936872	0.0131815	0.831786	0.145664	3281.43
TTGGCATCACTGCCA	757	5	5	5	999	1014	0.00590071	0.00622661	0.00588635	0.981986	7432.51
TGTGCATAGGAGAGC	758	2	7	137	263	409	0.00547777	0.0202311	0.374314	0.599977	5527.07
TTTAGCCGCGTGGCT	759	7	625	680	202	1514	0.00462622	0.435869	0.44831	0.111195	2599.67
TGCGATAAGAGTCGT	760	0	0	0	9	9	0	0	0	1	7541
CGGCTTCAATTGTTA	761	10059	1617	1011	1665	14352	0.710348	0.120496	0.0712211	0.0979345	1518.95
ATCGCATGCCTTCCG	762	2023	232	18	1179	3452	0.619073	0.0749172	0.0054949	0.300514	2758.41
CACACCATTTGTTCT	763	204	2552	1700	602	5058	0.0400453	0.528627	0.332898	0.0984291	2351.81
AGTAAGGCGGTGACT	764	921	637	1466	21	3045	0.299697	0.218731	0.475881	0.00569177	1758.57
CGACACTCAAGATAA	765	0	1	0	116	117	0	0.0108036	0	0.989196	7474.27
GTTGGTCGCAGGTAC	766	8	11	607	462	1088	0.00792126	0.0114933	0.599562	0.381023	4450.25
TACCGCATAAATGGA	767	2	1	285	18	306	0.00661476	0.00349005	0.940309	0.0495864	2823.75
GCTTGCGGAAGAGGA	768	0	0	0	0	0	NaN	NaN	NaN	NaN	0
GTTGGTTCAGCTTTC	769	438	2060	1722	1683	5903	0.0764212	0.379275	0.299719	0.244585	3186.2
TTAGAGGCTGCAGGA	770	0	0	0	0	0	NaN	NaN	NaN	NaN	0
TTAAGTTGCCAGACC	771	422	622	265	1358	2667	0.170586	0.26532	0.106861	0.457233	4190.84
TATCTCAGCGGAAGG	772	8	3	389	817	1217	0.00740935	0.00293196	0.359402	0.630256	5694.27
TTGCATTTACCGTTC	773	561	606	814	1673	3654	0.164711	0.18775	0.23841	0.409129	4060.23
TTAGAAGGTCTGCAG	774	352	1174	1719	834	4079	0.0879931	0.309686	0.42867	0.173651	2898.15
TGAATAGCTCTAGCC	775	561	3	5	1	570	0.984234	0.00555398	0.00875078	0.0014613	638.742
GTTGCCTAGCTCGAT	776	10	8	20	1724	1762	0.00678263	0.00572579	0.0135322	0.973959	7391.68
ATACAACAAGACCGT	777	12	10	513	1332	1867	0.00730035	0.00641962	0.31133	0.67495	5911.2
CCACCAGCCGATGAA	778	10	22	409	836	1277	0.00879087	0.0204081	0.358671	0.61213	5580.35
GTGTCCTGCCACATC	779	5	21	220	521	767	0.0073467	0.0325604	0.322468	0.637625	5694.33
AACTAGGGCGCGAAG	780	3	2	2	833	840	0.00428002	0.00301094	0.0028464	0.989863	7478.65
CTCACGTCACTTGGC	781	6	82	74	31	193	0.0312225	0.450274	0.384139	0.134364	2643.59
CCTGTTAGAGGTCGG	782	26	227	757	2927	3937	0.00751736	0.0692572	0.218338	0.704888	5981.39
CAGATGTCGCTAAGT	783	2152	1470	567	820	5009	0.434589	0.313257	0.114225	0.137929	2027.73
GGTCATAGTGCCGAC	784	2460	2156	472	888	5976	0.413754	0.382651	0.0791936	0.124401	1916.78
TGCCCTGGGTATTAC	785	8446	4111	2387	3264	18208	0.472268	0.242567	0.133147	0.152017	2109.54
GGTTTACTAAGGCGC	786	2	1	99	179	281	0.00797106	0.00420565	0.393607	0.594216	5513.36
GTTCAGCTTGTAGCC	787	1270	5208	4322	3543	14343	0.0905322	0.391758	0.307344	0.210366	2973.55
GAACACATGCAGCAT	788	15	18	220	2887	3140	0.00564311	0.00714574	0.0825641	0.904647	7049.45
TACGTCCTTTCCATT	789	205	2162	2898	7597	12862	0.0175138	0.194908	0.246982	0.540597	4994.29
ACACAGGGTACGTTT	790	23287	3254	1727	2205	30473	0.769053	0.113399	0.0568953	0.0606536	1226.58
TAGTTGGTTGAGCAC	791	446	582	1356	4130	6514	0.0762026	0.104931	0.231119	0.587747	5221.57
CAGTCTCTCTTCCTC	792	5611	4949	5626	4014	20200	0.283541	0.263901	0.283607	0.16895	2542.37
CCCAAAGGATATCAC	793	2179	2518	3232	5195	13124	0.175907	0.214501	0.260278	0.349314	3709.22
TGCATGGCGATCTGC	794	939	1567	3084	3362	8952	0.110871	0.195239	0.363251	0.330639	3769.95
CTTAAGGGTTGCACA	795	5263	3880	4754	5334	19231	0.283834	0.220806	0.255759	0.239601	2944.25
ATGAACGTTTCGCAA	796	0	0	0	45	45	0	0	0	1	7541
TCAGTACTTGCCAAG	797	2	3	419	346	770	0.00281161	0.00445034	0.587597	0.405141	4588.35
AGACTATAGGCTAGG	798	0	0	0	0	0	NaN	NaN	NaN	NaN	0
ACTTGATCGATTAGG	799	1	0	1	166	168	0.00712947	0	0.00711211	0.985758	7456.39
TAAGATGGCGATGCG	800	334	3448	1711	1087	6580	0.050724	0.552563	0.259214	0.1375	2494.29
TAAGCGCCTTCTAAC	801	4104	2795	2991	5935	15825	0.273956	0.196881	0.199174	0.329989	3440.34
CTCAAGTTGGCCAGG	802	13	664	693	491	1861	0.00716668	0.386269	0.381109	0.225456	3220.74
CCCTCCTATAAATAG	803	184	1210	2574	2192	6160	0.0314297	0.2181	0.438604	0.311866	3806.97
GGTTATAGGCTCAGC	804	478	25	43	375	921	0.556058	0.0306888	0.0499002	0.363353	3248.97
GCTAATTCTCCAGTT	805	16328	5988	2777	1870	26963	0.605312	0.234248	0.102698	0.0577422	1388.98
GTATGTGACCTGGAC	806	6	562	182	75	825	0.00711688	0.703432	0.215353	0.0740978	2081.63
CAGGTGGTGATCAAA	807	0	0	0	0	0	NaN	NaN	NaN	NaN	0
CGTAACTTGACGAAT	808	492	4451	3036	1522	9501	0.0518706	0.495177	0.3193	0.133652	2543.68
GCGTTTGACGCACTG	809	7847	4993	1339	2411	16590	0.476741	0.320101	0.0811522	0.122006	1856.72
CTTCCAGTCAGTGAT	810	11860	14157	8489	7576	42082	0.285251	0.359303	0.203676	0.15177	2336.48
GGCCTGTGTACCACT	811	336	581	652	444	2013	0.170617	0.31132	0.330273	0.18779	2801.72
TATCGCACTGGCACG	812	9	329	1293	510	2141	0.00434612	0.167649	0.622872	0.205133	3395.19
ATACCATACGTTCTC	813	10013	7005	1797	3367	22182	0.455096	0.335965	0.0814756	0.127464	1907.21
TGTCACGTAGGGAAC	814	2891	4438	5399	6685	19413	0.156034	0.252758	0.290686	0.300522	3460.33
TATCCGCTTTGACTT	815	23496	8474	6331	5084	43385	0.546569	0.208011	0.146914	0.0985058	1739.72
CTCTCGATGTCCGGA	816	919	9	221	1101	2250	0.444819	0.00459682	0.106709	0.443875	3900.55
AGACTAGCGACCACG	817	24	1584	852	296	2756	0.00859612	0.598679	0.304419	0.0883056	2278
CAACAAGACGTAGAC	818	11846	6711	1935	3374	23866	0.500502	0.299205	0.0815561	0.118737	1819.03
CATAGCAACCGGGTT	819	3377	2364	7326	5077	18144	0.193986	0.143296	0.419805	0.242913	3234.83
GAGATCGGATACCGT	820	91	725	1533	1569	3918	0.0246468	0.207207	0.414192	0.353954	4042
GTCTTGACGTGCGGA	821	9125	306	842	782	11055	0.834156	0.0295178	0.0767835	0.0595424	1194.93
ACACAGAGGCGGAAA	822	0	5	91	157	253	0	0.023261	0.400216	0.576523	5418.25
TTTATCGCTTCCGGA	823	2661	1775	830	1285	6551	0.413692	0.291191	0.128722	0.166395	2237.24
CTACTCATTGTAGGG	824	79	1256	822	270	2427	0.0322547	0.541131	0.334795	0.0918194	2319.22
CCAGTACTGAACAGT	825	71	1217	3113	3161	7562	0.0100092	0.181041	0.437783	0.371166	4188.47
TTCCCAGATCCGTAG	826	999	2509	6024	9795	19327	0.0560782	0.14862	0.33733	0.457972	4566.03
GAGCGGAAATTGTTG	827	107	431	805	65	1408	0.0754061	0.320514	0.565926	0.0381541	2239.82
TCCTTGATGGACATA	828	3311	8263	3749	6303	21626	0.157515	0.41481	0.177918	0.249756	3006.7
TTAGGGCGGACTCTG	829	1	1	1	0	3	0.327569	0.34566	0.326771	0	1518.61
TTAGAATGTTGCGAG	830	4360	1295	2232	1599	9486	0.469578	0.147176	0.239804	0.143442	2190.01
GTTCACACTCAAACT	831	7225	3264	3251	2826	16566	0.444173	0.211744	0.199376	0.144708	2167.25
ATCTGCCGGTTGCGA	832	7702	5075	4722	3030	20529	0.379567	0.263917	0.232141	0.124375	2130.93
CACAAGTGAAGGGCT	833	72	954	3366	6664	11056	0.0072093	0.100799	0.336214	0.555778	5205.8
TCCAAGGCAGGTACT	834	3588	2571	933	4838	11930	0.31861	0.240911	0.0826476	0.357831	3434.96
CTTATGTAAGGGAGA	835	3204	3278	2512	1723	10717	0.302149	0.3262	0.236314	0.135338	2262.39
ATGATATTGGGTCCC	836	4436	3035	5170	3774	16415	0.278303	0.200924	0.323562	0.197212	2770.13
GTGAATGACGAAGTA	837	1	5	2	277	285	0.00418425	0.0220768	0.00834813	0.965391	7334.34
CCTCACACTACACCC	838	267	4001	5934	3967	14169	0.0194709	0.307887	0.431683	0.240959	3369.5
GACGGCATCCTGTCA	839	9	3	367	437	816	0.0121251	0.00426494	0.493232	0.490378	4991.55
GCCAATTAACAGCCT	840	11774	3996	3403	4260	23433	0.513394	0.183865	0.148023	0.154718	2113.42
GAATGACCAGCGAGG	841	4509	2446	1116	1265	9336	0.48709	0.278825	0.120264	0.113822	1846.51
TTCTGAGTGTTGAGC	842	37	419	844	664	1964	0.0197423	0.235916	0.449241	0.2951	3725.35
AATCGCGTACGGTGG	843	11	7	6	827	851	0.0154234	0.010357	0.0083923	0.965827	7328.58
AGGAACGGAGCCAAG	844	1019	1324	749	282	3374	0.299866	0.411139	0.219875	0.0691206	1834.85
CGTTCATACATCTGG	845	3040	2657	2620	849	9166	0.331714	0.305935	0.285189	0.077162	1940.87
TGTGTTCTCTCCAAT	846	0	0	0	0	0	NaN	NaN	NaN	NaN	0
GTTGCAAACCGAAGT	847	13	17	106	2312	2448	0.00630333	0.00869808	0.0512713	0.933727	7190.03
GCGAGATGGCAAAGT	848	366	1824	1564	366	4120	0.0880701	0.463148	0.375427	0.0733557	2212.97
GCATATGAGCAAGTG	849	443	1012	761	754	2970	0.152861	0.368485	0.26195	0.216705	2909.59
TGGCAAGCACGTACG	850	3895	3481	880	908	9164	0.423259	0.399163	0.0953943	0.0821844	1668.77
TGAGCAAGTCATGCT	851	1576	1790	1929	3547	8842	0.188889	0.226386	0.230634	0.354092	3692.38
ATTTGTTGACAGCCC	852	0	0	1	0	1	0	0	1	0	2596
GCTAGAGACTTGAAC	853	515	799	135	105	1554	0.325896	0.533539	0.0852211	0.0553435	1564.15
CGATACGTTAGTGCC	854	4	6	6	1205	1221	0.00392161	0.0062073	0.00586809	0.984003	7446.45
ATGCACTTTAACGTC	855	0	0	0	0	0	NaN	NaN	NaN	NaN	0
AATTCATATGCCCGA	856	967	187	11	5	1170	0.819863	0.167303	0.00930354	0.00353094	776.637
AGACTTCAGGGTGCG	857	5	2	333	415	755	0.00729966	0.00308113	0.484974	0.504645	5073.16
TGGATTAGCTACCGC	858	4541	7503	9185	6898	28127	0.165933	0.289309	0.334812	0.209946	2947.72
GCTAATGCTTTCTCG	859	1088	6944	5252	3395	16679	0.0660094	0.444563	0.317865	0.171562	2765.38
TCGTTAATCTCTGCG	860	13	23	495	1757	2288	0.00651788	0.0121685	0.247577	0.733737	6196.37
TATGTTGCTCGCTTA	861	0	0	0	0	0	NaN	NaN	NaN	NaN	0
TAGTTGCGCGACTGG	862	4922	7303	4877	1913	19015	0.257874	0.403752	0.254894	0.0834807	1998.48
GACTTGGGAGACGTC	863	768	2817	3219	3263	10067	0.0794244	0.307416	0.332089	0.28107	3449.18
GAAGAAGACTTCGTA	864	5751	3287	2405	1760	13203	0.439523	0.265085	0.183356	0.112036	1949.22
GAGGGCTGGCTTGAA	865	320	1824	2329	1788	6261	0.0528285	0.317754	0.383556	0.245862	3315.24
CGCCAAATACCCACG	866	3405	9143	6995	3844	23387	0.146561	0.415276	0.300351	0.137813	2474.35
CTTAGAAGTCCGGAC	867	9908	6551	7287	4638	28384	0.35445	0.2473	0.260051	0.138199	2269.72
ATCATCGGTTTGCCA	868	17179	20725	13585	12352	63841	0.273164	0.347751	0.21549	0.163595	2433.22
TCGCTCCCTTATCTT	869	38	150	3139	3732	7059	0.00590419	0.0245932	0.486529	0.482973	4942.26
AAGATCTCCATAAGG	870	3	5	3	423	434	0.00825092	0.014511	0.00823083	0.969007	7353.45
TGATGGGCTAGGGAT	871	256	1247	1115	1786	4404	0.061365	0.315424	0.266623	0.356589	3848.67
AAGATTCGAGTGATC	872	374	1442	602	244	2662	0.138549	0.563694	0.222469	0.0752881	1998.25
GGCTGAGGAGTTGTG	873	1025	3689	1546	5769	12029	0.0909888	0.345557	0.136904	0.42655	4098.59
GATGACCCATTTGTC	874	0	0	0	0	0	NaN	NaN	NaN	NaN	0
GAGGGTTGTGCCCTT	875	8651	831	263	141	9886	0.873159	0.0885066	0.0264804	0.0118536	808.862
TGCGACCCGATCAAT	876	19422	8608	7283	6377	41690	0.472759	0.221103	0.176847	0.129291	2022.63
TCGTACGTAAGTCTA	877	16	8	246	980	1250	0.0147315	0.00777256	0.225945	0.751551	6273.54
CGCCAGCCTATAATC	878	18	9	1507	1713	3247	0.00608596	0.00321105	0.50829	0.482413	4965.47
TAAGCATGCCCTCAA	879	124	2921	7043	6541	16629	0.00790799	0.196573	0.448068	0.347451	4056.24
ACGGAGACCTCGTTC	880	18	34	1244	518	1814	0.0104269	0.020783	0.71886	0.24993	3785.56
CGGAATCTAACCAAC	881	4003	368	436	1294	6101	0.678007	0.0657724	0.0736676	0.182553	2069.14
AAAGACACCTCTAGT	882	7000	4916	4225	3538	19679	0.361774	0.268101	0.217825	0.152301	2299.26
TGTGAGTCTCGTTTC	883	9440	4041	6169	6174	25824	0.37759	0.170563	0.246153	0.205694	2651.99
TGTACCATGACATTG	884	6332	1411	2672	3079	13494	0.485174	0.114086	0.204237	0.196504	2462.15
ATAGGCCATCGGTCC	885	222	1653	471	701	3047	0.0735092	0.577576	0.155579	0.193336	2694.26
CTAATGGAAGGCCTG	886	181	642	1503	1227	3553	0.0535535	0.200443	0.443619	0.302384	3737.83
ACCTAGCGCATCGCT	887	208	1615	802	1666	4291	0.050733	0.415668	0.195138	0.33846	3656.67
CGTGCCAATCGATAG	888	39	675	1734	2375	4823	0.00874586	0.159731	0.387908	0.443616	4575.5
GGACTTCGCAGACCT	889	3391	3806	4943	3553	15693	0.221669	0.262539	0.322337	0.193454	2788.28
GAAGATGCCGTTAGG	890	895	1279	3413	9312	14899	0.0667636	0.100678	0.253977	0.578582	5200.26
ATGGCCAAGTTACGA	891	3	3	5	520	531	0.00675259	0.00712554	0.0112269	0.974895	7394.65
AACAGCTACACGCAG	892	2779	2999	2785	2391	10954	0.259395	0.295391	0.259322	0.185891	2635.37
CAGTTACTCCCGTCA	893	4	6	198	979	1187	0.00390899	0.00618733	0.193024	0.79688	6521.17
ATGAGCGTCCCGTCA	894	770	3617	2789	1506	8682	0.0892923	0.442608	0.322636	0.145463	2592.42
TTGTCACCAGGCACG	895	40	140	72	1065	1317	0.0348851	0.128841	0.0626403	0.773633	6193.5
ACTTCGACCGCAAAT	896	388	1944	4519	6339	13190	0.0317324	0.16777	0.368684	0.431814	4461.51
GTCGAACTGCCTCCA	897	29	1187	2211	1047	4474	0.00665253	0.287334	0.505963	0.200051	3218.02
ATTGCTAGGTAGCAG	898	1523	878	39	102	2542	0.591834	0.360033	0.0151184	0.0330146	1138.54
ATTCTGGCCGATCTT	899	4066	2621	5185	4488	16360	0.258285	0.17569	0.328565	0.23746	3040.06
TGGCGAGAAGCACCT	900	4503	3183	4070	2419	14175	0.323103	0.241003	0.291323	0.144571	2371.33
TATTCTTGCCGAAGG	901	28	22	123	2537	2710	0.0122429	0.0101507	0.0536503	0.923956	7128.11
CCAATACGCGAAAGA	902	23	20	789	1972	2804	0.00929778	0.00853156	0.318178	0.663993	5850.44
AGAGCTATAGATACC	903	13391	2685	4199	3903	24178	0.565881	0.11973	0.177011	0.137378	2002.29
GGCAACCCTACAAGA	904	23	25	328	3377	3753	0.00721147	0.00827148	0.102591	0.881926	6932.59
CTCCTGTAGCCCTAC	905	4833	2778	4507	5144	17262	0.292112	0.177179	0.271745	0.258964	3077.28
GAGTACAACGGGAGA	906	15820	7229	2775	597	26421	0.592204	0.285556	0.103626	0.0186142	1158.35
CCAACGAGAACGCTT	907	29500	2407	2961	4010	38878	0.769557	0.0662586	0.0770545	0.0871301	1414.58
ATTCGGTGCCGTCCT	908	9035	2415	2866	9086	23402	0.410489	0.115781	0.129894	0.343836	3337.16
CCTGCCCTGATCATG	909	2677	2765	2797	3706	11945	0.233357	0.25434	0.243223	0.269081	3149.11
GGTGACATAACCTGC	910	10	162	227	754	1153	0.00965792	0.1651	0.218701	0.606541	5372.73
GACACCTAGAAACAG	911	8757	3296	1267	1740	15060	0.585821	0.232672	0.0845527	0.0969537	1623.59
GTTCGTTCGTCGAAC	912	12976	13276	6011	3347	35610	0.362768	0.391654	0.167639	0.077938	1777.34
GACGACTGGTAATCA	913	3215	1166	244	864	5489	0.59444	0.227496	0.0450047	0.13306	1791.36
GTTTGGCCCGTGAAG	914	3148	1027	633	717	5525	0.576516	0.19847	0.115644	0.109371	1745.63
CATAAGGATGCGACC	915	4	4	5	586	599	0.00797922	0.00841992	0.00994974	0.973651	7384.46
CGACAGTTCGCTAAG	916	17	74	679	2448	3218	0.00604674	0.0277748	0.240926	0.725253	6136.13
CTGAGTCGGAGAGGA	917	3685	3610	3475	4393	15163	0.252053	0.26056	0.23711	0.250277	3011.28
GCCGATACTTATCGC	918	9052	852	664	1024	11592	0.78944	0.0784082	0.0577676	0.0743841	1297.03
GACCTGCAGGAGATG	919	7374	2118	2751	4896	17139	0.448778	0.13602	0.167017	0.248185	2763.08
CTGCTGGGCAGTTTG	920	378	2702	1540	4023	8643	0.0465727	0.351296	0.189279	0.412853	4112.13
GTTTCTAGAGTCGTT	921	15	1442	252	1309	3018	0.00521136	0.528655	0.0873377	0.378796	3807.48
CGGCAACGTACTCTT	922	864	264	548	10	1686	0.508961	0.164105	0.322027	0.00490655	1405.76
GGACGCCATTTGCTA	923	2	0	1	150	153	0.0156328	0	0.00779737	0.97657	7394.04
TATGCCCTTACGTTC	924	10413	4677	3114	2963	21167	0.497689	0.235883	0.148471	0.117956	1898.78
TATCAGAATGCACGC	925	2988	2788	2449	1274	9499	0.316721	0.311843	0.258956	0.112479	2138.06
ATTCAGTCTACACCC	926	1677	6292	5269	2152	15390	0.109143	0.432115	0.342084	0.116657	2423.42
AAATGGATCGAGGAT	927	23251	6572	2406	4069	36298	0.646305	0.192771	0.0667164	0.0942082	1538.87
TGCGATTTGGTTACT	928	1218	2671	5865	6069	15823	0.0815138	0.188628	0.391555	0.338303	3874.39
ATGTCCTTAAAGACG	929	0	0	0	0	0	NaN	NaN	NaN	NaN	0
CCCTCTTCTCACTAG	930	6575	1584	238	472	8869	0.740674	0.188293	0.0267454	0.0442873	1109.82
AAGATGCCCTGTAAC	931	42	251	1579	4188	6060	0.00782079	0.0493199	0.293308	0.649551	5731.71
ACCCTATCAAACTGG	932	1322	1451	989	948	4710	0.28557	0.330747	0.213117	0.170567	2463.97
ACTCCAGTAATGTAC	933	5471	4985	7591	7363	25410	0.223885	0.215264	0.309883	0.250968	3126.52
CCTAAATTTCCGGTC	934	5469	12436	6795	5598	30298	0.1821	0.436947	0.2257	0.155253	2463.21
CGCTCATTACCTGCA	935	8431	272	216	1149	10068	0.852432	0.02902	0.0217859	0.0967622	1343.25
AGACACTTGATACGG	936	1200	2730	3264	10158	17352	0.0759606	0.182355	0.20611	0.535575	4868.67
GGAATAACATGCAAC	937	3484	5983	3792	6790	20049	0.181121	0.328214	0.196653	0.294012	3285.28
TGCATAGTATAGACG	938	17465	792	533	1503	20293	0.869583	0.0416117	0.0264735	0.0623314	1123.36
CGAAGGTACAGTGCA	939	883	523	464	17	1887	0.461841	0.288656	0.242098	0.00740603	1358.4
GTCAAGCCACTCTGT	940	0	0	0	0	0	NaN	NaN	NaN	NaN	0
GCCGCTAATCACGAG	941	0	1	0	0	1	0	1	0	0	1364
GTCCACGATCTGTCA	942	25	0	1	1	27	0.931776	0	0.0371803	0.0310439	896.21
AACAATTTCGTGTGC	943	1	214	265	148	628	0.00162748	0.367516	0.430232	0.200624	3132.07
TATCACTTGCTCTCA	944	5377	3139	2148	1392	12056	0.448398	0.276225	0.17869	0.0966871	1841.94
AGGCCACTCACTTCG	945	2	1	165	1	169	0.0118704	0.006263	0.976923	0.00494357	2589.12
ACTCGTGTACGGGAA	946	0	0	0	0	0	NaN	NaN	NaN	NaN	0
ACAGAGATTGGATAC	947	6	109	736	209	1060	0.00582915	0.111745	0.713302	0.169124	3283.06
GCAGTGCACGATCTC	948	1682	901	3146	4310	10039	0.179682	0.101566	0.335257	0.383495	4009.87
CATATCTGCCATAGT	949	18505	9232	4229	4636	36602	0.5094	0.268172	0.116131	0.106296	1778.05
GCGTGAGTAAAGTTT	950	7095	13789	8258	3824	32966	0.214554	0.440012	0.249115	0.0963181	2103.45
TTTGATGTGTGGGTG	951	3712	3761	3267	3550	14290	0.267115	0.285588	0.23452	0.212776	2765.04
GTGCCAGCAATACTC	952	91	424	1261	1556	3332	0.0294272	0.144684	0.406784	0.419105	4431.69
TGCCTATCTGCTCGT	953	1110	3217	4349	1618	10294	0.108922	0.333113	0.42572	0.132244	2622.91
CATCCGGCCTGATAG	954	2355	191	27	798	3371	0.725027	0.0620503	0.00829217	0.204631	2089.38
CAGGTGACACCTTCC	955	15	11	479	780	1285	0.0129969	0.0100575	0.414024	0.562922	5341.41
TCTCAAGGGATGTCT	956	366	450	515	343	1674	0.223131	0.289493	0.313204	0.174172	2656.82
GTTACCCGTGCGATC	957	11976	5501	4333	8305	30115	0.412671	0.200024	0.148944	0.238362	2707.47
ACAATTCGTCCGGTT	958	345	703	1449	2209	4706	0.0789071	0.169668	0.330603	0.420822	4310.99
TGCCTCTAATGTGCC	959	902	1201	2454	3161	7718	0.12441	0.174799	0.337648	0.363143	3928.94
CAGGAATAACAGGAC	960	7056	1180	705	754	9695	0.732522	0.129268	0.0730117	0.0651986	1302.16
CTAACGGCAGTCACG	961	1186	460	263	1638	3547	0.359602	0.147178	0.0795488	0.413672	3745.04
GTATAGGGCCTCAGA	962	4559	1981	542	558	7640	0.595569	0.273083	0.0706323	0.0607158	1375.21
TGGCCACTTGAGGAC	963	1	1	0	125	127	0.00941879	0.009939	0	0.980642	7414.3
GGTCTTCCCATTCCC	964	4855	1674	2192	2157	10878	0.457814	0.166572	0.206197	0.169416	2317.95
AGTTCCACCTGGTAC	965	2	1	0	0	3	0.654615	0.345385	0	0	868.456
AACCCTTCAGCCGAA	966	3720	1090	838	1321	6969	0.54654	0.168987	0.122819	0.161654	2100.12
GTATTCCCGCACAGT	967	4559	3836	1888	4859	15142	0.313604	0.278444	0.129555	0.278397	3005.87
TTGTTCCTAGAGCGG	968	11	14	253	1623	1901	0.0067485	0.00906337	0.154837	0.829351	6672.55
TAAGACCCTCGGTAC	969	32	313	731	3385	4461	0.00818215	0.0844518	0.186456	0.72091	6040.58
AAGAAGTCAGTTCCA	970	0	0	0	0	0	NaN	NaN	NaN	NaN	0
GTCCCGACTGGTATA	971	2623	2710	1180	1049	7562	0.348176	0.379592	0.156252	0.11598	2009.34
CTGCCTTGACTCCTG	972	5107	1471	711	58	7347	0.68857	0.209287	0.0956297	0.00651352	1000.8
ACGATGCCTAGCTGA	973	2345	645	14	25	3029	0.766237	0.222396	0.00456341	0.00680402	831.609
GCTTTAATCCCGCGA	974	12	12	16	1449	1489	0.009619	0.0101503	0.0127941	0.967437	7348.34
CCAGTGCCACATACT	975	4	1	157	399	561	0.00809701	0.00213605	0.317034	0.672733	5903.93
GTTGCAGCATGGGTG	976	1	2	1	197	201	0.00594551	0.0125478	0.00593104	0.975576	7392.94
GTTGTCGTAGATCTA	977	0	4	2	150	156	0	0.0321828	0.015212	0.952605	7266.98
GGAGTCCAGCCAAAC	978	10647	5985	4559	8316	29507	0.374406	0.222089	0.159929	0.243576	2782.18
ACGCCATTCTGAAGT	979	13	11	301	2216	2541	0.00598903	0.00534753	0.138332	0.850332	6782.39
GACACAAACATCAGT	980	9389	1912	4301	2502	18104	0.528032	0.113469	0.241297	0.117202	1985.51
TGCGTTGACTTCCAT	981	11	35	214	2643	2903	0.00446641	0.0149962	0.0866803	0.893857	6988.76
GACAAGGGTAAGCTA	982	3	0	1	355	359	0.0100105	0	0.00332871	0.986661	7455.13
AGGTCGCCTAGTGTC	983	783	4966	3698	2991	12438	0.0641617	0.429406	0.302289	0.204144	2948.84
CCTTGCCTAATCATA	984	0	0	0	33	33	0	0	0	1	7541
TAAGTCGCGTCATAA	985	7	9	109	1044	1169	0.00703656	0.00954668	0.109303	0.874114	6892.74
TCAAAGTCGTGGTGC	986	165	266	42	75	548	0.299968	0.510294	0.0761696	0.113568	1932.28
TACAAGGTGGTGTCT	987	4217	3423	4005	1045	12690	0.332186	0.284532	0.314718	0.0685644	1923.79
ACGGTGGCTGCAGAT	988	279	630	1224	623	2756	0.10396	0.247713	0.454972	0.193355	3040.18
CCAGTGGCACATTAT	989	11341	4641	5402	9214	30598	0.387042	0.167134	0.183909	0.261915	2915.43
TGCTGGAATGTGCGG	990	48	2493	2357	833	5731	0.00838607	0.459607	0.410788	0.121218	2612.51
CCGGAGTTATACAAA	991	2227	4303	2897	288	9715	0.225007	0.458769	0.291988	0.0242367	1703.11
CTGGACATTTCCATA	992	0	0	1	12	13	0	0	0.0907484	0.909252	7092.25
ATCTCCGTTACGGAC	993	2961	580	735	1835	6111	0.507485	0.104896	0.125665	0.261955	2752.75
GTGCTCATAGCGCAT	994	338	381	10	645	1374	0.262574	0.312326	0.00774956	0.41735	3752.75
TTAAGCATGCTACTC	995	7212	4942	2638	3178	17970	0.40733	0.294537	0.14863	0.149503	2162.24
GCAGAAGTTCAGAAA	996	1099	2115	5063	3670	11947	0.0960806	0.195117	0.441557	0.267245	3486.04
CCGTCTGCAGTAAGG	997	3063	4320	2685	1148	11216	0.272115	0.404983	0.237953	0.084948	1975.89
GAGCTGGACTAAATT	998	1	2	3	176	182	0.00654888	0.0138212	0.0195988	0.960031	7313.3
CTAAAGAATTCCCGT	999	0	1	0	0	1	0	1	0	0	1364
ATCTTAGGGTTCGCG	1000	2058	649	1331	906	4944	0.426508	0.14193	0.27517	0.156392	2346.18
AAGTCAAGAGGCAGA	1001	3	1	0	599	603	0.00596449	0.00209797	0	0.991938	7486.68
TGCAGCCAATGCTTG	1002	11993	9451	10212	10544	42200	0.292973	0.243627	0.248858	0.214541	2774.03
GTCCGGTAGGAGTAG	1003	1944	696	364	3186	6190	0.341337	0.128957	0.0637573	0.465949	4062.32
AGAGTTGCCTAGTGC	1004	82	230	12	563	887	0.101786	0.301266	0.0148593	0.582088	4900.81
AACTTCATAACCGAG	1005	1474	1521	2407	2657	8059	0.191597	0.208626	0.312111	0.287666	3380.39
AAGCAATTAGCGGGC	1006	1356	1106	18	390	2870	0.473153	0.407234	0.0062655	0.113347	1713.69
CCGCCTTTCTAGTTC	1007	0	0	0	0	0	NaN	NaN	NaN	NaN	0
ATCCAAACAAGGTGG	1008	3528	7224	5385	2066	18203	0.193382	0.417842	0.294452	0.0943241	2163.01
AGACGGACTGTCGAG	1009	32	1572	1676	610	3890	0.00826697	0.428545	0.431928	0.13126	2700.67
AACGGGATCGACAAG	1010	354	1704	356	591	3005	0.11802	0.59947	0.118397	0.164113	2434.25
CGAACCCTCCTACAC	1011	2	2	41	47	92	0.0237648	0.0250774	0.485992	0.465166	4818.08
AGCATGCCTAAGACC	1012	19	90	1062	1588	2759	0.00761197	0.0380481	0.424433	0.529907	5154.37
AGGTTTCAAGCGGAC	1013	0	0	0	0	0	NaN	NaN	NaN	NaN	0
ATTCGCGGCACATCG	1014	6438	2746	2403	6396	17983	0.37737	0.169849	0.140511	0.31227	3180.33
GCATCGCGTTGAGTC	1015	11	14	117	2438	2580	0.00506176	0.00679805	0.0537076	0.934433	7198.33
TGGCTATATTGTCAG	1016	3277	1852	1548	43	6720	0.48111	0.286917	0.226715	0.00525825	1311.59
TCTGAAGCCCTAACC	1017	14	721	313	257	1305	0.01076	0.584743	0.239976	0.164521	2667.75
TTGTTAGTCGCTGCG	1018	0	0	1	87	88	0	0	0.0135793	0.986421	7473.85
CCTTAGGCGGGATAG	1019	10209	7086	8302	5959	31556	0.330051	0.241739	0.267746	0.160464	2435.2
GTTTACTTACATGCC	1020	1750	136	19	594	2499	0.726979	0.059617	0.0078737	0.20553	2092.94
GCTAGGTCCTATCTG	1021	17	13	16	2210	2256	0.00900691	0.00726804	0.00845645	0.975269	7391.83
CAAATCGGTCCGTCC	1022	0	2	149	324	475	0	0.00501756	0.353381	0.641602	5762.54
TTGGACGGAGAAGGA	1023	25	369	1197	2159	3750	0.00733838	0.114297	0.350506	0.527859	5050.85
ACCATTGCCAGTAGT	1024	849	4157	3850	3089	11945	0.072881	0.37656	0.329692	0.220867	3079.3
CTGTAGGGCCGAAGA	1025	1	0	0	227	228	0.00526112	0	0	0.994739	7504.52
ACGACACTCAGTGTC	1026	7	18	359	1522	1906	0.00423772	0.0114989	0.216805	0.767458	6368.48
TCATGTCTCGTGTTG	1027	8	270	204	1474	1956	0.00463998	0.165248	0.118031	0.71208	5904.42
TGATGTGGGCTGAGC	1028	4831	653	201	938	6623	0.743018	0.10598	0.030839	0.120163	1581.78
CTCCCAATAAAGCTT	1029	969	2894	2132	3852	9847	0.103547	0.326332	0.22727	0.342851	3683.4
CACCATACCCAGTTT	1030	20643	7700	4106	5345	37794	0.553191	0.217741	0.109765	0.119304	1817.41
GTTACTTAGCTTAGG	1031	12	9	642	1027	1690	0.00790854	0.006259	0.422077	0.563756	5360.33
AGCCCTAGGTTATCT	1032	442	346	3121	4091	8000	0.0603166	0.0498239	0.424863	0.464996	4714.05
TAAACACGTGTCGCG	1033	402	18	215	1658	2293	0.199359	0.00941956	0.106363	0.684858	5574.49
GTTACCAGAAATGAG	1034	8	3	544	510	1065	0.00817467	0.00323481	0.554524	0.434066	4722.21
CCATGACGACCGTAG	1035	30	333	751	46	1160	0.0256656	0.300623	0.640932	0.0327789	2336.67
ATTACGGAAAGTAGC	1036	1844	669	392	514	3419	0.547324	0.209535	0.116068	0.127073	1877.6
GATATCAACATCGAG	1037	0	0	0	0	0	NaN	NaN	NaN	NaN	0
TTCTAGACGGCTTAC	1038	5049	8145	5619	3009	21822	0.23208	0.395067	0.257651	0.115202	2217.34
TACTCGTACGGCATG	1039	3963	733	935	626	6257	0.640162	0.124945	0.150667	0.0842259	1585.28
ATACCATCTTGTGAG	1040	10591	6311	3481	7674	28057	0.390596	0.245605	0.128067	0.235732	2682.21
TCGGTAGGACTTCAG	1041	1	1	0	0	2	0.486563	0.513437	0	0	995.671
CGTGATAGATAAAGC	1042	2	0	0	87	89	0.0268585	0	0	0.973142	7354.76
AGTTCGCAGGGCAAA	1043	3	2	4	793	802	0.00448022	0.00315178	0.00595909	0.986409	7461
TTAAGGCAACTGGTG	1044	1918	464	886	3230	6498	0.320639	0.0818526	0.147755	0.449754	4081.44
CATGACGATTAGTCT	1045	4868	4500	3208	3386	15962	0.311313	0.303673	0.204655	0.180359	2494.55
AGAAAGTGTGCGCAG	1046	24	1570	1930	337	3861	0.00617489	0.426251	0.495355	0.0722193	2415.7
CTTTCCCATCTTGCG	1047	2294	2202	2672	3951	11119	0.216947	0.219748	0.25208	0.311224	3432.77
CTGCTAGACCGGGAA	1048	0	0	3	2	5	0	0	0.64241	0.35759	4364.28
TTCGAATTCTCACCG	1049	40	829	3205	2425	6499	0.00652335	0.142663	0.52141	0.329403	4036.16
TCACAGCAACGATCA	1050	4667	2253	1615	372	8907	0.52056	0.26518	0.179699	0.0345606	1404.81
CGGAGAATGAGATCT	1051	2126	574	18	316	3034	0.705641	0.201039	0.00595984	0.0873601	1376.8
TCAGACAGAGGTTCG	1052	195	1995	2876	2908	7974	0.0256872	0.277315	0.377931	0.319067	3781.04
TCAGAAGGACGCTGC	1053	0	0	0	37	37	0	0	0	1	7541
TAGACACACCACAAG	1054	5211	4068	4439	1283	15001	0.347388	0.286169	0.295203	0.0712403	1904.77
CCCTCATAGGGTATA	1055	10781	3179	1054	527	15541	0.689942	0.21468	0.0672876	0.0280911	1098.13
CCCAGGCAAGTAGGA	1056	1860	4452	3648	3303	13263	0.14365	0.362823	0.281053	0.212474	2913.97
TGAACACCCTGAACT	1057	0	0	0	0	0	NaN	NaN	NaN	NaN	0
CCTAGGCAACGCTGT	1058	149	245	445	177	1016	0.149168	0.258823	0.444416	0.147594	2710.29
TCCATGTCTCAGCCT	1059	7328	2609	1019	2088	13044	0.570861	0.21447	0.0791881	0.135482	1866.29
TTGGTTCCTGATCCA	1060	7809	4878	3873	6454	23014	0.351825	0.231911	0.174069	0.242195	2808.16
ATGACTGCCTCAGAC	1061	17228	299	152	126	17805	0.96786	0.0177254	0.00851849	0.00589595	678.244
CTGACATGGGCTTAA	1062	1245	16	191	2248	3700	0.374455	0.00507806	0.0573066	0.56316	4629.78
GCCTACAGGCTCACA	1063	0	0	0	0	0	NaN	NaN	NaN	NaN	0
GGTCACTCTCGAGCT	1064	4941	6372	4158	1071	16542	0.295782	0.402513	0.248303	0.0534013	1775.86
AAGCACAGTTTCTTC	1065	16	23	701	101	841	0.0194248	0.0294654	0.848977	0.102132	3026.11
ATTGCGCCATCCTCA	1066	0	0	0	0	0	NaN	NaN	NaN	NaN	0
CCGCACATCGTGAGT	1067	8	241	89	1383	1721	0.00532259	0.169199	0.0590696	0.766409	6166.85
CGCGGTGGACAGTAT	1068	0	0	0	0	0	NaN	NaN	NaN	NaN	0
AACATGAACACCAAC	1069	1181	3851	1949	963	7944	0.14779	0.50853	0.243304	0.100375	2171.89
GGACCATCATCAACT	1070	0	0	0	0	0	NaN	NaN	NaN	NaN	0
ATCAACGCACCTATA	1071	5	3	0	196	204	0.0291683	0.0184676	0	0.952364	7224.67
AAGTCCGTGGTTGCT	1072	1929	39	399	113	2480	0.783413	0.0167136	0.161649	0.0382245	1206.22
CGACACGACCTGTCA	1073	10	474	498	1196	2178	0.00499215	0.249697	0.248004	0.497307	4737.63
GCCAGGTTAACAAGG	1074	32	1045	1337	2692	5106	0.00679306	0.234088	0.283131	0.475988	4647.85
ACAGTACAGTGGGTA	1075	16	1224	449	1418	3107	0.00544849	0.43983	0.152526	0.402196	4032.15
TGCCTGGCGAAGCAA	1076	6313	3004	5652	6906	21875	0.302443	0.151864	0.270117	0.275575	3170.06
CGGGCGATAAGGACT	1077	0	0	0	0	0	NaN	NaN	NaN	NaN	0
CCACCCACGGTTTGT	1078	24	21	1154	2152	3351	0.00802729	0.00741181	0.385039	0.599522	5535.54
CAATGCGATCCCACA	1079	10	5	439	1191	1645	0.00691936	0.00365076	0.30302	0.686409	5972.03
CTCAGTAATGCGTTG	1080	13884	4318	740	5231	24173	0.589912	0.193599	0.031365	0.185124	2099.59
CAGCACGATACACTG	1081	2105	2132	1320	980	6537	0.324455	0.346766	0.202963	0.125815	2145.6
GGCAATCCACCTAAA	1082	1511	2027	1884	2545	7967	0.197538	0.279632	0.245702	0.277127	3228.98
TTGTTTCCGAAGAGG	1083	0	0	0	0	0	NaN	NaN	NaN	NaN	0
AGAACGAGAATCGAT	1084	4	0	3	528	535	0.00895302	0	0.00669842	0.984349	7445.8
ATGCTGTCCCTATGT	1085	1	1	1	0	3	0.327569	0.34566	0.326771	0	1518.61
CAGAGTGGTTGTAGC	1086	6865	1254	170	63	8352	0.816259	0.157338	0.020164	0.00623926	809.474
CTGAGTTGTCATCCC	1087	7	4	193	594	798	0.0100214	0.00604277	0.275631	0.708305	6071.19
TTCGATGTGGTTGGT	1088	29	689	1396	2050	4164	0.00752046	0.188544	0.361138	0.442798	4538.39
GGGAGCAAGGATCAA	1089	6	3	8	1348	1365	0.00526349	0.0027771	0.0070009	0.984959	7452.73
TTGAGGCGTACCGGA	1090	8	176	667	1042	1893	0.0046323	0.107539	0.385278	0.502551	4939.41
GGCACCACACATGTG	1091	0	0	0	0	0	NaN	NaN	NaN	NaN	0
ACGGCATCCGAGAGT	1092	0	1	1	0	2	0	0.514046	0.485954	0	1962.7
GATAAGGCAGGTGAC	1093	0	0	0	0	0	NaN	NaN	NaN	NaN	0
ATCAAGGTGCCAGTC	1094	1194	1443	2517	583	5737	0.208991	0.266524	0.439489	0.0849958	2272.26
AACGCTATATACCGT	1095	845	1745	920	1668	5178	0.169222	0.368758	0.183793	0.278228	3180.94
GGTACATCGCGTCCT	1096	173	1189	1801	1377	4540	0.0395771	0.28703	0.41101	0.262384	3461.15
CAACGCCTAAGACAG	1097	3	7	38	92	140	0.0240148	0.0591293	0.303446	0.613409	5508.7
GGACTAGCTAACCCG	1098	135	86	69	390	680	0.217945	0.146507	0.111123	0.524425	4575.29
AGATCGCTAGGAGGC	1099	4006	2243	1131	1752	9132	0.447078	0.264149	0.125915	0.162859	2186.67
TTCGGGCTAAGTGAC	1100	0	0	0	0	0	NaN	NaN	NaN	NaN	0
TAGGTACGATTCACT	1101	2883	3775	2547	3043	12248	0.241419	0.333574	0.212764	0.212244	2754.4
TGAGAGGTCCTGACG	1102	0	0	0	0	0	NaN	NaN	NaN	NaN	0
TCATCAGAAGTTGAC	1103	1007	40	39	114	1200	0.851177	0.0356778	0.0328849	0.0802603	1255.94
ACGCCCGTTAATGGC	1104	60	472	1790	421	2743	0.0222686	0.184855	0.66273	0.130146	2967.54
ATGTTCCTTCTACAG	1105	7	6	540	343	896	0.00835612	0.00755797	0.643045	0.341041	4256.51
CGTGCAGACTTCACG	1106	512	1231	901	204	2848	0.177796	0.451083	0.312117	0.0590047	1978.41
CGGTAATATCAGGTT	1107	594	2501	502	26	3623	0.158165	0.702726	0.133343	0.00576638	1444.17
CCAACAGTTATCGGC	1108	182	656	490	669	1997	0.0947786	0.360488	0.254552	0.290182	3398.31
GGCAGGGTGATACAG	1109	1592	733	272	648	3245	0.501172	0.243498	0.0854188	0.169912	2139.39
TCGTAGAATGAGGTC	1110	25	1405	1379	1729	4538	0.00578253	0.342927	0.318188	0.333103	3809.21
CAAAGCCTGGATCCC	1111	0	0	0	0	0	NaN	NaN	NaN	NaN	0
TAACGAGCCATCTTC	1112	3930	2091	1507	976	8504	0.464937	0.261038	0.177851	0.0961739	1825.22
GAAACAATGCCGTCT	1113	4982	2347	799	2328	10456	0.488684	0.242932	0.078183	0.190201	2265.26
AATGCTGAGTATGAC	1114	140	585	2108	4486	7319	0.0212228	0.093579	0.318777	0.566421	5239.45
AGTACATGGCTTGGA	1115	9	596	736	400	1741	0.00527768	0.368803	0.430546	0.195374	3097.26
CGATTGCGTGGTGGA	1116	4	13	2	0	19	0.20291	0.695881	0.101208	0	1335.09
CTGATCAAGTCCGCC	1117	21	1226	1671	265	3183	0.00655765	0.403986	0.520531	0.0689255	2426.08
GAATGGCGAGTAGAG	1118	0	0	0	0	0	NaN	NaN	NaN	NaN	0
TTGTATGCGCTCAAT	1119	0	0	0	0	0	NaN	NaN	NaN	NaN	0
GTAATTGCTTAGGCG	1120	7	129	732	219	1087	0.00663034	0.128936	0.691656	0.172778	3278.35
ACTCCTATTCGATGG	1121	68	1204	2414	788	4474	0.0154441	0.288555	0.546932	0.149069	2946.93
CAAATCGTACTGTCA	1122	4	12	6	361	383	0.0123711	0.0391632	0.0185115	0.929954	7121.77
TATGCGAGGTTACTC	1123	178	350	123	3877	4528	0.0456495	0.0947177	0.0314675	0.828165	6483.79
GAACGGTGACACGGA	1124	0	0	0	0	0	NaN	NaN	NaN	NaN	0
TACTACGGGTCTTGG	1125	220	960	4455	2805	8440	0.0274536	0.126414	0.554581	0.291551	3827.37
ATGCGCTACTTGCAT	1126	90	801	1062	3940	5893	0.0170572	0.160193	0.200784	0.621965	5440.33
GGTTGACATGCACAT	1127	21	1090	1006	311	2428	0.00862851	0.472597	0.41234	0.106434	2522.92
AAGGCTCTGATAGGC	1128	3052	904	218	865	5039	0.617329	0.192951	0.0439876	0.145732	1851.06
ATCGAAACCACTTTC	1129	0	0	0	0	0	NaN	NaN	NaN	NaN	0
GACGAGTAGTTCACC	1130	3510	2311	867	269	6957	0.498751	0.346516	0.122896	0.0318371	1334.51
TAATTCAGGCATGGC	1131	12	321	1068	342	1743	0.00705472	0.199137	0.626341	0.167467	3164.76
AATGTCCCAGCGGTC	1132	18	9	553	1239	1819	0.0111722	0.00589462	0.342399	0.640534	5733.96
CCCGTGACAGATCAT	1133	0	0	1	1	2	0	0	0.544972	0.455028	4846.11
AAAGGCGAAGGAGAC	1134	3	635	331	189	1158	0.00258467	0.577305	0.284481	0.135629	2550.3
ACGATGGACGAAATT	1135	14	303	889	724	1930	0.00767709	0.175331	0.486308	0.330684	3999.95
TTATGGACTGATCAC	1136	2753	5037	3785	942	12517	0.217997	0.420886	0.298987	0.06213	1951.1
TGGCTACATGTAGTG	1137	1	341	2	2	346	0.00274353	0.987212	0.00547369	0.0045703	1396.9
GCGCAACGCAATTCT	1138	9278	8980	7415	4983	30656	0.306191	0.312724	0.244113	0.136973	2279.04
CATCCTCGCGGTTGT	1139	87	69	485	336	977	0.0942076	0.078843	0.523902	0.303048	3810.06
CAACTTACCGTAGAT	1140	2021	1267	2034	2672	7994	0.265481	0.175627	0.266538	0.292354	3297.28
GACACCACTCTGATA	1141	4239	2103	4638	4030	15010	0.293528	0.153664	0.320375	0.232433	2972.24
CTGTAAAGCTCTCGA	1142	6565	3654	3272	2572	16063	0.414794	0.243621	0.20623	0.135355	2140.16
GCTCTAACACATGCG	1143	0	2	0	0	2	0	1	0	0	1364
TTTCCGAGGCATAGC	1144	19	200	1754	398	2371	0.00822056	0.0913114	0.757039	0.143429	3176.41
GCTATAGACACAGCT	1145	141	1885	3484	3962	9472	0.0158326	0.223353	0.390259	0.370555	4121.73
TGCCTCTAAGGCCTT	1146	1539	1396	989	1499	5423	0.293297	0.280738	0.188021	0.237944	2843.4
GCGGTAGTGTCTGGA	1147	0	0	0	0	0	NaN	NaN	NaN	NaN	0
ATTATCTGAGACGTG	1148	2	2	125	218	347	0.00644364	0.00679953	0.401747	0.58501	5467.68
GACTTGCGAGTACAG	1149	804	3590	2698	1403	8495	0.095122	0.448195	0.318426	0.138257	2538.31
GGATCGCAACGTGGT	1150	18564	8194	4701	8130	39589	0.48004	0.223588	0.121265	0.175106	2231.64
ATCCAGGCGAGATGA	1151	2006	5420	2270	3475	13171	0.155694	0.443903	0.175755	0.224647	2850.32
CAGAGAGGAATACAT	1152	592	682	480	560	2314	0.262303	0.318869	0.21216	0.206668	2703.41
GACACTCGTCTGCCT	1153	5	4	5	1043	1057	0.00566285	0.00478049	0.00564906	0.983908	7444.27
GAGGCGGTCATATCT	1154	13	643	1190	2347	4193	0.00339117	0.176996	0.309666	0.509946	4892.88
TCCGCAGGGTCATAC	1155	5	5	6	1249	1265	0.00473223	0.0049936	0.00566485	0.984609	7449.33
TTACGAGTAACACTG	1156	168	2	2	107	279	0.643115	0.00807899	0.00763749	0.341168	2993.97
CATAGATGCTCGTAT	1157	0	0	0	3	3	0	0	0	1	7541
GGTGTCTTTGCCACA	1158	308	1077	1378	1581	4344	0.0744684	0.27478	0.332362	0.318389	3683.79
ACAGTCCTGCCACGT	1159	0	1	0	0	1	0	1	0	0	1364
CGATAGGTGCTTACG	1160	4996	1359	1653	3079	11087	0.46939	0.134734	0.154926	0.24095	2687.89
ACCACTCATTTCAGC	1161	3973	2482	771	1779	9005	0.449283	0.296177	0.0869755	0.167565	2166.09
TATGGAGCCACTACG	1162	3916	1778	1561	4610	11865	0.349981	0.16768	0.13917	0.343169	3390.28
CCTTTGAACGCTAGT	1163	21	47	428	586	1082	0.0213058	0.050318	0.433175	0.495201	4940.4
TCGCAGGATCAGTTA	1164	11	4	16	1012	1043	0.0125844	0.00482887	0.01826	0.964327	7333.62
GACGAATGGGTTAGG	1165	20	448	1679	819	2966	0.00701799	0.165885	0.587726	0.239371	3561.36
ACGAACTGAAGGAAA	1166	2	2	3	369	376	0.00636027	0.00671155	0.00951717	0.977411	7408.38
CCTGAAGGCCCTTAC	1167	3	0	1	197	201	0.0178483	0	0.00593493	0.976217	7387.89
CTTACTACGTGATGG	1168	3	0	3	294	300	0.0119583	0	0.0119292	0.976113	7399.09
GACACAGATTAGCAA	1169	7903	2059	370	5620	15952	0.522483	0.143643	0.0244019	0.309472	2910.15
TATCAAGCGGGTCCG	1170	19	740	1218	865	2842	0.00694601	0.28547	0.444191	0.263392	3532.96
TCAAATCACGAAGGC	1171	1392	23	873	998	3286	0.446382	0.00778293	0.279269	0.266565	3016.72
AAAGCATTGTGCCCT	1172	0	0	0	0	0	NaN	NaN	NaN	NaN	0
GGATCACACATTCAA	1173	5	246	944	335	1530	0.00336628	0.174768	0.634007	0.187858	3302.95
GAAGTAGGAATCACA	1174	0	0	0	0	0	NaN	NaN	NaN	NaN	0
AAATCGACGACGGCA	1175	2	3	295	543	843	0.00266055	0.00421124	0.391475	0.601653	5560.69
CGCATTGACGAAATC	1176	17095	6186	1295	1107	25683	0.66166	0.252652	0.0500007	0.0356877	1145.17
AGTTTGGTGTTCCAA	1177	1591	662	146	1276	3675	0.454829	0.199702	0.0416363	0.303832	2947.76
TCCAGGTCCTTTAAT	1178	210	33	911	3331	4485	0.0534613	0.00886506	0.231356	0.706318	5971.49
GTAGCTCACCCACGA	1179	993	928	3711	4376	10008	0.106555	0.10508	0.397245	0.391119	4188.69
ATAGTCTGTACTTGG	1180	5	1	3	313	322	0.0185355	0.00391184	0.0110942	0.966458	7333.45
CTAATGGCATTTACG	1181	0	0	0	0	0	NaN	NaN	NaN	NaN	0
ACTAGCTTCAGCCAT	1182	809	739	2690	1743	5981	0.141333	0.136235	0.468803	0.253629	3401.24
GATCCGGCGTACATC	1183	0	0	0	0	0	NaN	NaN	NaN	NaN	0
TGCCGATGGCTTATC	1184	3992	1418	835	4638	10883	0.391973	0.146923	0.0817886	0.379316	3511.08
ACAGATTACACGATC	1185	3592	3298	1917	153	8960	0.394209	0.381934	0.209871	0.0139858	1410.54
GTAGGGACAAGCATA	1186	424	1018	610	487	2539	0.168765	0.427574	0.242207	0.161454	2531.95
ACAGATGGTTGACAG	1187	0	0	0	0	0	NaN	NaN	NaN	NaN	0
AACGAATTACGTGTG	1188	7	50	443	400	900	0.00838472	0.0631986	0.529341	0.399076	4474.89
TACCTCGCGGATAAC	1189	20	751	1645	1399	3815	0.0055268	0.218993	0.453472	0.322008	3907.54
TGGCTTGACGGATCA	1190	763	464	589	132	1948	0.391254	0.251073	0.301294	0.0563785	1787.27
AAGACACCAGTTAGG	1191	758	719	1641	2830	5948	0.137546	0.137675	0.297049	0.42773	4267.93
AACATATGCTACCGC	1192	530	893	4501	4492	10416	0.0546175	0.0971079	0.462707	0.385568	4274.36
CGGCGAAATGGAAGT	1193	21	421	1135	3414	4991	0.00472857	0.100032	0.254946	0.640294	5629.61
GGATGTAGGTACTCC	1194	2	2	1	208	213	0.0112135	0.0118328	0.00559311	0.971361	7362.5
GCAGTTGACACTATA	1195	40	2843	2460	151	5494	0.00711769	0.53383	0.436672	0.0223801	2034.83
AGTGCAGTTTCCCTG	1196	4579	3788	739	2759	11865	0.394352	0.344248	0.0634891	0.197911	2366.19
ACCTCCTACACGACG	1197	23093	13230	3770	3241	43334	0.530702	0.320832	0.0864278	0.0620376	1451.94
CGGACCGAATCATCG	1198	5769	1752	825	1206	9552	0.610782	0.195735	0.0871327	0.10635	1665.91
AATCCACTTTGAGTG	1199	1417	3244	389	374	5424	0.255788	0.61793	0.070049	0.0562326	1604.02
GTCCATTTACTGCCG	1200	13	6	662	910	1591	0.00904235	0.00440389	0.459343	0.527211	5179.65
CGCTACTACAGATAA	1201	1730	2396	2823	3729	10678	0.169934	0.248352	0.276621	0.305092	3460.71
CCCGATCTTGGCCAA	1202	4	94	125	398	621	0.00715063	0.177321	0.222913	0.592615	5293.8
GGTTCGCATACAGAT	1203	12505	5709	1768	492	20474	0.604024	0.29099	0.0851911	0.0197943	1133.98
TGGAAATAGACTTCG	1204	2067	3621	5572	3470	14730	0.144176	0.266519	0.387707	0.201598	2977.79
GGAATACTTCGCACG	1205	3043	2353	2816	2195	10407	0.299409	0.244305	0.276399	0.179888	2589.04
TTAGCTGCCGTCGCA	1206	5	3	5	817	830	0.00720822	0.0045638	0.00719067	0.981037	7427.27
AAGTCCGACCAGACC	1207	1	1	2	249	253	0.00472929	0.00499049	0.00943554	0.980845	7430.72
TCTGGTAAGCGCTGC	1208	1573	1026	2432	2575	7606	0.21767	0.149818	0.335719	0.296793	3446.12
CGTTGGTACGATACG	1209	1991	546	54	15	2606	0.756023	0.218778	0.020455	0.00474417	846.196
GGAACTTACACTTCC	1210	4898	6711	1994	695	14298	0.336686	0.486789	0.136733	0.0397921	1523.38
ACATGCGGCGATCAG	1211	3368	6620	7574	9157	26719	0.131891	0.273557	0.295876	0.298677	3473.6
GAAGTGACCCTCTGA	1212	24	686	1600	1240	3550	0.00710728	0.21437	0.472665	0.305858	3830.23
ACATAGTACCGGTCA	1213	4	7	319	233	563	0.00763824	0.0141052	0.607666	0.370591	4396
TCCTGATTTAAGTGC	1214	12267	4331	756	144	17498	0.692609	0.258039	0.0425807	0.00677201	933.985
CGGAGATCTCTATGT	1215	4	3	84	790	881	0.00534066	0.00422672	0.111881	0.878552	6924.61
AGTGCGATGAGTGAG	1216	64	2	1	20	87	0.764029	0.0251946	0.0119089	0.198868	2028.71
TTCGGTTCGCAGAGG	1217	16	165	909	900	1990	0.0086649	0.094292	0.491076	0.405967	4470.11
CTGTGTTGGTAGTCG	1218	15280	7692	3453	1923	28348	0.537212	0.285371	0.121105	0.0563128	1454.38
GAGACCTGGTCCATT	1219	1220	1326	704	593	3843	0.319753	0.366729	0.184064	0.129454	2148.35
GACAGCGTAGAAAGT	1220	533	999	2095	1487	5114	0.10843	0.214454	0.425154	0.251963	3362.08
AGTCTAATCCGAGGC	1221	192	830	526	16	1564	0.11956	0.545394	0.326747	0.0082987	1727.31
TGTCCTTGGGAACAG	1222	8	3	9	1220	1240	0.00771969	0.00305477	0.00866351	0.980562	7425.76
AATTATCGACCCTGT	1223	336	672	981	1658	3647	0.0986867	0.208274	0.287428	0.405611	4148.86
GCGGTAACAGGACCT	1224	7071	2411	1089	2027	12598	0.570709	0.205342	0.0876805	0.136268	1881.72
CCATTAATCCCGCAT	1225	0	0	0	0	0	NaN	NaN	NaN	NaN	0
AGGTTGATGGACGGA	1226	1040	629	1598	2891	6158	0.18227	0.116327	0.279382	0.422021	4177.05
GAGGTCCTTTGCCAC	1227	8427	5657	3143	2932	20159	0.4219	0.298862	0.156972	0.122266	1993.25
AGTTACAGTTTGACC	1228	31	957	1078	2021	4087	0.00815882	0.265782	0.283025	0.443034	4443.13
TGACCGGTGTTAAGC	1229	214	1873	1699	4028	7814	0.0295567	0.272978	0.234087	0.463379	4492.31
GAACACCTGCTCATC	1230	6691	1103	729	1569	10092	0.67661	0.117698	0.0735388	0.132153	1758.71
GGTAGAGACTGATCC	1231	12	19	910	1336	2277	0.00584619	0.0097677	0.442256	0.54213	5253.17
CTACTTCGCAGCCCA	1232	48	459	2305	3577	6389	0.00826004	0.0833491	0.395688	0.512702	5012.2
CTCTGCCATTTCTGC	1233	0	0	0	0	0	NaN	NaN	NaN	NaN	0
CGCGTCTTGTGTAGC	1234	0	0	0	0	0	NaN	NaN	NaN	NaN	0
ACCGCTTACATGCGC	1235	736	189	133	4	1062	0.686922	0.18614	0.123829	0.00310953	1015.77
TGGACCGGTTTGACT	1236	1283	67	51	223	1624	0.806757	0.0444568	0.031991	0.116796	1514.14
AACAGACACAGACCC	1237	59	225	2091	6171	8546	0.00784334	0.031563	0.277296	0.683297	5920.42
ACAATACCCTTGATC	1238	0	0	0	0	0	NaN	NaN	NaN	NaN	0
CAATCACACTTGCTG	1239	1	5	0	258	264	0.0045214	0.0238556	0	0.971623	7362.29
TAGAATCCGCCGTTA	1240	12	3	677	364	1056	0.0120761	0.00318576	0.679632	0.305106	4076.81
TAATACGGGTCATCA	1241	456	662	1456	1161	3735	0.127587	0.195455	0.40639	0.270569	3439.39
GTTGCTCACGATGTG	1242	12	173	1503	2184	3872	0.00341588	0.0519655	0.426798	0.517821	5085.81
CAGTATCCACAATCG	1243	0	0	0	0	0	NaN	NaN	NaN	NaN	0
GCTTGAAATCTTGGC	1244	21039	1159	1285	1432	24915	0.85052	0.0494413	0.0518208	0.0482178	1081.84
AGGAGTGACTGCTCT	1245	554	1015	488	37	2094	0.258554	0.499867	0.227197	0.0143829	1537.02
TGCTCGACTCAATGC	1246	376	88	1765	2695	4924	0.0840356	0.0207542	0.393515	0.501695	4884.17
TGAGTATAGTCTGGA	1247	8	7	12	1007	1034	0.00923668	0.00852848	0.0138213	0.968414	7355.93
GGTCCCTCAGTTAGG	1248	0	0	0	0	0	NaN	NaN	NaN	NaN	0
AAATAGCGTAGCTCA	1249	459	4026	3177	4264	11926	0.0401638	0.371743	0.277319	0.310774	3594.9
GGTCAAGGACAGCAG	1250	12	74	1365	263	1714	0.00718209	0.0467357	0.814974	0.131108	3172.47
CCTGGCATTCTACCC	1251	9	255	547	309	1120	0.00832466	0.248892	0.504722	0.238061	3450.02
TGAGAAGATCCACGT	1252	0	0	0	0	0	NaN	NaN	NaN	NaN	0
TTGAGCTGGACTCCT	1253	5154	2156	1363	1587	10260	0.509762	0.225019	0.134481	0.130739	1951.37
GCTATACACGGCATG	1254	1058	527	1524	1237	4346	0.254039	0.133528	0.36504	0.247394	3149.57
GGGCAGAGGATTTCC	1255	2449	3550	1635	282	7916	0.30381	0.464717	0.202335	0.0291385	1563.28
ACTGGCTTATCGGGT	1256	0	0	0	0	0	NaN	NaN	NaN	NaN	0
GGGCTTCACGTTAAC	1257	0	0	0	0	0	NaN	NaN	NaN	NaN	0
TTACTTAGGAACCAG	1258	0	0	0	0	0	NaN	NaN	NaN	NaN	0
CGCGGGACGATGAAT	1259	22	673	1416	1826	3937	0.00600168	0.193737	0.385349	0.414912	4397.12
GGTGGGCAATGTCAC	1260	30	143	1525	2858	4556	0.00734811	0.0369605	0.37262	0.583072	5419.14
TTTAATAGGAGGACG	1261	772	14	238	563	1587	0.517035	0.00989413	0.159009	0.314063	3108.47
GTGAGTTTAGATCGC	1262	0	0	0	0	0	NaN	NaN	NaN	NaN	0
CCACGATACGCTGAA	1263	626	1328	1936	1840	5730	0.114	0.255198	0.351705	0.279097	3434.98
AAACCTCGACCGCTA	1264	8	11	389	1302	1710	0.00536147	0.00777919	0.260067	0.726793	6169.74
GGTAAGACTGAGCCC	1265	2	0	6	256	264	0.00904102	0	0.027057	0.963902	7344.51
TCTCTGACTGGGCAT	1266	482	386	1936	177	2981	0.162397	0.137235	0.650696	0.0496718	2349.55
TGCGGGACTTAACTG	1267	0	0	0	0	0	NaN	NaN	NaN	NaN	0
GCACAGAGTGGGTAA	1268	0	0	0	0	0	NaN	NaN	NaN	NaN	0
TCCGTGGCATTAGTT	1269	0	0	0	0	0	NaN	NaN	NaN	NaN	0
TCGTACACCGGTTAG	1270	253	1478	255	577	2563	0.0993089	0.612194	0.0998502	0.188646	2577.11
GGTAACGCACCAACC	1271	3	2	1	284	290	0.0123631	0.00869725	0.00411099	0.974829	7381.22
TGAGGCTTCCCGCTA	1272	56	0	0	8	64	0.893664	0	0	0.106336	1344.34
CGAACACCGATGGAT	1273	0	0	0	0	0	NaN	NaN	NaN	NaN	0
ATAGGGTCTGCAACG	1274	0	0	0	0	0	NaN	NaN	NaN	NaN	0
CACCCACTCTTCGAT	1275	14467	3439	4246	3535	25687	0.572361	0.143573	0.167576	0.116489	1856.73
CATCGTCTCATGGCT	1276	3	12	14	2098	2127	0.00168814	0.00712551	0.00785881	0.983328	7446.42
CGAGGTGTCTACTAC	1277	10	10	205	1234	1459	0.0079816	0.00842243	0.163224	0.820372	6626.49
AAGGTCGAGATGGCC	1278	2040	4825	6482	14795	28142	0.0787012	0.196425	0.24946	0.475414	4548.39
CGGCTAAATCTAGGT	1279	1439	825	14	7	2285	0.617766	0.373736	0.0059956	0.00250303	919.199
AAATACGCGGCGACT	1280	1668	705	758	1072	4203	0.410738	0.183191	0.1862	0.219871	2640.61
GGATTCCGAGGTTGT	1281	15	18	184	2423	2640	0.00670925	0.00849576	0.0820997	0.902695	7036.02
ACGCCCAAAGGTACT	1282	86	791	996	328	2201	0.039315	0.381578	0.454214	0.124893	2665.3
GTGGTATCCGAAGTC	1283	3	3	9	848	863	0.00415822	0.00438788	0.0124443	0.97901	7423.53
CGATACAGCCAACTT	1284	1	0	0	75	76	0.0157557	0	0	0.984244	7431.75
GAGGGTGTCCATATT	1285	7894	5252	4876	4054	22076	0.364167	0.255667	0.224392	0.155773	2326.99
CCGTAAAGCGTCAAA	1286	4964	4133	1242	5373	15712	0.330063	0.289987	0.0823812	0.297569	3053.72
GACGCCCAATGAGGA	1287	1622	7393	5805	6716	21536	0.0779504	0.374917	0.278299	0.268834	3308.44
TTAATGACCAGCGGT	1288	3	2	159	294	458	0.00734209	0.00516507	0.388183	0.59931	5538.62
GTCTCTCCATTCCGT	1289	0	0	1	1	2	0	0	0.544972	0.455028	4846.11
TCCACCCAACAACGC	1290	11101	3483	6579	4058	25221	0.449081	0.148684	0.2655	0.136735	2195.75
AAATGCCGGCATTAC	1291	0	0	0	0	0	NaN	NaN	NaN	NaN	0
CCAAATCCCTGTGGT	1292	13904	4739	627	1702	20972	0.663744	0.238723	0.0298586	0.0676746	1316.36
ACTTATCTCGTGTGG	1293	6572	10759	4829	5825	27985	0.238166	0.411434	0.174574	0.175826	2484.86
AGGGTTTGCTTCGCG	1294	3291	1774	2479	2235	9779	0.346511	0.197102	0.26038	0.196007	2633.22
GGCTTGGTTGCTGAG	1295	3	5	148	754	910	0.00382682	0.0067303	0.18833	0.801113	6541.6
ATCCAGATCAACAGC	1296	73	1273	1327	1937	4610	0.0167683	0.308562	0.304073	0.370596	4015.1
ACAGATGGTTATAGG	1297	736	991	905	727	3359	0.223704	0.317846	0.274401	0.18405	2669.59
CTCAGTCATGCGCTC	1298	29	1150	1483	1722	4384	0.00697753	0.291977	0.355948	0.345098	3928.91
GCCCAGCATACAATA	1299	1156	1286	1718	346	4506	0.256033	0.300557	0.37958	0.0638293	2032.1
CGCAGTGTAGATAAC	1300	746	1015	112	358	2231	0.334984	0.480948	0.05017	0.133898	1999.31
CATCATTGGTGCGGC	1301	579	834	357	559	2329	0.253859	0.385857	0.156143	0.204141	2625.18
CTTTCCCTCTAAACA	1302	12633	7295	7954	9537	37419	0.34889	0.212596	0.219133	0.219381	2724.98
CGTGAGAGTCTTTAG	1303	27	23	2196	2344	4590	0.00643731	0.0057865	0.522293	0.465483	4877.88
AGACCGAAACATCGC	1304	1233	4861	2875	644	9613	0.126243	0.525191	0.293645	0.0549206	1969.45
AGATACGGCACGCTC	1305	23	13	382	1819	2237	0.0118994	0.00709719	0.197152	0.783852	6439.74
CATGGAAGGGTCTGT	1306	8586	2239	925	2564	14314	0.612978	0.168677	0.0658775	0.152468	1922.93
TGCATGAGACATGGA	1307	1706	2683	2074	876	7339	0.232559	0.385942	0.282036	0.0994634	2149.81
ACGAGATCATGCCAA	1308	3	4	3	776	786	0.00456925	0.00642882	0.00455813	0.984444	7447.07
CGTGGGCACTAGACT	1309	446	1684	2823	3507	8460	0.0560288	0.223237	0.353776	0.366959	4024.14
ATGGCCCTTCAGCAT	1310	3327	3340	4659	8257	19583	0.181046	0.191791	0.252912	0.374251	3850.28
GATGCTTTCGCTGTT	1311	1848	6459	4619	3666	16592	0.113201	0.417503	0.282252	0.187045	2781.41
CCTCGGTACACGTGT	1312	44	819	3029	3756	7648	0.00623378	0.122442	0.428094	0.44323	4624.53
ACGTACTGTGTGAGC	1313	23	553	1086	1297	2959	0.00830265	0.21065	0.391075	0.389973	4248.38
ACTCGTTGTAGAGTC	1314	42	565	2165	1521	4293	0.0103326	0.146675	0.531323	0.311669	3935.95
AAGCGACTGTTGTCC	1315	44	509	746	7194	8493	0.00601311	0.0734026	0.101701	0.818883	6542.98
AACTATTAACCACCC	1316	6052	4231	1131	2984	14398	0.428297	0.315963	0.0798455	0.175894	2224.64
CTTATAAAGGATGCG	1317	15	14	444	1309	1782	0.00959699	0.00945191	0.283379	0.697572	6014.76
TGTACTCTGCCATGC	1318	47	718	1431	3641	5837	0.00892713	0.143908	0.271141	0.576024	5249.39
AATCGCTGTGAAATC	1319	2958	7623	19730	20848	51159	0.0615624	0.167414	0.409625	0.361399	4054.42
AATTCCAGCCGGTGC	1320	1261	3049	3156	7725	15191	0.0896804	0.228816	0.223903	0.4576	4398.56
AAGCCACTGCGCCTT	1321	0	0	0	0	0	NaN	NaN	NaN	NaN	0
TTATCACCGCCATGC	1322	51	1157	4020	2311	7539	0.00707645	0.169405	0.556433	0.267086	3693.96
AGAGTTGCTATCTGA	1323	51	2032	2189	2893	7165	0.00751265	0.31586	0.32167	0.354958	3947.19
CTAAGAATCGAGATC	1324	9	238	954	472	1673	0.00560761	0.15648	0.592959	0.244953	3603.35
ACGGAATTCGGAACT	1325	203	1723	2181	6597	10704	0.0209459	0.187601	0.224491	0.566962	5126.84
TGGTTGGTGTCGCGA	1326	3	3	1	540	547	0.00656538	0.00692799	0.00218313	0.984323	7441.89
CTGAGGCTGTACGTG	1327	6	10	370	475	861	0.0076796	0.0135063	0.472422	0.506392	5068.19
GCATCCCGTTCTATA	1328	368	3452	3226	9771	16817	0.023947	0.237039	0.209415	0.529599	4875.2
CTTTGATCCTCCTAC	1329	12	601	508	546	1667	0.00746393	0.394464	0.315203	0.282868	3493.96
CACAGCAACACTGGT	1330	123	1148	891	480	2642	0.0468922	0.461833	0.338855	0.15242	2687.47
TCTCGCTGCAGTCAT	1331	3	4	5	427	439	0.00815512	0.011474	0.0135588	0.966812	7346.53
CGAGAATTGGCATGT	1332	2	4	5	1023	1034	0.00231672	0.00488934	0.00577769	0.987016	7466.16
GGACAATTAGCCGGT	1333	20	669	939	2143	3771	0.00580111	0.204764	0.271699	0.517736	4892.4
GACTCATTGGTCATA	1334	4	1	0	240	245	0.0195163	0.00514855	0	0.975335	7373.87
CTGAACCCTGGCTCT	1335	8082	3939	4199	1650	17870	0.454003	0.233493	0.235303	0.0772021	1787.09
GTAGATTGGATACGG	1336	455	846	714	9	2024	0.220074	0.431793	0.344507	0.00362582	1644.23
TAACGATGATCTGTG	1337	13733	3739	2352	1968	21792	0.63391	0.182123	0.108303	0.0756645	1484.94
CCCTGTATCTTCGTC	1338	5	10	291	1203	1509	0.00382307	0.00806843	0.221961	0.766148	6367.06
TCGGTTGTTGAGGCC	1339	2	1	116	92	211	0.0102353	0.00540031	0.592203	0.392161	4508.23
AGGAGACTTCATCAC	1340	0	0	0	0	0	NaN	NaN	NaN	NaN	0
TAGCCCATTAACAGC	1341	256	324	1894	5236	7710	0.0373806	0.0499228	0.275885	0.636812	5609.18
GCCTGTGGGTCTTCA	1342	16	168	1917	1278	3379	0.00504718	0.0559223	0.603243	0.335788	4177.54
AACACATGTCATGAG	1343	1227	3804	6202	3606	14839	0.0850222	0.278148	0.428707	0.208122	3113.38
AGATGGAACCGCGGT	1344	104	325	1264	307	2000	0.0529645	0.174655	0.642155	0.130225	2919.44
TTCCTCAAACGGGCG	1345	7	20	456	990	1473	0.00535336	0.0161401	0.347884	0.630622	5683.89
GATCATACATGCTAG	1346	2047	4753	4453	7988	19241	0.112732	0.276214	0.244638	0.366415	3843.4
GTTTACACGCACGGG	1347	2178	3582	2063	1929	9752	0.226344	0.392811	0.213871	0.166974	2487.54
TTTCTGGGAACCGTT	1348	227	1050	1553	2569	5399	0.0451832	0.22054	0.308364	0.425913	4340.56
TTTGTAGAGGTGTGC	1349	2	1	0	139	142	0.0168305	0.00888005	0	0.974289	7369.45
AACAACTCCCAGTAA	1350	32	182	1605	3744	5563	0.006473	0.0388485	0.323871	0.630808	5654.61
GTCACGTCCCACACT	1351	751	528	627	2091	3997	0.204338	0.151597	0.170184	0.473881	4346.14
AGTGACACGCTTCGA	1352	3168	5740	2021	2937	13866	0.231454	0.442525	0.147295	0.178726	2474.25
TGCTCAGTAAACACG	1353	1366	2627	1465	1023	6481	0.21173	0.429675	0.226522	0.132073	2298.61
GAGGTCCGTGTTCAA	1354	3449	3162	618	1291	8520	0.406845	0.39359	0.0727219	0.126843	1929.12
TCATAACGCCACGGT	1355	8	13	139	1243	1403	0.00669062	0.0114727	0.115966	0.86587	6850.29
GCTATCGCCTCAGAA	1356	11	17	21	2580	2629	0.00500266	0.00815839	0.00952727	0.977312	7408.8
AGGCGTCGCAATTGA	1357	0	0	0	0	0	NaN	NaN	NaN	NaN	0
CTACATAGGCTCGCG	1358	1	0	0	0	1	1	0	0	0	607
TTCCCAGATTAGAGT	1359	836	590	1266	2648	5340	0.169674	0.12636	0.256321	0.447644	4316.44
AAGCCCTGCGACTAC	1360	3	5	243	509	760	0.0044468	0.00782066	0.359314	0.628419	5685.05
TTCATAGGGTTGGAC	1361	3	3	4	431	441	0.00812686	0.00857571	0.0108094	0.972488	7378.22
TCACAAATATGGGCA	1362	0	1	0	1	2	0	0.558869	0	0.441131	4088.87
ACTAGAAACTGGTCA	1363	781	1011	4214	3385	9391	0.0880394	0.120261	0.473873	0.317827	3844.38
TGTAGCGTACGGTCG	1364	1977	6054	1032	279	9342	0.205355	0.663572	0.106935	0.0241384	1489.39
CCGAGATGCATCACG	1365	15	858	1467	366	2706	0.00557897	0.336742	0.544295	0.113383	2730.72
AGGCCCTGAAATGGA	1366	0	0	0	0	0	NaN	NaN	NaN	NaN	0
ACCTAGAAGTATACG	1367	0	1	0	0	1	0	1	0	0	1364
CTCTTGCACGATCCC	1368	77	1097	1243	663	3080	0.0254395	0.382447	0.409666	0.182447	2976.43
AAACGTATATCGCGC	1369	3450	5685	3960	2314	15409	0.225097	0.391407	0.257743	0.125753	2287.92
TGGGCTTAAGAGACA	1370	11	312	876	220	1419	0.00787209	0.235613	0.625378	0.131137	2938.54
AACCAGCACCTCTGA	1371	6	7	15	832	860	0.00831782	0.0102401	0.0207439	0.960698	7317.49
TGTCGGGACAACTCC	1372	24	761	2228	1897	4910	0.00518396	0.173453	0.480073	0.34129	4059.67
AGTCCTAGAGCTATT	1373	7295	229	207	508	8239	0.893309	0.029591	0.0252864	0.0518138	1038.97
GTTCAGCCGTGTTCC	1374	18	1635	520	547	2720	0.00662338	0.634852	0.190876	0.167649	2629.71
AGTTCACGCGGAATG	1375	1	0	1	31	33	0.0359477	0	0.0358602	0.928192	7114.41
GAGTGTAGTATGCCC	1376	13	754	1101	448	2316	0.00570147	0.348949	0.481695	0.163654	2964.02
ACCCTTGCGTCCTGT	1377	7206	4043	1023	2197	14469	0.503116	0.297869	0.071251	0.127764	1860.12
AGAGAGCATTCGTGG	1378	449	1104	1386	764	3703	0.123591	0.320669	0.380579	0.175162	2821.29
ACTTTGAGTCGGTTG	1379	18	8	13	2519	2558	0.00842087	0.00394932	0.00606693	0.981563	7428.21
GCAAACCGTTCACGC	1380	1451	2492	2941	4042	10926	0.139773	0.253309	0.282612	0.324307	3609.61
CGAGCGAGATTGGAC	1381	6	24	14	5	49	0.12132	0.512081	0.28239	0.0842085	2140.22
TATACGCCCGTATGA	1382	295	474	21	1511	2301	0.142191	0.241088	0.0100974	0.606624	5015.92
AGGCACAGTAATAAG	1383	1995	961	1886	1446	6288	0.327323	0.166381	0.308686	0.197609	2717.15
TGGTTGAGCTGACTT	1384	18	801	1006	390	2215	0.00821306	0.385667	0.457901	0.148219	2837.46
CGATACTCGGAACGC	1385	13	556	287	1703	2559	0.00564119	0.254595	0.124237	0.615527	5314.9
GACCAGTCTCAAGCG	1386	10132	1587	351	1391	13461	0.760924	0.125768	0.0262963	0.0870119	1357.85
CCTACACATATTACG	1387	14	13	991	977	1995	0.00764997	0.00749588	0.54019	0.444664	4770.41
GATCACTACTGGCGA	1388	3	6	215	407	631	0.00533042	0.0112496	0.381083	0.602337	5550.09
GACACAGGGCTTTAT	1389	5	264	215	53	537	0.00922165	0.513795	0.395565	0.0814179	2347.27
CGACGTGACGACCTT	1390	7936	1389	649	1166	11140	0.720124	0.133001	0.0587478	0.0881271	1435.6
CGTCTGAGTATTACG	1391	2	1	1	217	221	0.0108227	0.00571021	0.00539816	0.978069	7403.99
GACCTATAGGGTGAC	1392	0	0	1	0	1	0	0	1	0	2596
CAACAGACACCTAAT	1393	15	299	876	114	1304	0.0115444	0.242827	0.67255	0.0730784	2635.25
AGGACGCTAGGTCGA	1394	0	0	0	0	0	NaN	NaN	NaN	NaN	0
AAGGGACCGCAAACT	1395	22	15	71	2216	2324	0.0112566	0.00809882	0.0362396	0.944405	7233.72
GAAGTGTAGTACTCG	1396	0	0	3	389	392	0	0	0.00915197	0.990848	7495.74
GGAAGCTTCTCCTCT	1397	3	0	1	261	265	0.0135507	0	0.0045059	0.981943	7424.76
AACCATGTTGCCACG	1398	0	0	0	0	0	NaN	NaN	NaN	NaN	0
GTGTGTCTTAGGGAC	1399	4	1	354	419	778	0.0056562	0.00149215	0.499355	0.493497	5023.25
AATGACGAGCGCGAT	1400	34	865	2150	2249	5298	0.00684823	0.18385	0.431996	0.377307	4221.66
CATGCCGCAAGTACT	1401	22	442	2265	1851	4580	0.00512864	0.10873	0.526731	0.359411	4229.13
TGTACGCGTCTCACA	1402	1571	873	749	1377	4570	0.358158	0.21002	0.170342	0.26148	2917.9
TCTTCAGACAATGAG	1403	31	799	875	1697	3402	0.00980867	0.266773	0.276183	0.447235	4459.4
CATGCGGCCACTAAT	1404	0	0	0	0	0	NaN	NaN	NaN	NaN	0
AGCGTTGGCTGATGT	1405	1313	431	342	10	2096	0.620129	0.214804	0.161133	0.00393389	1117.38
ATCGAGGCCGATAGC	1406	1	2	5	246	254	0.00469489	0.00990838	0.0234173	0.961979	7331.44
AGTCTTTAGGCCCAG	1407	1351	1988	3131	773	7243	0.187222	0.290714	0.432839	0.0892251	2306.67
TATATCAAGGGACAC	1408	25	503	1921	1372	3821	0.00691587	0.146832	0.530121	0.31613	3964.61
GATCTGGATCAGGTG	1409	63	65	359	955	1442	0.0490212	0.0533709	0.278663	0.618945	5493.43
TACGCTGATGCCAAA	1410	2	5	1	231	239	0.00996616	0.0262915	0.00497095	0.958771	7284.91
ATTAGGTGTTCAGGA	1411	1	0	1	137	139	0.00861266	0	0.00859169	0.982796	7438.79
ATGTAGGAGCACTCG	1412	2	1	8	389	400	0.00596938	0.00314954	0.0238194	0.967062	7362.37
TATCTCAGGTCCATT	1413	3646	4160	2917	2974	13697	0.271628	0.327038	0.216788	0.184546	2565.4
TGCACAGTGGTTCCC	1414	1186	319	379	13	1897	0.620447	0.1761	0.197788	0.0056646	1172.99
ATGTCGGTAATTAGG	1415	0	1	0	1	2	0	0.558869	0	0.441131	4088.87
CCGGTAGTGGTTCGT	1416	40	1250	831	272	2393	0.0165661	0.546283	0.343323	0.0938284	2354.01
TGGATGCTGGTGGCT	1417	3	2	42	387	434	0.00812238	0.00571399	0.113436	0.872727	6888.44
CATCTGACGCACAAC	1418	11358	1009	2101	4669	19137	0.61703	0.0578419	0.11386	0.211268	2342.19
GGAGAATCAGTTGTC	1419	4382	604	236	34	5256	0.829437	0.120641	0.0445619	0.00536037	824.128
CGAGGGACGGTATAC	1420	0	0	0	0	0	NaN	NaN	NaN	NaN	0
TTTGAGCCTCATATG	1421	1137	1472	928	783	4320	0.266387	0.363922	0.216891	0.152799	2373.39
GGAGCTAGTAGATTA	1422	0	4	2	115	121	0	0.0413807	0.0195597	0.93906	7188.67
CATGCGCGACTTGCT	1423	20	604	1756	387	2767	0.00732219	0.233343	0.641322	0.118012	2877.53
GGCGCATCCTTGACA	1424	265	3540	2328	1076	7209	0.0367083	0.517451	0.321694	0.124147	2499.39
GCTATTGAAACCAAG	1425	28	1368	1015	1205	3616	0.00802808	0.413892	0.290309	0.28777	3493.14
CGGAACGTAGTGCCT	1426	0	1	0	0	1	0	1	0	0	1364
AATATAGGTAGCTGG	1427	9	7	8	1730	1754	0.00614198	0.00504094	0.00544624	0.983371	7440.34
GGCGTTACCGAGTAG	1428	923	866	273	2384	4446	0.225405	0.223165	0.0665067	0.484923	4270.68
GGGAATGTGGTCATG	1429	6	6	199	558	769	0.00888075	0.00937124	0.293828	0.68792	5968.56
GACCCTTGTTACGTT	1430	2793	2129	771	314	6007	0.460113	0.370098	0.126704	0.0430853	1437.93
AGCTGTTTGGCAGTT	1431	3649	667	945	3046	8307	0.465872	0.0898599	0.120355	0.323913	3160.42
TTGCCAGCTGGCCTT	1432	0	0	0	0	0	NaN	NaN	NaN	NaN	0
GCTCTTGAGTTCGCA	1433	20	1036	1370	774	3200	0.00640089	0.349879	0.437393	0.206327	3172.51
TGCTTTGTGCTAACT	1434	11	13	8	2391	2423	0.00543419	0.00677693	0.00394252	0.983846	7441.96
TCGAAGCCCTTCCTG	1435	2	4	3	1196	1205	0.00198928	0.00419829	0.00297665	0.990836	7486.55
TTAACCGGACTTTGT	1436	1	1	174	184	360	0.00304054	0.00320847	0.527765	0.465986	4890.3
GGTGACATACTGCTA	1437	0	0	0	0	0	NaN	NaN	NaN	NaN	0
GATAACTCTTACGCG	1438	4340	2322	3056	5157	14875	0.307057	0.173356	0.215687	0.303901	3274.48
TTCTATCTCACCTCG	1439	10680	3548	1600	3488	19316	0.564324	0.197828	0.084337	0.153511	1988.95
CATTTAGGGCTAGAC	1440	2632	2608	2248	167	7655	0.338928	0.354386	0.288774	0.017912	1573.84
TGTGCACGTGTTAGG	1441	3	3	4	88	98	0.0359483	0.0379337	0.0478143	0.878304	6820.98
CTAAAGGGAGAATCT	1442	1421	2721	3538	1830	9510	0.152045	0.307223	0.377639	0.163093	2721.58
CAATCAAAGCGCGCA	1443	0	1	0	158	159	0	0.00795457	0	0.992045	7491.86
ACGCGAGGATTGACC	1444	3	3	3	388	397	0.0090271	0.00952567	0.00900511	0.972442	7375.04
GACCCGTTATCTGCC	1445	1	129	315	85	530	0.00191514	0.260697	0.601799	0.135589	2941.5
AGAGCATGAGGGCAT	1446	7689	2520	483	1777	12469	0.624609	0.216016	0.0391405	0.120235	1682.08
ACATCCCGAGTGAAG	1447	0	0	0	0	0	NaN	NaN	NaN	NaN	0
ACACTATTCTAGCCC	1448	1	0	3	213	217	0.00551251	0	0.0164973	0.97799	7421.2
GTAACAGTGGATAGA	1449	42	298	246	1091	1677	0.0278039	0.208171	0.162455	0.60157	5259
TACTGGAGTATCGAA	1450	627	1342	1460	946	4375	0.146239	0.330289	0.339695	0.183777	2806.99
CTTCACAGGAGCATA	1451	1	1	1	55	58	0.0204651	0.0215954	0.0204153	0.937524	7164.75
CATCTCGCGCTACAC	1452	0	0	1	1	2	0	0	0.544972	0.455028	4846.11
ATGACGTTGTCTGGA	1453	0	0	0	0	0	NaN	NaN	NaN	NaN	0
ATACCGATTAGACGC	1454	6243	1652	447	486	8828	0.706465	0.197267	0.0504599	0.0458078	1174.33
CAAGGCCGAAATTAG	1455	918	2436	2192	5916	11462	0.0865811	0.24244	0.206235	0.464744	4423.26
CTTGGATAGCGCCAA	1456	42	763	2648	4765	8218	0.00563186	0.107963	0.354211	0.532195	5083.49
CACAGTACGATCCGC	1457	45	649	3326	2527	6547	0.00731405	0.111311	0.539273	0.342102	4136.01
TTGGATACGTGCTCA	1458	1142	1201	600	30	2973	0.376542	0.417867	0.197351	0.008239	1372.99
AGCGCTTAAACGCTA	1459	0	0	0	0	0	NaN	NaN	NaN	NaN	0
ACGTCTCTGCATTAT	1460	1	3	111	231	346	0.00325414	0.0103016	0.36033	0.626114	5672.97
CTCATAATTTGCCCA	1461	13	13	812	2355	3193	0.00464572	0.0049023	0.289472	0.70098	6047.07
ATGGTGGTCGTGAAG	1462	0	0	0	0	0	NaN	NaN	NaN	NaN	0
TATGACGTGAACCGA	1463	1	0	0	0	1	1	0	0	0	607
AAGGTGGAATTGTCT	1464	3	1	116	187	307	0.0108881	0.00382983	0.419982	0.5653	5365.03
AAGGTGACCCTGAGT	1465	0	0	0	0	0	NaN	NaN	NaN	NaN	0
GCGTGTAATCTGGAG	1466	2910	1037	1673	3090	8710	0.352858	0.132689	0.202369	0.312084	3273.95
GGAGATTCGAAAGGT	1467	10895	1644	3455	2509	18503	0.59974	0.095496	0.189725	0.115038	1854.33
GGTCTAAGTCCGTGT	1468	15992	5633	275	339	22239	0.710983	0.264267	0.0121964	0.0125534	918.354
GTTGGTCGATGTCGT	1469	17	1004	23	2073	3117	0.00601547	0.374888	0.00811876	0.610978	5143.46
CGCTTTAGGAGCGCA	1470	1089	3489	4248	3236	12062	0.0930475	0.314576	0.362078	0.230298	3162.2
TTGTGCTGGGAAGCC	1471	0	0	1	0	1	0	0	1	0	2596
ATTCTTTACTGGGCT	1472	181	1048	173	369	1771	0.102445	0.62592	0.0976782	0.173957	2481.32
CCAAAGGGAAGGGCA	1473	1665	2423	3712	4502	12302	0.142617	0.219007	0.317181	0.321195	3630.83
GCAATAATAAAGGCG	1474	16502	11445	6612	8579	43138	0.389928	0.285372	0.155855	0.168845	2303.8
TAACCCAGGCGTTTG	1475	37240	12930	9314	12892	72376	0.525147	0.192405	0.131023	0.151425	2063.23
AACACTGCCTCGCCT	1476	5479	2888	2032	1627	12026	0.460083	0.255905	0.170216	0.113796	1928.34
CAGACAAAGTGTATC	1477	34	342	4152	1338	5866	0.00601639	0.0638602	0.732918	0.197205	3480.54
GGCTTCCAATGGAGA	1478	11910	5665	1193	4009	22777	0.531289	0.266665	0.0530886	0.148957	1947.33
TGTTGCTACAAGATG	1479	2017	428	2390	4022	8857	0.24589	0.0550588	0.290653	0.408398	4058.62
CGTGTGTTACCCTGT	1480	19	20	969	2376	3384	0.00636351	0.00706839	0.323749	0.662819	5852.28
ACAAGCCAGAGTATG	1481	42	484	2221	1811	4558	0.00982054	0.119421	0.518055	0.352704	4173.46
CACCTAAGCTGGTAA	1482	3	5	94	262	364	0.009367	0.0164739	0.292785	0.681374	5926.47
TGTCTGCTTCGAAAC	1483	36	9	317	1064	1426	0.0288472	0.0076101	0.253397	0.710146	6040.92
CATGGTGTGCGGAAT	1484	4	4	309	462	779	0.00570386	0.00601889	0.43955	0.548727	5290.69
GACAATAGGATGACA	1485	12	11	413	872	1308	0.0103278	0.00999003	0.354583	0.625099	5654.26
CGTAGTATGTAGAGT	1486	4865	7567	5159	10702	28293	0.180786	0.296724	0.191244	0.331247	3508.87
TAACCTGCAGTGATA	1487	20	426	1429	1046	2921	0.00722991	0.162502	0.515319	0.314949	3938.84
AAGGTGAAGACTCAC	1488	0	1	0	81	82	0	0.0153999	0	0.9846	7445.88
ATCTACTGCGGTGAT	1489	2154	1078	926	1848	6006	0.374314	0.197677	0.160525	0.267484	2930.66
TGTTGCCGACTATCA	1490	701	1698	1042	1561	5002	0.145061	0.370782	0.215101	0.269056	3181.15
GCCGAGTAAACCAAA	1491	66	2339	3216	1762	7383	0.009154	0.34233	0.444963	0.203553	3162.61
CACCATTCCGATAAG	1492	596	3122	3511	5286	12515	0.0505268	0.27929	0.296926	0.373257	3997.17
AATGAACGGCACAAT	1493	0	0	0	0	0	NaN	NaN	NaN	NaN	0
GGCACACGGTTTGTT	1494	1130	3501	2190	958	7779	0.144742	0.473213	0.279835	0.102209	2230.53
CCGAGCTTATGTTCG	1495	13	1021	532	180	1746	0.0073404	0.608344	0.29966	0.0846553	2250.54
GAGCGTGAATTCTCC	1496	13	482	359	2000	2854	0.00510686	0.199804	0.140685	0.654404	5575.71
CGATCCTGAAACGGT	1497	543	3263	3012	3390	10208	0.0553263	0.35083	0.306146	0.287698	3476.4
TTCGTTCTTTCGTCT	1498	10847	6286	6810	12366	36309	0.313737	0.191857	0.196492	0.297914	3208.79
CATAGGTGCTTTGTC	1499	75	2210	4707	2864	9856	0.00790465	0.245788	0.494888	0.25142	3520.74
GTACACCATAGCCTA	1500	74	1194	1246	1041	3555	0.0214867	0.365839	0.360909	0.251765	3347.53
GAGAGCAATCGTAGG	1501	263	640	1255	208	2366	0.111274	0.285736	0.52969	0.0733003	2385.12
GTGCCATGCCACAAC	1502	0	0	0	0	0	NaN	NaN	NaN	NaN	0
GAATCTAGCTATGCG	1503	7728	2311	3191	5755	18985	0.425941	0.134409	0.175449	0.2642	2889.68
GCTGCCAACCTTATG	1504	0	0	0	0	0	NaN	NaN	NaN	NaN	0
ACGATTCCGGGACCT	1505	14	24	580	2554	3172	0.00509981	0.00922538	0.210763	0.774911	6406.43
TACCGTCTCATATCA	1506	12	297	1087	744	2140	0.00591293	0.154428	0.534308	0.305351	3903.95
TGGGAAGATCTCCCA	1507	28	439	2122	2999	5588	0.00548373	0.0907255	0.414576	0.489215	4892.49
GCTACTGAAAGGACG	1508	10	101	487	72	670	0.0150975	0.160906	0.733456	0.0905403	2815.46
CTAAAGTAGGTAGCT	1509	0	0	0	0	0	NaN	NaN	NaN	NaN	0
ATTTATCAGCCTCTG	1510	496	1102	457	2514	4569	0.117851	0.276299	0.10832	0.497531	4481.49
AGTCACCTGGCGACT	1511	55	636	1894	5732	8317	0.00744266	0.0908175	0.255674	0.646066	5664.1
TCGTTGAATGTAACC	1512	5156	3657	4225	4850	17888	0.298563	0.223458	0.244057	0.233922	2883.6
CCTGCAATTCCTGAT	1513	7340	1762	183	4176	13461	0.570755	0.14458	0.0141953	0.27047	2620.12
ACTACGTCCAGCGAT	1514	8630	4626	2394	723	16373	0.522971	0.295815	0.144721	0.0364931	1371.83
AGATGATCAGTGTCA	1515	0	0	0	2	2	0	0	0	1	7541
AACCAGAGTGTTTAG	1516	6852	3135	2870	3683	16540	0.425833	0.205592	0.177928	0.190647	2438.48
TCCGTTCCTTTCGGT	1517	2550	1165	1854	2846	8415	0.318777	0.153681	0.231205	0.296337	3238.01
CCTACTGCCTTCTTG	1518	1529	1768	1768	1564	6629	0.236649	0.288754	0.272974	0.201623	2766.59
TTCGGCCTAAGCAAC	1519	4455	2910	584	477	8426	0.523772	0.361023	0.0684934	0.0467109	1340.42
GGGTACAGGCATCCT	1520	5276	1123	628	1722	8749	0.619119	0.139058	0.073514	0.168309	2025.54
CGGGAACATGCATTG	1521	883	42	208	273	1406	0.648215	0.0325353	0.152322	0.166927	2092.07
GACTCAATCGTGTAC	1522	18	398	1533	593	2542	0.00731359	0.170643	0.621357	0.200686	3363.62
ATACTTGCCACTGGA	1523	24464	14580	11114	10180	60338	0.411745	0.258944	0.186601	0.14271	2163.72
TCCCAGGTGGTTTAG	1524	64	1408	4224	2772	8468	0.0079283	0.184056	0.521994	0.286022	3767.85
TTGAGTGGTGTCCGG	1525	2521	3630	1469	3891	11511	0.227984	0.346405	0.132524	0.293087	3165.09
ACAACGGAGGGAGAT	1526	1	2	142	209	354	0.00313631	0.00661907	0.444272	0.545973	5281.44
ATAAGCATCATGGGC	1527	9	4	9	937	959	0.0112129	0.00525874	0.0111856	0.972343	7375.45
CAGTGAATGGACACA	1528	2501	2163	4035	2992	11691	0.221313	0.201975	0.356187	0.220526	2997.48
TGAACATAGACCCGC	1529	1614	1926	3470	3638	10648	0.159201	0.200469	0.34144	0.29889	3510.38
AAGCATGGTTATGGT	1530	9345	3131	455	702	13633	0.682738	0.241382	0.033161	0.0427186	1151.89
TCGCCTGTTACTCAC	1531	8287	2250	822	1765	13124	0.639855	0.183322	0.0633136	0.11351	1658.78
GTGGCTGGCATAATT	1532	7	5	387	610	1009	0.00772271	0.00582089	0.425916	0.56054	5345.34
TAGTTTCTAGCGTGC	1533	6296	2190	1340	661	10487	0.599947	0.220211	0.127378	0.0524632	1390.84
CGTAAGTTTCACACG	1534	4329	2958	741	1795	9823	0.446995	0.3223	0.0763264	0.154378	2073.25
CGTTCTCTCTTCATG	1535	2197	865	42	2260	5364	0.436425	0.181319	0.00832282	0.373933	3353.66
ACGCAACACCGTGAG	1536	31	22	329	3378	3760	0.00969953	0.00726372	0.10269	0.880347	6921.08
ATAGGGAAGCTAGTT	1537	10911	4494	3735	1082	20222	0.538009	0.233833	0.18372	0.0444383	1457.57
CACCTACTTGGTAAA	1538	1	0	0	0	1	1	0	0	0	607
ACCTAGACCATTCGC	1539	0	0	0	0	0	NaN	NaN	NaN	NaN	0
GAGCCTCGATAACGT	1540	1954	635	310	5517	8416	0.259545	0.089004	0.0410763	0.610375	4988.41
GATGCTCAGGATCTG	1541	918	548	341	12	1819	0.497175	0.313181	0.184231	0.00541319	1248.05
AACAAGCGTGGCTAT	1542	3573	2359	1181	856	7969	0.449242	0.312984	0.148128	0.0896451	1760.16
GCACTACCGTCAACA	1543	1939	562	138	944	3583	0.561056	0.171598	0.0398335	0.227513	2393.7
ACGGCCAGCAACTAC	1544	8	7	514	566	1095	0.00800344	0.00738979	0.512969	0.471638	4903.23
CATAATCGCTCAGCG	1545	0	1	0	209	210	0	0.00602519	0	0.993975	7503.78
TAAGCCGTGGATCCT	1546	528	284	39	1513	2364	0.24826	0.140909	0.0182927	0.592539	4858.72
GTTGCAAGTTCATAG	1547	1	4	4	459	468	0.00255413	0.0107808	0.0101916	0.976473	7406.3
GCTACATTCCAGTAA	1548	395	482	1713	1663	4253	0.0988092	0.127232	0.427463	0.346496	3956.14
CTGGCATGGAGAGAG	1549	0	0	0	0	0	NaN	NaN	NaN	NaN	0
AGTTGTATCACCGTG	1550	415	1658	1204	1242	4519	0.0943154	0.397618	0.272962	0.235105	3081.13
CGACAACGGTATTTG	1551	25	1403	806	2675	4909	0.00550952	0.326271	0.177195	0.491024	4611.19
ATTCTGCCGTTCGCG	1552	42	274	441	1170	1927	0.0240608	0.165637	0.252023	0.558279	5104.77
AATGGGACTAGGTAC	1553	8	5	108	655	776	0.0120016	0.00791528	0.161627	0.818456	6609.64
GACTTGAGCTGGCAA	1554	508	251	426	167	1352	0.379977	0.198114	0.317866	0.104044	2110.65
AGAGTGCGCGATATA	1555	5361	5017	2473	3715	16566	0.330592	0.326466	0.152129	0.190814	2479.82
AGGTATATCACGTTC	1556	641	1211	3020	1416	6288	0.104894	0.209114	0.492991	0.193001	3084.13
TAAAGCTGCAGGAGG	1557	3888	3952	3373	5135	16348	0.247641	0.26562	0.214316	0.272422	3123.33
ACAGGCTATGCTAAA	1558	133	1375	573	532	2613	0.0511802	0.558342	0.219961	0.170517	2649.53
TCCTCCGCCAAAGAG	1559	356	1126	1075	4700	7257	0.0545066	0.181922	0.164191	0.59938	5227.39
CTCCATACAGCAACA	1560	5924	6023	5989	7100	25036	0.245119	0.26298	0.247205	0.244696	2994.49
TAGAATCAGGTGATG	1561	1602	2769	1234	1213	6818	0.236798	0.431902	0.181958	0.149342	2331.4
TCGGTTGATCCATTC	1562	4	2	62	603	671	0.00701493	0.00370118	0.108467	0.880817	6933.13
CTTATCGCGACAAGA	1563	13059	11701	7998	10989	43747	0.306998	0.290266	0.187563	0.215173	2691.81
CTCATGCTAGGCCTC	1564	6542	2808	2436	2294	14080	0.472487	0.214005	0.175508	0.138	2074.98
TATCTGGGCTTGGGT	1565	478	1260	3736	4928	10402	0.0495895	0.137937	0.386643	0.425831	4433.16
GAGACATAGGATGAA	1566	8765	5874	7463	3741	25843	0.343399	0.242845	0.291677	0.122079	2217.47
TGGTCTACCTCGGTC	1567	286	784	1969	1950	4989	0.060829	0.175957	0.417764	0.345449	3966.48
TTCAGTAGTTCCTGG	1568	269	725	857	1151	3002	0.0944638	0.268657	0.300217	0.336662	3741.92
GATCGCGCTCCCAAT	1569	10616	4411	2311	7198	24536	0.450377	0.197469	0.0978039	0.25435	2714.68
TCTGCGACAGCATCC	1570	23368	11992	6407	14787	56554	0.426967	0.231213	0.11678	0.225039	2574.73
AATGTCCCAGGGCGA	1571	46	1252	3088	1851	6237	0.00768027	0.220582	0.514325	0.257413	3581.87
GATGAGTCGTCATCT	1572	24	181	710	1969	2884	0.00936295	0.0745122	0.276313	0.639812	5649.45
CCTAATGACGTCGCA	1573	18948	10194	8395	8738	46275	0.417746	0.23716	0.184634	0.16046	2266.4
TGATATGAACCGAGT	1574	9833	8559	10954	15698	45044	0.229382	0.21069	0.254911	0.305017	3388.5
ATTACCTGCAGTTGT	1575	466	1072	2487	1856	5881	0.0828583	0.201137	0.441131	0.274874	3542.65
ATTGTAGTCCACGTC	1576	5343	2541	1270	575	9729	0.546868	0.274441	0.129671	0.0490197	1412.57
GTCGCGACATGCCTA	1577	3804	163	111	895	4973	0.787219	0.0355951	0.022915	0.154271	1749.24
CTCGTGTCCTCCAGA	1578	36	30	642	2750	3458	0.0120055	0.0105571	0.213576	0.763861	6336.41
GGCTGGATTTCTAAG	1579	29	760	1101	4390	6280	0.00519171	0.143573	0.196626	0.654609	5645.83
TCTGGGCACTTACTT	1580	39	443	1455	1951	3888	0.0108849	0.13047	0.4051	0.453545	4656.39
GCCTGGCATCGAGTA	1581	11158	3732	2555	4372	21817	0.524183	0.185006	0.119737	0.171073	2171.43
GGAACAATAGTCGCT	1582	1108	974	168	1439	3689	0.316394	0.293491	0.0478563	0.342259	3297.58
ATCCGTGTGTGGGTC	1583	2577	2743	3804	5642	14766	0.184525	0.207259	0.27172	0.336495	3637.61
TCATGCGGGATGTTC	1584	445	1611	2972	2293	7321	0.0633936	0.242175	0.422353	0.272079	3516.98
CCCTCCCAATGGATA	1585	1	299	6	414	720	0.00149851	0.472801	0.00896916	0.516732	4565.77
GCGAATGAGATTGAT	1586	0	0	0	0	0	NaN	NaN	NaN	NaN	0
CTGTTGAGCTAGGCA	1587	3090	4618	7314	2880	17902	0.174991	0.275968	0.413193	0.135848	2579.72
TGGCCTCTATCACGA	1588	924	209	752	302	2187	0.430517	0.102757	0.349525	0.117201	2192.66
CCCAGCCATAGGTTT	1589	16206	7773	8651	9472	42102	0.395967	0.20041	0.210858	0.192766	2514.74
GACGCGAAATTCCGT	1590	45	1740	1540	2267	5592	0.00848162	0.346069	0.289553	0.355896	3912.68
AGGTTGGAGTGTACA	1591	1037	2776	2007	2807	8627	0.124843	0.352656	0.241031	0.28147	3305.09
TCTGGCAGGCATCGT	1592	1615	3989	1636	1358	8598	0.188065	0.490171	0.190047	0.131717	2269.39
AACCAGAGGGACGTT	1593	13158	5971	5265	1794	26188	0.502114	0.24044	0.200425	0.0570217	1583.05
GGACTATCTAGCTTC	1594	0	0	0	29	29	0	0	0	1	7541
GGTTATACACCCGCG	1595	15	7	341	1371	1734	0.00997012	0.0049097	0.226102	0.759018	6323.46
GGCAGAGGTTATTAA	1596	0	2	56	115	173	0	0.0137257	0.363316	0.622958	5659.62
TTCGGCTACATATCG	1597	997	3011	3493	7537	15038	0.0715386	0.227983	0.250026	0.450452	4400.32
TTATGCATATCGCAC	1598	377	1774	1444	578	4173	0.0903883	0.44882	0.345366	0.115426	2434.05
TGTTCGCGCCGTAAG	1599	9	155	89	867	1120	0.00915109	0.166307	0.0902738	0.734268	6003.87
GGCCAGAGAAGGTTG	1600	6326	2446	794	912	10478	0.60485	0.246787	0.0757322	0.0726305	1448.07
TGGGACTTACTTCGG	1601	6	4	71	868	949	0.00746245	0.00524973	0.0880906	0.899197	7021.22
CTGTTCTGATGAACA	1602	4802	1917	1466	3780	11965	0.419911	0.17689	0.127882	0.275316	2904.31
CTAGAACGTGCCGTC	1603	16	14	753	848	1631	0.0107508	0.00992652	0.504728	0.474594	4909.26
CAATTAGCAGCGTAC	1604	9976	634	78	980	11668	0.864539	0.0579782	0.00674317	0.0707391	1154.81
GACATGGGCCTGTCA	1605	245	1247	2092	616	4200	0.0588821	0.31625	0.501556	0.123311	2699.04
TTCGGCTGGTTTGAC	1606	3291	4600	5019	4687	17597	0.192955	0.2846	0.293554	0.228891	2993.45
CGTTTCGAAACACAT	1607	59	1653	969	909	3590	0.0167278	0.494546	0.274064	0.214662	3014.95
GAACAACCGACAGCC	1608	4	8	88	629	729	0.00640885	0.0135256	0.140651	0.839414	6717.49
TCGGACTATTCAGTG	1609	67	797	818	661	2343	0.0294559	0.369745	0.35875	0.242049	3278.82
CAGGAAGATATGAAG	1610	4	7	5	809	825	0.00579534	0.010702	0.00722653	0.976276	7398.97
ACGCTTTCCCTCGAA	1611	7199	1217	1957	2540	12913	0.573576	0.102319	0.155543	0.168561	2162.64
ACAGGACAGGGTACT	1612	1420	226	208	794	2648	0.561861	0.0943618	0.0821003	0.261677	2656.2
GGATATCCACGATGA	1613	16	377	113	1141	1647	0.0108334	0.26936	0.0763246	0.643482	5424.62
CCGTCTGCGGTACAT	1614	2	3	59	538	602	0.00390522	0.00618136	0.114923	0.87499	6907.44
TTCAGCGAGGACTGA	1615	3445	2470	1282	4023	11220	0.322531	0.24402	0.119732	0.313716	3205.18
TGTAGCAGAAGCAAA	1616	0	0	0	0	0	NaN	NaN	NaN	NaN	0
TTGGCGCCGCGAATA	1617	2782	825	142	27	3776	0.7289	0.228093	0.0371142	0.00589224	894.344
GTGAATAGCAATTCC	1618	0	0	0	0	0	NaN	NaN	NaN	NaN	0
TTATCAGACACACTC	1619	950	3165	543	1140	5798	0.164331	0.577719	0.0936994	0.16425	2369.61
AATCGGTCACTGGGT	1620	1	2	0	2	5	0.209367	0.44186	0	0.348773	3359.88
TCACAACGAAGCATC	1621	8273	918	593	134	9918	0.831886	0.0974072	0.0594835	0.0112231	876.871
GGAGCGGAGAAGACT	1622	1134	1416	1484	3256	7290	0.166261	0.219073	0.217047	0.397619	3961.64
TGCCGTCACTTTCGT	1623	958	1716	4118	4016	10808	0.0937215	0.177149	0.401885	0.327245	3809.57
ACACGCCTCTACTAA	1624	17	307	641	833	1798	0.010154	0.193496	0.381932	0.414417	4386.71
GATTGCCGAAGCGCA	1625	437	423	118	559	1537	0.297952	0.304335	0.0802579	0.317455	3198.25
GGTGCCTAACAAACA	1626	7	238	729	203	1177	0.00606348	0.217544	0.62993	0.146462	3040.18
ACTCGCTTATGATCT	1627	3	0	1	0	4	0.750457	0	0.249543	0	1103.34
TTGCGGGACGGACAT	1628	18390	3109	2367	947	24813	0.740913	0.132176	0.0951316	0.031779	1116.63
GGTATAGGTTGCGCT	1629	0	0	1	0	1	0	0	1	0	2596
TTGAAGCCCATTCGT	1630	2012	3088	2842	3638	11580	0.180678	0.292619	0.254591	0.272111	3221.71
TCGGGACGTGGTACT	1631	8932	1323	80	812	11147	0.805831	0.125951	0.0071999	0.0610178	1139.76
GGTCCGGTACTCGTT	1632	20	286	1378	709	2393	0.00874514	0.131962	0.601073	0.258219	3692.92
GGGCTCTACATGACT	1633	8	4	100	757	869	0.0107744	0.00568474	0.134352	0.849189	6766.8
TCTCAGCTCTATTGG	1634	458	336	1030	2278	4102	0.122543	0.0948661	0.274918	0.507672	4745.83
CAGTAACTTCCGCGA	1635	10	19	10	2354	2393	0.00499818	0.010021	0.00498601	0.979995	7419.79
CTTAGCTTCTTGCTT	1636	1	0	0	0	1	1	0	0	0	607
GAATTACGAGTGAGA	1637	0	1	1	1	3	0	0.365673	0.34569	0.288636	3572.8
CAGTCGACAAAGGCC	1638	9023	6224	7735	4614	27596	0.332338	0.241906	0.284205	0.141551	2336.92
GGTATAGAGCTAGAG	1639	3402	697	97	34	4230	0.798108	0.172547	0.0227008	0.00664373	828.838
GCGCCGTCTTCATCT	1640	1636	1170	761	740	4307	0.385292	0.290763	0.178786	0.145159	2189.24
TGGCGTAATCTCTTC	1641	3708	5902	4051	1465	15126	0.24399	0.409807	0.265911	0.0802926	2002.87
ATCAGGTATCGTACG	1642	305	19	716	2003	3043	0.112644	0.00740471	0.263792	0.61616	5409.74
TGTACGGGTATAACC	1643	31	421	1699	3156	5307	0.00645992	0.0925752	0.353183	0.547782	5177.88
GCGTTTGGTGAGTAC	1644	2849	1184	712	983	5728	0.506271	0.222019	0.126215	0.145495	2034.98
CGGATTGTCGGGTGT	1645	3762	431	533	2729	7455	0.535779	0.0647726	0.0757243	0.323724	3051.35
CGAACGGCTCGTGTA	1646	17814	14567	6409	5639	44429	0.402342	0.347177	0.144399	0.106082	1892.59
TACCACCGTTCGTAT	1647	7987	8986	6093	9713	32779	0.252452	0.299716	0.192118	0.255714	2989.13
AATGAGCGGGCCACA	1648	5343	8474	9257	11682	34756	0.160693	0.268935	0.277731	0.292641	3392.16
TCGCAAGCATGACCG	1649	14377	3756	2177	5058	25368	0.581475	0.160301	0.0878339	0.170391	2084.54
GTGTATCTCGCGCGA	1650	7144	3170	908	1839	13061	0.552658	0.258775	0.0700716	0.118496	1763.91
TTCCGAGAGTGGTGA	1651	9353	2428	1010	2714	15505	0.61601	0.168746	0.0663589	0.148885	1899.1
GCACCAAGAGTGACT	1652	1485	453	1560	1397	4895	0.317117	0.102079	0.332322	0.248482	3068.24
ATTCGGTCTGTGTAA	1653	213	3504	1114	1240	6071	0.0351796	0.610693	0.183543	0.170584	2617.19
ACGCATGTTCGAGAG	1654	6149	2002	652	1582	10385	0.601095	0.206514	0.063581	0.12881	1782.96
CATTGCCACAAGTAA	1655	950	667	470	3523	5610	0.187855	0.139179	0.0927126	0.580253	4920.24
TGGCTCTTCAGGCTG	1656	522	1010	2925	2330	6787	0.0809758	0.165331	0.452639	0.301055	3719.97
GTAATTGTAGGGAGG	1657	9	169	860	1011	2049	0.00476865	0.0944903	0.454562	0.446179	4676.46
CACTAATGGGTTCCT	1658	804	2199	931	383	4317	0.183889	0.530729	0.212418	0.0729633	1937.19
AGAAGATGATGGCGA	1659	769	171	1710	1559	4209	0.194496	0.0456381	0.431441	0.328425	3776.98
AATAGGTGCCCTGGT	1660	47	47	360	403	857	0.0593894	0.0626695	0.45379	0.424152	4498.1
CCGGGACCGAAAGTT	1661	9955	4117	5188	4950	24210	0.421863	0.184102	0.219316	0.174719	2394.09
CGTATCATGGTGATA	1662	5964	9249	7580	4188	26981	0.222756	0.364531	0.282425	0.130288	2348.11
CTCCCTTAGGCGGAT	1663	2696	2695	2500	1898	9789	0.280405	0.295783	0.259387	0.164425	2486.95
TGTGCCAACCTACTG	1664	671	780	2167	1139	4757	0.145727	0.178755	0.46948	0.206037	3104.78
CACCGACGTGCATGA	1665	3177	1931	2157	1314	8579	0.375494	0.240833	0.254318	0.129356	2192.1
TCATGTAATCTGACC	1666	1	1	0	1	3	0.346242	0.365365	0	0.288393	2883.3
GGACCACATTATCAC	1667	39	591	2346	3822	6798	0.00630419	0.100809	0.378298	0.514589	5003.91
CGACTTGAGCAGTTT	1668	6207	573	228	583	7591	0.824885	0.0803551	0.0302265	0.0645335	1175.42
GGGTACTAAATTCGT	1669	9844	2769	2136	1555	16304	0.607957	0.180456	0.131596	0.0799903	1560
TGCGCTTGACACCTA	1670	57	1139	202	1108	2506	0.0239165	0.504305	0.0845502	0.387228	3841.97
AGGGAACGTAAGACG	1671	3377	682	316	2905	7280	0.494325	0.105345	0.0461434	0.354187	3234.46
TTTGGGAAGGATGCT	1672	2	357	102	5	466	0.00412683	0.777324	0.209956	0.00859334	1672.62
CGGATATCTCTCACC	1673	3241	1640	2214	2344	9439	0.354884	0.189495	0.241839	0.213782	2713.83
AGCACCGACTCGACT	1674	4539	3917	3693	6282	18431	0.258062	0.234999	0.209452	0.297487	3264.27
CGAGTCCCAAATCAT	1675	9373	14732	12521	13378	50004	0.193051	0.320186	0.25726	0.229503	2952.45
CCGTCGCAGCATGAT	1676	724	2219	1773	1713	6429	0.115636	0.373989	0.28249	0.227885	3032.14
TTCTACTCCAGCACA	1677	0	0	1	223	224	0	0	0.00534201	0.994658	7514.58
GATGTGCCCTCCAGT	1678	7982	4587	2309	4004	18882	0.432377	0.262196	0.124772	0.180655	2306.32
GCTAAGTTACGGCCC	1679	16	26	849	2825	3716	0.00493313	0.00845908	0.261127	0.725481	6163.27
TCCGGCATTATCCAT	1680	4351	6430	5300	3548	19629	0.224528	0.350138	0.272834	0.1525	2472.16
TCGAGAATCTAATCC	1681	10	198	657	894	1759	0.00617677	0.129055	0.404825	0.459943	4699.14
ACCAGGTTACATTGA	1682	103	134	80	125	442	0.240474	0.330128	0.186321	0.243078	2913
TGGACGCGGAGATAT	1683	30	167	389	235	821	0.037974	0.223064	0.491198	0.247764	3470.85
TGAGAATCCTACACG	1684	2005	38	25	1791	3859	0.562917	0.011258	0.00700182	0.418823	3533.57
GGATCCGAGAGGGTT	1685	663	631	3921	4959	10174	0.0707519	0.0710561	0.41741	0.440782	4547.4
CCGAGGACTATTCCT	1686	17746	4004	2724	3497	27971	0.642942	0.153078	0.0984509	0.105529	1650.44
TCAGTGCCGATTAAG	1687	959	2021	5571	1665	10216	0.0955572	0.2125	0.553757	0.138186	2827.47
AGACGTAAAGCATAG	1688	1151	5199	2742	1540	10632	0.108023	0.514881	0.256713	0.120383	2342.1
GTTTGCACCTCCTAT	1689	4146	3925	4959	8528	21558	0.203856	0.203649	0.243237	0.349258	3666.72
CTCACATTCGCAGAT	1690	3506	3852	3357	2245	12960	0.274131	0.317819	0.261842	0.146207	2382.19
GCGGTGGTCACAGAT	1691	37	352	631	3512	4532	0.00933605	0.0937241	0.15883	0.73811	6111.92
CGAAGAGATTGCGAC	1692	47	1100	831	809	2787	0.0173396	0.428233	0.305832	0.248596	3263.24
TTCCTCTCATTCGCT	1693	7	74	586	1299	1966	0.00399628	0.0445797	0.333731	0.617693	5587.62
CCATGGACACCACGT	1694	61	287	1147	7161	8656	0.00816313	0.0405281	0.15312	0.798189	6476.88
CGAGTAGTAAACACG	1695	10500	8404	2968	2116	23988	0.43584	0.368105	0.122898	0.0731575	1637.37
ACTAAGGGATCGATG	1696	18447	11218	3338	10436	43439	0.436029	0.279803	0.0787076	0.205461	2400.02
AAGGTTAGGAGTACT	1697	1425	3208	7799	9667	22099	0.0690338	0.163994	0.376901	0.390071	4185.55
GACGCTCTAGTCACT	1698	3	27	160	0	190	0.0156985	0.149089	0.835212	0	2381.1
TCCATTCCTGACACC	1699	256	127	7	81	471	0.551173	0.288535	0.0150344	0.145257	1862.54
TCGTTCGCTTCTGCC	1700	1	2	0	39	42	0.0280942	0.0592918	0	0.912614	6979.95
GTGTTCTTGCACTTA	1701	4073	1474	184	1170	6901	0.600164	0.229192	0.0270467	0.143597	1830
CTCGTGTAGAAACTG	1702	16220	6212	4089	6095	32616	0.507973	0.205291	0.127746	0.15899	2118.93
ATTGCTTATCCTACG	1703	55	920	3033	6956	10964	0.00558645	0.0986072	0.307317	0.588489	5373.48
AGGTGCCGGGTGAAT	1704	37	94	2208	1552	3891	0.0101886	0.0273141	0.606531	0.355967	4302.34
AATAACCGGCTCAGG	1705	182	1095	1222	3005	5504	0.0359724	0.228381	0.240941	0.494706	4689.41
GCTTGCGCATGGGTT	1706	441	1030	2338	3797	7606	0.0627954	0.154765	0.332105	0.450334	4507.33
CAGATTGTGGCTCAA	1707	914	1323	4047	2819	9103	0.105115	0.160556	0.464294	0.270035	3524.44
ACCGGCGTAGTAGGA	1708	9	12	542	733	1296	0.00767344	0.0107963	0.460987	0.520544	5141.52
TATGTCCGGGTTGCG	1709	36	25	1663	2363	4087	0.00975734	0.00715017	0.449637	0.533455	5205.72
GTGGAGACGTGACAA	1710	27048	9850	1953	3932	42783	0.633957	0.243618	0.0456634	0.0767616	1414.51
CGATCTGGAGGCCTT	1711	2372	759	1261	2684	7076	0.355813	0.120142	0.188696	0.335348	3398.57
ACGCTTCTAGGACCA	1712	6	2	5	653	666	0.010772	0.00378899	0.00895484	0.976484	7398.62
CAGGTAAGCAGGGAG	1713	0	0	0	0	0	NaN	NaN	NaN	NaN	0
TTGCGTTACTGTGAC	1714	717	690	1266	1851	4524	0.168715	0.171329	0.297173	0.362783	3843.31
CATCTATCTCCAGTC	1715	0	3	0	138	141	0	0.0268031	0	0.973197	7375.44
ATCTGGATGTCGCCT	1716	3157	1562	5054	3289	13062	0.250825	0.130956	0.400565	0.217654	3012.07
CGCTGCGAGCAATGA	1717	1461	2284	3717	3505	10967	0.139163	0.229571	0.353189	0.278078	3411.47
ACCGAATGCCGTAGT	1718	4	2	114	529	649	0.00713713	0.00376566	0.202913	0.786184	6464.85
ACAAGGTTGTCTTCT	1719	56	53	344	10045	10498	0.0063479	0.00633965	0.0388993	0.948413	7265.47
TCGAGGTAACCTCGT	1720	7749	6521	2731	2248	19249	0.403029	0.357892	0.141695	0.097385	1835.02
AATGGTTCCACCCGT	1721	3261	1558	2563	3248	10630	0.320739	0.161702	0.251473	0.266086	3074.63
CACCTTTAAGTACAG	1722	389	1153	2263	1959	5764	0.0707933	0.221421	0.410836	0.296949	3650.82
CAGTCCATAACCCAA	1723	14317	6586	3071	4987	28961	0.502632	0.243987	0.107552	0.145829	2016.8
CTTTAGAGGGCGATC	1724	660	1760	2361	2034	6815	0.100508	0.282825	0.35867	0.257997	3323.44
AACATAATCATCCGG	1725	1236	496	320	214	2266	0.547663	0.231913	0.141445	0.0789795	1611.53
GGGACCAGTTCTGAT	1726	0	0	0	0	0	NaN	NaN	NaN	NaN	0
AGACATCACCATAGA	1727	8	14	554	1278	1854	0.00487834	0.00900861	0.337003	0.64911	5785.05
GATCATCTTGGCTCA	1728	3174	977	1823	771	6745	0.476169	0.154666	0.272823	0.0963415	1934.76
ACCGTCCGGCTCATT	1729	8	10	373	516	907	0.00975095	0.0128619	0.453531	0.523856	5151.23
GTCTTGCAAGAAATC	1730	1497	3426	3130	2149	10202	0.149333	0.360637	0.311473	0.178557	2737.64
GATATCTGACGGTCT	1731	0	0	0	1	1	0	0	0	1	7541
ACGACTCGATCCTGC	1732	185	199	136	455	975	0.203377	0.230851	0.149146	0.416627	3967.29
CGTATGACCGGAATA	1733	3	3	241	2	249	0.0120848	0.0127523	0.968452	0.00671051	2589.44
GCTCCTTCGAATACA	1734	0	1	0	0	1	0	1	0	0	1364
TTATGCCACAGAGTA	1735	662	5	168	240	1075	0.639756	0.00509887	0.16196	0.193185	2272.54
CCAAGAGTAGATGCA	1736	26	692	1567	1166	3451	0.00790131	0.221911	0.475046	0.295141	3766.36
ACGCGGAAAGTGCTC	1737	1009	757	488	520	2774	0.369903	0.292846	0.178467	0.158784	2284.66
AGCTTCATTCGTGTT	1738	4526	4038	1383	1264	11211	0.403406	0.379788	0.122968	0.0938383	1789.76
ACAAGCGAAGATCCA	1739	42	759	2029	1095	3925	0.011114	0.211938	0.535603	0.241345	3506.24
GTCTGACAACACACA	1740	0	0	0	0	0	NaN	NaN	NaN	NaN	0
CCCATACGACAGTCT	1741	20	553	1607	1685	3865	0.00554	0.161641	0.444055	0.388763	4308.27
CCAACCCTGGCGTAT	1742	0	0	0	0	0	NaN	NaN	NaN	NaN	0
AGTTCTTCAACCGTA	1743	2758	713	818	1523	5812	0.492946	0.134475	0.145848	0.226731	2571.04
GCGTTACCGAACGTA	1744	5	2	2	937	946	0.00633268	0.00267297	0.0025269	0.988467	7468.08
GAGGAGGAGTAGCCA	1745	16	492	633	1842	2983	0.005924	0.192224	0.233798	0.568054	5156.43
GTCAGGATGAGCCGT	1746	3	5	122	554	684	0.00507255	0.00892118	0.205781	0.780225	6433.13
ACCCGACATCTAGGA	1747	1	8	357	470	836	0.00132092	0.011151	0.470421	0.517107	5136.73
ATGTGCCCTTAGCCT	1748	6	2	4	589	601	0.0119357	0.00419831	0.00793777	0.975928	7393.05
CATTCCATGTACGTG	1749	0	0	0	0	0	NaN	NaN	NaN	NaN	0
GTACGTGGCTCCAAG	1750	0	0	0	10	10	0	0	0	1	7541
GGCTTGACAGGTAAC	1751	0	0	0	24	24	0	0	0	1	7541
ATGTGGGTAAGTTCG	1752	19	25	1865	361	2270	0.00861083	0.0119558	0.843162	0.136271	3238
TCAGCTTTCTATACC	1753	639	1943	1725	1080	5387	0.120346	0.386147	0.324088	0.169419	2718.67
CCGCGGGATTCATCA	1754	0	0	0	0	0	NaN	NaN	NaN	NaN	0
TAATTTCATGCGTGG	1755	9	14	112	1619	1754	0.00606467	0.00995498	0.0752877	0.908693	7065.16
TGAGATTTGGCACGC	1756	1	0	2	0	3	0.333875	0	0.666125	0	1931.92
GCATAAGAGAAGGGC	1757	0	0	0	0	0	NaN	NaN	NaN	NaN	0
TGAGACTCTCGCATG	1758	4	2	69	332	407	0.0113807	0.00600461	0.195839	0.786776	6456.57
CATCGCCCATCAACG	1759	14	911	215	1101	2241	0.00664502	0.456283	0.1018	0.435272	4173.06
CATGAAGGTCTGTGC	1760	6	2	8	403	419	0.0170571	0.00599973	0.0226874	0.954256	7273.48
ATCGGTCGTCCAGCA	1761	12	368	710	353	1443	0.00855543	0.276857	0.504964	0.209624	3274.48
GCGGATGTTGTCTCC	1762	0	0	0	0	0	NaN	NaN	NaN	NaN	0
ATCCGGACCTCGAAC	1763	724	1141	1440	549	3854	0.18944	0.315041	0.37587	0.11965	2422.74
TGTGTGTTAGCTAGA	1764	1648	1106	1248	572	4574	0.363277	0.257267	0.274433	0.105023	2075.83
GCCTCAAGCGTAATT	1765	4292	2990	2953	1138	11373	0.378456	0.278211	0.259753	0.0835802	1913.8
CGTCTGTTCTCGGAC	1766	0	0	0	0	0	NaN	NaN	NaN	NaN	0
ATGCTGGTTGAATAC	1767	1	8	386	522	917	0.00120585	0.0101796	0.464326	0.524288	5173.67
CCAGTCGGACGTCAT	1768	32	976	1329	2248	4585	0.00751159	0.241757	0.311206	0.439525	4456.67
CTTCCCTGCTTGGTA	1769	223	230	2141	4639	7233	0.0344912	0.0375386	0.33034	0.59763	5436.43
AGTTGGAACCGTCAT	1770	525	1372	434	244	2575	0.20123	0.554926	0.165945	0.0778985	1897.29
CGCCCTAGCGTCAAA	1771	7	9	459	464	939	0.00813144	0.0110321	0.531892	0.448945	4786.27
CACCATCGCGACATC	1772	702	783	676	1609	3770	0.19815	0.23322	0.190346	0.378284	3785.17
CGTGTACCATAATCA	1773	74	2289	307	1428	4098	0.0185692	0.606115	0.0768496	0.298466	3288.25
CAGAACCGGCACATC	1774	270	1122	2535	184	4111	0.0652796	0.286256	0.611411	0.0370542	2296.72
GGCGTATATCAGTTC	1775	0	1	0	64	65	0	0.0194111	0	0.980589	7421.1
GTTCGGTGTCCGATG	1776	2	3	1	261	267	0.00894629	0.0141606	0.00446225	0.972431	7369.43
ACATGGGCCGGAATT	1777	0	0	0	0	0	NaN	NaN	NaN	NaN	0
ATCCCTCCCTCTTAT	1778	17	279	581	1484	2361	0.00799228	0.138412	0.272483	0.581113	5283.19
CCACGGAACGCGAAT	1779	324	302	278	10	914	0.349013	0.343282	0.298733	0.00897226	1523.26
TCTCCATGCAGTCCG	1780	0	0	0	0	0	NaN	NaN	NaN	NaN	0
AGTGTATGCCGCGGA	1781	0	0	0	0	0	NaN	NaN	NaN	NaN	0
CGATGAGCATATCCT	1782	1	2	5	375	383	0.00312066	0.00658604	0.0155653	0.974728	7401.71
GACGTATACTTGTTC	1783	2	0	5	402	409	0.00585098	0	0.0145918	0.979557	7428.27
TTAGAACCGTACAGA	1784	3	4	6	498	511	0.00700931	0.00986191	0.0139845	0.969144	7362.33
TTAGCACACGCGTTA	1785	3	1	2	534	540	0.00665437	0.00234063	0.00442544	0.98658	7458.52
GATATTCTCCTCATG	1786	5	26	541	364	936	0.00571231	0.0313446	0.616567	0.346376	4258.85
GACATCGTGGTAACC	1787	0	0	0	0	0	NaN	NaN	NaN	NaN	0
GACGACTAGCGATTC	1788	0	0	0	0	0	NaN	NaN	NaN	NaN	0
GATCGGGAGCGTTAG	1789	2	3	5	126	136	0.0173759	0.0275034	0.043334	0.911787	7036.34
CAGCATGGAGCACCA	1790	826	582	174	242	1824	0.455024	0.338318	0.0956192	0.111039	1823.24
TATCTTCCGGCACTT	1791	11	18	385	1885	2299	0.00554403	0.00957309	0.193568	0.791315	6486.23
ACTGTCTCGGAAGTA	1792	65	1445	1094	323	2927	0.0220326	0.516853	0.369922	0.0911926	2366.36
GGTATGAAGTCACAA	1793	0	0	0	1	1	0	0	0	1	7541
TACTATTTGCGCGTA	1794	18	756	1764	619	3157	0.00582329	0.258086	0.569292	0.166798	3091.27
AGATCTCGGGTGCAA	1795	0	1	2	96	99	0	0.0127119	0.0240345	0.963254	7343.63
CGGACAGCTGCAATC	1796	1087	2124	1207	330	4748	0.226117	0.466237	0.250468	0.0571773	1854.59
GATCTGACTATAGTG	1797	0	0	0	1	1	0	0	0	1	7541
TGATGTAGAAGATGG	1798	3525	3399	2832	774	10530	0.333128	0.338962	0.266985	0.0609254	1817.08
CCGGACACACACACA	1799	0	0	0	0	0	NaN	NaN	NaN	NaN	0
TGTTACGTTATCCGA	1800	3	33	345	178	559	0.00565778	0.0656729	0.649061	0.279609	3886.5
TGTTTCGTAGGTGTG	1801	3	96	27	207	333	0.00987974	0.333613	0.0887012	0.567806	4973.14
GGACGCTTTGAACCA	1802	0	1	0	159	160	0	0.00790493	0	0.992095	7492.17
GAGTTCATAATCGCC	1803	11	281	898	353	1543	0.00734629	0.198029	0.598264	0.196361	3308.42
TGGCTAGAACACTTA	1804	1290	1003	2738	329	5360	0.240952	0.197692	0.510171	0.0511849	2126.3
CCTCCATAAGGGATC	1805	1	1	0	166	168	0.00712654	0.00752014	0	0.985353	7445.13
TCACTTCTCTAGACA	1806	0	0	0	0	0	NaN	NaN	NaN	NaN	0
GGACTAGAGTCTAAC	1807	808	2358	2145	200	5511	0.144219	0.444122	0.381926	0.0297335	1909.02
TCACATCAGCGTATC	1808	0	0	1	0	1	0	0	1	0	2596
TGGCCCTAGTCAAAT	1809	1	3	3	0	7	0.139696	0.442235	0.418068	0	1773.31
GATATCGCCAAACGT	1810	2	0	0	2	4	0.545576	0	0	0.454424	3757.97
TTGTATGGTCTTCCA	1811	5	0	79	475	559	0.0104287	0	0.164372	0.825199	6655.87
TCGTTTGCGAGGCAA	1812	0	0	1	36	37	0	0	0.0321974	0.967803	7381.78
ACGAGACCAGCTTGC	1813	0	0	0	0	0	NaN	NaN	NaN	NaN	0
TACATAGGTTCCCAC	1814	51	487	1154	254	1946	0.0264571	0.266593	0.597199	0.109752	2757.66
GAATCCCATTCCTGT	1815	547	2451	869	37	3904	0.135696	0.641608	0.21505	0.00764516	1573.44
GGTCATAGATAATGC	1816	327	299	599	7	1232	0.262464	0.253245	0.479612	0.00467978	1785.1
GATCGGGACCTCAGA	1817	801	2683	3780	1888	9152	0.0892425	0.315433	0.420119	0.175205	2896.27
GCGATTAGACGATTA	1818	6	3	1	886	896	0.00801996	0.00423145	0.0013334	0.986415	7452.66
CGCATATGCAGCAAC	1819	3	1	14	752	770	0.00465564	0.00163759	0.0216734	0.972033	7391.43
CTCAAGAGACATGAC	1820	163	1048	981	1670	3862	0.044799	0.303941	0.268962	0.382298	4022.9
GCTACCCTTTGCGTG	1821	260	630	370	567	1827	0.147212	0.376407	0.208984	0.267398	3161.74
AAGCCGGAAAGTTCG	1822	331	1944	2290	1847	6412	0.0533423	0.330588	0.368147	0.247923	3308.59
CGTCATTTGCAAGAG	1823	19	13	1089	1284	2405	0.00868159	0.0062681	0.49638	0.48867	4987.48
GAGAATCGCGTAGGA	1824	0	0	0	0	0	NaN	NaN	NaN	NaN	0
AAAGATTCGTTCCGA	1825	455	924	654	627	2660	0.174685	0.374338	0.250475	0.200502	2778.85
GGTCATCGGGATGCT	1826	11	7	6	990	1014	0.0129569	0.00870071	0.00705021	0.971292	7362.55
TACATTGACTGGCAA	1827	1	1	0	1	3	0.346242	0.365365	0	0.288393	2883.3
CCTATTTCGCAATCA	1828	0	0	0	0	0	NaN	NaN	NaN	NaN	0
CCGTACTCACGCTAT	1829	7	13	285	967	1272	0.00630369	0.0123534	0.256025	0.725318	6154.94
TTCTCTCCGAAGATC	1830	9	7	257	846	1119	0.00920797	0.0075573	0.262298	0.720936	6133.41
TCTCCTACATCTACT	1831	41	1112	4086	1765	7004	0.00606457	0.173567	0.602915	0.217453	3445.41
CACGCTGTGTACATA	1832	0	2	1	81	84	0	0.0299039	0.0141348	0.955961	7286.39
GCGCTCATCATCTAT	1833	4	5	4	175	188	0.0251528	0.0331775	0.0250915	0.916578	7037.58
TGTGGAAAGGGAACA	1834	2	1	0	3	6	0.360101	0.189995	0	0.449905	3870.47
ATCAGGTTCGCTACA	1835	0	0	0	0	0	NaN	NaN	NaN	NaN	0
CCTTCAACGTGTAAC	1836	0	0	0	0	0	NaN	NaN	NaN	NaN	0
GCGCTAGCGTGATAG	1837	24	1049	1488	1792	4353	0.00584238	0.269465	0.361346	0.363347	4049.15
TTGTATACGTCTGCA	1838	0	0	0	0	0	NaN	NaN	NaN	NaN	0
CTACCACTTTAGTTC	1839	1108	2382	769	436	4695	0.233173	0.528965	0.161438	0.076424	1858.45
GGCGTTGATGACATG	1840	0	0	0	0	0	NaN	NaN	NaN	NaN	0
TTGTGAGTTCCTACG	1841	0	0	0	0	0	NaN	NaN	NaN	NaN	0
TAGAGATATACCGGT	1842	1223	1765	1866	3263	8117	0.159561	0.242993	0.242859	0.354587	3732.7
CTGTTACATGGACTT	1843	7	11	273	1123	1414	0.00570815	0.00946537	0.222076	0.762751	6344.79
TCAAACACACCGCTC	1844	8	11	14	1544	1577	0.00606241	0.0087962	0.0105834	0.974558	7392.29
AAGTTCACCGTCTCT	1845	3271	1759	1692	213	6935	0.467791	0.265451	0.241386	0.0253721	1463.99
TCCCAATCGTTAGAT	1846	32	153	1882	3087	5154	0.00689343	0.0347795	0.404432	0.553895	5278.45
ACACCCGATAGCGAA	1847	379	648	1074	1618	3719	0.10885	0.196387	0.307706	0.387057	4051.54
TTGTCGCGTTGGCAT	1848	1	1	2	329	333	0.00359606	0.00379467	0.0071746	0.985435	7457.15
TAACCACATATACGC	1849	0	0	0	0	0	NaN	NaN	NaN	NaN	0
TCACAACCAGATTAG	1850	0	1	1	95	97	0	0.0129986	0.0122882	0.974713	7399.94
GGATTGTCCATATTG	1851	3	3	2	251	259	0.0138106	0.0145733	0.00918464	0.962431	7309.8
TCAGCTCGCGTGAAG	1852	0	0	0	0	0	NaN	NaN	NaN	NaN	0
GCTAGTCATTTCACT	1853	11	8	488	1214	1721	0.00724913	0.00556328	0.320815	0.666373	5869.94
TTACTCATCACTCAG	1854	309	250	194	9	762	0.399312	0.340911	0.25009	0.00968727	1429.67
TGTGCCACTGCGACT	1855	307	1766	1919	551	4543	0.0675645	0.410127	0.421305	0.101004	2455.8
GCCATCTTTGTAGGA	1856	0	0	0	0	0	NaN	NaN	NaN	NaN	0
CACAAGGACACGTTG	1857	7	9	103	719	838	0.0097477	0.0132249	0.143081	0.833946	6684.18
CGCGAGTACTGGAGA	1858	19	547	946	1659	3171	0.006503	0.197558	0.322993	0.472946	4678.39
TGATTGACTAGAGCG	1859	6	7	457	378	848	0.0076519	0.00942027	0.581401	0.401527	4554.73
AGAAAGGCTTGGTCT	1860	3	6	268	334	611	0.00540662	0.0114105	0.481815	0.501368	5050.45
GACGCTAATGCCCAA	1861	1594	3059	1264	1728	7645	0.211907	0.429125	0.167628	0.19134	2592.01
TACGGCAATACACTG	1862	259	652	1053	127	2091	0.123144	0.327121	0.49944	0.0502948	2196.76
AACGTGTAGCCGAGA	1863	0	0	0	0	0	NaN	NaN	NaN	NaN	0
GTCCATAAAGAAGAG	1864	530	1054	1585	2326	5495	0.102699	0.215514	0.306379	0.375408	3982.61
GCAAGAAGATCATGG	1865	0	0	0	0	0	NaN	NaN	NaN	NaN	0
TCTACCCAGATGTTA	1866	1072	519	1064	928	3583	0.310362	0.158558	0.307296	0.223783	2889.95
ATCTACCATTCAACC	1867	0	0	0	0	0	NaN	NaN	NaN	NaN	0
AGGCCCGCGAAATCA	1868	18	411	539	792	1760	0.0109153	0.262998	0.326056	0.400031	4228.43
ACGGCACTTCCGTAT	1869	0	0	0	0	0	NaN	NaN	NaN	NaN	0
TCCTTGCATCAATTG	1870	4483	2805	953	376	8617	0.514886	0.339956	0.109188	0.0359696	1330.94
CCGGGACTACATAGA	1871	0	0	0	0	0	NaN	NaN	NaN	NaN	0
ATGCGTGTTCGTTCA	1872	0	0	61	94	155	0	0	0.43732	0.56268	5378.45
GGATTCAATCGGCCA	1873	4	9	276	364	653	0.00675665	0.0160421	0.465074	0.512128	5095.27
TGCTAACAAGACAGC	1874	14	1567	540	735	2856	0.0049673	0.58669	0.191129	0.217213	2937.43
TTCGCTTTCCCTGAT	1875	5	2	125	283	415	0.0136046	0.00574238	0.339286	0.641367	5733.43
CAACAGACTTTGGAC	1876	1571	794	976	2806	6147	0.274667	0.146486	0.170224	0.408623	3889.86
GCCTCACACGTTGAT	1877	0	0	0	0	0	NaN	NaN	NaN	NaN	0
TTACGCTCAGGTGCG	1878	22	493	2004	963	3482	0.00658002	0.155596	0.597921	0.239903	3577.54
GGGCGAAGCGATTTG	1879	0	0	0	0	0	NaN	NaN	NaN	NaN	0
ACGGAAGTGCAGCGT	1880	6	6	310	305	627	0.0104236	0.0109993	0.53724	0.441337	4744.13
GGTGAATTCCATTCA	1881	0	0	0	0	0	NaN	NaN	NaN	NaN	0
TTGCAACACCAGGAC	1882	3490	1826	1815	1481	8612	0.412481	0.227733	0.213992	0.145794	2215.96
GTGATTGATACCCAG	1883	1	4	3	395	403	0.00296544	0.0125169	0.00887465	0.975643	7399.24
GATGCGTCGTATGTA	1884	0	0	0	0	0	NaN	NaN	NaN	NaN	0
ATCACGGAGAGCACC	1885	1	0	0	1	2	0.545576	0	0	0.454424	3757.97
AGCATGAGCCGTATC	1886	0	0	0	0	0	NaN	NaN	NaN	NaN	0
CTTGTATGTAGACGT	1887	9	9	375	431	824	0.0119749	0.0126362	0.497738	0.477651	4918.6
GGTGAGAGGGAAAGC	1888	467	1877	1534	578	4456	0.104723	0.444159	0.343158	0.107959	2374.36
TCGTAGGCGACGATC	1889	102	659	296	856	1913	0.0564891	0.385121	0.16353	0.39486	3961.76
CTGTGGAACAGTAAA	1890	0	1	0	1	2	0	0.558869	0	0.441131	4088.87
CTTGGATGTGCACGT	1891	28	233	1234	1832	3327	0.00923855	0.0811239	0.406164	0.503473	4967.35
GCAGAAACAGACAAG	1892	0	0	2	90	92	0	0	0.0259248	0.974075	7412.8
TACTTTCTAGCCACA	1893	10	436	603	315	1364	0.00749635	0.344892	0.450929	0.196682	3128.78
TAGCCACAACTCCAC	1894	1042	1205	1732	2828	6807	0.162893	0.198778	0.270099	0.36823	3848.01
ACCACTGTAGGGTTC	1895	1006	1635	1403	2681	6725	0.158078	0.271105	0.219924	0.350893	3682.75
AAAGGTTGTCACCGG	1896	321	575	2809	3596	7301	0.0477315	0.0902227	0.416671	0.445375	4592.29
CTAGCCGGTGGGATA	1897	6	7	199	571	783	0.00872725	0.0107441	0.288749	0.69178	5986.25
TTCGATTTGCTCCCT	1898	228	982	6	116	1332	0.166808	0.758125	0.004379	0.0706879	1679.76
TTGCAGTGCGCTAAT	1899	161	629	439	1049	2278	0.0753601	0.31068	0.204985	0.408975	4085.73
CGATGGGAGCAACTT	1900	38	766	2112	1171	4087	0.00967286	0.205754	0.536298	0.248275	3550.99
CTCAAAGACCTGCGG	1901	8	111	384	815	1318	0.00673952	0.0986755	0.322709	0.571876	5288.95
CTCGGGAGATATGCA	1902	6	9	9	1115	1139	0.00629468	0.00996351	0.00941903	0.974323	7389.23
GTGCAGCGGCTGAAT	1903	465	844	712	68	2089	0.219079	0.419602	0.334634	0.0266847	1775.26
TGTCAGCAACGTGTT	1904	110	640	8	104	862	0.125007	0.767482	0.00906927	0.0984418	1888.62
GCAACGGCTCAGGAT	1905	2	3	103	338	446	0.00513554	0.00812876	0.263836	0.7229	6150.51
AAATCCACGATTGGT	1906	6	3	184	266	459	0.0144831	0.00764151	0.443067	0.534808	5202.4
TCGATCAATGGCGAT	1907	1419	928	678	72	3097	0.452693	0.312404	0.215771	0.019132	1405.32
ATGGGCACTGCCTAG	1908	1016	2304	1803	1447	6570	0.157492	0.376874	0.278807	0.186827	2742.3
AGCGTACCCTGCTGT	1909	11	6	447	1113	1577	0.00791203	0.00455401	0.320733	0.666801	5871.98
TTAGGAGTTCTCGAG	1910	0	0	0	0	0	NaN	NaN	NaN	NaN	0
GAGGGAGCTGACAAT	1911	73	643	3589	6314	10619	0.00761142	0.0707459	0.373299	0.548343	5205.26
GACGCCTTTCTTATC	1912	19	482	980	1395	2876	0.00712367	0.190697	0.366537	0.435642	4501.14
CTAGTAACTGGCGTG	1913	5	392	120	606	1123	0.00479336	0.396555	0.11476	0.483891	4490.75
GCCATGCTTGCGAAG	1914	78	697	3768	4673	9216	0.00921488	0.086891	0.444065	0.459829	4744.47
AAGAGATTCTCCGGT	1915	16	361	258	848	1483	0.0117593	0.279972	0.189156	0.519112	4794.7
AGTACCTGCCTACAG	1916	2050	2073	1908	848	6879	0.299394	0.319474	0.277977	0.103155	2117.01
CTATACCCGGCTTCT	1917	11	234	303	823	1371	0.0088305	0.198224	0.242648	0.550298	5055.45
TTCCGACAGTGTCCG	1918	93	1088	326	2248	3755	0.027045	0.333873	0.0945722	0.54451	4823.48
CCCAATGTATGCGTG	1919	40	1416	1501	1722	4679	0.00895687	0.334585	0.335288	0.32117	3754.16
ACTTCAGTTGACATG	1920	14	475	439	225	1153	0.0122745	0.439458	0.383957	0.16431	2842.69
GCTCCGTCGTATAGC	1921	165	34	405	658	1262	0.14311	0.0311181	0.350416	0.475356	4623.65
GGTGCATTTCGAAAG	1922	2	2	2	203	209	0.0114162	0.0120468	0.0113884	0.965149	7331.11
AGCGCCTAGGATTAA	1923	9	914	608	80	1611	0.00546569	0.585729	0.368339	0.0404667	2063.62
CATGCCTTTCATGGA	1924	66	382	1046	2390	3884	0.0188397	0.115064	0.297854	0.568242	5226.73
GGGTAAGTTAGGATC	1925	1	1	3	91	96	0.0123695	0.0130527	0.0370181	0.93756	7191.55
CACAATCCTACCAAT	1926	0	6	2	1	9	0	0.691242	0.217822	0.0909361	2194.07
CTACAGTTGCTGCCG	1927	0	0	0	0	0	NaN	NaN	NaN	NaN	0
TATTCGCTAAGCGAA	1928	157	1019	1427	1615	4218	0.0392404	0.268754	0.355794	0.336211	3849.41
TTCACCGGCTCGAGA	1929	38	199	714	1209	2160	0.0193162	0.106743	0.362058	0.511883	4957.33
AACTGGTGAGAGCGT	1930	298	12	763	819	1892	0.1699	0.00721949	0.433954	0.388926	4172.41
ACTCCGGGAATATAG	1931	0	0	0	0	0	NaN	NaN	NaN	NaN	0
TTGCAACCACTATTC	1932	2857	743	29	1543	5172	0.57657	0.158226	0.00583823	0.259366	2536.83
CTCGACTTATACTCG	1933	0	1	0	0	1	0	1	0	0	1364
GTAACCTCTTATCAG	1934	0	0	0	0	0	NaN	NaN	NaN	NaN	0
GTAACCCTCCCTACA	1935	9	3	2	339	353	0.0303519	0.0106761	0.00672844	0.952244	7231.32
CACCGGCATCAACTT	1936	10	8	529	879	1426	0.00782293	0.00660399	0.412825	0.572748	5404.54
CGTTACATACTCTTC	1937	10	410	442	562	1424	0.00739825	0.320081	0.326206	0.346314	3899.47
GTAAGCCCAGTACGC	1938	3	4	148	637	792	0.0043768	0.00615804	0.215396	0.774069	6407.48
GGGTCAGAATACCCA	1939	361	241	23	214	839	0.442131	0.311464	0.0281004	0.218305	2412.39
CCCTAATCACTCAAG	1940	1405	3539	2536	1012	8492	0.165057	0.438718	0.2972	0.0990248	2216.88
ATCCTTCTTCCATCC	1941	189	593	715	613	2110	0.092711	0.306953	0.349878	0.250458	3271.95
ATGCTGCGGGTGTGT	1942	21	239	918	926	2104	0.0107129	0.128657	0.467167	0.393463	4361.86
TTTACCGGCATTCGT	1943	394	1052	953	3082	5481	0.0784571	0.221054	0.189308	0.51118	4695.4
CCATGCGGAGTAATA	1944	0	0	0	0	0	NaN	NaN	NaN	NaN	0
CATACCAGCGGATCC	1945	12	280	415	898	1605	0.00816649	0.201076	0.281737	0.509021	4849.14
CGCCAACTCCTATGT	1946	1	5	151	364	521	0.00217347	0.0114676	0.327396	0.658963	5836.12
TGAACTGCCTGCCTA	1947	0	0	0	0	0	NaN	NaN	NaN	NaN	0
GAGGAACTAACCAAC	1948	1592	548	920	1135	4195	0.394705	0.14337	0.22754	0.234385	2793.34
TGGAGATCGGCATAA	1949	0	0	0	0	0	NaN	NaN	NaN	NaN	0
ACGGCAGTGCTTTGC	1950	801	2568	4579	3975	11923	0.0703276	0.237923	0.401056	0.290694	3600.48
TAGCTCTGTACCATG	1951	31	1441	1452	1217	4141	0.00772351	0.378847	0.360878	0.252551	3362.76
CCTACGGATCGCTTT	1952	22	32	824	2019	2897	0.00859565	0.0131933	0.321162	0.657049	5811.76
AACGATAGCACTCTG	1953	946	552	219	1755	3472	0.29482	0.181532	0.068085	0.455563	4038.71
GACGCTATGCCCTCT	1954	0	0	147	2	149	0	0	0.988768	0.0112324	2651.54
ATAGCGTCTGAGCAA	1955	313	229	991	1137	2670	0.125689	0.0970368	0.39698	0.380294	4107.01
GCGTACTCTCGACAG	1956	6	1	14	836	857	0.00836417	0.00147102	0.0194689	0.970696	7377.64
CCATCGATATGATTG	1957	0	1	0	0	1	0	1	0	0	1364
TGCGTATGTCTTTGG	1958	1098	744	534	809	3185	0.355383	0.254106	0.172416	0.218096	2654.57
AATGCTGGTACGCAG	1959	204	1044	2511	4122	7881	0.0281618	0.152082	0.345794	0.473962	4696.36
AGAACCATAGTAGTG	1960	0	0	2	209	211	0	0	0.0113311	0.988669	7484.97
TGCTGGTGCTGCCAA	1961	9	10	12	1281	1312	0.008193	0.00960612	0.0108974	0.971303	7370.97
GTACGACAGTCAGAA	1962	179	2953	4492	823	8447	0.0211543	0.368261	0.529573	0.0810121	2500.83
CGCGCATATGAAACT	1963	468	1739	663	1115	3985	0.120211	0.471353	0.169885	0.23855	2955.82
GTTAGATTGGCGAGA	1964	1984	1762	1820	812	6378	0.31317	0.293489	0.286583	0.106758	2139.44
GCGAGATATATCTCT	1965	3	142	132	139	416	0.00749442	0.374328	0.328952	0.289226	3550.14
AACACATTCCACCGG	1966	219	365	289	775	1648	0.142395	0.250433	0.187452	0.419719	4079.75
AGTAGCGATCTAGAG	1967	1	6	67	195	269	0.00422675	0.0267612	0.282503	0.686509	5949.41
TGTCTACTGCCTGAC	1968	0	0	0	3	3	0	0	0	1	7541
CACGTCTTCCATCTC	1969	27	717	1861	605	3210	0.00858782	0.24065	0.590482	0.16028	3075.02
AGCTGAGGCGTACTG	1970	3	1	175	197	376	0.00875363	0.00307903	0.509385	0.478783	4942.38
CATATGTAGTGGGTG	1971	3239	1698	259	47	5243	0.607886	0.336276	0.04849	0.00734708	1008.95
GGATCGAAGTAGGTC	1972	5273	542	40	43	5898	0.890611	0.0966	0.00673956	0.00604929	735.477
ATGGTCCTGTCGGAA	1973	0	0	0	0	0	NaN	NaN	NaN	NaN	0
AGTCCAGAACAGAAA	1974	2185	2279	1649	898	7011	0.312911	0.344398	0.235576	0.107115	2079.01
CCTCATCTTTCTCGA	1975	0	0	0	0	0	NaN	NaN	NaN	NaN	0
CGTGTTGTTACGATG	1976	147	183	452	265	1047	0.145295	0.190868	0.445671	0.218165	3150.69
CTTAGACGATTGTAG	1977	10	462	216	512	1200	0.00877618	0.427853	0.189104	0.374266	3902.18
GCTGCTACCCTATCT	1978	1	174	422	529	1126	0.000955841	0.175502	0.402383	0.421159	4460.51
CGGAAGTAAAGACAC	1979	1593	921	27	829	3370	0.485331	0.296094	0.00820592	0.210369	2306.16
GGAAAGCGGATCTGG	1980	0	1	0	0	1	0	1	0	0	1364
TTATCCATGGAGCCA	1981	5053	2537	544	528	8662	0.579966	0.307271	0.0622864	0.0504769	1313.5
GTTCGTCGCGCATTG	1982	0	3	5	406	414	0	0.00914093	0.0144023	0.976457	7413.32
GCGAAAGTACTTCTA	1983	0	0	0	14	14	0	0	0	1	7541
CTTCATGGGCCTCAG	1984	0	0	0	0	0	NaN	NaN	NaN	NaN	0
GTGTGCCTGCACTCA	1985	0	0	0	0	0	NaN	NaN	NaN	NaN	0
GATGGAACGCGTGAT	1986	361	1142	628	891	3022	0.123012	0.410632	0.213472	0.252885	3095.95
GCTTTCTGGACCCTA	1987	0	0	0	0	0	NaN	NaN	NaN	NaN	0
TAGCGTGCGATTCTC	1988	43	15	194	1539	1791	0.0280272	0.0103169	0.12614	0.835516	6659.17
GTGTTGTGTGGTCGG	1989	0	0	0	0	0	NaN	NaN	NaN	NaN	0
CTGTCTGAGCAGCGT	1990	0	0	0	0	0	NaN	NaN	NaN	NaN	0
TGAACCACACCCGAC	1991	19	280	768	1702	2769	0.00760538	0.11827	0.306669	0.567456	5241.24
ACCGGCGACCTGTAT	1992	0	0	0	0	0	NaN	NaN	NaN	NaN	0
AGAAGGTGCTGTCGC	1993	5	4	7	589	605	0.0098659	0.00832864	0.0137786	0.968027	7353.01
GCACGCATCGTGGAT	1994	0	0	0	0	0	NaN	NaN	NaN	NaN	0
ATTCACAGGTCGATC	1995	3	1	2	349	355	0.0101098	0.00355607	0.00672348	0.979611	7415.68
AAAGCGTCGGGTAGG	1996	0	0	0	0	0	NaN	NaN	NaN	NaN	0
GAGGCTTGACCTTAA	1997	1	1	4	399	405	0.00295524	0.00311846	0.0117922	0.982134	7442.93
TCAGACCCTTGTCTG	1998	15	339	515	466	1335	0.0117683	0.280653	0.403061	0.304518	3732.67
CCGAGTCTAGCGATG	1999	3	6	101	478	588	0.00590292	0.0124579	0.198248	0.783391	6442.78
[truncated: 187,991 more rows]

## Sheet: Fig. 2a
GCTGCGCCAC	ACCCAKACACC	AMACCCACACMCC	MCGCCCCCTA	KAGGCGCAGC	KMTAMGCCAC	CCCCCCGCTG	MCMCGCCCA	Dessert	GGTTCGAACC	GMTAMGCCAC	ATGACGKCMT	GCGCATGCGC	ACCMCGCCCM	ATCGTACGAT	ACCCTTACCCT	CAGCAAAAAT	CTGACCTMCC	CGCCMTGTTG	GCTAAGCCGC	ACCAMTCGGA	MTGTCAATCA	AACGAGGCKK	GCGTGGGAA	TCCTGCAGGA	GTTACCCTGC	TCACTCACTACGA	ACGATCCTCA	GMTTACGTMAKC	TATGCAAATK	KGGMACACTKCCM	TGCCTGAGGCA	CCATATATGG	ACAACAACAM	CAGGTAACAA	GGGGAATCCCC	TTCAAGGTCA	GTCACGTGAC	KCMGGGTAAC	ACMGGAAGTG	CGGCGCTAGC	GGTCAAAGGTCA
3276.87	1430.88	3276.87	1657.47	1760.68	3061.71	1696.82	1525.68	1525.68	1594.54	1666.33	2494.73	1657.47	2623.49	1575.13	2388.64	3061.71	1463.15	1594.54	1760.68	1508.95	3061.71	1405.02	1405.02	2974.58	3400.32	1765.27	1602.96	1765.27	2485.43	1995.18	2062.79	740.282	2000.03	1594.54	2169.9	740.282	740.282	1575.13	3400.32	1657.47	1525.68
2328.33	1765.27	1508.95	2834.76	3079.49	1602.96	3149.71	2105.35	2328.33	2623.49	2312.66	1575.13	1604.16	2062.79	2758.74	1858.31	2105.35	1544.82	1405.02	2083.91	1886.85	1602.96	2172.85	3400.32	3258.22	1760.68	1507.29	1603.92	1988.16	2827.8	3835.29	1786.97	2494.73	1861.38	1507.29	1696.82	2328.33	3276.87	1463.15	1603.92	2494.73	1654.4
1604.16	2623.49	1430.88	1765.38	2606.45	1696.52	3240.56	2343.83	2115.22	1680.85	1917.25	1680.85	1980.65	3102.04	2343.83	2822.99	2758.74	2083.91	1507.29	1786.97	2353.3	2105.35	1870.86	1603.92	2353.3	1666.33	1812.44	2485.43	1734.15	1860.64	1896.09	3082.26	1695.36	2330.97	2505.71	1896.09	1886.85	2000.03	1680.85	2383.91	1544.82	1774.21
2388.64	2000.03	1886.85	1850.61	1765.38	1806.46	3032.13	2974.58	2343.83	2834.76	2641.64	2300.38	2772.65	2800.21	1984.16	1861.38	2300.38	2444.69	2115.22	2488.9	1786.97	2758.74	1695.36	1463.15	2488.9	2567.84	2128.78	2974.58	1719.56	2958.19	1034.56	1774.21	1475.44	1881.72	1562.29	2485.91	1544.82	2388.64	1654.4	1900.54	2238.97	4091.67
1695.36	1604.16	3102.04	2402.33	1994.95	3239.53	2958.82	2916.96	2083.91	3258.22	3113.84	1861.38	2894.74	2567.84	2827.8	1696.52	1767.84	2925.75	1812.44	2444.69	2128.78	1984.16	3844.68	3461.33	3102.04	3213.11	2330.97	3249.01	2183.09	2104.94	1972.2	2875.42	1864.46	1734.15	2319.8	3015.06	1767.84	1984.16	1807.84	2064.08	1894.14	2712.74
3953.01	1666.33	2427.22	1416.35	3058.15	1883.75	2698.25	2488.9	2062.79	1812.44	2141.95	3082.26	1619.39	2587.29	2383.91	1900.54	1870.86	1917.25	2671.85	1995.18	3249.01	2485.43	1719.56	2917.02	1894.14	2925.75	1881.72	3347.84	1619.39	1765.38	2379.24	4157.02	3768.26	1996.73	3587.2	2162.42	2513.84	2834.76	4157.02	2875.48	2162.42	1513.04
2958.19	2115.22	3198.12	2921.55	3957.25	1719.56	1848.16	3761.28	2916.96	3198.12	2958.82	3018.66	1953.77	1980.65	2172.85	3082.26	3835.29	3953.01	4157.02	1696.82	2427.22	2827.8	3083.78	1972.2	2641.64	1917.25	3347.84	3149.71	2712.74	1742.69	1872.97	2301.21	2207.46	2198.92	1501.83	1034.56	1860.64	2353.3	2966.76	1620	1807.84	1821.76
4057.12	3258.22	2513.84	3437.29	3017.51	3369.92	1507.9	3286.59	2128.78	3149.71	2938.51	2162.42	3307.28	2023.81	1654.4	1896.09	3239.53	1691.8	4052.16	2587.29	3198.12	2383.91	2772.65	1475.44	4021.87	1691.8	2023.81	1734.15	1766.16	2391.32	1770.8	1562.29	1515.71	2176.41	1740.14	2230.8	2447.5	2916.96	1558.61	3369.68	1970.32	1138.98
4782.94	2822.99	3213.11	2785.43	1487.56	3083.78	2144.93	3249.01	2822.99	1806.46	2668.79	3274.56	3323.04	3240.56	1858.31	2351.51	1980.27	2564.27	1416.35	3088.15	1900.54	2172.85	2350.39	1579.68	1807.84	1980.27	3088.15	2854.8	2501.33	2707.83	1540.51	2529.46	2753.39	2230.8	1746.97	2301.21	2950.48	2312.66	1864.46	1783.07	2785.43	2495.7
3391.34	3761.28	1806.46	2234.84	2739.52	2870.83	2350.39	2169.9	3761.28	1980.65	1579.68	2608.7	2969.1	2605.73	3286.59	3079.49	2917.02	1657.24	1848.16	2641.64	3953.01	1858.31	2666.79	1113.1	1559.17	3084.84	3004.39	2485.91	1869.43	3957.25	3076.96	1620	1518.18	2197.43	2776.33	2144.93	1899.44	3236.34	2577.89	3651.47	2867.79	1644.31
2614.08	2800.21	4057.12	3058.15	3681.07	2238.19	3021.01	2425.25	2427.22	3018.66	2453.81	3468.64	1095.92	3274.56	1870.86	2854.8	1883.75	1772.87	2359.9	1774.21	2811.11	2300.38	1497.86	1941.01	1850.61	3274.56	2811.11	2021.5	1095.92	3076.96	2141.63	2965.38	1373.72	2493.46	2762.21	1619.39	2894.74	3461.33	2226.66	1101.87	1928.52	3363.55
2141.63	2447.69	3461.33	1327.63	1450.52	2493.46	2191.12	1995.18	2330.97	3236.34	2966.76	2191.12	3378.66	2265.82	2238.97	2606.45	3032.13	2668.79	2234.84	3084.84	2047.11	1767.84	3278.87	2969.1	2938.51	2265.82	2198.92	2917.02	3378.66	1769.94	2096.93	3105.81	1381.79	1283.45	1515.71	3587.2	1507.9	1034.56	1719.63	2538.39	1430.23	1658.43
1786.6	3113.84	2945.66	3310.79	1996.76	3178.35	2539.74	1860.64	1881.72	3032.13	2871.89	2707.83	3011.37	2819.83	1988.16	1996.73	2671.85	1953.77	2725.28	2118.74	1559.17	3286.59	2310.18	2225.31	1645.69	1850.61	2564.27	2608.7	2711.74	1869.43	2396.2	2310.18	3616.82	2366.77	2701.79	2161.59	2382.36	1645.54	2494.51	2590.88	1944.49	1805.1
3638.77	4021.87	3844.68	3076.96	3207.44	4091.67	3207.2	2447.69	2513.84	1899.6	1113.1	2539.74	2753.39	3369.92	2425.25	3236.34	3274.42	2570.09	2712.74	3274.42	2864.95	1696.52	2391.38	3575.56	2183.09	2402.33	1657.24	2183.09	2753.39	2487.7	4047.93	1919.71	2412.84	3252.24	4229.07	1838.76	3390.94	1538.19	1984.3	1093.11	3098.16	1761.1
3330.82	3015.06	2875.42	3323.04	2932.99	2725.04	1478.23	3018.66	2800.21	3087.06	1327.63	1936.07	2413.61	2938.51	3835.29	2950.48	2369.05	2501.33	1987.43	1475.44	2014.72	2238.97	4893.67	1698.95	2870.83	1872.97	2176.41	2734.08	2462.33	1597.63	2628.89	2171.77	3681.07	2648.14	2079.38	2396.2	2993.99	2674.88	3080.46	1989.7	2032.48	2696.42
2029.03	2945.66	2819.83	3305.44	2411.19	3468.64	3182.34	1980.27	2169.9	4782.94	3207.2	1445.74	2227.11	2674.88	2351.51	1657.24	2265.58	2311.85	2243.65	2698.25	2870.78	1988.16	1401.56	3568.82	2725.28	2223.72	1447.04	2238.19	2494.51	2206.04	1893.78	3397.29	2563.12	2136.46	1974.36	3594.55	2495.31	1899.6	1479.74	1509.06	1487.56	3565.32
2693.91	1883.75	3015.63	3552.35	4015.49	2279.56	1555.5	2605.73	2444.69	1631.01	2243.65	3470.35	2897.78	2519.36	1894.14	1994.95	3482	1497.86	928.471	3087.06	2529.46	2425.25	2529.11	2563.15	3058.15	2014.72	4052.16	1562.29	3681.07	3708.15	2285.99	2947.63	2734.3	1558.61	2333.81	2796.45	3805.55	1422.34	1652.48	1232.08	1401.95	1449.56
2206.04	1447.04	2523.21	2135.27	2379.7	3310.79	3638.77	3015.63	2567.84	2391.32	3182.34	1936.77	2412.84	3437.29	3004.39	3611.17	2453.81	2495.7	1463.97	1513.04	1874.24	2351.51	2139.21	2590.88	3391.34	1966.92	2223.72	2391.32	2904.98	2773.62	2713.27	3094.17	1974.36	1740.14	2113.3	1334.32	2066.64	2453.81	2707.67	1232.57	3210.97	3140.29
3397.29	4052.16	4782.94	3098.16	3090.7	1936.07	3105.81	1899.44	3213.11	3482	2141.63	3330.82	4229.07	2279.56	2505.71	1772.87	2976.89	1518.18	999.871	3121.32	1507.9	3004.39	2005.1	2405.05	1620	2785.43	2345.53	3391.34	2128.82	2171.77	1373.31	3589.75	1284.73	1555.5	4015.49	2328.38	1721.1	1821.76	1126.26	3646.47	2457.33	957.301
3399.64	2870.78	2350.39	1719.63	2978.91	1923.36	3768.26	2259.43	2447.5	3021.01	1496.34	2820	4453.19	1558.61	1645.54	1538.19	2998.6	2934.33	3470.35	3470.35	3050.85	2021.5	4620.31	1854.67	1478.23	1848.16	2519.36	3050.85	2333.81	1673.94	3156.07	1284.73	2328.38	2924.62	3422.95	2274.66	2285.99	2134.13	3222.15	1149.08	1373.72	2422.03
4583.46	2523.21	2725.04	3512.49	1970.45	3238.75	1783.07	1645.69	2587.29	2742.22	3199.05	2226.66	2840.99	3617.91	2379.24	2864.95	3238.75	2227.11	2820	2786.42	2501.23	3239.53	3838.14	3379.64	2727.83	2725.28	2416.64	2565.91	3508.63	1419.55	2793.86	2370.59	3177.66	1766.69	1426.58	2357.11	3800.53	1138.98	1613.75	1614.01	2114.38	2638.94
2048.75	1874.24	2875.48	2284.54	1360.92	2311.85	4155.19	2870.83	3347.84	2539.74	1944.49	3552.35	1603.57	1430.23	3611.17	2238.19	1869.43	2462.33	1746.97	3023.37	1445.74	2958.19	1767.4	1337.41	2820	2725.04	2529.46	1327.63	3058.78	1479.74	1479.74	2062.19	3542.38	2495.7	1939.53	2525.14	2796.45	1769.94	1649.04	1228.94	2128.82	1788.3
1373.31	1344.83	2966.76	2027.05	3215.88	2479.73	2947.63	2319.8	2854.8	1987.43	3105.81	2032.48	3245.23	1936.77	1970.32	2894.74	2567.01	1719.63	3552.35	2351.1	2648.14	2141.95	1505.33	3271.16	2499.18	3569.35	2366.77	1463.97	3080.46	1603.57	4054.75	1608.68	1869.49	2487.7	1766.48	3018.92	1450.52	2479.73	1939.53	1813.82	2932.99	2374.36
3094.17	3957.25	3569.35	3058.78	2992.87	3199.05	4583.46	1928.52	1996.73	928.471	2499.18	2431.6	1383.29	2903.4	2197.43	2064.08	2778.46	3210.97	3217.09	1990.2	2891.07	2104.94	2379.7	1451.72	2778.46	1344.83	1513.04	2919.01	1471.75	1652.48	2370.94	2243.64	1912.89	3023.37	2970.98	1817.9	2027.05	2299.41	1149.08	2105.17	2594.82	2564.64
3397.16	3252.24	3307.28	1667.7	4060.79	2577.89	3800.53	3178.35	2023.81	2570.09	2949.76	1401.95	3271.16	4446.83	2958.82	3482	3399.64	2668.62	2265.29	2762.21	2610.7	2505.71	2243.64	2062.19	4893.67	2976.89	2742.22	1923.36	1463.07	2113.3	1449.56	1608.54	1976.89	2029.03	1140.41	1532.44	3589.75	1497.86	2094.23	2102.52	1319.68	2797.01
2842.01	2919.01	2891.07	4620.31	3392.42	2351.1	2243.06	3236.24	3088.15	1478.23	2112.06	1736.28	2821.98	2450.53	2259.43	2666.79	1893.78	3372.58	3343.78	3667.15	2112.06	2047.11	1930.85	3164.79	1698.95	2043.5	2043.5	2134.13	3161.06	1319.68	2100.85	1649.04	2229.35	2226.66	4497.32	1690.57	4046.84	2161.59	1909.96	2031.3	2934.85	824.048
3838.14	1501.83	3369.68	3487.61	3457.84	2309.57	2900.77	2871.89	2447.69	3369.68	1597.63	2430.63	3528.89	2221.84	1742.69	2565.91	1721.1	2947.63	2686.27	2431.6	1597.63	1645.54	2281.82	1742.48	2084.53	1987.43	3121.32	1496.34	3844.75	1667.87	3241.37	1949.79	2487.6	1838.76	1771.54	1207.64	1292.22	2693.91	2244.76	1168.69	1767.4	1346.32
3059.55	2794.7	2786.42	3542.38	5191.05	2711.74	2394.47	3021.01	3240.56	2998.6	3363.55	4583.46	3241.37	2608.14	2921.55	2235.29	1546.93	2713.27	3397.16	2495.31	3098.16	2118.74	3271.27	2294.27	1721.1	1923.36	1936.07	1864.46	2243.26	1869.49	1766.48	2970.98	1426.58	3671.07	2978.91	1864.7	2251.02	2207.46	1036.82	4042.81	1505.33	1654.32
2681.93	1753.69	3202.34	1319.68	2136.97	3671.07	2055.74	2235.29	2485.91	3238.75	2391.38	3521.02	1662.12	2066.64	3681.96	928.471	1954.76	1227.51	3131.81	2725.34	2358.73	2379.24	2783.82	2983.47	2217.23	2794.7	2136.46	2225.31	1644.51	2268.65	1614.01	2735.36	1515.3	3708.15	3043.36	5192.91	3222.15	1919.71	1319.29	1469.12	2587.78	2604.67
3644.96	3323.04	2993.99	3022.67	1314.55	2253.89	3069.18	1770.8	3113.84	2727.83	2253.89	2128.82	2652.77	2752.56	2345.53	999.871	3496.34	3616.82	2594.82	3805.55	3326.77	2671.85	1463.87	1159.46	1546.93	3617.91	2216.68	2903.4	3702.09	2366.92	2735.36	1319.29	957.301	1401.95	3454.49	3017.16	2338.81	1487.56	1950.14	1804.82	2636.15	1364.06
3272.45	3390.94	4446.83	1440.77	2970.33	1515.71	3373.74	3482.89	2811.11	2487.7	2221.84	1994.25	1765.39	3331.79	2369.05	2299.41	2686.27	1373.31	1459.08	2668.62	3521.02	1970.32	3263.28	1858.42	1954.76	3199.05	2924.62	1990.2	2366.92	2596.26	2656.68	1712.86	1930.85	2994	1188.09	1713.8	3059.55	1783.07	984.632	1111.34	1678.6	2763.54
5930.6	3278.87	2096.93	1891.4	3661.09	2994	2619.14	2727.83	2198.92	3330.82	4047.93	2590.88	1813.82	2005.1	2734.08	1936.77	3278.28	3094.17	2660.59	2965.15	2963.28	2197.43	2498.39	1188.09	1929.04	3638.77	1944.49	1838.76	2525.14	1719.44	1036.82	1491.53	3651.77	3397.29	1970.45	1461.15	1223.21	1401.56	2281.94	3062.67	984.229	2576.27
1909.96	2934.33	3575.56	2887.12	1623.43	2725.34	3508.63	3305.44	2021.5	2499.18	2084.53	3534.47	1433.11	2702.79	2523.21	2949.76	2411.19	2826.78	2174.68	1726.85	1803.97	2921.55	2872.16	1186.15	2739.52	2516.41	2310.18	2232.77	1228.94	2122.42	1903.09	1590.97	3271.27	2232.77	2543.73	1455.73	1644.51	2897.78	1709.18	3180.83	2656.68	1666.95
3454.49	2994	3768.26	3032.04	2556.32	1698.95	2942.67	1769.94	4021.87	2357.74	2594.82	2113.3	1648.94	3417.75	2416.64	2577.89	1419.55	1805.1	2510.97	2100.26	2230.06	3681.96	2606.47	1476.07	1974.36	2450.53	2357.74	1101.87	2314.38	2356.83	1396.78	2508.7	3174.8	1911.38	1469.12	2199.51	2281.82	1373.72	2579.04	2183.04	1083.79	2230.13
1920.16	2608.14	3011.37	3271.27	3211.94	2066.64	3534.47	2610.7	4057.12	3202.34	1984.3	2702.79	3074.38	2370.94	1899.6	2516.41	1603.57	3729.52	3534.47	4094.23	2932.99	2369.05	1726.27	2199.98	3959.45	2206.04	3202.34	3372.58	4036.56	1729.6	2802.06	1056.78	1117.7	2588.81	2096.65	1325.51	1347.11	1546.93	1845.02	3928.92	2116.95	2500.07
1742.35	3651.47	3667.15	3774.06	3563.62	1101.87	2821.98	1766.69	3015.06	2567.01	2495.02	3422.95	3975.72	2992.65	2359.9	2693.91	1667.87	1292.22	4620.31	2114.38	2284.87	2734.08	1855.63	2814.72	2005.1	2221.84	2358.73	2084.53	1862.51	2783.82	2781.34	1948.3	2547.74	1232.1	2111.15	1537.25	1937.74	3512.49	1257.62	2123.43	1487.06	975.922
3106.51	3331.79	4155.19	3018.92	4181.63	3616.82	1488.96	2786.42	2564.27	3575.56	2174.68	2914.63	1483.76	1608.68	2867.79	2253.89	2881.51	1463.07	2106.15	1719.45	2161.07	2265.58	2446.76	2809.36	2724.93	2120.3	1736.28	2285.99	925.278	1059.23	1483.76	2091.92	2840.03	3547.6	2523.97	1444.47	2086.27	3234.64	1927.84	2022.74	1590.97	1495.94
2281.94	3568.82	3659.23	1396.78	2921.96	3343.78	2587.78	1857.62	2950.48	2778.46	2942.67	2229.35	4190.08	1519.17	1631.01	2431.6	3161.06	3164.79	1941.48	1854.67	2450.35	2867.79	1370.86	939.122	3245.23	2430.63	1911.38	3355.6	1841.87	1742.35	1752.28	919.027	2525.14	1929.04	1554.9	1008.38	2547.74	2222.87	4672.57	3251.48	1059.99	1534.07
2671.21	4314.29	2668.62	1862.51	2977.71	4314.29	2899.59	1746.97	2945.66	2207.46	3379.64	3062.22	2939.19	3062.22	3178.35	2413.61	3140.29	1714.59	1337.41	2612.1	2659.23	1631.01	2177.58	2639.58	2742.67	3055.79	2265.29	2055.69	1532.44	1590.97	2998.34	2705.7	1130.45	2759.25	3100.57	3088.67	2952.89	2840.99	2723.18	3593.36	1648.94	2396.43
3794.88	3496.34	2701.79	2800.29	1599.17	3156.07	3147.89	2357.74	2141.95	3671.07	1977.05	2340.35	1111.56	1509.06	3236.24	1518.18	1488.96	1644.51	2294.27	2062.19	1451.72	2382.36	1614.85	3252.08	1941.48	2701.79	3594.55	1127.14	1483.76	1937.25	3100.57	1308.52	1950.14	2165.45	1019.45	3027.61	1909.96	1228.88	2175.68	2000.88	1186.15	815.999
3632.01	3701.57	3217.09	3295.36	1109.07	3326.77	3274.62	2516.41	3844.68	2934.33	2361.64	1515.3	2338.86	1576.04	4091.67	3659.23	2609.34	1649.04	1976.89	2606.15	2014.3	1283.45	1189.11	1740.17	2702.79	1381.79	3355.6	2079.38	4618.94	2992.87	3062.67	3928.92	1615.06	1921.27	3653.53	3843.59	1488.51	2619.14	3488.87	3412.84	1619.49	888.149
2977.09	2622.7	4094.23	1956.54	2570.89	2114.38	2901.84	1990.2	2875.42	4155.19	2338.81	2587.78	3470.41	2216.08	2382.36	2120.3	3014.64	1906.81	2204.17	1742.48	2243.26	1422.34	2045.1	2182.4	1471.75	1227.51	2752.56	2243.06	2939.19	1616.97	2989.62	4139.14	3509.35	3373.74	1189.11	1844.07	1036.82	1667.7	3047.43	1465.73	1056.78	1454.61
2446.76	3234.64	2494.51	4070.18	4443.57	2412.84	2133.23	2567.01	2104.94	3651.47	2934.85	2636.15	1364.06	2122.42	1283.45	1673.94	2356.83	4482.76	1232.08	1440.77	3646.47	2501.23	1473.81	3210.1	2983.47	2622.7	2165.45	2900.77	1980.12	2260.64	2289.1	1201.58	1168.69	2612.1	2943.86	1775.42	1487.06	3613.7	2289.1	1753.8	2275.52	2426.24
2988.42	2826.78	3750.63	1638.54	1965.59	4229.07	3614.71	3708.15	2605.73	3659.23	2294.27	1939.53	1948.66	1817.14	2614.08	2055.69	2196.89	1332.09	1575.91	2229.35	3615.1	2011.17	5192.91	3211.94	2103.43	2222.87	2139.21	1996.76	1111.56	1841.87	1314.55	6923.29	925.278	1912.89	2255.52	2251.76	3429.11	1941.48	1454.33	1025.31	4521.94	1917.4
4094.34	2155.43	4453.19	2059.42	3664.69	3750.63	1819.42	2557.38	1972.2	2588.81	2739.99	3173.28	1533.19	2652.77	3468.64	2793.86	1765.39	1801.9	1488.96	2887.12	2653.28	2707.83	3293.88	1132.69	2739.99	2563.15	1921.27	1719.45	4094.34	2096.65	2076.95	3888.79	2043.93	2379.7	1781.86	813.809	1786.06	2992.65	2787.6	1265.71	1343.4	948.925
1899.32	2776.53	2284.54	4677.31	3229.71	2759.25	2959.98	2396.2	2176.41	2494.8	3463.9	1117.7	2393.11	2094.23	2501.23	1334.32	2577.47	2281.82	3651.77	1989.29	2596.26	2235.29	1254.8	1884.47	3844.75	2963.28	1459.08	2333.81	1948.66	2410.59	2568.31	3296.4	1096.99	1575.91	3063.55	1302.89	2528.35	1001.53	1185.7	2142.87	1951.55	2948.4
2109.98	1652.48	3131.81	1257.62	2372.9	2904.98	2609.47	2495.31	3084.84	2217.23	1989.29	2103.27	2900.47	2116.95	2011.17	2538.39	2031.3	1719.44	3014.64	2100.85	2357.11	1540.51	2307.28	3178.51	2243.26	3278.28	2361.64	2106.15	2368.29	1651.96	2664.95	3210.1	3632.01	2497.14	1185.7	2484.32	2379.78	2821.98	1318.23	1149.57	1204.62	1127.26
3247.14	3177.66	4046.84	1752.28	1094.33	2826.78	3116.77	4047.93	2047.11	3331.79	2864.46	2094.23	2403.7	3001.21	3482.89	3207.44	2202.35	2122.42	2899.59	2970.98	3147.89	1213.32	2703.68	2120.52	2864.46	2284.54	1451.72	2659.23	1119.12	3300.6	3762.22	2716.85	3392.42	1347.11	2667.03	2060.84	2010.79	1714.59	1623.65	3411.39	1321.17	1143.88
3133.07	2782.74	1228.88	2998.34	2112.99	2963.28	1788.3	2227.11	2265.82	3701.57	2653.28	2558.79	3476.76	2461.7	1213.32	2139.21	1805.78	2596.26	1140.41	2547.74	3251.48	1766.16	2022.68	1969.18	2086.27	3069.18	2268.65	2707.67	1903.35	2939.19	2667.03	3104.59	1980.12	3174.8	2639.58	1292.27	1433.11	1449.56	2712.36	1326.31	1583.76	2650.9
2162.61	3022.67	4543.29	2326.55	1886.85	2563.12	2872.16	2725.34	2819.83	1450.52	3651.77	2656.68	975.922	2717.3	2648.14	1284.73	2932.72	2952.89	1678.6	984.229	2959.98	2965.38	3246.17	1848.4	1614.01	1994.25	2103.43	1661.11	3180.83	4090.97	1495.39	1224.56	1321.17	1035.28	3888.79	2403.54	2317.7	2524.05	2164.6	2492.03	2300.18	1204.14
2354.78	3422.95	2842.01	2887.69	2262.51	2734.3	2614.8	2232.77	2118.74	2904.98	2899.59	2116.95	3096.97	2953.87	2965.38	2370.59	1739.91	2103.27	1035.28	2840.03	2372.04	999.871	2701	2860.92	1817.14	2660.59	1714.59	3379.64	2447.42	2091.92	1468.61	3656.6	1111.34	1979.48	2187.21	838.562	1469.12	1232.57	2927.74	1099.27	1920.86	2907.73
3763.43	2361.64	2776.53	1948.3	2362.53	3959.45	4070.18	3190.82	1559.17	2079.38	2841.8	1712.86	2710.32	3259.13	1138.98	2840.99	2606.47	3349.02	1117.7	1463.87	1786.06	2216.68	1701.54	1578.81	5930.6	2696.42	1912.89	1977.05	2226	1706.53	3112.61	1528.58	1614.85	1861.15	2625.69	1755.43	2977.09	3570.83	2226	2475.68	2121.87	1010.89
1495.39	2216.08	3729.52	2087.7	2547.94	1228.88	1215.33	3372.58	3611.17	2394.47	3147.89	2959.98	2614.47	1059.99	1753.69	2411.19	2043.93	2783.82	1729.6	1346.19	3509.35	1430.23	1353.45	1509.11	2558.79	2510.97	3463.9	3417.75	1338.65	1714.93	2191.11	1677.13	2283.69	1903.09	1787.24	2140.71	1531.71	1332.09	3913.23	2444.85	2177.58	813.809
3233.89	3173.28	4015.49	1510.14	2602.52	3729.52	3632.01	2494.8	3015.63	2055.74	2244.76	2375.94	1126.72	3733.91	1786.6	1661.11	1589.41	2558.79	984.229	984.632	2010.79	1786.6	1165.27	1689.55	2978.91	2161.07	3528.89	1126.26	1461.15	2604.67	1841.42	1969.18	2401.44	2717.3	1382.05	1848.32	1343.4	1751.75	1713.8	2803.64	1774.27	1041.96
2900.47	3271.71	3838.14	2528.08	3496.87	2724.93	3975.72	2048.75	3369.92	3131.81	3381.45	2609.47	1584.59	2246.8	1857.62	2606.15	3285.03	1771.54	1662.12	1615.06	3040.94	2998.6	1533.47	3998.02	3096.75	1661.11	1232.57	2001.76	2098.42	2226.23	2356.69	1848.4	3191.78	1819.42	1595.83	914.721	1204.62	1678.6	1450.67	2400.78	1903.35	1939.05
3685.51	2849.75	3349.02	3653.53	3556.55	3245.23	4618.94	3355.6	1772.87	1719.45	2639.05	3472.03	3537.19	1713.79	2776.33	2001.76	3975.72	1083.79	2103.27	1491.53	1739.91	1644.31	2607.38	2040.64	1228.94	1869.49	1139.47	1505.33	2102.33	1607.36	2199.51	1804.71	1566.05	2671.21	2372.75	2389.34	1690.57	1471.69	3136.08	1659.28	2239.58	1326.79
3753.97	3096.75	4054.75	2683.89	3173.88	2370.94	2813.92	3800.53	1538.19	3373.74	1615.06	3295.36	3684.18	1707.09	2112.06	3059.55	1440.64	4007.43	4110.54	2800.29	2797.45	3017.51	3707.11	2559.28	2901.84	1001.53	2682.32	1519.17	3197.98	2330.04	2969.03	1032.4	1561.73	3020.74	1444.47	1789.51	1804.82	1979.48	1495.94	2572.2	2076.95	1591.4
1708.97	3043.36	2934.85	4349.11	3513.22	1126.26	1951.55	3343.78	2230.8	1419.55	4543.33	2579.04	1969.85	824.048	2135.27	2914.63	4618.94	3274.62	1130.45	1805.78	2096.65	2773.62	2231.2	4329.02	1950.14	2001.76	4482.76	1223.21	1820.6	2650.6	2863.22	964.664	1318.23	2031.3	2108.08	1240.23	1632.59	1488.51	1830.81	1385.72	3252.08	1413.58
3112.61	4007.43	3225.74	3510.3	1519.07	2992.65	1707.09	3156.07	1899.44	2619.14	2102.52	1992.04	3615.59	2121.87	3017.51	1223.21	3521.38	2105.17	1861.15	1616.97	2466.47	2171.77	1109.07	3242.13	1742.35	1742.48	1930.85	1613.75	3080.05	3063.55	2229.07	2432.99	1921.19	1956.54	1706.38	3451.1	2989.62	2314.38	1325.51	4081.37	1921.19	681.865
1814.2	2577.47	1426.58	2283.69	1385.72	1001.53	2887.69	3326.77	2259.43	4543.29	3259.13	1343.4	1959.07	2308.55	3011.37	2340.35	4090.97	3699.66	1712.86	3313.56	1927.84	2557.38	2240	1102.2	2802.06	3225.74	2951.73	3702.09	2313.38	1623.43	1537.25	2819.54	6923.29	2932.72	750.927	1659.48	1473.81	790.94	2102.33	2037.75	1708.97	1419.67
2797.79	3274.62	2682.32	4192.23	3255.38	2914.63	2118.54	2529.11	2402.33	2495.02	1845.02	2543.12	1468.25	1119.12	2773.62	1576.04	2998.34	4036.56	1188.09	1648.94	2588.16	1954.6	1788.05	4590.09	1491.53	2881.51	3271.71	1515.3	3178.51	1201.58	2979.55	2139.73	2123.43	1186.15	1656.65	1447.24	2576.27	2397.05	1758.05	2198.42	2022.74	1077.77
2625.69	4543.33	3698.21	1666.95	2771.74	2204.17	3464.14	1658.43	2674.88	3080.46	1982.07	2326.55	948.925	1781.86	2557.38	1608.54	1706.53	1862.51	1396.78	2000.03	2723.18	2462.33	2120.52	1991.76	2609.47	1891.4	3774.06	957.301	1708.44	3296.4	1564.06	2215.84	2537.17	3380.78	1795.8	1296.26	3685.51	1896.9	3882.15	1113.07	3211.94	1758.99
2579.18	3116.77	3646.47	2452.72	3156.55	2340.35	1920.86	1929.04	1645.69	3790.31	2111.15	1939.38	3063.46	1139.96	1954.6	3570.83	2528.08	1896.9	3106.51	2374.36	1852.72	3399.64	1270.52	2948.05	1786.06	2497.14	1471.69	1719.44	2077.98	1132.69	1529.27	2466.57	1544.76	1651.96	2361.74	1524.28	3302.79	2317.7	1454.61	2138.79	1830.81	1408.5
3562.32	3020.74	2841.8	4492.82	4535.77	3570.83	2683.89	1805.1	2864.95	2945.37	3618.48	1510.14	3361.15	2179.2	2628.89	3166.37	1632.59	2254.2	3614.71	2059.42	1171.88	2628.89	2074.56	1770.95	2498.39	3166.37	3156.3	1937.74	3362.96	1604.63	1233.66	1845.32	754.488	1440.64	2756.25	1751.82	2554.3	1805.78	2313.38	2845.14	1701.54	2182.31
3710.68	2543.73	1471.69	2667.03	1557.89	2366.92	3858.63	2900.77	1447.04	3177.66	1554.9	3464.14	2673.73	1804.59	3190.82	1989.29	2015.64	2317.7	3472.03	3074.38	2018.17	1893.78	916.26	1447.98	3215.88	2636.15	4110.54	3349.02	3174.83	1887.03	1517.13	2737.92	1461.15	3818.22	969.893	2489.1	1455.73	1616.97	1599.17	2197.57	2396.43	1271.13
3707.11	3040.94	1488.51	3763.43	2743.73	1332.09	2576.27	2563.12	1742.69	3542.38	2541.41	4094.34	2464.93	3228.54	3055.79	2864.46	1884.72	3733.91	2254.2	1992.04	1774.27	3055.79	1202.45	1720.03	2254.2	1930.27	1463.87	2357.11	2171.21	3481	1896.98	2519.26	975.922	1799.16	1804.71	1692.66	1450.67	1215.33	1177.86	3554.48	3756.86	2037.75
2041.43	3285.03	2546.01	3181.42	2506.45	3615.1	2606.67	2734.3	2608.7	2782.74	2573.58	2300.18	2650.9	2728.79	1232.1	3090.7	1139.96	4042.81	2614.8	2588.16	3721.71	2965.15	2217.58	1471.4	3733.91	1059.23	2639.05	1346.19	1677.13	1224.56	2041.91	1456.79	3251.48	2941.4	2008.82	1782.8	2199.51	2466.47	1518.82	780.736	3593.36	2574.43
1706.38	4190.08	3623.94	3228.54	3545.92	2609.34	3293.88	2055.74	2668.79	3225.74	2175.68	2718.33	2720	3753.97	3547.6	3173.28	3054.58	1638.54	1901.05	1321.17	3047.43	3547.6	2008.82	1970.15	1709.18	984.632	790.94	1813.82	2347.71	1706.89	2105.21	1993.6	1898.17	1939.38	2615.35	2769.09	4697.77	1855.63	2628.79	1464.25	2559.59	2941.65
4262.24	3388.72	3001.21	3302.79	2351.67	2596.26	2307.28	3069.18	3083.78	2983.47	1774.27	3488.87	3771.64	2123.43	2100.26	3271.71	1985.21	1589.41	2797.45	2338.86	2179.2	2457.33	2941.26	1625.06	2508.7	1920.74	3699.66	1920.16	3147.99	2863.22	2040.64	2274.19	2902.93	2745.09	2803.75	1226.64	3656.6	3420.21	1644.79	1091.35	1747.6	1813.27
1813.41	2573.58	1903.09	2712.36	731.744	1801.9	1595.83	2284.87	2301.21	1575.29	1884.72	2281.93	2251.76	1667.03	3521.02	3251.48	3771.01	1726.27	1982.07	2718.33	1468.61	1673.94	1802.22	2541.83	1726.27	2281.94	2372.04	1353.74	2927.23	1121.78	3778.55	1643.11	2977.71	2177.58	964.664	3116.21	1656.15	2573.58	1657.56	978.827	1008.38	2630.4
2857.48	2927.7	2798.32	3653.75	3167.66	3032.04	2902.93	2660.59	1416.35	2243.64	2401.44	2109.98	2012.47	4136.37	3701.57	3454.49	2716.85	3794.88	753.434	2281.93	2307.28	2055.69	1265.24	2690.36	1697.3	2992.87	1937.25	1168.69	3006.63	1533.47	1252.75	2031.78	1165.27	2045.1	2009.39	2849.35	2096.16	4658.49	1850.3	1193.99	2861.29	2005.41
4032.71	2121.87	3381.45	3888.79	4018.73	2951.73	3660.16	2405.05	1872.97	3062.22	2076.95	2794.26	3582.65	3680.98	1127.14	3263.28	1188.27	3300.6	1501.84	1207.64	2842.55	3496.34	3104.72	2430.51	1476.07	2484.48	1901.05	2543.73	2630.28	2426.24	1722.55	2031.4	1584.59	1607.36	967.559	1594.67	1747.6	1884.72	1848.4	1575.25	1706.38	1651.17
4968.67	3488.87	2397.05	2797.79	4248.41	2681.93	1498.12	2106.15	2223.72	3844.75	2984.54	2787.6	3297.86	1267.92	2243.06	1319.29	1912.61	1204.62	1257.62	939.122	3738.46	2686.27	1993.31	2927.73	4672.57	2781.34	3818.22	1532.44	2832.94	1465.73	2403.54	2447.43	2725.47	2867.86	1455.32	1467.91	1528.58	2109.98	2860.92	730.689	911.695	2756
3748.14	2281.93	3106.51	2559.97	896.79	3644.96	2122.1	2782.74	2345.53	2487.6	1667.03	2366.01	2298.28	3197.98	2394.47	1346.19	2602.46	1804.82	1927.84	1309.77	1841.42	2222.87	3772.24	2420.86	2118.54	4042.81	1554.9	1501.84	1819.74	1788.05	1770.95	1162.52	3537.19	2705.7	2617.78	2600.5	2041.43	1578.56	1902.92	1277.41	1825.85	1782.8
3328.64	2568.31	3364.12	2314.63	3126.32	1751.75	2272.85	1463.07	2698.25	1232.08	1053.58	1623.65	1292.27	1608.25	3278.28	1059.23	2098.42	3037.5	1531.71	2606.67	3300.21	1334.32	2519.26	841.275	1706.53	1739.91	2813.92	1096.99	3890.8	2318.58	1293.45	3394.67	1564.06	4263.15	3794.33	2041.01	1788.06	2283.69	3195.89	1618.57	4443.55	2582.44
3277.6	4492.82	2953.87	2500.07	5078.66	2952.89	1165.27	2606.15	2014.72	2497.14	1963.83	1921.19	3418.47	2290.27	1803.97	2461.7	2396.43	2927.7	1951.55	3181.42	1706.89	2230.06	2392.01	3145.18	1583.76	2246.8	3037.5	1713.79	856.571	1229.89	1591.4	3017.4	2074.56	1309.77	1631.71	2316.28	3833.42	1119.12	1073.49	3425.04	1811.68	1326.27
2033.06	3488.05	2528.35	2816.95	1651.49	1662.12	1528.58	2881.51	2519.36	1906.81	1618.71	2226	6257.56	987.562	2155.43	1920.16	2013.25	2988.42	1510.14	2051.37	2770	3123.23	1566.55	2538.73	3062.67	2260.64	2941.4	1799.16	806.062	1969.85	2034.28	1479.15	750.927	1566.05	1625.06	2024.26	2847.33	2763.54	1975.07	1650.29	1773.76	1075.01
2141.28	3661.09	3509.35	1534.07	4385.18	2840.03	2033.75	3161.06	2772.65	3166.37	2191.11	1579.85	2920.91	1712.88	3123.23	2374.17	1656.15	2199.98	1654.32	2819.03	3002.26	2370.59	1379.31	1309.04	4349.11	3074.38	2745.09	1707.09	2931.28	948.925	1993.6	2029.26	1233.66	2398.39	2621.18	1446.18	2171.21	1308.52	2128.92	1379.58	2948.4	2337.74
3821.15	2984.54	1709.18	3509.34	2676.99	2546.01	2006.89	3140.29	3437.29	1858.42	1904.98	1544.76	1503.94	2612.83	1761.1	2294.92	3882.15	2300.18	3858.63	2393.11	2725.47	1093.11	1892.75	2993.54	2894.04	2326.06	3464.14	2087.7	1760.61	1370.19	1428.28	1445.29	2027.15	2970.33	923.836	3861.22	1959.07	939.122	1859.86	2780.01	2039.37	1036.65
2464.93	1254.8	2059.42	2599.54	2659.85	3263.28	4060.35	1613.75	2870.78	3014.64	1884.47	3913.23	3193.58	2074.56	3790.31	1353.74	1604.64	1346.32	2894.04	1592.25	2628.79	3790.31	4890.95	2080.92	1839.03	1215.33	1920.86	4349.11	4275.87	2673.73	2594.39	1304.2	1797.73	1533.19	914.721	876.706	2857.48	1804.59	1760.61	1651.49	1124.22	1361.09
3006.63	2349.98	2410.59	2102.33	5477.37	2461.7	1564.06	1139.47	1966.92	1937.74	3965.85	3738.46	2152.93	2672.65	2842.01	2375.94	1522.57	3470.41	1839.03	754.488	2304.8	1989.7	2902.31	2222.41	1308.52	1440.64	2308.55	987.733	1312.58	2337.11	1240.23	1637.52	1370.19	3252.08	1546.06	4197	2486.46	2051.37	1503.07	1689.87	1650.09	2478.21
3609.34	2712.36	2326.06	1898.17	2409.33	2133.23	2840.91	3702.09	2319.8	1751.75	2138.87	1830.81	4640.32	2549.47	2945.37	2102.52	3223.65	2462.49	2763.54	1053.58	3684.18	3613.7	1838.19	2836.17	2255.52	4521.94	1614.85	1473.81	1302.89	1465.88	1628.76	1758.3	2217.58	2349.98	1789.9	2924.72	1886.25	2393.11	2047.11	2659.85	2008.82	1605.29
2916.32	3653.75	3285.03	3080.05	3918.32	2294.92	4440	2274.66	2416.64	1817.14	3476.27	2969.03	3153.29	1900.07	1989.7	2900.72	3688.65	3510.3	1566.05	2022.68	1896.98	3349.02	3296.23	2740.9	1152.96	3301.92	3734.18	2136.97	2454.36	2832.94	2032.42	2284.19	1198.97	1561.73	2986.57	1432.5	3063.46	1623.65	1299.6	1206.59	1752.99	1007.01
2559.28	2927.74	3388.72	3710.68	3359.71	3429.11	2361.74	1949.79	2359.9	1930.27	2834.2	3756.86	1871.45	2171.21	2724.93	2579.04	3216.71	3247.14	1152.96	3246.17	1959.07	2742.67	3885.35	1030.54	2452.72	1111.34	3085.11	2230.13	1457.05	2101.63	1574.28	4291.14	3616.94	3017.16	2686.7	1134.3	1198.97	1814.2	813.809	1327.53	3286.86	1750.47
2931.28	1713.8	2543.12	3223.65	2158.68	2622.3	2847.33	2681.93	3087.06	1729.6	2084.81	3593.36	2799.44	2486.46	3349.02	1982.07	1229.89	2319.97	2568.31	1721.33	2305.01	3565.32	832.934	1661.99	2354.78	2326.55	2794.26	1185.7	1099.27	1523.88	1905.01	3248.55	2720	1201.58	2031.4	3519.32	3562.86	1579.85	1517.22	1432.5	1523.88	1103.4
3453.36	1325.51	4672.57	2725.47	3856.76	4088.91	1813.41	3644.96	1874.24	5930.6	3216.71	3716.86	2185.21	1727.8	2450.35	2935.88	2923.4	1900.74	3181.42	1188.27	3241.08	2251.02	2127.32	2537.65	3488.05	2087.7	2162.61	3928.92	1241.73	3640.13	3145.18	805.147	2012.47	1592.25	2856.64	1412.74	2110.62	754.488	1302.89	887.255	1972.38	929.947
1249.7	3799.04	4658.49	2723.81	2834.86	2202.35	2746.2	2642.15	2144.93	2196.89	2549.47	3882.15	864.107	4129.4	2659.23	1992.04	3189.98	1989.75	3233.89	2630.81	1198.97	1767.4	1167.67	1637.52	1864.7	2175.68	2366.01	3293.88	1983.29	1681.89	932.408	2351.67	2768.94	2314.63	3576.13	1886.32	969.893	2187.21	1094.33	748.133	1102.2	2545.33
1292.27	4563.16	2989.62	4060.35	1169.27	2484.48	2734.92	3174.8	1928.52	1979.48	4443.55	3710.68	2594.39	1444.29	3565.32	2275.52	2443.43	3763.43	3753.97	3104.59	1302.66	2268.65	2330.46	4846.62	1989.75	2493.79	3236.39	1318.23	2249.41	2909.16	1727.73	1193.99	1503.07	2554.3	1360.37	1522.88	1578.81	4136.37	985.77	1949.93	1845.32	1073.54
4688.83	4697.77	2462.49	2612.83	3722.37	1795.08	3345.7	2596.26	2234.84	3043.36	3189.98	1157.28	4890.95	4468	1471.75	2977.09	4443.57	3302.79	3017.16	2602.46	1509.11	2103.43	841.102	2891.36	2900.47	2809.36	2819.03	2915.74	1546.06	2819.54	1479.15	2048.79	1118.01	1691.34	1374.63	2371.12	2673.73	1744.03	4590.09	2152.86	1249.7	1856.21
3237.69	3279.81	3734.18	911.695	768.448	2900.72	1753.8	2798.32	2064.08	3251.48	2868.85	3018.72	1509.17	1302.66	1383.29	1697.3	1416.61	4953.36	1814.2	1726.62	1819.74	2524.05	2029.26	2414.59	2447.42	2226.23	6923.29	2187.21	1275.25	2495.51	1059.24	1245.24	2466.57	2701	1414.62	3301.4	3616.94	1958.49	2897.37	3822.71	1555.47	1109.62
3532.19	2614.47	2809.36	1708.44	4635.79	3040.94	1533.36	3699.66	2493.46	3623.94	1965.59	1529.27	3394.67	1486.41	1667.87	2523.97	3748.14	2022.74	2716.85	1353.45	2615.35	1976.89	1059.24	2322.44	1721.33	1578.56	2537.17	2701	2929	1455.32	5670.32	1972.35	1252.75	2630.81	890.524	1442.32	1124.22	2559.59	1555.47	1550.68	2265.82	1905.33
3682.13	2921.96	1578.56	1825.85	2807.93	4060.79	3584.22	3429.11	3236.24	2901.84	1416.61	2060.77	2475	938.03	1608.68	1476.07	2120.18	3112.61	2191.11	987.562	3073.02	1159.46	3255.38	2238.49	2356.69	2943.86	1820	1726.62	2749.84	1517.22	2891.36	2471.16	3146.94	1505.15	1524.28	4396.91	1458.43	2614.47	2089.92	1109.62	5457.27	1462.25
3159.78	3229.68	2867.86	1658.59	2831.06	2935.88	4518.04	1896.9	1422.34	2133.23	2033.06	3782.41	2547.94	806.062	2014.3	2797.01	2913.31	2403.7	1617.36	1820.6	1859.86	2609.34	2324.18	3108.74	1886.28	1454.33	1667.03	2599.54	1360.37	2454.36	1985.21	2029.72	2205.44	3509.34	3606.41	3476.42	2013.44	1498.12	1697.89	2014.96	1802.2	3352.6
1954.96	2272.85	5191.05	3684.18	2955.19	4677.31	1458.43	4088.91	2614.08	2374.17	2646.51	2265.32	1807.07	2768.94	2524.05	2446.76	2948.4	2703.68	2989.18	2138.87	1681.89	2596.26	3452.37	1508.92	2401.1	2008.27	1618.71	1608.25	1447.24	2551.04	1465.37	1618.57	2171.86	1224.56	2182.69	2541.41	1204.14	1454.61	2159.82	1715.58	983.744	1303.93
2812.61	1599.17	2943.86	3174.83	4400.53	3392.42	1975.07	2638.94	2366.77	4543.33	4562.2	2923.4	2340.63	2310.69	1891.4	1370.86	2592.98	1579.85	1968.81	2989.18	1802.22	2609.07	2246.21	1374.82	2098.42	1152.96	2314.63	2770	1290.06	1361.63	1763.85	2805.5	1503.94	3246.94	1373.91	2006.96	3640.13	1126.72	1991.76	2807.93	1824	831.867
1124.46	3476.27	3085.11	3277.6	3402.03	1531.71	2466.59	2484.48	2875.48	4036.56	2897.45	1052.99	3728.34	5215.25	1608.54	3420.21	3229.71	3016.49	3137.43	2372.75	2458.8	1347.11	2162.16	2982.91	2579.18	1139.96	2500.07	1758.05	2729.24	2790.01	2030.28	1613.41	1326.79	815.999	2198.42	1068.32	2315.26	3139.55	3146.94	1920.33	1241.73	2384.59
1924.77	1658.59	2008.27	2163.01	3633.34	1855.63	2982.24	3295.36	3569.35	1360.92	4518.04	3195.89	2946.01	3052.81	3698.21	3457.84	2630.28	2559.97	2146.44	3660.16	2321.57	2356.83	2630.4	1415.3	2013.25	2183.04	1691.34	3716.86	1195.49	2800.6	1438.54	1261.86	2068.72	2863.22	1972.34	2957.7	2458.8	2815.22	1129.24	2011.08	1135.51	1384.46
1797	2840.91	2787.6	3361.15	1668.63	3369.24	1153.87	1901.05	1821.76	3472.03	1486.41	3890.8	2915.65	2968.02	2609.07	3470.41	3640.13	1132.69	2096.16	1777.73	1102.2	3272.45	2666.43	2649.97	987.562	2650.6	1912.61	3229.68	1363.64	1589.48	1980.91	3136.97	1455.49	2229.07	2322.44	1384.46	1946.04	1777.73	3193.58	3767.67	864.107	1869.36
2787.6	4440	2936.27	4468	4312.28	2541.41	2907.73	2246.8	2871.89	2872.16	2013.44	2768.27	3463.5	2333.36	2642.15	2015.64	1681.89	3562.32	3090	1008.38	1308.92	4497.32	2016.12	3553.47	1898.17	2936.27	1884.47	1562.01	2340.63	1948.75	1909.92	1808.74	1631.71	2000.88	1646.16	2971.01	1716.08	3760.5	1902.91	2645.84	1124.46	1956.58
4890.95	2868.85	4953.36	1844.07	1727.5	3420.21	2315.26	3313.56	2191.12	2614.8	4550.62	2128.92	1658.09	3772.24	3272.45	2718.33	1689.55	3799.04	1562.01	1717.53	2055.24	1035.28	5129.12	2259.47	2122.1	2051.37	3300.21	1522.57	5206.02	1983.29	3860.38	1980.09	2122.03	1562.01	845.461	1416.51	1361.63	2108.08	2118.62	3724.57	2986.57	2522.22
3010.33	1797.63	3070.67	3482.81	2115.61	3301.92	4329.02	2374.36	1953.77	3380.78	938.03	2251.76	3038.91	1753.06	2735.36	3858.63	2707.74	1685.2	2108.08	2612.83	3153.29	3156.3	4074.13	3841.77	2921.96	1708.97	3481	1584.59	3423.74	681.865	831.757	2217.89	2112.99	1747.6	1807.37	2311.35	3237.69	1717.53	863.801	2443.07	1591.38	4030.41
1177.52	1638.65	2842.55	3584.22	3436.66	2887.69	3794.33	1845.02	3050.85	753.434	2009.39	2012.47	1920.13	4640.32	4497.32	2368.29	2495.51	815.999	2616.57	911.695	2647.92	2374.17	2805.4	2488.51	2272.85	2915.74	2678.79	2548.76	1193.96	923.836	2713.56	4197	1132.51	2033.75	1686.02	1821.22	2964.2	2041.43	1230.16	2201.64	2469.14	1073.69
2729.24	2734.92	3476.76	2927.23	3164	1019.45	3541.94	2410.59	2742.22	1056.78	3127.86	2931.28	1692.66	2133.92	2849.75	1839.03	1503.07	1656.15	1157.28	3170.5	2799.44	1920.74	1745	3835.9	2313.38	2403.7	1685.2	1777.73	3728.34	2880.04	1820.66	1327.53	1643.11	2220.1	1980.91	2745.47	5457.27	2120.52	1800.59	2166.74	1275.25	1400.31
2332.14	2592.98	3136.08	2105.21	1431.91	3653.53	2089.92	4060.79	1113.1	4190.08	1312.58	3127.86	4169.1	3256.19	4110.54	2705.7	1455.32	1137.35	1788.06	1929.34	2716.31	1353.74	3038.91	3532.47	3139.55	1820	1137.35	3002.26	1304.2	1322.24	2016	1617.7	2165.29	2240	1492.21	811.649	1447.98	1518.82	2798.25	3188.51	2145.12	2151.91
3017.4	3994.81	1495.94	2720	4133.74	1903.35	4688.83	2326.06	1344.83	3037.5	2737.92	2484.32	2500.7	2112.99	1765.39	1207.64	1312.58	1968.81	2549.47	1825.85	1797	1819.42	1308.88	1973.34	3707.11	1053.58	2979.55	2231.2	2192.77	1216.62	4395.02	3653.47	1227.34	1270.52	2509.8	2812.85	1318.86	1270.52	2856.64	1876.61	2929	4636.1
4878.86	2718.98	4181.63	4028.82	2874.79	2239.58	1833.55	3342.1	2279.56	1939.38	3541.94	2389.78	1751.55	2899.63	1487.06	1454.33	2551.04	4012.18	3362.96	2369	3111.49	3364.12	4059.24	1453.73	2318.58	1618.71	1533.47	2077.98	1557.89	2798.25	1469.79	3880.66	1924.77	2152.18	1843.15	2602.09	3153.29	750.927	1645.99	2252.84	1875.53	1668.63
2909.4	1902.92	3111.07	3582.65	1318.43	3085.11	2799.72	2935.88	2976.89	2118.54	2897.37	2165.16	1101.57	2914.73	2798.32	2136.97	2214.51	2122.1	2152.18	2840.91	887.619	2622.3	1304.36	1445.35	2056.4	1267.92	3760.5	1529.27	2915.65	3147.69	2988.41	1382.11	2430.51	1965.59	1091.35	4163.49	1631.71	1656.65	841.275	2416.13	2749.84	1829.89
4724.68	2399.43	2013.25	1032.4	1752.75	4192.23	2519.26	2564.64	2565.91	2745.09	3299.53	771.993	2122.94	2716.31	790.94	2008.27	2298.28	2471.29	2027.15	1795.8	2909.4	1937.25	2549.62	1169.27	3027.61	1604.63	2006.89	3782.41	2128.78	1838.19	3882.08	2669.63	3238.69	3395.38	5658.53	1590.01	1800.59	2570.89	2530.23	1562.93	1399.47	789.433
3423.74	3771.64	2574.76	4275.87	2800.73	2224.63	2138.92	3369.24	1770.8	2528.08	3411.39	2755.28	2536.65	2576.41	1920.74	2794.26	1252.75	2220.1	2257.57	2361.74	1069.63	2422.03	6716.66	1001.54	1517.13	1887.03	4262.24	2672.65	2682.98	2828.48	2938.01	3560.57	3022.53	2163.01	1831.28	1883.8	1848.32	1644.79	1309.04	3390.6	2787.6	1564.16
4081.37	4550.62	4563.16	2321.57	2525.45	3315.38	2392.01	3521.38	2043.5	1583.76	2089.92	2364.14	1698.43	2032.42	2372.04	2162.61	2790.01	3088.67	2041.91	1233.66	3155.13	2202.35	2895.67	1239.96	748.723	2599.54	2060.77	1900.07	3772.25	2300.45	2648.76	4485.72	1875.53	2592.98	3030.31	2370.88	4552.46	1229.89	1772.52	879.912	3147.69	2665.31
2773.67	4028.82	3246.94	1995.84	2105.41	2728.79	1879.49	1980.12	3207.2	919.027	1308.92	3979.78	2039.19	1645.99	3364.12	2366.01	1697.89	1518.82	3664.69	4032.71	1556.73	2900.72	2870.91	2309	2734.92	2710.32	3782.41	1517.13	2476.85	2475	1243.91	887.255	935.357	1127.26	3841.77	2426.16	2475.91	916.26	2109.27	2183.59	1944.38	1288.67
4875.1	2941.26	2667.56	1343.03	1872.65	2447.42	2647.92	2541.41	3121.32	2493.79	3131.28	3131.28	2534.16	1754.25	2622.3	3762.22	2610.2	1658.59	2746.2	3276.03	3156.55	2932.72	1253.42	2292.02	1753.8	2290.27	1644.79	3345.7	4006.08	4158.03	2501.17	1869.21	2109.27	2384.57	2428.3	2575.46	1591.38	3027.61	1758.99	1622.08	2444.85	1687.93
5670.32	1972.38	2859.22	1474.49	4824.03	4953.36	4009.38	2588.16	1540.51	1189.11	3520.11	2920.91	4018.73	1204.42	1970.45	2639.58	3979.78	2265.32	2311.62	4468	3573.87	925.278	1681.41	2861.91	2120.18	1685.2	1900.07	2110.62	4196.04	2898.95	3234.6	2025.47	963.513	3994.81	1550.03	1164.91	1216.62	3395.38	1659.28	1088.01	1296.26	1788.03
3054.4	3242.13	3181.95	2737.92	3887.74	3101.09	2880.04	3301.92	2243.65	2226.23	941.134	2964.2	2757.68	2757.8	1817.9	3233.89	1326.31	3216.71	748.723	969.893	1376.76	3313.56	2589.67	1193.98	3361.15	2859.22	2075.63	1831.27	2073.78	1077.77	5010.44	2726.91	2891.13	1124.22	3714.3	1337.27	2929	1416.61	2008.79	2454.89	1290.06	879.912
5129.12	2454.36	2979.55	2504.03	2155.65	2182.4	2664.49	2988.42	1463.97	2894.04	1892.42	2968.02	2599.41	1911.7	2379.78	2728.79	1833.55	2923.4	4186.42	2927.23	4074.13	2606.47	1245.24	1682.39	2039.37	1712.88	1468.25	2794.33	2723.01	1727.73	3907.55	1053.71	2127.32	2650.9	1551.18	2615.67	2214.76	2928.06	2475.96	1863.87	1282.38	1265.53
3696.48	3272.61	2607.38	2165.16	2548.35	3913.23	2578.23	2338.86	3252.24	2330.04	1455.49	4640.32	3107.3	2342.92	2422.03	4023.28	2134.97	916.26	2913.31	1509.11	921.425	2508.7	1169.27	1641.59	4436.13	2103.08	1773.76	1775.42	2065.38	1167.67	1869.26	1987.4	1751.82	1975.07	2751.32	1175.51	1464.92	2717.95	2748.47	3277.65	1162.52	1182.63
2519.58	4223.08	1177.86	3260.28	2764.65	2554.3	2820.94	1714.93	2570.09	2368.29	3639.14	2199.24	3875.73	4072.03	1433.11	2164.6	2799.72	1657.56	4436.13	2379.12	2096.14	2043.93	1243.91	2343.11	1265.71	2471.29	1052.99	2466.59	1873.32	2427.66	2325.14	970.502	1818	2768.27	1779.06	2043.99	1134.72	3147.99	1751.82	3833.83	1134.72	1703.37
1978.52	4688.83	3833.42	2800.6	2624.45	1721.33	2008.79	1654.32	3482.89	2867.86	2122.03	2036.16	1605.29	2176.94	2000.03	1740.17	1318.86	2257.57	3994.81	2982.24	2039.69	1902.26	1825.2	2350.09	3616.94	2977.71	1444.29	2916.32	2096.97	1443.57	1469.29	1550.58	3222.88	1775.42	1900.11	2153.73	3856.65	1302.66	2846.75	1571.87	2993.54	1109.78
4196.04	3682.13	1656.65	2159.82	1863.35	2816.95	1408.5	2015.64	1445.74	1309.77	1879.49	2392.01	3450.84	2537.52	1902.26	1985.21	863.801	3664.69	3482.81	4028.82	1415.3	1841.87	2721.07	1493.22	1486.41	2815.22	3609.34	1760.61	1707.62	3423.74	1840.91	2540.18	1443.57	1204.14	1253.42	1160.78	2618.14	1578.81	2958.13	1508.13	1204.42	979.051
2715.57	2138.92	3688.65	6257.56	1684.49	2401.1	1600.4	2814.72	1213.32	2319.97	2475.68	2008	2024.26	2182.31	1501.84	3016.49	2694.45	1677.13	2718.98	5178.95	1831.28	3342.1	1398.52	2852.22	1153.87	3265.74	2402.01	2142.87	2016	2361.98	3135.92	2449.91	3681.54	1265.24	2925.52	3126.33	1600.4	1143.88	3556.55	1182.08	2549.64	2026.81
3510.82	4241.16	1797.63	3532.19	2868.59	1958.49	2282.11	2401.44	1766.16	2398.39	1428.28	2833.19	1228.11	2122.45	1697.3	3476.76	1679.72	3277.6	1465.88	1361.18	1906.05	3300.6	1980.09	1856.21	3073.02	1788.06	2310.69	1010.89	1467.91	973.944	4504.56	2478.51	1385.72	1299.6	3596.88	3124.31	1918.67	2466.59	2324.18	1922.79	1971.08	1998.76
2930.16	3932.94	1638.65	2333.36	3023.07	2602.46	4255.16	4263.15	2919.01	2452.72	2914.73	3768.39	2941.54	2572.2	2523.97	2625.69	1879.49	2760.2	1073.49	1149.57	1457.29	1619.49	1206.59	1169.27	1689.55	3281.84	2484.32	3104.72	1698.43	2258.3	2687.06	1131.64	1625.83	2375.76	1674.48	1895.48	841.102	2372.9	2185.81	3428.87	2342.92	2043.99
2978.16	3639.14	3063.46	983.744	930.76	4181.63	1321.73	2289.1	2136.46	4492.82	2716.31	1379.31	3248.18	2630.4	3388.72	2556.32	1546.06	2951.15	1819.74	1995.84	3014.99	1752.28	3111.92	2510.1	2559.28	1177.86	5215.25	1343.03	3099.24	1731.93	1406.96	1748.68	3573.87	1343.03	1874.2	1816.4	1059.24	2009.39	1688.94	2103.37	1818	2046.37
1751.55	2447.43	3609.34	2525.22	7344.72	2411.77	2041.85	3191.78	3182.34	2936.27	2165.29	2001.21	2825.99	2410.25	3369.24	1841.42	1789.9	2105.41	2794.33	2214.51	2649.54	4090.97	4197	4192.88	4329.02	2041.91	3418.8	2214.51	2250.77	2693.85	1593.87	3269.44	4535.77	1555.47	2478.21	2152.74	932.296	2139.73	1988.44	1199.64	841.102	1527.75
4059.24	3261.97	4550.62	2068.72	2587.36	3799.04	3606.41	2255.52	2134.13	3488.05	3091.52	1924.77	4922.98	1779.9	1111.56	1188.27	2430.51	1831.27	2982.24	3260.28	2978.16	1370.86	1009.9	1832.27	3127.86	2746.2	1395.42	1474.49	2600.5	4651.44	1818.64	1959.67	2192.77	771.993	2130.93	1993.51	2773.67	1265.24	2537.65	2784.86	1771.3	2724.91
2428.3	3988.59	1787.48	2048.21	2931.4	4697.77	1985.21	1314.55	3307.28	1864.7	1174.41	2351.92	1736.29	2394.23	1852.72	2401.1	1119.95	1143.88	2432.99	2755.28	1751.55	1690.57	2682.57	1281.51	1149.57	4968.67	1902.91	3131.28	3245.36	2387.76	1313.54	3402.03	2233.27	2159.82	1040.13	1182.08	2581.85	3778.55	2245.95	2200.29	1363.64	1403
2502.19	3451.1	3582.65	2833.19	2595.94	3412.84	2728.56	2650.6	2794.7	1989.75	4066.61	1718.57	1921.77	2086.64	1171.88	1958.49	2141.3	2105.21	2458.8	2800.6	978.827	2091.92	2012.25	1199.48	3501.2	1727.8	2118.62	3146.94	2528.53	1629.39	2596.38	2881.18	2005.31	1041.96	2420.35	3299.88	5670.32	1716.08	3796.97	1706.01	2122.45	1103.47
1551.18	2444.85	3998.02	4009.38	873.062	2096.16	3941.11	3063.55	2891.07	3315.38	2664.49	1875.53	2409.33	1686.02	2018.17	3104.59	1626.22	2399.43	2310.69	2259.27	2713.56	1632.59	2266.65	1303.93	1716.08	4129.4	1714.22	1770.95	1829.64	1658.09	2992.96	2598.82	3545.69	1720.03	2598.59	1927.01	2608.81	1094.33	4103.11	1088.46	1269.6	796.389
4320.5	3442.96	4024.03	2931.33	1123.29	3080.05	2238.49	1804.59	3617.91	1254.8	3238.69	3261.97	2725.96	1528.67	2308.55	3251.48	1157.71	3286.86	1249.7	1643.47	1249.8	1019.45	2277.9	1468.55	1995.84	4436.13	2036.16	1326.79	1335.45	1499.53	1496.39	1822.12	2162.16	2123.23	1690.02	3108.35	2693.85	1474.49	3053.93	1875.65	1241.96	1684.49
2488.31	2261.69	2139.73	2145.12	2652.24	4099.47	2476.85	3228.54	1941.01	2349.98	2141.3	2288.31	1514.51	1920.13	3721.71	3096.97	1940.08	1859.86	1395.42	2799.72	1201.4	824.048	1406.96	2631.54	3453.36	1025.31	4241.16	1720.03	3292.37	1446.33	3822.71	2068.61	1779.9	1538.45	3234.6	1613.74	2284.19	3299.53	1879.2	1326.11	1528.55	1030.85
2895.67	2774.73	1361.18	1735.5	2504.34	3139.55	1807.37	2800.48	1496.34	2164.6	2214.76	1574.28	3484.22	2753.04	1899.32	2710.32	3010.33	806.062	3520.11	2525.22	2073.07	2604.67	2096.67	3361.87	3272.61	1902.92	2694.45	2145.82	2057.14	1007.46	2343.58	3080.93	3796.97	2541.83	1652.43	2606.83	2476.85	771.993	2858.89	1464.2	3274.6	4663.41
3059.21	3856.65	3501.2	3560.44	2557.38	1522.57	2489.1	1623.43	2216.68	2537.17	3442.96	1077.63	1497.95	1426.8	2493.79	2859.22	2475	4024.03	2259.27	2138.92	1190.32	987.733	5816.96	980.308	2610.2	2101.63	1679.72	1471.4	2098.57	1426.8	2949.74	2575.3	1749.7	1800.59	1261.86	1969.53	2845.14	1395.42	1851	1220.16	2037.75	2905.44
3052.04	2549.64	2466.57	3684.89	1883.51	3013.68	1651.17	3685.51	1753.69	2703.68	2803.64	2828.48	3418.64	2422.56	1900.74	2902.93	3181.9	2707.74	2055.24	2123.23	1253.42	1607.36	2457.34	1744.56	1993.31	1787.48	2249.41	2133.92	2130.93	1499.93	4177.45	4636.1	1443.95	3522.52	2105.09	5298.48	2030.28	3520.11	1446.33	1703.25	1758.3	2144.53
3882.08	2475.96	3854.01	1742.44	3340.65	2815.22	2422.56	4023.28	1555.5	1338.65	3941.78	935.357	1889.82	2756	2398.39	3181.95	1911.7	2142.87	3052.81	1871.45	1156.41	2330.04	1894.95	1527.77	6257.56	1972.38	3522.52	3675.25	1613.42	1248.81	3098.97	2946.38	2576.46	2676.91	2325.14	1242.26	780.736	1293.45	2805.4	1841.66	1985.21	1311.67
4115.99	2330.46	2364.14	2836.17	1439.41	3265.74	3196.18	2182.4	2501.33	1691.34	2300.45	2740.9	2350.09	807.69	2183.04	2372.75	1772.52	2375.76	3532.19	2008	2586.11	3133.07	895.114	789.433	941.134	2909.16	1199.29	3381.32	1053.96	1457.29	4047.12	1825.48	2715.57	2185.21	1441.89	2207.11	1967.33	1643.47	3038.91	1686.22	3384.9	2853.41
2885	3984.76	4223.08	4816.71	1686.22	2220.1	3020.46	2022.68	3390.94	2356.69	2993.54	3047.77	2501.89	1874.06	2354.78	3090	2732.88	3453.36	1318.86	2048.21	2362.24	1781.86	1521.04	805.013	5457.27	1032.4	1135.51	1455.49	1177.42	2067.11	704.995	2480.26	1586.43	3476.25	1840.91	1782.43	1561.17	2035.35	1973.59	1800.13	845.461	2304.09
3994.46	3786.84	1755.43	4255.16	1267.83	2616.57	2649.97	1963.83	3305.44	4230.84	1077.77	2159.17	2816.01	3116.21	3762.22	4099.47	2963.24	3299.53	1871.45	2307.02	2833.63	3236.39	2884.01	3926.73	1464	1118.01	1124.46	1566.55	2194.68	3532.47	1105.21	1005.41	2026.12	1472.43	1009.9	2089.34	1438.54	1714.22	2519.58	4664.44	921.425	2826.6
2727.81	2791.11	2899.63	3222.88	1781.19	1917.4	3860.38	4136.37	2311.85	1912.61	2008.79	950.224	2312.7	2729.27	4139.14	3280.6	2618.14	2259.27	1751.07	3476.25	2337.74	2664.95	3301.4	1720.43	905.336	2165.16	1472.43	2504.41	2205.26	2331.39	2426.5	3205.44	1293.43	2145.12	1426.92	1649.56	1973.59	1099.27	2191.14	904.672	1259.19	1831.78
2879.9	4328.12	2812.61	2530.08	1876.91	2914.53	3014.99	3016.49	2924.62	3136.08	2459.47	1538.85	2343.58	2649.54	3070.67	3476.27	950.224	1892.42	2576.41	2690.36	3549.49	1533.19	1918.04	2281.94	2199.24	1722.55	2351.92	1649.46	1757.36	2234.3	1770.01	1417.91	1820.66	3560.44	1617.7	2159.65	1920.13	1948.75	2322.2	1732.74	1980.91	872.901
2286.8	4235.72	4552.46	3149.78	3983.12	2443.43	1293.43	3771.01	2479.73	1302.79	1292.92	2958.13	2417.2	2978.16	3054.58	1717.53	2342.92	1456.79	2793.16	2793.16	2190.54	2800.48	3014.37	2888.25	2145.82	2364.14	3261.97	2140.71	3059.65	3450.84	1668.3	1930.01	1901.69	1574.28	2614.95	1304.43	1564.13	1679.72	2073.78	1734.24	2318.43	2522.47
2092.27	3082.57	2686.7	3255.38	1537.51	2152.18	1416.51	1744.03	2299.41	3111.07	2176.94	2530.08	1482.32	3375.44	3101.09	2607.38	1918.67	3932.94	1468.68	2501.3	3622.14	4139.14	704.995	2221.56	2133.92	2265.82	1626.22	2274.19	1620.22	1722.25	2034.42	1964.05	2127.38	2931.96	2818.24	2881.89	2582.44	1379.31	1529.64	3766.8	1403.1	1461.12
4289.17	3274.68	1322.24	3514.6	2909.01	4443.57	2132.19	1839.54	2610.7	1382.05	2537.52	3681.54	1054.34	4059.24	3771.01	2240	2188.81	863.801	2729.24	1468.68	1361.09	3050.16	2292.75	3885.97	1755.43	1457.05	2202.47	4494.37	2012.25	1613.42	2315.87	3942.8	966.983	1750.18	2266.65	1682.99	1931.72	1538.45	1293.43	1781.19	807.69	2149.72
4922.98	3744.24	2254.13	1556.73	1415.18	2257.57	1820.66	3563.62	1766.69	2678.79	1661.99	2182.69	2862.52	3835.9	1450.67	2084.81	2853.94	1413.58	1204.42	1119.95	2098.57	1561.73	2619.52	2134.93	2274.19	1833.55	1282.38	3129.06	2908.52	1733.43	1635.96	1693.03	1650.29	3040.12	1073.54	1594.43	3510.82	2001.21	1714.97	2255.73	2191.14	1886.17
3136.97	4291.14	3022.53	4535.77	2571.21	2311.62	1854.33	1505.15	3278.87	3412.84	2258.3	4724.68	2469.55	2504.01	1839.54	1788.05	2041.85	2122.03	1195.49	1659.48	1228.11	3070.67	1281.51	3343.61	1419.67	2205.44	2530.23	2254.13	3104.88	3234.6	3873.22	2767.51	1379.58	2538.73	1429.22	2880.55	1538.17	914.721	1049.87	1344.09	1259.83	2367.54
1689.87	3053.93	3576.13	2474.34	1681.12	1773.76	2536.65	2579.18	2969.1	3716.86	1813.27	4328.12	3329.42	1779.06	1302.79	3018.72	2330.46	1230.16	4158.03	3010.33	2780.01	3054.58	2541.41	2249.98	2307.02	1892.42	1414.62	3764.44	2120.47	1380.96	2376.98	2037.89	831.206	1870.12	1528.37	966.786	3030.31	1199.29	2502.19	1646.24	805.147	2155.83
1869.26	1499.53	1628.76	1336.69		2756.25	1946.39	3562.32	2225.31	3660.16	1972.34	1988.44	2492.84	1901.69	1617.36	2628.79	3928.75	1625.06	2222.41	1509.17	3384.31	1740.17	889.674	2807.12	1135.51	2171.86	2822.4	2202.47	4265.27	1210.95	2678.03	2002.51	1508.71	890.524	1886.32	1927.08	2026.12	2389.34	1892.86	2386.54	1249.8	2232.35
1820.98	1497.12	2420.86	4737.79		3328.64	3167.66	1820.6	1857.62	3229.68	2128.78	3416.03	2223.41	2605.59	1701.54	2265.32	5206.02	1789.9	1167.67	1870.12	1838.82	1820	2877.12	1327.76	2475.91	2333.36	1754.25	1659.48	2862.05	1613.41	1538.68	1258.61	2994.92	4590.27	2121.02	2829.19	1190.32	4066.61	2589.67	966.786	1671.01	1635.89
2614.95	3554.48	3111.49	1465.37		1533.36	1075.01	2969.03	1095.92	1126.72	2041.55	2233.27	2121.04	2316.28	1787.24	2847.33	3129.43	3238.69	3274.6	2898.95	2379.93	1985.21	2246.12	1124.11	4066.61	2778.16	932.408	2362.53	1949.93	1251.28	3644.13	1088.01	3170.95	1004.35	1683.07	2881.38	1729.66	1789.51	1245.24	1023.87	1594.7	2011.22
4871.72	3396.67	3796.86	3941.11		1850.3	1359.66	3656.6	3378.66	4099.47	2361.73	2414.59	1375.23	1277.41	1353.45	2868.85	2246.21	1216.62	1861.97	3885.35	2721.07	3296.4	979.344	3293.15	3560.44	1471.4	2583.31	4014.68	2312.7	1757.36	1507.39	2618.62	2325.14	2188.81	2372.64	3624.61	1141.73	2351.92	1301.32	1528.65	730.689	2665.79
3217.78	4006.08	3145.18	1805.93		2928.06	1301.32	3756.86	3023.37	3013.68	2159.47	936.002	995.341	2808.8	3197.98	3347.25	2871.16	2856.64	2581.85	2963.24	4385.18	2556.32	2273.01	2270.81	2426.38	1456.79	2963.24	1750.18	1072.82	2717.94	3787.8	1122.8	2861.91	1292.92	3143.74	2735.68	1571.12	2664.49	3549.49	2682.39	2314.32	3533.84
2908.52	2519.58	2400.78	3554.48		1370.19	2988.41	1758.05	1644.31	3002.26	3108.74	2162.16	3361.87	2343.54	3965.85	2857.48	1336.69	1399.47	2447.56	2530.08	2205.26	1455.73	3932.56	1950.81	3641.16	2504.41	2159.17	2261.69	3472.29	956.313	3610.9	1938.3	2508.7	3556.55	1109.62	1199.25	1075.01	2447.43	2934.39	4405.08	2818.85	2272.9
2358.28	2982.91	1524.28	1978.52		2960.45	4248.41	2000.88	2029.03	3537.19	1967.33	3796.97	2339.09	3139.13	2574.76	2311.62	1113.07	2787.6	3054.4	1771.3	3861.22	3680.98	3152.69	3155.62	1240.23	2721.5	1727.73	1742.44	4048.69	1287.7	3058.34	4095.88	4023.37	1479.15	1008.78	1846.35	1681.41	1322.24	896.79	2363.59	2528.53	3381.6
5382.2	1492.21	3509.4	1564.13		3147.99	1636.32	1968.81	2161.59	2616.57	2086.64	1792.6	1766.97	2941.54	1382.05	2756.25	2915.65	2202.47	3463.5	2122.45	3337.72	1904.98	2194.75	3864.43	3764.44	1132.51	4072.03	890.524	2957.7	1426.92	1682.59	2866.67	1343.37	1536.61	3755.75	1838.56	2314.32	1628.76	1755.31	2580.9	2041.01	2296.19
2457.34	1403.1	4816.71	3706.88		2951.15	2847.99	2146.44	2776.33	2231.2	2318.43	1181.49	903.063	1650.29	3279.81	3328.64	2138.79	1290.06	2348.77	3254.25	1683.01	4230.84	1757.07	2928.46	1626.22	2621.18	1304.34	1986.3	2522.22	2682.57	1384.46	1924.82	1497.95	3452.37	1987.4	2610.5	1292.64	1904.9	2598.59	1222.44	2086.83	1097.78
4235.4	2064.21	3254.25	2490.28		1265.71	4438.7	888.149	2903.4	3018.72	2769.09	1807.37	1579.47	3060.75	1595.83	2120.18	3053.93	2261.69	2743.73	3928.75	2818.24	1886.28	2901.05	1931.65	2931.96	2914.73	1443.57	3181.9	3828.99	3653.47	1488.35	3981.8	2362.35	2447.56	1538.68	1222.44	2057.14	1157.71	1605.75	1353.5	1750.47	3324.89
2762.02	1586.43	5206.02	3332.32		2897.45	1228.11	2103.08	2351.1	3688.65	1248.81	2993.16	1767.77	3384.31	1706.89	3461.6	3108.74	1905.01	1993.08	3149.78	1513.61	1267.92	2697.69	1225.01	1464.92	923.836	1519.07	2578.23	1346.87	1513.61	1962.04	1819.32	2358.28	1384.22	3352.6		1636.32	2403.66	1380.96		1618.57	956.915
4410.3	1101.57	4081.37	1020.33		2482.17	2825.99	3178.51	2135.27	1795.8	2508.16	1745	2274.06	2146.09	3137.43	2717.95	2005.41	3040.12	2576.46	1193.96	1799.05	1534.07	1346.87	2904.68	2902.31	2812.61	3984.76	4590.27	1744.56	2445.68	4408.38	1033.39	2277.9	1537.23	1211.67		1243.91	1177.52	1210.95		1405.75	1845.88
1488.44	1467.91	3274.6	2073.07		856.571	831.206	2834.2	2993.99	1657.56	1931.72	2655.1	2999.66	3779.35	3181.95	2860.92	2871.5	2300.45	1007.46	3514.6	1966.27	1505.15	1766.79	3535.26	3057.39	4494.37	3416.03	2891.13	1369.43	1474.47	2068.61	1547.4	2120.47	1113.07	976.718		2149.23	1374.63	1980.9		3139.13	3215.56
2884.01	2234.3	1373.91	1511.01		1523.88	1199.5	2084.81	4446.83	1202.45	2759.99	2713.56	1811.25	1714.22	4012.18	2384.57	1745	2965.6	1508.92	1344	4504.56	1787.24	1226.2	2548.35	1134.72	3129.06	2941.65	1918.67	1574.67	3193.35	2207.33	989.685	2670.09	1572.45	2919.29		4130.17	1162.52	831.206		1690.02	1505.51
2949.74	2362.24	2791.11	1036.65		5178.95	3136.97	3088.67	2096.93	3174.83	1226.64	2428.3	1720.43	1420.9	1604.64	1025.31	1426.8	2583.31	1528.67	2005.31	3560.57	1604.63	2713.95	2019.4	1195.49	2475.91	1344	1985.59	4313.01	3544.72	2476.82	3891.6	1777.57	2159.47	1073.69		1825.2	2757.8	1398.52		1446.18	1415.18
4177.45	3057.82	3573.87	3001.78		2768.94	2106.27	2228.07	2450.53	3347.25	3300.77	1729.66	2252.84	3224.88	3013.68	1458.43	1403.1	2429.98	1632.42	3545.69	1668.59	2411.77	1964.35	2532.91	2282.11	1472.43	2258.3	1445.29	2256.08	3856.76	2812.85	1960.64	2009.95	1792.6	1273.15		2911.48	2732.88	878.435		1408.86	1416.73
2562.69	2600.5	4846.62	3292.37		967.559	956.313	3347.25	2309.57	1896.98	3266.26	1854.33	3055.03	4041.85	2548.76	2794.33	3706.88	1818	1374.82	2539.63	1521.04	3481	2795.01	4924.23	2537.52	1468.68	3082.57	1536.61	868.792	2531.19	723.934	912.751	4033.86	1993.08	2207.83		2227.82	1030.54	1458.77		2522.89	1446.16
1802.54	3549.49	2539.63	1661.54		2060.84	1343.37	1811.68	2711.74	3843.59	2259.47	1511.01	2766.28	4023.37	2723.81	856.571	3196.18	1367.21	2655.1	2245.95	1972.99	3965.85	1692.77	2144.53	1445.29	1157.71	3274.68	2185.81	2988.86	3333.97	3322.66	916.442	1817.02	3940.31	1939.33		2901.95	2748.47	1736.29		2491.66
917.796	3622.14	4235.72	2727.81		2617.78	5382.2	4032.71	2358.73	1727.8	1381.91	2488.31	3280.95	1840.91	2861.29	1752.99	1341.71	1292.92	4236.21	4737.79	2962.79	2574.76	2721.85	2638.74	932.296	2288.31	2041.55	2447.56	789.433	1442.32	1785.43	2616.33	2434.21	780.736	4313.01		1834.83	2853.94	1251.28		878.435
4060.11	4071.26	1537.23	1750.47		2504.03	4047.52	2075.63	2032.48	1886.25	1141.73	4545.56	1541.93	1193.98	2426.24	3286.86	2504.01	1069.63	2064.21	2348.77	1922.38	2667.56	3849.15	1679.07	3416.03	1940.08	1376.76	920.979	3063.54	2139.95	1527.71	953.556	985.749	1308.88	3402.37		1508.71	2633.91	1103.4		2136.87
3125.35	1755.31	4737.79	4438.7		2897.37	2774.61	4186.42	2762.21	2217.58	2504.01	2371.57	2253.84	1223.53	1109.07	2941.26	4320.5	1269.6	1529.64	1805.93	1911.43	3137.43	4844.84	1778.56	2361.98	1296.26	1792.6	2284.19	1321.55	3086.17	4056.36	1706	2914.24	1464.25	695.871		1199.5	1688.94	876.706		2725.96
4288.54	4130.17	3274.68	2764.45		1722.55	1911.43	1468.25	2391.38	2150.06	1326.27	2818.85	2032.76	1412.74	1708.44	1802.22	1779.06	1536.61	2722.57	1259.83	2862.52	4012.18	2328.68	2683.98	1731.93	3442.96	2138.79	2148.38	1564.16	1802.54	904.115	1550.05	1787.3	2067.11	1904.35		2536.78	1556.73	1757.36		1683.01
2966.66	1661.54	2361.73	2805.5		2492.03	3722.37	1533.36	1919.71	1127.26	2589.67	1051.02	2028.32	3167.6	3170.5	2372.9	1790.42	2574.43	1049.87	2528.75	1273.82	888.149	3925.94	2048.75	1749.7	1282.38	1632.42	1779.9	2404.34	3643.74	1930.01	1835	4048.69	1692.48	2166.74		1509.58	2791.11	3135.92		1327.53
3107.22	5078.66	2410.25	1446.18		1993.31	1775.73	2928.06	3667.15	2951.15	2371.57	4115.99	2804.75	2372.64	3281.84	4275.87	4545.56	1861.97	3059.21	1692.48	1832.27	1121.78	2629.63	1521.61	2238.49	1464.92	2655.1	1629.39	3110.51	2515.91	2917.95	1088.46	2631.5	1381.91	1767.77		2277.15	973.944	2277.15		1218.82
3932.56	3920.45	3248.55	1177.42		2055.24	3213.82	3276.03	1736.28	2039.37	2988.41	4248.41	1471.27	2139.95	2077.98	2432.99	1350.27	1688.94	1571.12	3316.65	2856.59	3223.65	1894.12	2390.84	2394.23	2822.4	1692.66	1443.95	1288.67	1023.29	2770.22	1112.46	1053.5	1141.73	3329.48		1028.57	2871.16	1513.61		929.947
2280.43	2227.82	3106.38	3451.22		1802.2	2292.72	4562.2	2413.61	2384.57	1972.35	2041.01	2383.43	4396.91	2369	1946.04	2588.4	2233.27	1156.41	1381.91	4117.14	3280.6	2659.36	1112.46	1007.46	1742.44	4035.9	1096.65	2154.68	1902.4	1331.02	2654.91	1226.2	2257.26	2837.8		1881.12	936.002	2109.84		1073.54
3615.92	2624.25	1879.2	3791.05		2035.35	2148.05	3482.81	4893.67	1831.27	3939.69	1903.28	1431.91	1775.73	2304.8	3104.72	1222.84	2246.21	1681.41	1049.87	2571.4	2723.81	2909.08	1065.01	2982.91	1838.19	2184.48	3186.46	2211.65	2704.6	3132.65	1729.68	1062.44	1671.01	3033.91		1738.51	920.979	1966.27		1021.33
3899.8	1830.82	2197.57	1736.29		1714.22	2447.18	3006.63	1954.6	2630.28	3020.1	1001.54	1699.42	1770.01	2914.53	985.77	1301.32	2005.31	3965.68	1707.62	962.935	2861.29	2128.18	5644.71	2490.28	2400.78	1248.81	921.425	2159.39	1550.58	2146.1	2298.66	2988.86	3714.3	1253.58		1886.32	2410.25	1412.74		1488.44
3660.98	2194.68	2394.23	1314.29		1753.06	2227.57	4518.04	2608.14	2399.43	2938.01	2911.48	1431.38	3213.82	4443.55	4590.09	1627.96	2946.01	2115.2	1551.18	2914.24	1465.73	2807.12	2280.35	1499.93	2965.6	3154.32	3396.67	1471.27	1665.35	2787.5	1593.72	1253.58	1453.73	1825.48		2121.02	1465.37	2012.69		3971.52
2705.98	1503.6	4577.1	2682.57		1241.73	2705.91	1804.71	3805.55	2615.35	3424.56	3451.22	1203.18	2515.91	3362.96	3411.39	2250.77	2414.59	2190.54	1594.67	5231.01	1917.4	2597.86	2552.46	1586.43	2080.92	1020.33	1651.17	1150.04	1831.24	1508.45	1059.1	3849.15	2588.4	1513.02		1188.06	1497.12	2774.61		2417.2
3449.47	3791.05	1909.92	1738.51		1970.15	1920.33	3771.64	1401.56	1153.87	2330.38	3779.35	4378.62	1635.96	1202.45	3418.8	1972.35	936.002	2885	1892.86	2241.49	3170.5	3378.15	1595.53	1906.05	2332.14	2649.54	2318.43	1287.72	2685.48	1998.76	2401.99	2392.94	2527.6	1858.14		1683.07	2871.5	1879.25		3777.26
4408.38	1261.86	4035.9	1378.65		2721.5	3107.22	1752.99	1911.38	2803.75	3920.45	2491.66	4367.71	3472.29	2075.63	3979.78	1826.61	2608.81	3450.84	1946.39	3581.44	3281.84	2165.32	1369.06	1259.83	2547.94	1416.51	1777.51	2102.64	1971.25	2641.07	4564.2	1508.36	730.689	2191.42		2596.38	1360.36	917.796		893.41
2068.61	2994.92	2191.14	5816.96		2140.71	3331.4	5178.95	2588.81	3073.02	2373.08	5477.37	2146.1	2646.33	1797.63	1991.76	2695.14	2361.73	2847.99	3167.66	1948.74	1929.34	1777.44	2575.51	2930.16	2429.98	3835.9	2509.8	3570.29	2631.54	1258.61	1205.95	1527.71	1850.45	1883.8		2541.44	1492.21	1291.49		2317.66
2751.06	2676.99	2885.12	3167.6		2541.83	5304.08	2495.51	2120.3	2707.74	2755.96	2136.87	2097.13	887.899	2305.01	1457.05	3126.32	3744.24	2190.29	2527.6	1888.44	2228.07	1619.96	1305.01	1341.71	3496.87	2351.67	1564.13	867.192	3615.92	1870.99	2123.1	3188.33	3802.16	2154.68		1550.68	1978.52	1443.54		1975.8
2470.77	2105.09	3545.92	4047.52		2031.78	3361.87	3778.55	3190.82	1361.18	2343.54	1251.28	1463.74	1801.64	748.723	2948.05	2130.93	3106.38	2830.88	3965.68	3610.9	2060.77	1459.21	2472.87	2132.19	3222.88	1707.62	2508.16	758.46	1601.31	1161.65	1565.13	1292.08	2757.68	1890.46		1856.21	1308.88	1199.48		1053.71
5407.03	1469.29	2302.91	3971.52		1751.07	2697.69	1517.22	2430.63	2047.11	5010.44	850.534	758.46	1246.92	3241.08	941.134	1911.28	2030.28	1398.52	1850.45	2716.39	2369	1951.12	2544.08	1201.4	2909.4	2048.79	3545.92	1821.26	3058.34	3467.81	3712.68	3041.44	1292.64	3139.51		2009.95	1426.56	1793.77		1158.26
3849.15	876.706	2512.97	3075.93		3091.52	2480.68	2375.76	2965.15	3794.33	1869.26	1930.07	2333.17	3644.13	4186.42	2920.91	2373.08	2576.46	3779.35	1674.48	1748.68	2914.53	3057	1834.26	2122.94	2427.66	1469.79	1541.02	2006.88	1663.26	1645.36	3168.41	2383.43	3107.3	3835.84		704.995	2508.16	2011.08		2223.41
2553.8	4871.72	2500.7	2012.69		1591.38	2881.18	3272.61	2494.8	3541.94	3042.6	3224.88	1983.75	1762.53	3345.7	2964.2	1053.96	2858.89	2491.66	2599.41	2835.76	3189.98	876.966	3516.5	1714.97	1271.13	2925.52	1538.17	1802.68	2207.83	764.836	915.923	2782.25	1277.41	2302.92		2515.91	1541.02	1724.19		970.502
1811.25	3217.78	2849.35	2726.91		2221.85	2666.02	2504.03	1232.1	1308.92	2012.25	2382.24	1975.22	2478.51	2033.06	838.562	3248.18	3158.11	4922.98	3001.78	2804.22	3615.59	3954.49	2428.98	1973.34	2029.26	1051.02	3553.47	835.076	1821.22	2852.34	3668.38	1837.43	1722.25	1192.93		1715.58	2930.16	1375.23		1801.64
4549.76	3918.32	2528.75	2862.52		1275.25	3573.09	3418.8	1726.85	2639.39	3880.66	2277.15	1400.63	3778.31	1444.29	1464	2190.29	1360.36	1930.07	896.79	3828.99	1638.65	3507.65	3247.37	1550.03	2182.69	1953.96	2500.7	1390.17	3188.51	2528.19	2837.52	2037.89	3920.45	2426.16		1443.54	1020.33	2280.43		1643.58
3110.51	1531.27	2723.01	2103.17		2426.38	3149.67	3260.28	2457.33	2171.86	2109.84	1593.54	2618.62	3119.77	3461.6	3772.24	2146.09	1508.92	1509.58	2348.32	1623.64	3241.08	2264.82	1031.97	1854.33	1241.96	1627.96	2849.35	1131.24	3101.61	1369.23	2682.39	3124.6	2901.95	2597.86		752.835	1226.64	3507.65		1084.34
2962.51	2669.63	3316.65	1817.02		2594.39	3033.91	2755.28	2100.26	1447.98	5382.2	1587.82	1909.65	2019.83	2347.71	905.336	2611.94	2455.86	1159.61	2808.8	2443.07	3748.14	1124.11	2024.26	2870.91	1193.96	3057.82	1550.03	1122.8	2024.92	1438.14	3895.07	2514.59	1408.86	2587.49		1665.35	831.757	1670.29		1234.57
3557	2304	3965.68	3787.8		3764.44	2095.19	2265.82	2897.78	905.336	1749.37	1474.47	3431.41	1251.26	2141.28	2068.72	4385.18	1374.82	1587.82	3146.83	1939.33	2347.71	1872.65	2589.34	2588.4	1373.91	3802.16	1790.42	4377.94	2095.19	747.818	2304.88	2097.13	1210.95	1431.38		1831.24	2026.12	1766.97		2348.39
1508.36	3069.83	2314.32	3427.74		2032.42	3063.54	2492.03	3217.09	1589.48	1872.13	1869.21	1741	2705.98	2960.45	3675.25	2205.26	1843.15	1378.65	3425.04	1766.79	2141.28	2968.05	2213.14	2833.63	1625.83	1292.64	2534.16	1161.65	2543.44	1283.18	4542.68	1228.11	1980.9	1483.2		1948.74	1249.8	1273.15		1682.59
2763.7	4235.4	2821.58	1643.58		3684.89	2480.26	4022.93	2265.29	4241.16	1524.62	1894.95	742.165	2339.09	2760.2	2123.23	2994.92	1831.28	1223.53	1664.46	1970.3	2760.2	1334.66	2019.2	1036.65	1861.97	3259.35	1575.25	742.165	1564.16	1574.82	3667.84	1483.2	2092.27	2333.17		1211.67	3532.47	1053.5		3823.06
1664.8	3402.51	3596.88	1971.25		1509.17	1704.27	1939.05	3594.55	3639.14	4047.52	2832.95	2336.8	1766.97	2150.06	2694.45	2201.2	1906.05	1668.59	3166.19	2155.48	2105.41	969.894	3700.91	2013	3545.69	1007.01	4018.73	2723.99	2602.49	4217.36	3324.89	1175.51	1834.83	829.114		976.718	6716.66	1400.31		1416.51
2221.56	4410.3	1222.84	3610.9		2403.66	2416.13	1129.24	1381.79	1970.15	1313.54	2371.12	1350.92	3056.52	2646.51	2530.92	2508.7	2302.91	2670.09	1652.43	1513.02	2646.51	1924.82	4795.43	1335.45	2539.63	2420.35	3099.24	3735.76	2629.63	2414.81	2109.99	2866.67	2309	1400.63		831.867	2331.39	846.478		1623.64
1527.71	2312.7	2337.74	1670.29		2931.96	2061.6	2205.44	2048.75	1983.29	1188.06	3544.72	2381.16	811.649	3562.86	1230.16	2217.89	2322.2	1222.88	1838.82	1876.61	3562.86	3874.19	3413.68	2098.57	1336.69	2086.83	3057.82	2340.1	1293.22	1883.75	2676.6	1903.54	2635.11	2473.68		1164.51	2039.19	2151.91		2628.41
2327.42	3014.37	2190.54	2019.83		4014.68	1840.27	1503.94	2713.27	2721.5	1949.93	3971.52	3392.51	3633.34	3229.71	2475.68	2717.94	3379.75	3252.08	3756.16	1594.17	2337.11	978.806	1551.15	1755.31	2041.55	5143.17	2324.5	1674.77	2172.31	3564.47	2581.72	1838.45	2861.91	1562.24		1084.34	2534.16	1062.44		811.649
1885.32	2258.52	3537.4	3487.16		1374.63	2763.7	2778.16	4094.23	2249.41	2473.58	3075.93	2703.06	2713.95	2464.93	1538.45	1287.7	2073.78	1777.57	2676.99	1858.14	2101.63	1325.98	1527.15	966.983	1646.16	1239.96	3020.1	3353.14	2479.69	3008.78	2330.32	4586.07	2293.31	3066.75		2010.21	1575.25	1212.63		868.792
4765.5	1072.82	2512.28	1748.68		2965.6	3188.33	2525.22	3568.82	2647.92	1550.68	3333.97	2601.33	4718.88	2832.94	1954.96	1531.27	1873.32	2832.95	1714.22	1288.67	1650.09	2389.96		1239.96	2016.12	2373.08	2512.28	1165.69	2659.36	2006.91	913.52	1664.65	2618.93	1998.44		1757.07	3373.36	2128.88		2198.87
3502.82	3143.74	2648.76	2835.76		3296.23	4365.36	1824	4314.29	2931.33	3175.52	1008.78	3535.26	1659.14	1650.09	1886.85	2687.06	1973.34	1651.33	2292.02	2253.84	1073.49	989.685		1664.46	1376.76	3166.19	1605.29	2969.46	1471.27	2351.85	1671.7	2518.38	3059.65	3431.41		1251.26	2198.45	4718.88		1894.28
3942.8	1289.56	1911.28	3964.84		2332.14	4496.12	2145.82	2529.11	2031.78	3808.78	2034.42	1283.18	2721.85	2128.92	1199.29	1021.33	1594.67	3544.72	850.534	2763.7	2379.12	2037.91		1053.96	1763.85	1980.9	2127.38	2565.42	2426.16	3142.21	1024.97	1874.12	1314.29	2579.52		1490.7	2384.71	1993.26		1119.18
3242.9	1879.25	2343.54	2631.5		2578.23	2928.8	2036.16	3512.49	1174.41	3782.42	4033.86	2531.19	3895.22	2803.75	864.107	2343.11	2536.65	1613.38	2720.48	1687.93	938.03	1662.44		2941.54	1096.65	2522.89	1825.2	3376.5	2454.75	2581.94		2794.88	1881.12	3467.81		2628.41	1826.61	1692.77		1460.96
1693.03	1449.48	1690.02	3828.99		2653.28	3885.97	2086.12	2796.45	2048.55	2672.31	2368.52	1819.32	2617.53	2402.01	2690.36	3731.87	1469.79	4047.12	2359.62	3139.51	2402.01	2764.65		1177.42	3158.11	3907.55	1661.54	1541.77	3302.21	2099.86		857.463	1531.27	2280		847.19	3939.69	2456.96		1005.41
2128.18	2672.31	4299.6	3740.95		1772.52	1631.62	3675.25	1658.43	2686.7	3213.82	3158.88	2562.66	3824.3	2909.16	1911.29	3374.98	3212.15	2139.95	2184.12	2370.88	2819.54	3411.44		2901.95	1446.33	1808.74	5143.17	3008.78	1287.72	1025.83		2385.96	2139.96	2505.39		1226.2	2057.14	2404.34		1718.87
3075.32	3055.32	2611.94	1574.67		2820.94	2071.97	3381.32	2622.7	2221.85	1291.49	4060.11	2647.48	1630.51	2215.84	2469.14	1499.76	1900.11	1775.73	2818.24	2134.93	2215.84	3299.88		3451.22	2086.64	3337.72	2598.59	1030.64	2874.79	2156.49		1165.69	3291.43	1357.12		811.712	1040.13	1594.17		3565.41
2037.89	3158.88	2635.11	1212.63		1659.28	2127.13	2034.28	3750.63	2254.13	3586.91	3329.42	2999.47	2602.49	1010.89	2221.85	2884.01	4545.56	1770.01	1534.95	3355.22	967.559	3228.72		2190.29	1360.36	1441.89	2764.45	1582.13	1173.02	2046.6		2969.46	1282.09	3542.39		2207.33	2086.83	1272.53		2191.42
3228.29	2856.59	1930.07	3058.73		832.934	1287.72	2504.41	3234.64	2749.84	2376.98	1571.06	2565.42	4549.76	2321.57	1735.5	2012.69	2925.52	1523.77	1382.11	1192.93	1946.04	3108.35		1503.6	1528.67	4041.85	1287.05	3113.88	2389.04	1550.05		2389.91	1528.37	2595.29		2972.2	1287.05	2115.61		1590.01
3124.6	2902.44	2618.93	1614.85		963.513	3570.29	1649.46	2739.52	1399.47	3581.67	2227.57	2393.94	3557	2047.11	2031.4	2418.83	2821.58	1975.8	1378.65	2102.64	2389.78	2098.96		1651.49	2096.14	2059.45	1733.43	2286.73	979.051	2122.72		3023.07	1420.23	2069.87		1692.77	2755.96	2392.94		1773.16
3307.67	2133.57	1426.92	2751.06		2891.13	2579.55	3768.39	1127.14	3988.59	2133.57	2875.39	1467.72	1562.93	3297.86	2426.38	893.41	2605.59	1905.33	4485.72	2165.32	2551.04	2585.76		4289.17	1909.92	1805.98	2055.38	1079.68	2835.33	2108.45		2597.21	1889.82	1369.23		2602.09	1830.82	1732.21		2479.69
2587.49	2492.84	3042.6	1504.71		887.619	1293.55	1132.51	2563.15	3451.1	4635.79	2202.87	2097.94	4056.36	1386.69	2798.25	4767.86	4115.99	3629.62	2120.47	2656.58	3297.86	4759.9		1441.89	2064.21	1820.98	2092.27	3358.6	1998.76	4597.74		2662.08	1988.16	3912.08		1119.18	1980.09	1508.36		2032.76
2750.61	2473.23	3359.71	2795.01		2846.75	3798.89	3159.78	2165.45	3147.69	1799.15	1801.64	2202.83	2165.04	2298.28	3641.16	1825	1169.27	4617.56	1641.59	1412.39	2060.84	1775.34		956.313	2885.12	1617.7	2522.89	2826.6	1895.94	2524.73		2017.96	2025.47	2046.37		805.013	1420.9	1885.32		1664.8
5537.55	4617.56	2158.68	1630.51		1771.3	3106.94	1419.67	2793.86	1944.38	1158.26	2540.18	1526.91	2019.83	5215.25	2927.73	1889.43	3537.4	2966.66	3074.09	4232.67	1386.69	2898.58		1218.82	3020.46	2669.63	2106.27	3914.1	2815.73	3864.25		3294	1491.2	2225.26		3540.27	2725.96	2953.6		1192.93
1412.39	2807.93	2445.68	4844.84		2572.2	1916.67	3522.52	2538.39	2530.23	1370.25	2963.2	2979.23	2183.59	3854.01	2420.86	2103.17	3126.32	5231.01	1918.04	1621.89	2617.78	3398.52		2109.84	2184.48	2096.67	1689.87	1701.25	1998.44	2597.3		777.066	2531.19	2921.42		2503.91	2717.94	3302.21		2782.25
1337.27	4167.39	3732.02	2416.13		2633.91	2275.29	1643.11	4453.19	1177.52	1550.58	3783.97	1575.56	2249.98	1697.89	2141.3	3345.48	2512.28	1370.25	4180.09	3688.27	1361.63	1806.52		3291.43	5658.53	1356.79	2310.29	2524.73	1741	2729.52		1725.74	1442.32	1385.72		3349.7	2238.77	1470.73		868.039
4939.27	1793.77	1682.39	3042.41		3928.75	2449.61	2676.91	1803.97	795.172	1665.35	3119.77	3142.21	2364.82	3418.47	3684.89	2203.79	2029.72	1507.39	2834.86	1893.72	3854.01	4059.15		2304	2302.91	1777.57	1009.9	1280.68	3542.39	2931.49		2901.64	1482.32	1274.66		1489.93	1805.98	1431.91		3871.71
2615.67	3119.77	2315.76	2072.03		1241.96	1975.2	3129.06	2230.06	3057.39	3787.8	3269.44	4268.32	2072.86	1326.31	1645.99	1799.15	1605.75	2449.91	3143.74	2350.99	2790.01	2985.43		1429.22	1538.17	2025.47	1514.51	1679.79	3433.4	4122.34		2108.45	3086.17	1881.9		2820.19	1028.57	3005.94		4133.74
4377.94	3487.16	2304	4486.66		3984.76	3954.49	2165.29	1996.76	3941.78	2449.91	2691.44	953.556	3798.85	2639.39	2403.66	962.935	2146.09	3427.74	4591.59	3974.58	2610.2	3658.12		2670.09	3553.47	2862.05	1159.61	3208.35	2494.42	3370.66		2570.97	2129.43	2044		1973.34	1432.5	2579.55		1182.63
2477.12	3508.33	3252.08	1109.78		2324.18	4095.88	3476.25	2155.43	1077.63	2384.59	3115.6	2912.17	2597.86	2968.02	1750.18	1158.26	2825.99	2055.39	2014.96	2815.73	1041.96	2168.85		1703.33	2729.27	1488.44	3484.22	1259.2	3083.59	3340.65		2586.42	3873.22	2532.91		1664.8	1620.22	3798.85		1637.76
2887.94	980.308	4066.99	2324.79		2581.85	1161.65	3091.52	2027.05	3856.65	3778.31	1416.51	1993.2	1431.38	1293.45	841.275	2875.39	1834.83	5304.08	3722.37	1280.52	4223.08	1184.77		2343.11	3379.75	2418.83	1593.54	2027.98	2381.16	979.433		1829.3	1443.54	3097.55		4408.48	1534.95	1799.43		1777.44
2505.39	2683.75	2501.89	3335.55		4875.1	1909.65	2793.16	3959.45	2080.92	979.344	2480.68	2638.74	1483.2	1643.47	795.172	1956.96	878.435	3487.16	1523.77	1133.75	3418.47	3035.3		2762.02	2512.97	1482.32	1169.11	1601.81	2846.89	1916.18		1002.13	2902.44	2978.43		3356.85	1738.51	3020.45		1459.21
3542.39	1962.04	3374.98	2787.5		1758.3	1962.96	1119.95	3589.75	3296.23	3932.56	3789.29	2632.9	2835.33	1802.2	3040.12	2685.48	1921.77	3508.33	2317.66	1745.09	2639.39	1814.94		1313.54	2115.08	3624.42	1420.23	1771.56	1369.23	1515.64		1666.68	2607.5	2152.74		1331.02	2908.52	2575.46		1228.11
3177.67	2628.41	2962.79	1894.6		1537.23	2773.51	3576.13	4046.84	935.357	3615.92	2151.91	3130.57	2796.29	1753.06	2803.64	2877.12	1469.29	1682.59	2148.05	1438.14	4022.93	2316.59		3822.71	3375.44	3581.67	3252.08	2831.54	3374.48	1351.95		1546.51	889.674	1466.1		1109.78	1799.05	2514.59		2835.33
4245.82	1927.08	3777.26	2967.79		2608.81	1163.79	1944.38	1984.3	4590.27	1622.11	3119.02	1144.95	1895.94	1589.48	2822.4	2963.2	1791.18	3152.69	2203.79	1891.89	2134.97	1258.05		3175.52	1568.52	2133.57	895.114	3764.96	969.894	2945.17		1327.98	4167.39	1993.51		3230.73	1134.3	1626.18		1606.35
1482.8	3119.02	1678.06	1802.68		3054.4	2988.04	2362.53	1921.27	963.513	2393.22	3573.09	3914.1	2110.68	1824	1309.04	2919.29	1206.59	1183.73	1799.15	4526.7	838.562	1916.18		2726.91	2259.47	2263.84	1493.22	1841.66	2921.42	2272.9		2652.24	1211.67	3564.47		1164.91	2277.9	1228.11		758.46
3324.47	5653.54	2672.31	2796.29		3463.5	1866.91	1620.72	1761.1	3509.4	1552.04	2988.86	2099.43	1131.24	2086.12	3057.39	1788.68	2217.89	2804.22	887.899	2703.06	2152.93	1897.42		1333.14	1529.64	3125.35	1522.88	4974.43	2794.88	1530.19		1729.68	2246.12	2085.61		1293.55	1223.53	2449.61		1821.26
4526.7	1894.28	4192.88	3050.74		1572.45	4983.96	1754.25	1459.08	887.619	2064.69	2252.84	1536.11	3825.92	3381.32	3941.78	4400.53	1497.95	1552.04	2685.48	1950.5	3932.94	3114.55		1922.38	2722.57	889.674	1499.76	5169.08	3535.26	2829.19		1814.94	1728	2006.91		1951.12	2158.68	2055.84		3050.74
3874.19	2999.66	2292.72	2641.07		2348.77	932.969	3181.9	1994.25	2748.47	3115.6	1489.93	1002.13	2712.12	3256.19	1077.63	1626.46	2184.12	2697.69	1246.92	2622.41	1413.58	2881.89		1105.21	2132.19	970.502	3333.31	2881.89	1288.5	1548.22		1568.22	1536.39	1927.01		1621.89	3519.32	3048.05		1893.72
3124.31	2964.97	3476.42	3057		3384.9	3014.83	2583.31	2284.87	2853.94	2645.84	4377.09	4211.13	3974.58	1948.75	2898.95	3740.95	1314.29	1658.8	3427.74	2717.22	2530.92	4982.12		1629.57	3316.65	2705.91	2541.44	1205.95	2446.3	2288.5		1713.3	3783.97	1283.46		1318.43	1641.59	2002.51		2110.68
1895.48	3322.66	2646.33	1309.63		3772.25	2155.65	2757.8	3508.63	2340.63	3449.47	4549.76	4096.97	1923.54	2034.28	2109.27	4569.93	1620.22	1212.63	3331.4	1568.15	1954.96	3562.1		3086.17	2502.19	887.899	3014.37	2123.1	2567.8	3516.5		2253.92	1724.19	2099.86		1792.65	1356.79	1156.23		2712.12
3981.8	3989.01	2856.59	1428.51		4103.11	2717.22	2653.28	2696.42	1271.13	1579.47	1687.93	1179.27	2525.83	2008	1758.99	3573.09	1193.98	2972.2	2121.04	2803.72	1892.75	1421.71		1008.78	2048.79	1831.24	2258.52	1812.22	2340.1	4604.06		3692.23	1164.51	1149.28		2095.59	1703.33	1266.32		1870.99
2446.3	4312.28	2819.05	3507.65		1805.93	1685.46	2820.94	4543.29	1985.59	3080.93	4613.6	1700.27	3881.45	2530.92	2618.14	2802.87	3104.88	1614.85	1375.23	3376.5	2986.57	1195.18		3643.74	1892.86	1948.74	4406.27	3037.15	1274.66	1285.02		887.739	3176.85	7344.72		1623.01	4265.27	2325.41		2800.73
2037.91	2404.34	2473.23	2429		1497.12	2414.81	1004.35	2495.02	4724.68	5653.54	2659.36	2332.22	1012.96	2931.33	1004.35	2155.48	4485.72	2802.87	3507.65	1202.42	1911.29	1484.36		2317.66	731.744	2975.19	1613.38	2996.1	2173.36	1048.24		1800.13	1520.58	3130.57		3873.44	1222.88	1998.44		2525.45
4924.23	2665.31	2914.24	3392.51		3186.46	1706.07	2159.17	2174.68	2574.43	1970.3	1930.01	2841.48	1853.07	1886.85	1971.08	2553.8	1668.59	2812.85	2714.53	936.407	2048.55	1598.07		1825	2488.31	1463.69	3098.97	1305.01	3891.6	1505.51		3899.52	1570.86	1835		969.894	748.133	1741		893.964
3868.33	4576.16	2831.06	4983.96		1561.17	2565.42	2602.52	1093.11	4328.12	1767.77	1783.53	2843.56	2477.12	1892.75	1030.54	2061.6	2315.76	1430.36	2957.7	1922.79	1735.5	2089.98		1832.27	1453.73	2055.39	3780.07	1528.65	1706.07	1941.72		2146.77	1488.35	3263.74		2049.76	895.114	1133.75		1792.65
2362.19	2962.51	2704.6	4824.03		2455.86	2978.43	3496.87	2942.67	1637.52	1659.14	2953.6	2016.5	4057.06	1911.29	1538.85	2665.31	4265.27	2617.53	1784.97	2461.52	2262.51	915.923		1715.58	1326.27	831.867	768.448	3045.45	4912.94	2165.89		2576.06	2881.18	1631.55		3014.83	2371.12	1792.65		2494.42
3932.26	1541.93	2387.17	2921.42		1632.42	2152.74	1904.69	3058.78	3129.43	3033.91	2579.55	2769.11	1623.01	2048.55	1321.73	3436.66	1222.88	3565.41	1553.17	2006.91	2501.3	1523.14		2292.75	1350.27	2574.99	930.151	2408.67	1922.79	2949.66		3921.29	1400.31	1701.25		4226.79	3402.51	2095.59		1657.02
2324.63	2327.42	2011.08	4380.6		1438.54	3615.67	2282.11	2405.05	2198.42	2503.91	1331.02	1635.06	3962.76	2262.51	4072.03	1894.12	1521.04	2766.28	1552.04	3346.73	3641.16	1028.27		1889.43	1156.41	1041.2	3624.42	2083.67	2085.61	2903.47		3533.84	3837.53	3148.67		1636.73	1918.04	3864.43		2429
3885.79	2028.32	2384.59	3713.35		4035.9	3565.38	3606.41	2945.37	4235.72	1005.41	3373.39	1023.87	2928.46	2927.73	2188.81	1840.27	1843.94	2253.84	2971.01	3557.17	1940.08	3728.67		1817.02	1445.35	1601.31	2447.18	1834.26	2597.21	1899.05		2996.1	846.478	1109.78		1103.47	4591.59	2968.05		1353.9
3346.73	3502.82	2574.99	2389.96		2490.28	2164.01	1985.59	2776.53	2474.34	2456.96	2324.79	2418.95	2690.69	1904.9	2176.94	2888.25	2343.58	2745.78	3115.6	2608.75	3796.86	2085.03		3130.61	3596.88	1553.17	2368.52	931.141	3557.17			4229.93	996.544	2251.17		857.463	1333.14	2049.76		879.265
2098.96	2833.26	3331.4	1019.22		3332.32	1693.29	3681.54	1667.7	2871.16	2477.41	3629.45	3668.38	4226.79	3796.86	3173.88	1890.46	2949.74	2804.75	1053.5	2144.53	1620.72	1548.22		2203.79	1674.48	2522.22	3629.62	1947.91	912.751			1635.06	1659.14	2152.41		1966.62	1169.27	2723.99		978.806
3937.47	2770.22	1468.55	2966.97		1499.93	1030.64	1528.55	2161.07	2666.43	1594.17	2146.1	2864.42	2340.1	2214.76	2633.91	3835.84	3098.97	868.039	2207.83	1706	2774.73	4172.97		2169.93	2013	2064.69	2337.42	1048.24	2514.31			3925.08	1504.71	3864.25		2262.79	3777.26	1817.71		747.818
2017.96	2742.25	1234.57	1508.13		2759.99	2427.93	3156.55	3487.61	845.461	2820.19	1283.99	1291.6	1966.62	2774.73	1269.6	2662.37	2562.69	2102.64	2666.02	3304.97	1986.3	1951.84		4635.79	2599.41	3724.57	2434.21	3324.89	2098.96			1927.08	2435.83	1653.09		999.691	930.151	1895.48		2548.35
3005.44	1182.63	2683.75	1626.71		3375.44	3074.64	2946.01	3613.7	3248.55	2369.56	1881.79	3214.7	2019.4	3394.67	3513.22	2796.86	1235.78	2072.03	3058.73	3273.72	1911.7	3179.41		1023.29	3259.35	2311.35	2246.26	2881.38	2132.13			2290.96	1825.48	4211.13		1674.77	1235.78	1112.08		1993.51
2606.83	3102.92	1869.36	2351.85		3266.26	3005.44	2474.34	1854.67	1443.95	4056.36	1310.77	1232.52	2351.85	1986.3	1519.07	1265.53	3643.74	1799.43	2476.82	1814.65	2549.64	1846.43		1281.51	1001.54	1927.08	1956.96	4967.99	1854.11			3990.87	4520.71	1512.02		1033.39	1449.48	2041.24		3885.79
2668.59	3020.45	2993.03	3503.37		1568.52	2616.33	920.979	2450.35	2005.41	1722.88	2615.67	1915.2	3005.51	2222.41	2773.67	2071.05	1678.06	3230.73	3149.67	2595.94	3047.77	1291.6		4288.54	1911.28	1369.43	3017.52	1232.52	2675.57			2046.96	1468.35	4327.14		2839.54	1523.77	1674.77		2619.6
3358.6	3230.73	3628.81	2427.93		2073.07	1878.02	2693.85	2328.38	2506.45	1964.05	1400.63	4986.18	3113.88	2740.9	1988.44	1962.44	3614.87	3629.45	2274.06	1514.82	2602.52	2438.28		2877.12	2127.38	3402.37	2955.19	3504.26	2200.29			1690.29	1973.34	5591.55		2647.48	3614.87	2562.66		1542.33
2090.02	1606.35	4030.41	1799.53		1190.32	2156.49	4651.44	4054.75	4006.08	4486.66	1266.32	3487.61	2487.89	832.934	1304.2	3302.21	1273.82	5537.55	2974.12	1461.12	1538.85	3133.62		1888.44	1405.75	1904.35	1888.44	1078.63	2090.02			1537.51	2479.69	3150.45		1626.71	2510.1	2966.97		942.661
2985.43	4232.67	5186.98	1993.2		1729.66	3294	2387.76	2742.67	2753.04	3075.32	1923.54	4793.91	2275.8	950.224	2537.65	4486.66	2447.18	1975.2	5407.03	4397.19	4878.86	2631.25		1643.58	2330.38	2751.06	2963.2	1901.81	2524.73			2909.01	1964.05	2564.99		3932.26	1975.8	796.389		2608.75
5076.48	2123.09	2480.68	2122.72		2751.32	2499.86	3744.24	2707.67	4577.1	3228.29	3881.45	3466.5	2668.59	2127.32	3129.43	1703.37	1889.43	1258.61	3895.22	1536.11	2459.47	2213.14		1971.25	3064.6	925.118	1536.39	1615.55	1156.54			1955.18	1292.08	2109.63		1982.74	2103.17	1591.45		1661.14
3394.65	4894.29	3724.57	2901.64		1594.7	1854.11	2682.98	1977.05	807.69	3378.15	3431.41	3596.16	2459.8	2459.47	1344	1164.91	2571.4	2350.99	3322.66	1875.65	1904.69	1899.05		3176.85	1287.05	2819.5	2919.29	4793.91	2597.3			3414.48	3041.44	2132.77		1661.14	3581.67	2764.65		1025.83
3513.04	4490.78	3449.47	5295.02		2198.45	5218.23	2858.89	3022.67	2885.12	1622.08	2887.94	2958.11	2112.25	1904.69	1384.22	1293.55	1571.06	1760.24	2820.19	1958.67	2846.75	3153.56		1570.86	3060.75	1838.3	1724.19	3466.5	873.062			2610.5	2584.91	1184.77		953.556	2607.5	2733.68		2267.73
3472.37	1853.07	4037.48	2957.45		3052.04	2673.18	2506.45	3417.75	3332.32	2514.59	764.836	1709.34	1725.74	1321.73	973.944	3132.65	3738.8	2547.84	4576.16	3394.65	1807.07			3058.34	2624.25	1468.35	1404.74	1222.44	2204.43			881.18	3005.94	1242.4		3078.9	3110.16	1288.42		831.619
1886.17	2280	2598.82	2898.58		2833.63	4597.74	3186.46	1337.41	3196.18	4378.62	3083.59	1822.19	1079.68	1807.07	1972.34	1166.37	1023.29	3881.45	3436.66	2544.9	1367.21			3899.8	1830.82	3205.44	2348.39	881.18	3407.51			1709.34	1173.02	2625.25		2943.16	2875.39	1280.3		1380.58
3847.51	1745.09	3789.29	1737.51		2384.71	3263.74	3396.67	1383.29	1931.72	4367.71	3177.67		3069.06	1304.34	2245.95	5537.55	2241.49	2843.5	2766.28	2454.18	2041.85			2194.75	2286.8	1883.8	3964.84	3126.08	4670.4			1446.16	2575.46	1267.83		1309.29	3581.44	3615.67		2048.75
3764.96	2898.85	846.478	3398.52		2324.5	3398.52	1973.59	3271.16	1874.06	2449.61	4057.06		2304.09	3513.22	2666.43	1412.39	3017.52	1664.49	2008.86	4463.81	1363.64			3660.98	2830.88	1516.28	1784.97		2664.3				3104.76	1351.95		2602.65	1576.42	2324.63		2522.47
3527.67	3302.08	3557.39	1484.5		3245.36	2545.69	4236.21	2612.1	1541.02	2055.84	4245.82		3230.73	3786.84	2016.12	1894.6	2704.6	2415.63	2944.62	2143.65	2427.66			3823.06	1838.82	1293.22	3823.06		831.195				2389.04	3164.07		1156.54	1728	2210.03		2767.15
2552.46	4091.91	2128.88	1631.55		3939.69	2806.09	4196.04	2251.02	2512.97	1752.75	2381.16		2200.29	3155.13	5129.12	1821.26	1246.92	2907.05	1773.16	2089.34	1528.55			2631.5	1508.71	3502.82	2393.22		1129.57				3143.53	2842.47		873.062	2280.43	1693.29		3669.25
2419.23	3241.75	2802.87	1829.3		4692.98	4739.29	4169.1	3222.15	978.827	3301.12	2953.56		1461.12	1557.89	1749.7	1913.76	1507.39	1353.9	1785.43	1276.12	932.296			2339.09	3756.16	2662.37	903.063		1470.29				2787.5	3806.8		4327.14	1622.11	1582.13		1280.68
4590.8	1728.91	3329.48	3043.25		3537.4	1461.44	3020.46	2338.81	2722.57	2123.09	1657.02		2729.52	1813.27	3106.38	3050.74	1793.77	3324.47	3175.43	1553.99	2771.74			1490.7	3861.22	2324.91	1927.08		2109.63				3301.12	1440.58		3513.04	2019.83	1927.01		1156.54
1185.63	2044	2974.12	1947.14		2648.76	1601.81	2322.2	2014.3	1341.71	1122.8	3912.08		1846.17	2128.78	1879.2	4939.27	3778.31	1225.01	1292.08	2504.34	1646.16			2971.01	2105.09	1150.04	1626.46		2367.54				1131.24	2011.22		1470.29	1234.57	2023.6		1653.09
2232.35	2173.36	2819.5	1276.12		2024.26	1995.66	2067.11	1575.29	1692.48	938.046	3324.47		3472.37	2728.56	1993.08	2454.89	1131.64	1891.89	2584.91	3370.66	3940.31			5186.98	2659.85	1693.03	2201.64		1568.22				876.966	2255.73		2132.77	2691.44	2132.13		1461.44
2773.39	3827.23	3063.54	3150.45		5143.17	4198.97	2723.01	2739.99	1304.36	3974.58	2690.69		2280.35	4651.44	3940.31	2746.31	1041.2	2973.93	3307.67	842.574	2197.57			1623.64	3224.88	1470.73	1062.44		2628.51				4818.96	1061.06		1771.56	2010.21	3074.64		1666.68
2947.56	5169.19	3664.85	4316.1		2501.17	3527.67	2122.94	3463.9	2096.97	2525.83	4226.79		2253.92	1572.45	1967.33	4894.29	1084.34	2225.26	1327.76	1725.79	1181.49			1744.56	3345.29	1913.76	2166.74		2638.54				1156.23	1221.82		4929.95	1488.35	2606.83		834.072
1594.43	3411.44	1858.14	3025.15		2847.99	2971.57	2549.62	1440.77	2751.32	4490.78	1283.18		1889.06	3384.9	2993.16	2590.22	1622.11	2446.3	2275.29	2591.8	1426.56			4569.93	1287.7	2967.79	1277.57		1780.98				1601.69	1351.99		2557.38	1183.73	2455.54		2016.5
2765.95	2202.83	3205.44	3035.3		4438.7	1814.94	1671.01	1159.46	731.744	2773.51	1329.12		1396.68	2743.73	1561.17	2887.94	1553.17	1033.39	979.051	3806.8	1874.06			3058.73	2238.77	4232.67	2256.08		2395.97				1938.3	1523.14		1671.19	3960.55	2493.9		1686.22
3890.99	3228.72	3925.94	2931.49		2294.22	2316.59	3714.3	3528.89	3059.21	1025.17	1403		1515.64	1629.39	2455.86	1645.36	1663.26	1960.64	1463.74	904.672	3154.32			2575.3	1820.98	2336.07	1970.3		1734.24				5226.03	2085.03		1439.41	2705.98	1253.78		1157.14
3168.41	1575.56	2008.86	2695.9		1664.46	1737.49	4395.02	1509.06	2870.91	2898.85	2733.44		1800.13	1658.09	3696.48	1025.17	1956.58	3565.38	5811.3	2920.83	2004.02			2946.38	1028.57	2002.51	1829.89		1457.11				2264.82	846.019		2625.25	1490.7	1079.68		1301.15
4229.93	2132.13	2745.78	1671.19		3166.19	1242.4	3212.15	2487.6	2039.19	3293.15	1881.9		2842.47	3772.25	1259.19	2069.87	3628.81	1906.54	2006.88	1404.11	2115.08			2274.06	2799.39	1390.17	1811.25		2742.19				2415.63	2472.87		2837.89	1073.69	3069.06		1281.31
1028.27	4268.32	3390.6	4290.64		3384.31	2856.3	3052.04	1575.91	2605.59	2518.38	1547.4		3899.52	4103.11	1777.51	2794.88	2804.22	2389.91	1913.76	1103.29	3300.77			925.118	2358.28	1088.01	2191.42		2859.56				3302.08	1285.02		1396.68	1959.67	2853.41		1623.45
1530.19	4759.9	2159.39	1713.3		1420.9	2576.06	1627.96	1576.04	1826.61	3295.7	1877.4		1205.95	2845.14	2096.14	1385.72	1962.04	1541.77	2796.29	3890.99	2488.51			5407.03	2445.68	1938.3	2392.94		2255.73				1571.87	3367.07		2619.29	1939.33	1835		2041.26
2905.27	2912.17	3188.33	2377.13		2310.29	1635.89	2757.68	2682.32	3622.14	1568.15	796.389		3908.56	1763.85	1464.25	2567.8	1579.47	4663.41	1310.77	3533.84	1416.51			1253.58	3732.02	1562.24	1417.91		1534.72				1225.01	978.925		1323.51	847.19	3230.73		1635.89
1895.56	3294	4408.48	1593.72		3111.92	2011.22	3882.08	3698.21	1636.32	3270.32	1508.13		1800.3	1851	5658.53	1019.22	2745.47	930.76	2476.18	4626.35	2065.38			1758.16	1682.39	3507.65	2211.65		2404.92				879.265	1690.29		3766.8	1658.8	1113.06		1595.14
4172.97	2112.25	1722.88	1351.95		2799.39	2307.68	3245.36	1906.81	2764.45	2978.43	2027.35		3097.86	2871.5	2715.57	1274.66	811.712	1837.91	2473.68	1530.19	2257.26			3678.42	1528.37	1280.52	2165.04		2928.74				932.969	2106.58		1534.72	1574.67	872.901		2947.56
3179.41	4655.79	2833.26	4664.44		2359.62	2665.79	2528.53	4482.76	3064.6	4912.94	1288.42		2864.62	2993.16	3154.32	2839.54	4234.73	3113.88	1309.63	1548.22	1900.11			1460.96	1818.64	1962.96	4496.12		1351.99				1817.71	2438.28		3168.41	5653.54	1521.61		1467.13
3444.96	2826.6	1513.61	2773.39		3418.64	1103.29	1335.45	2887.12	2294.22	1965.22	5169.19		2576.69	1777.51	3030.31	4660.77	3080.93	2608.75	1175.51	2096.12	2331.39			3926.73	1889.82	2505.39	2019.83		1944.38				1288.5	827.533		3254.1	2713.95	2723.15		975.971
3238.74	3669.25	3356.85	3562.1		1534.95	2846.11	2316.28	2274.66	2624.25	3934.41	3615.67		1452.97	2039.69	831.757	1685.46	4313.01	2220.52	1863.87	1535.84	2234.3			1630.51	1869.21	2043.99	2796.86		1426.55				747.818	1537.51		2290.96	868.792	1309.29		1931.22
3835.68	1518.47	3871.71	2859.56		3880.66	3708.16	1040.13	1949.79	3190.43	1526.91	1208.64		1534.72	2509.8	3300.77	3827.23	2476.82	2320.64	893.964	4949.29	1445.35			4844.84	1843.94	3155.62	2364.82		2078.5				4091.91	2631.25		2408.67	3188.51	1536.11		2762.76
2428.98	1694.68	2767.51	1467.13		1799.05	2234.82	2029.72	2216.08	1458.77	3383.05	3885.79		1646.24	2184.48	3266.26	3097.55	2795.01	831.619	2843.5	3444.31	1051.02			3989.01	1493.22	1664.65	1265.53		1914.22				1329.12	2574.85		2321.83	3329.48	2858.03		2302.12
6101.37	2204.43	3075.32	3252.36		1169.11	4525.24	2420.35	3615.1	5477.37	2487.89	2617.73		2880.55	3860.38	1201.4	2229.75	2024.92	1311.67	2243.11	1823.99	2250.77			1489.93	2501.89	2690.69	2071.97		2474.53				1775.72	2994.71		1846.43	2198.87	1464.2		2769.11
1606.82	3288.71	2796.36	1221.82		2283.74	1927.08	3994.46	2653.28	2136.87	3078.9	764.338		1039.61	2004.02	1101.57	835.963	2837.8	1242.26	1800.99	1947.91	2471.16			1727.5	3004.19	2973.93	1513.61		1097.78				2633.93	1955.18		3239.81	1430.36	3039.81		2025.6
1424.33	1491.86	1777.44	2769.11		1406.96	2170.92	2727.81	1858.42	2292.02	2275.8	2597.21		2029.51	2488.51	2528.75	2868.59	723.934	2901.64	879.265	3442.86	1829.64			1732.21	2596.38	3014.83	1962.44		4405.08				4217.36	913.52		1641.42	1758.16	1593.72		2975.29
1897.58	2143.65	4378.62	2578.07		2139.96	3895.07	5078.66	2100.85	850.534	3200.58	1542.33		3991.21	2065.38	1193.99	3550.09	2974.12	2675.57	2049.76	3020	4692.98			4613.6	1499.76	1817.71	2454.75		2735.68				2027.35	1024.97		1901.81	3678.42	1304.43		2418.95
1328.28	1810.6	5811.3	1944.21		2096.67	2046.96	1613.42	1801.9	2382.24	1775.34	778.646		1895.56	6716.66	1714.97	1030.85	1527.77	4655.79	1874.12	1609.72	4071.26			1355.98	1496.39	1527.75	2072.03		928.089				2393.94	2469.78		1031.97	1976.23	2472.01		2288.5
2610.5	2168.85	4939.27	3991.21		1818.64	3238.74	3425.04	3241.37	3484.22	5295.02	3108.35		3911.36	3212.15	2257.26	1837.91	2338.3	2570.97	2389.96	1933.63	1874.2			1722.88	2152.86	1950.5	3005.94		2676.6				1906.54			1897.58	1704.27	2123.1		1535.84
3147.81	4929.95	2769.3	3566.4		1524.62	1612.49	1379.58	2951.73	3918.32	4597.74	1025.83		3179.41	2895.67	2016	3005.51	2617.53	2784.86	2258.93	2165.89	3875.73			2796.86	1613.38	1574.82	3192.8		3490.8				807.69			3709.71	3055.03	1812.22		931.141
	2043.94	1870.99	2408.67		3069.83	2616.7	2055.38	1766.48	1218.82	2545.69	2267.73		4083.6	1790.42	4320.5	2499.86	3664.85	1504.12	989.685	1826.75	2695.14			1513.61	3780.07	2159.23	3413.89		1351.44				1693.29			2479.56	1272.53	1404.11		2296.19
	2628.51	4490.78	3969.35		3731.87	3987.24	4683.24	1149.08	1966.27	1518.47	2459.8		3835.68	1594.7	1511.01	5298.48	1321.55	4168.8	4660.77	4793.91	2149.23			1637.76	917.796	2633.93	1459.21		2019.2				764.338			2831.03	3110.51	1421.71		3442.86
	2298.66	2579.52	2864.42		1474.47	3016.73	1380.96	2086.27	3732.02	4059.15	1380.58		827.533	2586.11	1350.27	1253.78	3540.27	1521.61	3891.6	3016.73	2348.32			2165.32	1668.3	2044	3798.89		3700.91				3503.37			1024.97	3557	1369.06		2412.61
	2155.83	2264.82	4404.03		3193.35	1923.33	990.91	2642.15	1749.37	2597.3	1824.14		1933.63	2371.57	3373.36	2166.57	1876.61	2602.65	1685.46	1207.66	1722.25			1619.96	2315.87	1662.44	1916.67		4795.43				2662.08			1659.15	1136.76	2846.11		3504.26
	4590.8	3779.52	4780.51		2962.79	1202.18	2830.88	3774.06	1872.13	4739.29	2282.52		3133.62	1222.84	2198.45	2522.47	3349.7	3017.42	3605.15	3255.49	1605.75			3798.89	1054.34	2414.81	1606.35		3413.68				3383.05				3175.43	2234.82		1152.69
	2856.3	3293.15	2366.71		3333.31		1705.33	2841.8	1703.33	1512.02	2723.15		3453.39	1850.45	2115.2	1679.79	1718.87	2544.9	1208.64	2062.13	2805.5			1916.67	1825	1202.42	2967.79						1613.74				2324.91	2578.07		1351.44
	2401.99	1903.54	3990.87		4180.09		1199.5	2849.75	4066.99	1700.27	4397.19		2589.34	2324.5	2362.24	2985.43	2456.96	1320.39	3411.44	1899.05	990.91			2595.07	3586.91	2617.73	1881.79						1661.14				1783.53	1039.61		1424.33
	2472.01	1651.45	3667.84		4047.12		2536.78	3156.3	4235.4	2564.99	2580.06		2964.04	2471.16	1953.96	3407.51	1704.27	1879.9	1202.42	2831.03	4299.6			1283.99	2469.55	2210.03	2110.68						2156.49				2796.36	1426.55		2964.04
	1780.98	3962.76	1663.42		2774.61		1458.77	2652.77	1491.2	4316.1	2207.11		3121.28	1361.09	2384.71	1736.5	4312.28	4269.69	1982.74	1675.2	3170.95			1893.72	2619.52	2905.44	2350.99						1721.44				1799.43	3911.36		3248.83
	3908.56	3773.49	3466.5		2417.2		2741.6	3349.02	1188.06	2557.38	1958.67		3166.68	2934.39	1007.01	831.195	2477.41	1546.51	1582.13		1791.18			1975.22	2571.4	2220.52	3825.92						2455.54				1699.42	1097.78		1415.18
	3766.8	3126.33	3414.48		1879.25		2309	2196.89	1972.99	1192.13	2858.03		3709.71	2885	2149.23	2654.91	2061.6	3486.77	1882.55		2720.48			938.046	2819.05	3880.83	1280.52						3200.58				2587.49	1882.62		1526.31
	3502.08	2026.13	1863.35		930.151		1791.18	1771.54	2816.01	1841.66	3278.19		1526.31	4692.98	3146.83	2841.48	2211.65	2931.49	4663.41		3345.29			742.165	2473.23	1721.44	2336.8						2725.9				1951.12	991.6		3836.32
	2549.53	2601.33	5115.31		1235.78		1683.01	3096.75	3374.98	3449.21	3658.12		3255.49	3292.37	2911.48	4131.93	1355.98	3068.16	3557.17		2293.31			2528.19	2678.03	2267.73	3177.67						1550.05				3335.55	3247.37		2300.01
	3437.39	1728.91	2300.01		2315.87		3111.92	2546.01	2473.58	1281.31	2444.9		2949.66	3107.3	2755.96	2043.94	3042.41	3340.65	2023.6		2382.24			1657.02	2006.96	2455.54	2415.63						2793.74				2595.07	3179.04		881.18
	3890.99	2258.93	2840.86		1054.34		3059.65	3623.94	3402.51	3806.8	3370.66		980.43	3424.56	3139.13	979.433	2804.75	834.072	2017.96		4023.37			3392.51	2246.26	5298.48	1350.92						1824.14				3057	1010.44		1202.18
	2762.76	2385.96	5062.54		2148.05		1343.37	1083.79	2372.64	1682.99	2971.57		1034.59	3994.46	1733.43	2591.8	4365.36	2253.92	3880.83		2059.45			4586.07	2733.79	1775.34	2528.19						1144.95				1752.75	1034.59		1659.15
	3566.18	2622.41			4767.86		3418.64	2244.76	3333.31	3562.1	3048.34		1822.19	3146.83	4683.24	3164.07	2909.08	1982.19	1969.53		2924.72			3056.49	2202.87	1737.51	1160.78						3914.1				829.114	1734.54
	2353.2	3605.15			3873.22		3104.88	4007.43	2258.52	2742.19	2610.3			2330.38	2879.9	2327.59	2183.59	1897.42	1854.11		3135.92			2988.04	1576.42	1504.12	1838.45						2099.43				1983.75	2295.29
	2939.71	5169.19			3345.48		3359.71	1130.45	4406.27	2576.69	2341.66			2294.22	2286.8	3114.55	3163.24	3364.73	2046.6		3653.47			2973.93	2975.19	2683.98	2724.74						2282.52				1390.17
	2905.27	2730.39			4288.54		2545.33	3018.92	3808.78	3921.29	3037.15			1652.43	1613.41	1565.13	2807.12	5169.08	1242.26		2362.35			1482.08	1068.32	2586.42	2723.99						2149.72				1309.63
	3228.79	1995.08			2246.26		2350.09	2577.47	1911.43	2460.48	2576.69			2879.9	1503.6	3708.16	3798.85	2395.97	3230.73		2424.16			3713.35	2055.39	3286.42	1482.08						2806.09				938.046
	4172.97	1906.54			3352.6		2121.02	3001.21	2129.43	3566.4	2549.53			1408.86	3190.43	3437.39	3020.45	3037.15	872.901		1169.11			1288.5	1468.55	2251.17	3735.76						2204.43				2746.31
	3681.6	2868.59			2238.99		748.133	1861.15	768.448	4404.03	1646.24			2379.93	2611.94	1061.06	1699.42	2307.68	1806.52		1282.09			1764.09	2121.04	1155.97	1325.98						1112.46				4377.94
	2304.88	2164.01			5304.08		1651.33	3381.45	3614.87	4604.06	4626.35			2721.07	3907.55	2089.98	2961.5	3097.86	1109.78		3581.16			2159.23	2631.54	1518.47	2041.24						2027.98				2525.45
	1828.7	2619.6			1520.58		3074.09	2639.05	2034.42	1951.84	2302.12			3190.43	3756.16	2996.1	1327.76	2234.82	1901.71		3519.32			2839.54	3176.85	2207.11	1764.09						3486.77				1357.12
	2652.2	2427.93			1670.29		2473.58	2397.05	3476.42	3357.13	3645.9			4299.6	1808.74	2302.12	1626.18	2386.54	1694.68		1420.23			2622.41	995.341	1829.3	2173.36						1184.77				3779.52
	3179.42	3937.47			3508.33		3075.93	2717.3	3130.61	2412.61	1039.61			1714.22	1921.77	1944.38	3143.53	2089.98	1679.79		3069.83			1837.94	2348.39	1875.65	1467.72						1919.53				1025.17
	1901.81	4268.32			3660.98		2418.83	2105.17	4117.14	1291.6	2085.03			2741.6	2635.11	2409.07	4367.71	4626.35	4158.51		1894.95			2803.72	1183.73	1461.44	807.69						1267.83				1350.92
	4986.18	2320.64			3628.81		3175.52	2294.92	2819.05	2581.72	1996.07			2201.2	2409.33	1907.53	1206.34	2880.55	2390.84		3004.19			3868.33	2064.69	4670.4	1613.74						1889.06				2846.89
	3487.61	2926.93			3960.55		4591.59	2802.06	1538.68	3490.8	3381.6			3170.95	2508.7	2353.2	2026.81	2975.29	3150.45		1972.99			2624.45	5186.98	1326.11	2099.86						1515.64				2270.81
	2758.6	1149.28			2901.05		1922.38	2800.29	2831.06	930.411	3444.31			3345.29	2310.29	3925.08	1975.2	2083.67	1553.99		3193.35			1280.3	2666.02	3278.19	2943.16						3364.73				2069.87
	3121.28	2833.32			3767.67		1635.96	2953.87	3581.44	2062.13	1914.22			4041.85	2238.77	2939.71	1802.68	1895.56	5644.71		2992.96			1863.35	3557.39	918.656	1706						1323.51				1334.66
	2330.32	4623.31			1959.67		3472.29	2528.35	2478.51	2219.82	3444.96			2059.45	1509.58	3566.4	1621.89	3911.36	1192.13		2541.44			1182.08	2470.77	1700.27	3305.92						1732.74				2601.33
	2942.15	1311.67			2443.07		3055.32	2498.39	1787.3	1446.16	3895.07			1514.51	2799.39	2829.19	2336.07	1285.02	2843.56		1289.56			1965.22	1894.28	3039.81	2853.41						1195.18				1527.75
	3365.43	2673.18			3740.95		2469.55	2671.21	2716.39	2254.32	2474.53			1805.98	2614.95	3973.69	1975.22	2170.92	834.072		2426.5			1541.77	2095.19	1601.81	2793.74						1615.42				2732.68
	3596.16	2154.84			4569.93		2619.52	3116.77	1131.64		3571.98			1159.61	2184.12	2078.5	3301.12	2469.25	1737.49		1629.57			2164.01	2819.5	2652.24	2108.45						1606.49				2155.65
	3153.56	4168.8			3402.37		4117.14	1817.9	2273.01		4083.6			2359.62	4871.72	2296.19	2476.18	3238.74	3055.59		2129.43			778.646	1838.3	2831.54	2957.45						1042.25				1403
		3148.67			2128.88		4060.11	3020.74	2714.53		3835.68			1587.82	3217.78	3357.13	4818.96	1908.78	2837.89		3782.42			3937.47	2338.3	1919.53	1199.64						2096.12				1819.32
		4059.15			4718.88		2337.42	2379.78	3899.8		1297.87			2362.35	929.947	2990.66	2216.86	3020	2856.3		1462.25			2487.89	2543.44	3048.34	1271.55						2288.5				1728.91
		1653.09			3101.61		2607.5	4088.91	3152.69		3089.2			2687.06	1382.11	2646.28	1601.69	1078.63	1897.42		2169.93			3005.44	3664.85	2843.56	2166.57						2083.67				999.691
		4158.51			1668.63		985.749	2638.94	1869.36		2616.7			2139.96	2283.74	1254.36	3066.75	928.089	887.739		2227.57			1878.02	2553.8	2770.76	2683.98						1834.26				1547.4
		3407.51			2946.38		2263.84	2010.79	3960.55		1915.2			3581.16	1749.37	991.6	1428.51	2188.5	2341.66		3738.8			2912.17	3824.3	4590.8	2251.17						4404.03				2037.91
		3278.19			1430.36		1987.4	3259.13	3767.67		3133.62			2862.05	1429.22	1845.88	3277.65	3453.39	2472.01		752.835			2493.9	2480.26	3449.21	3043.25						2147.21				2532.91
		3513.04			1976.23		1303.93	1788.3	4030.41		1846.35			1522.88	5816.96	3248.83	3779.52	4506.43	2146.77		962.935			777.066	3055.03	1595.53	1179.27						3367.07				1288.42
		1810.6			3925.94		3783.97	2781.34	2645.84		2416.8			3856.76	1524.62	2571.21	2852.34	1959.98	3908.56		2006.96			1725.74	1272.53	3899.52	1947.14						3183.2				1466.1
		1883.51			4576.16		2273.01	1795.08	3402.03		1826.75			1273.82	2852.22	1212.67	2953.56	2676.43	1734.24		1956.96			3273.72	1973.34	2864.62	1320.39						1612.49				936.407
		1703.25			1732.21		3507.65	1059.99	2201.64		980.43			1291.49	2832.95	2363.59	1651.45	1353.5	1606.49		1576.42			2282.52	2944.62	2947.56	5591.55						1254.36				1982.74
		2159.65			3280.95		2714.53	1956.54	1766.79		1010.44			3130.61	1683.07	3365.43	3374.48	3126.08	1598.07		1762.53			2981.17	1417.91	3340.2	1129.57						1297.87				3299.88
		3364.73			1773.16		2835.76	4070.18	2198.87		2840.86			3738.8	1072.82	3127.45	3773.49	3247.5	3543.59		1787.3			2152.41	1541.93	1452.97	1879.9						2024.26				2979.23
		1623.45			2032.76		3964.84	1638.54	1899.78					3755.75	3333.97	1527.15	1931.65	1527.15	4451.59		2238.99			1123.29	2327.42	1344.09	1553.99						1838.56				1542.33
		4982.12			4765.5		1757.07	2000.03	2435.83					1053.71	4177.45		2988.04		1882.62		1164.51			3208.35	2028.32	1931.22	1546.51						2574.85				2514.31
		2104.12			4365.36		1663.26	2797.45	723.934					2678.03	2014.96		2724.74		1908.78		995.341			4158.51	3885.97	915.923	1995.66						1606.82				3585.36
		2846.11			2249.98		2088.02	1589.41	2721.85					2223.41	2426.5		3887.74		1397.86		2088.02			3394.65	2302.92	2409.07	5644.71						2589.34				2926.93
		1876.91			2127.13		2393.22	2260.64	3678.42					2705.91	2510.1		3874.19		1941.72		1346.87			1666.68	1150.04	1996.07	1220.16						2758.6				1969.53
		3252.36			3871.71		2901.05	3380.78	2602.09					2733.79	2292.72		3735.76		6101.37		4400.53			1326.11	2953.6	4542.68	2280.35						1489.63				2286.73
		2549.53			1173.02		903.063	3794.88	3926.73					3017.52	3586.91		1329.12		2416.8		1626.46			918.656	2782.25	1464.63	2316.59						2479.56				3304.97
		1785.98			3102.92		2311.35	3342.1	1590.01					2387.17	3629.62		1775.72		2165.89		847.19			4269.69	1837.43	2881.38	1258.05						913.52				1814.65
		2850.93			2796.36		3056.52	2466.47	2962.51					1762.53	2376.98		1966.62		2909.01		1822.12			1220.16	3124.6	2428.98	1703.25						1034.59				2587.36
		1528.65			3104.76		1369.43	1096.99	2745.78					3107.22	3329.42		4660.77		1424.33		2745.47			2504.34	2750.61	4405.08	1737.49						1416.73				2957.45
		1996.07			3143.53		811.712	2111.15	3390.6					979.344	2169.93		2717.22		3121.28		695.871			2168.85	2336.07	956.915	2016.5						1671.7				4655.79
		2472.87			1166.37		4234.73	1713.79	2159.39					1404.74	2434.21		1960.64		2994.71		1964.35			4131.93	1310.77	3734.7	2159.65						2219.82				1831.78
		2837.52			867.192		3557.39	4521.94	2165.04					2683.75	3110.16		1626.71		1212.67		1993.26			2695.9	4818.96	2616.7	2619.29						2469.78				1514.82
		3444.31			5811.3		996.544	2564.64	3163.24					1251.26	4617.56		3097.55		980.43		2155.48			4198.97	2525.83	1860.5	4564.2						1551.15				2580.06
		3681.6			2547.84		2575.3	2543.12	3242.9					1956.58	752.835		2733.68		3147.81		2024.92			2552.46	2815.73	2631.25	1780.98										1512.02
		4780.51			5226.03		1964.35	3818.22	3041.44					1788.68	1902.4		2393.94		5115.31		1847.2			1439.41	1853.07	1838.56	2307.68										2565.3
		2474.53			1923.54		3149.67	1799.16	2128.18					3056.52	2241.49		2730.39		1734.54		805.013			2377.13	1133.75	2188.5	2859.56										2454.18
		4542.68			2579.52		2256.08	2797.01	1470.73					3837.53	2202.87		1466.1		3413.68		1321.55			1916.18	1645.36	1661.01	1195.18										2143.65
		2106.58			2105.41		2435.83	3618.48	3570.29					1822.12	1199.48		2229.75		2254.32		2477.41			1185.63	2595.29	1615.55	3712.68										1320.39
		3239.81			3833.83		2338.3	2813.92	1703.37					996.544	2540.18		3565.38				2281.94			1800.3	2907.05	1663.42	2928.74										1276.12
		3624.61			1651.45		2543.44	4658.49	3413.89					1277.57	1920.33		2324.63				2369.56			3097.86	1482.8	1826.75	2025.6										1327.98
		1397.86			4347.4		2999.66	2723.18	2656.58					3101.61	1463.69		3550.09				904.115			1042.25	2243.11	3166.68	2409.07										3764.96
		2735.68			1800.99		3349.7	1852.72	1203.18					2837.8	2246.12		3934.41				2394.05			2993.46	3056.49	930.411	2578.07										979.433
		1749.94			1866.91		3989.01	1171.88	1463.74					4163.49	976.718		807.69				3355.22			3645.9	1438.14	3365.43	1023.87										1242.4
		3215.56			2724.74		4377.09	2941.4	1508.45					2964.97	1728		764.338				2071.05			1907.53	1385.72	1202.18	4525.24										2419.23
		3490.8			2026.13		1727.5	1948.3	1318.43					2503.91	1041.2		3346.73				2071.97			2096.12	2041.24	3247.5	3045.45										1725.79
		3135.67			1698.5		2281.94	3100.57	1760.24					2328.68	1570.86		2662.08				3192.8			3543.59	1574.82	1822.19	2837.52										2341.66
		2676.43			4526.7		2629.63	2018.17	2618.62					3565.41	1404.74		3040.85				3373.39			2864.42	1837.94	1551.15	2366.71										2327.59
		2580.9			4380.6		1894.12	2927.7	3954.49					2115.61	980.308		3585.36				3629.45			1947.91	2019.4		2109.99										1682.99
		3596.16			3713.35		2944.62	2199.98	1428.51					2008.86	1784.97		3074.64				831.408			3571.98	1568.15		2652.2										1800.3
		4649.28			4091.91		4765.5	1714.93	4095.88					1516.28	1273.15		3880.83				1203.18			3442.86	3868.33		3983.12										2773.39
					1112.08		3164	1346.32	1012.96					1562.93	1821.22		3078.9				2275.29			2507.12	1995.08		1254.36										1421.71
					3295.7		2909.08	919.027	2590.22					2172.31	4037.48		2943.16				2620.4			1232.52	1208.64		4986.18										1510.17
					857.463		2928.8	2462.49	3277.65					1890.46	2598.82		2833.32				1894.6			1078.63	1526.91		1257.12										1484.36
					2159.23		2833.26	2683.89	2336.8					3835.84	2972.2		2725.9				2333.17			4506.43	2979.23		3166.68										2025.6
					2733.44		2071.05	3510.3	2843.5					904.115	1904.35		2046.6				3048.05			2213.14	3040.85		2942.15										966.786
					1816.4		2072.86	3721.71	3083.59					1788.03	1277.57		2587.36				1895.94			2139.59	942.661		3781										2975.29
					2733.68		3373.39	1899.32	1872.65					3175.43	4636.1		3130.57				2769.3			3781	916.442		2580.9										3991.21
					2730.39		1619.96	1364.06	3302.08					4496.12	2470.77		2154.84				2123.09			3414.48	2275.8		1328.28										2290.96
					936.407		2961.5	3734.18	1950.81					2302.92	1504.71		1778.56				764.836			4795.43	2668.59		2840.86										1426.55
					2617.73		2389.04	2045.1	2953.56					2394.05	1829.89		1271.55				1664.49			2295.29	1721.44		2219.82										1535.84
					3005.51		1626.18	1948.66	2243.11					1631.62	1847.2		1831.78				2494.42			3127.45	1149.28												2147.21
					2023.6		3106.94	3047.43	1838.45					3355.22	1899.78		2586.42				2153.73				1993.2												4451.59
					2514.31		3335.55	5191.05	1571.87					2127.13	1119.18		3286.42				2846.89				2112.25												956.915
					4759.9		2595.07	3247.14	4347.4					2454.75	4520.71		2767.15				1163.79				2103.37												3179.42
					2833.32		2006.88	3133.07	2026.13					2383.43	3895.22		1155.97				2225.26				2166.57												991.6
					2499.86		3688.27	4263.15	978.806					868.039	3540.27		2149.72				2724.91				2545.69												1749.94
					3069.06		1881.79	3191.78	1636.73					2767.51	1460.96		2972.09				2732.68				1484.5												1152.69
					5295.02		829.114	4192.23	1112.08					2874.79	1976.23		2152.41				1325.98				1706.01												1031.97
					1472.83		2216.86	1666.95	2258.93					2742.25	1720.43		2602.65				2531.19				1088.46												928.089
					3263.74		2454.89	2319.97	2733.44					3413.89	2328.68		4739.29				2262.79				2972.09												2416.8
					1806.52		1601.69	1900.74	2385.96					831.408	4377.09		4096.97				2562.66				1901.71												1606.82
					4168.8		2547.84	3180.83	4217.36					3104.76	2369.56		3039.81				2999.47				3571.71												3487.61
					4397.19		3066.75	3236.39	1837.94					3132.65	1840.27		1846.17				2210.03				1947.14												1351.44
					1694.68		2325.41	2970.33	1816.4					3106.94	2172.31		1879.9				1883.75				1782.43												1207.66
					1259.2		2800.73	2230.13	1591.45					2097.13	1136.76		1327.98				1706.07				1846.17												1681.12
					1736.5		2746.31	2606.67	2803.72					2620.4	2888.25		3274.57				2362.19				4269.69												930.411
					3658.12		1012.96	2179.2	2969.46					3048.05	4613.6		1065.01				4912.94				2027.98												2676.43
					2089.34		2866.67	2664.95	1662.44					2712.12	3139.51		2109.63				2085.61				1065.01												2469.78
					3847.51		3467.81	3661.09	1995.08					1562.24	1885.32		3720.66				3550.09				2043.94												2254.32
					2444.9		1357.12	5192.91	835.963					1962.96	3942.8		2132.77				1030.85				2053.6
					2841.48		3833.83	2224.63	2210.03					3433.4	2917.95		1883.51				2619.6				2628.51
					3035.3		2595.29	1495.39	3008.78					2095.59	2928.8		2053.6				930.76				2610.3
					4122.34		1745.09	1468.61	1837.91					3873.44	1631.62		1568.22				2585.76				842.574
					2831.54		2852.34	2819.03	1799.53					2429	3343.61		3048.34				3305.92				1982.19
					3055.59		2270.81	3315.38	912.751					2046.37	1962.44		1713.3				4623.31				1595.53
					1301.15		2904.68	2800.48	2581.94					3374.48	3228.29		1649.56				2632.9				2401.99
					4982.12		4586.07	2984.54	2585.76					3401.53	3307.67		1157.14				2673.18				2232.35
					1595.14		3056.49	3050.16	1345.68					2531.19	2656.58		2770.76				1737.51				1876.91
					1457.11		3401.53	4023.28	2493.9					3241.75	1206.34		1725.79				2570.97				1061.06
					2742.19		4824.03	3653.75	3304.97					3295.7	1508.45		1396.68				1514.82				1221.82
					2665.79		4380.6	3101.09	3273.72					1764.09	1337.27		4664.44				1701.25				2945.17
					2104.12		2703.06	2927.74	5218.23					1775.72	2055.84		2041.26				2767.15				2460.48
					3340.2		1636.73	2915.74	1253.78					2647.48	2641.07		1732.74				1155.97				1028.27
					3708.16		3353.14	2842.55	2793.74					1591.45	1983.75		1440.58				1309.29				2850.93
					1484.36		2966.97	1963.83	2103.37					2210.03	2769.3		1404.11				2806.09				3254.1
					3566.18		1877.4	2797.79	1824.14					3270.32	876.966		2104.12				1002.13				2353.2
					2029.51		2027.35	3738.46	1144.95					1883.75	2216.86		3921.29				4670.4				4048.24
					4525.24		3270.32	2559.97	2784.86					2097.94	5226.03		2762.76				1464.2				2905.27
					3668.38		2624.45	1744.03	1113.06					1882.55	893.964		2575.51				2664.3				931.141
					3969.35		3564.47	3210.1	2981.17					1283.46	2590.22		1351.99				5591.55				3357.13
					3228.79		1882.55	3246.17	2580.06					778.646	1664.49		3728.67				1470.29				1663.76
					3516.5		1283.46	3680.98	1901.71					2581.94	1124.11		2130.44				1810.6				978.925
					1846.43		1575.56	1904.98	3136.47					942.661	2898.85		3973.69				1995.66				1828.7
					3571.98		3142.21	1839.54	2544.9					2220.52	2153.73		3543.59				3274.57				2106.58
					2990.66		3040.85	4230.84	2390.84					3305.92	2907.05		846.019				1258.05				3214.7
					2469.25		2286.73	1886.28	918.656					4623.31	1903.54		4949.29				1192.13				1199.25
					1690.29		1380.58	3563.62	2729.52					7344.72	1623.01		2078.5				2591.8				1749.94
					1882.62		2931.4	1302.79	831.195					5218.23	1482.8		2147.21				2638.54				1933.63
					2646.28		1778.56	2630.81	3472.37					3358.6	3864.43		1823.99				1281.31				1505.51
					1464.63		1113.06	3300.21	2564.99					2931.4	2968.05		3990.87				1059.1				1661.01
					3239.81		3017.42	1726.62	3274.57					1472.83	3912.08		1048.24				1323.51				3248.83
					3214.7		3136.47	3509.34	2695.9					1280.68	3126.33		2046.96				3164.07				3709.71
					2507.12		1259.2	3096.97	2053.6					1491.86	1664.65		3183.2				904.672				3349.77
					3504.26		3571.71	3111.07	4290.64					1179.27	2518.38		1397.86				1565.13				3781
					3987.24		1782.43	2411.77	3055.59					1736.5	1698.5		3020				1615.42				1863.35
					6101.37		3847.51	4563.16	842.574					3571.71	1482.08		2507.12				2765.95				2703.91
					4017.34		2444.9	3279.81	1889.06					2664.3	1874.12		3734.7				3437.39				2987.63
					3255.49		3068.16	1608.25	887.739					2332.22	3124.31		1845.88				1785.98
					3836.32		1623.45	2678.79	5169.08					1129.57	1950.5		2676.6				2575.51
					3179.04		4564.2	2290.27	2920.83					3486.77	3981.8		2024.26				1042.25
					2363.59		2404.92	3246.94	1440.58					3720.66	1103.47		1846.35				2993.46
					5062.54		2928.74	2667.56	3502.08					4122.34	1019.22		3016.73				1601.7
					3247.5		1601.7	2770	1781.19					2367.54	2262.79		2571.21				2939.71
					1659.15		3973.69	2229.07	1103.29					4974.43	999.691		4017.34				2418.95
					4649.28		2544.08	2138.87	975.971					3692.23	1881.9		3349.77				846.019
							1823.99	2989.18	2765.95					2155.83	4924.23		1675.2				2544.08
							2366.71	2559.59	3645.9					2619.29	2999.47		1353.5				1663.76
							1914.22	1137.35	1635.06					1185.63	3827.23		2987.63				978.925
							3444.96	2146.44	1944.38					2920.83	2362.19		4649.28				1464.63
							2321.83	1712.88	2850.93					2395.97	1863.35						2652.2
							4451.59	1537.25	2029.51					1595.14	835.963						3089.2
							2412.61	1444.47	3045.45					1615.42	3932.26						1257.12
							1908.78	1498.12	2130.44					1452.97	1684.49						1681.12
							4967.99	1121.78	3381.6					1931.22	1965.22						2139.59
							827.533	1604.64	1951.84					1785.98	2097.94						1328.28
							1609.72	2548.76	2321.83					2272.9	2202.83						3302.34
							3215.56	2033.75	3367.07					4229.93	3934.41						3922.67
							1257.12	3760.5	2438.28					1523.14	2389.91						1734.54
							1897.58	3265.74	4967.99					1907.53	3228.72
							4017.34	3280.6	1609.72					1944.21	3023.07
							3836.32	2006.89	1661.01					3925.08	1030.64
							2903.47	4060.35	1615.55					2130.44	3585.36
							1416.73	2834.2	2758.6					4048.24	916.442
							1923.33	4262.24	1489.63					3681.6	1345.68
							3147.81	1929.34	3135.67					2990.66	1878.02
							2703.91	2318.58	2942.15					2469.25	2926.93
							2831.03	3833.42	1923.33					2304.88	3428.87
							3302.34	2056.4	5115.31					3624.61	777.066
							1675.2	2570.89	2958.11					1641.42	2632.9
							2958.11	2672.65	3127.45					1297.87	1679.07
								2304.8						1199.25	2122.72
								4440						2062.13	2675.57
								1813.41						2903.47	1199.64
								1969.85						1010.44	1271.55
								2027.15						1863.35	1484.5
								1811.68						5062.54	1631.55
								3395.38						1709.34	2981.17
								3615.59						3922.67	2090.02
								2486.46							4211.13
								4968.67							4096.97
								3843.59							2565.3
								1797.73							3043.25
								2163.01							4463.81
								4129.4							4327.14
								1886.25							4316.1
								3461.6							3025.15
								2717.95							2654.91
								3821.15							4929.95
								1969.18							3527.67
								2960.45							3068.16
								3276.03							1919.53
								2150.06							2419.23
								2105.41							2625.25
								4562.2							1157.14
								1844.07							1301.15
								2110.62							2770.76
								3584.22							2837.89
								3195.89							1982.19
								2337.11							3449.21
								1465.88							2327.59
								2897.45							2842.47
								2379.12							1304.43
								3890.8							1812.22
								2013.44							2576.06
								2768.27							1457.11
								2482.17							1369.06
								2916.32							1510.17
								3998.02							1594.43
								4024.03							1467.13
								2907.73							3252.36
								2040.64							2404.92
								2315.26							2460.48
								3242.13							2993.46
								3501.2							1944.21
								2389.78							3728.67
								1845.32							4048.24
								3237.69							3228.79
								1939.05							2682.39
								3052.81							4083.6
								2403.54							2646.28
								1591.4							1612.49
								2778.16							3089.2
								3682.13							3247.37
								3193.58							1860.5
								2035.35							4506.43
								2152.93							1207.66
								2199.24							1526.31
								2086.12							1955.18
								3256.19							3179.04
								2048.21							2019.2
								2833.19							2479.56
								1649.46							2139.59
								1993.6							2703.91
								3768.39							2295.29
								681.865
								3159.78
								2621.18
								1428.28
								2899.63
								2001.21
								4009.38
								2799.44
								1848.32
								2676.91
								4494.37
								4552.46
								2307.02
								2185.21
								1751.07
								1174.41
								2389.34
								1227.34
								1789.51
								2880.04
								2576.41
								1797
								2501.3
								1718.57
								3022.53
								3988.59
								1904.9
								2288.31
								1905.01
								2538.73
								1870.12
								2902.31
								2828.48
								932.408
								2732.88
								3885.35
								2836.17
								3047.77
								4878.86
								1600.4
								4255.16
								1367.21
								1069.63
								2958.13
								2182.31
								3149.78
								3786.84
								2771.74
								3728.34
								3514.6
								3452.37
								2941.65
								2192.77
								4846.62
								4875.1
								2361.98
								1384.22
								2891.36
								3082.57
								2728.56
								2322.44
								2387.76
								2148.38
								4291.14
								2159.47
								3941.11
								1499.53
								1096.65
								4074.13
								1851
								1181.49
								2805.4
								1686.02
								2489.1
								3696.48
								2753.04
								2422.56
								4236.21
								2756
								1782.8
								2039.69
								1415.3
								2769.09
								1426.56
								4169.1
								2649.97
								3510.82
								2759.99
								3014.99
								3116.21
								2729.27
								3841.77
								2549.62
								2096.97
								4395.02
								1571.12
								1901.69
								1698.43
								2527.6
								3373.36
								2115.2
								2821.58
								1359.66
								3099.24
								1953.96
								3802.16
								1829.64
								3001.78
								2934.39
								4071.26
								2938.01
								3424.56
								3875.73
								2695.14
								2478.21
								1903.28
								3259.35
								2348.32
								4130.17
								2808.8
								3064.6
								2227.82
								3060.75
								3248.18
								4683.24
								2780.01
								2194.68
								2379.93
								3791.05
								4289.17
								1705.33
								5010.44
								2741.6
								2106.27
								3337.72
								1103.4
								2293.31
								2924.72
								1881.12
								2424.16
								2283.74
								1134.3
								4504.56
								2545.33
								3560.57
								3291.43
								2315.76
								1872.13
								1593.87
								887.255
								4066.99
								3167.6
								1988.16
								3004.19
								2852.22
								1491.2
								1651.33
								2816.01
								2992.96
								4410.3
								3301.4
								4406.27
								1289.56
								3780.07
								3808.78
								2562.69
								2009.95
								1105.21
								4396.91
								1629.57
								893.41
								1678.06
								4192.88
								1905.33
								3055.32
								2292.75
								2646.33
								1571.06
								2337.42
								3110.16
								985.749
								2263.84
								3125.35
								2541.41
								2966.66
								5231.01
								2733.79
								4167.39
								3644.13
								2955.19
								2975.19
								2387.17
								2574.99
								2238.99
								4048.69
								3269.44
								2691.44
								2010.21
								2194.75
								2993.03
								1788.68
								4408.38
								4037.48
								1658.8
								3789.29
								3119.02
								1614.85
								3633.34
								1847.2
								1899.78
								1527.77
								4520.71
								4163.49
								3824.3
								1513.02
								2964.97
								1468.35
								1516.28
								2154.68
								1136.76
								2221.56
								3042.41
								4408.48
								1788.03
								3164
								2370.88
								2134.93
								3163.24
								3242.9
								2770.22
								2364.82
								2324.91
								1783.53
								3356.85
								2072.86
								3192.8
								2742.25
								3378.15
								1622.08
								2750.61
								1166.37
								3688.27
								1283.99
								3825.92
								2473.68
								1156.23
								1863.87
								2325.41
								4894.29
								2773.51
								2105.41
								2477.12
								4057.06
								1950.81
								3873.44
								3155.62
								1160.78
								3962.76
								2928.46
								1334.66
								1353.9
								1931.65
								2904.68
								1163.79
								1866.91
								4983.96
								3401.53
								932.969
								2732.68
								3241.75
								2567.8
								2633.93
								1877.4
								3376.5
								2461.52
								3503.37
								1799.53
								3383.05
								2905.44
								1345.68
								2616.33
								3428.87
								2725.9
								2638.74
								1814.65
								2304.09
								2154.84
								2898.58
								1472.83
								2595.94
								2099.43
								1706.01
								3286.42
								3148.67
								1109.78
								3864.25
								3017.42
								1123.29
								3208.35
								5076.48
								1958.67
								2858.03
								3288.71
								2565.3
								2454.18
								4463.81
								1491.86
								1886.17
								3025.15
								3720.66
								1771.56
								4198.97
								2971.57
								2377.13
								4974.43
								1649.56
								3692.23
								2610.3
								2146.77
								3340.2
								1606.49
								1601.7
								3254.1
								4780.51
								4604.06
								3183.2
								2109.99
								3983.12
								3179.42
								1152.69
								1860.5
								1915.2
								2581.72
								2188.5
								3987.24
								1663.42
								2994.71
								1212.67
								2949.66
								1959.98
								1671.7
								3302.34
								3126.08
								3153.56

## Sheet: Fig. 2b
# variants	median fluorescence
195	2222.41
391	1919.71
373	2203.79
870	2566.86
350	2244.53
372	2141.79
429	2171.86
332	2366.32
280	2021.31
470	2375.64
250	2411.08
162	1767.65
359	2162.61
298	1785.04
462	2529.16
282	2971.88
526	2370.08
198	2043.34
287	2587.78
155	2006.96
251	2027.15
286	1941.89
331	2459.8
462	2571.16
362	2857.9
319	2912.17
251	2128.78
345	2024.26
441	2281.82
437	2646.28
145	2676.99
248	2224.39
317	2460.48
291	2243.26
450	2238.98
235	2100.85
155	1876.61
332	2253.88
300	1883.97
287	2122.42
299	2410.25
298	2771.25

## Sheet: Fig. 2c
Expression barcode #1	Expression barcode #2	Pearson correlation
2023	848	0.223
1903	3824	-0.55285
7442	5876	0.899075
1423	1956	0.281939
2360	5942	-0.420713
1872	6201	-0.481342
5370	2872	-0.0135285
2056	1161	0.768117
6372	5948	0.981078
7455	3471	0.0109329
1102	2148	0.426135
6503	2382	-0.388717
6503	2310	-0.556203
6503	2482	-0.885604
6503	4024	0.560857
6503	4321	0.840058
6503	5573	0.841889
6503	1084	-0.742756
6503	4788	0.659544
6503	7422	0.972152
6503	5800	0.956326
6503	5501	0.928252
6503	2225	-0.752182
6503	2521	-0.331421
6503	2134	-0.772574
6503	1795	-0.576136
6503	2328	-0.465531
6503	3043	-0.0468195
2382	2310	-0.54945
2382	2482	0.755017
2382	4024	-0.0945152
2382	4321	0.0707317
2382	5573	-0.232825
2382	1084	-0.321178
2382	4788	0.132117
2382	7422	-0.482414
2382	5800	-0.218281
2382	5501	-0.139724
2382	2225	-0.27901
2382	2521	0.922255
2382	2134	-0.257845
2382	1795	-0.527672
2382	2328	-0.2568
2382	3043	0.894103
2310	2482	0.123114
2310	4024	-0.416904
2310	4321	-0.828156
2310	5573	-0.557606
2310	1084	0.962423
2310	4788	-0.712336
2310	7422	-0.448057
2310	5800	-0.668431
2310	5501	-0.71348
2310	2225	0.931976
2310	2521	-0.534321
2310	2134	0.934631
2310	1795	0.998769
2310	2328	0.647881
2310	3043	-0.761555
2482	4024	-0.330597
2482	4321	-0.594575
2482	5573	-0.768851
2482	1084	0.349569
2482	4788	-0.315115
2482	7422	-0.93821
2482	5800	-0.741404
2482	5501	-0.678086
2482	2225	0.360655
2482	2521	0.627259
2482	2134	0.438855
2482	1795	0.153127
2482	2328	0.103262
2482	3043	0.505213
4024	4321	0.259987
4024	5573	0.0530525
4024	1084	-0.587524
4024	4788	0.934811
4024	7422	0.362499
4024	5800	0.754934
4024	5501	0.784958
4024	2225	-0.686973
4024	2521	-0.385372
4024	2134	-0.359201
4024	1795	-0.39107
4024	2328	-0.934816
4024	3043	0.351709
4321	5573	0.925855
4321	1084	-0.876256
4321	4788	0.53101
4321	7422	0.835258
4321	5800	0.796109
4321	5501	0.789703
4321	2225	-0.825955
4321	2521	0.219802
4321	2134	-0.972801
4321	1795	-0.852427
4321	2328	-0.350124
4321	3043	0.269626
5573	1084	-0.639845
5573	4788	0.268786
5573	7422	0.915465
5573	5800	0.694923
5573	5501	0.655512
5573	2225	-0.5788
5573	2521	0.0134709
5573	2134	-0.813228
5573	1795	-0.595506
5573	2328	-0.045007
5573	3043	-0.10446
1084	4788	-0.831615
1084	7422	-0.626341
1084	5800	-0.844743
1084	5501	-0.876916
1084	2225	0.991627
1084	2521	-0.285089
1084	2134	0.955718
1084	1795	0.96284
1084	2328	0.735428
1084	3043	-0.625385
4788	7422	0.465741
4788	5800	0.85044
4788	5501	0.890246
4788	2225	-0.896197
4788	2521	-0.0953415
4788	2134	-0.646695
4788	1795	-0.692425
4788	2328	-0.97201
4788	3043	0.560796
7422	5800	0.861543
7422	5501	0.816903
7422	2225	-0.615206
7422	2521	-0.340839
7422	2134	-0.721317
7422	1795	-0.47794
7422	2328	-0.245551
7422	3043	-0.216247
5800	5501	0.995944
5800	2225	-0.876129
5800	2521	-0.266106
5800	2134	-0.794072
5800	1795	-0.674674
5800	2328	-0.703694
5800	3043	0.187228
5501	2225	-0.910339
5501	2521	-0.21053
5501	2134	-0.808499
5501	1795	-0.716164
5501	2328	-0.758344
5501	3043	0.271825
2225	2521	-0.198908
2225	2134	0.914472
2225	1795	0.927991
2225	2328	0.81114
2225	3043	-0.622662
2521	2134	-0.338911
2521	1795	-0.531102
2521	2328	0.0329544
2521	3043	0.715975
2134	1795	0.948942
2134	2328	0.505548
2134	3043	-0.481447
1795	2328	0.617963
1795	3043	-0.733018
2328	3043	-0.658869
1444	1102	0.999147
2774	4201	-0.455431
2541	7488	0.0108999
3916	4913	0.51041
3113	3594	-0.638291
2621	2035	0.192461
4369	3082	0.603813
3316	4336	0.972002
2815	2809	-0.559559
2746	7382	-0.37042
2303	3003	0.949631
4862	7433	0.792319
2715	7393	-0.236631
1506	7278	-0.827619
7301	1798	-0.335964
4268	1506	-0.71687
3488	6840	0.453621
1719	1721	0.984626
4095	7453	0.586419
3768	5679	0.826982
2989	3741	0.921934
6798	3119	0.167666
6894	1284	-0.456527
2538	5845	-0.301641
3148	5655	0.0404411
6067	4076	0.949601
1571	1976	0.696848
1994	2895	-0.475844
6126	5111	0.983432
3111	796	-0.35971
3888	2549	-0.78307
1604	5649	-0.349948
7541	3445	0.075454
3343	1446	-0.932265
7416	1181	-0.615471
7392	4062	0.259161
5490	4701	0.398648
3660	3457	0.3432
4263	6827	0.327237
4263	7302	0.19236
4263	2119	-0.904635
4263	835	-0.585188
4263	1526	-0.585076
4263	5542	0.491926
4263	1902	-0.383134
4263	2894	0.168929
4263	2418	0.643972
4263	999	-0.526805
4263	6610	0.402695
4263	3214	-0.466274
4263	7451	0.19835
4263	4003	0.432315
4263	1669	-0.532835
6827	7302	0.9902
6827	2119	-0.391268
6827	835	-0.480702
6827	1526	-0.938539
6827	5542	0.970807
6827	1902	-0.708448
6827	2894	-0.200398
6827	2418	-0.370564
6827	999	-0.396374
6827	6610	0.996629
6827	3214	0.307752
6827	7451	0.991069
6827	4003	0.536895
6827	1669	-0.229513
7302	2119	-0.27681
7302	835	-0.405834
7302	1526	-0.886656
7302	5542	0.934157
7302	1902	-0.685657
7302	2894	-0.241926
7302	2418	-0.484051
7302	999	-0.326258
7302	6610	0.975451
7302	3214	0.395287
7302	7451	0.999897
7302	4003	0.486281
7302	1669	-0.151829
2119	835	0.249272
2119	1526	0.534171
2119	5542	-0.467865
2119	1902	0.693422
2119	2894	0.266919
2119	2418	-0.332213
2119	999	0.16244
2119	6610	-0.451208
2119	3214	0.0669287
2119	7451	-0.276738
2119	4003	-0.102504
2119	1669	0.138319
835	1526	0.719979
835	5542	-0.665359
835	1902	-0.103096
835	2894	-0.727739
835	2418	-0.530111
835	999	0.993779
835	6610	-0.525433
835	3214	0.678258
835	7451	-0.418732
835	4003	-0.980854
835	1669	0.963603
1526	5542	-0.993086
1526	1902	0.587858
1526	2894	-0.0560963
1526	2418	0.027434
1526	999	0.643052
1526	6610	-0.961532
1526	3214	0.0210253
1526	7451	-0.891592
1526	4003	-0.728045
1526	1669	0.510367
5542	1902	-0.611849
5542	2894	-0.00339759
5542	2418	-0.140648
5542	999	-0.587508
5542	6610	0.984449
5542	3214	0.0748524
5542	7451	0.938105
5542	4003	0.693828
5542	1669	-0.441637
1902	2894	0.753687
1902	2418	0.445489
1902	999	-0.212971
1902	6610	-0.710188
1902	3214	-0.629513
1902	7451	-0.678318
1902	4003	0.125176
1902	1669	-0.340111
2894	2418	0.706306
2894	999	-0.798483
2894	6610	-0.167419
2894	3214	-0.910428
2894	7451	-0.228301
2894	4003	0.716822
2894	1669	-0.874324
2418	999	-0.564696
2418	6610	-0.297849
2418	3214	-0.935807
2418	7451	-0.47358
2418	4003	0.384266
2418	1669	-0.691198
999	6610	-0.43959
999	3214	0.732912
999	7451	-0.339734
999	4003	-0.978924
999	1669	0.98363
6610	3214	0.248598
6610	7451	0.976974
6610	4003	0.567368
6610	1669	-0.278851
3214	7451	0.382348
3214	4003	-0.587529
3214	1669	0.843394
7451	4003	0.498754
7451	1669	-0.16591
4003	1669	-0.929078
3951	2090	-0.958735
4435	6592	0.654427
4435	2708	-0.325986
4435	3068	-0.266483
4435	2127	-0.943155
4435	2175	-0.51057
4435	3196	0.826195
4435	4126	-0.0201421
4435	3296	0.737826
4435	3986	0.279321
4435	3195	0.576921
4435	2491	-0.537851
4435	7424	0.518801
4435	1734	-0.743451
4435	2958	-0.275748
4435	4984	0.828871
6592	2708	-0.269506
6592	3068	-0.0336193
6592	2127	-0.867924
6592	2175	-0.390341
6592	3196	0.228142
6592	4126	0.492222
6592	3296	-0.00615581
6592	3986	0.796138
6592	3195	-0.0234488
6592	2491	-0.256003
6592	7424	0.984895
6592	1734	-0.841358
6592	2958	-0.18222
6592	4984	0.89594
2708	3068	0.964303
2708	2127	0.353781
2708	2175	-0.635358
2708	3196	0.122161
2708	4126	0.65764
2708	3296	-0.0103286
2708	3986	-0.635547
2708	3195	0.436793
2708	2491	0.951367
2708	7424	-0.278001
2708	1734	0.726312
2708	2958	0.995973
2708	4984	-0.0153707
3068	2127	0.211375
3068	2175	-0.687873
3068	3196	0.0648967
3068	4126	0.832947
3068	3296	-0.134254
3068	3986	-0.409307
3068	3195	0.334995
3068	2491	0.955124
3068	7424	-0.0249685
3068	1734	0.561388
3068	2958	0.982068
3068	4984	0.156718
2127	2175	0.486476
2127	3196	-0.63337
2127	4126	-0.185503
2127	3296	-0.477008
2127	3986	-0.544216
2127	3195	-0.353989
2127	2491	0.484375
2127	7424	-0.773413
2127	1734	0.867746
2127	2958	0.282973
2127	4984	-0.92969
2175	3196	-0.719026
2175	4126	-0.676315
2175	3296	-0.494191
2175	3986	0.237215
2175	3195	-0.787274
2175	2491	-0.448754
2175	7424	-0.287006
2175	1734	0.00627505
2175	2958	-0.682441
2175	4984	-0.721141
3196	4126	-0.00830041
3196	3296	0.950898
3196	3986	-0.301209
3196	3195	0.93367
3196	2491	-0.177794
3196	7424	0.057355
3196	1734	-0.237849
3196	2958	0.141111
3196	4984	0.609176
4126	3296	-0.303445
4126	3986	0.154547
4126	3195	0.095778
4126	2491	0.71535
4126	7424	0.52419
4126	1734	0.0556131
4126	2958	0.718686
4126	4984	0.524242
3296	3986	-0.417817
3296	3195	0.888713
3296	2491	-0.31786
3296	7424	-0.178546
3296	1734	-0.152953
3296	2958	-0.0161707
3296	4984	0.368582
3986	3195	-0.588224
3986	2491	-0.47548
3986	7424	0.862057
3986	1734	-0.833149
3986	2958	-0.572792
3986	4984	0.452896
3195	2491	0.140118
3195	7424	-0.183325
3195	1734	0.115976
3195	2958	0.439278
3195	4984	0.421111
2491	7424	-0.210901
2491	1734	0.737443
2491	2958	0.949129
2491	4984	-0.130398
7424	1734	-0.809226
7424	2958	-0.191424
7424	4984	0.814239
1734	2958	0.664142
1734	4984	-0.689209
2958	4984	0.0656806
5741	1736	-0.988483
7541	7383	0.999894
1036	1815	0.505449
6726	5769	0.961125
6876	1290	-0.789579
5496	2191	-0.981992
3870	2024	-0.625215
4057	3824	-0.246168
4734	2594	-0.959363
3337	2425	-0.539508
5687	859	-0.741034
5470	1842	-0.933962
7378	5182	0.656318
1538	2405	0.238006
3998	4310	0.800291
3242	3569	0.301528
2370	2539	0.27479
1855	4306	-0.688574
7487	2803	-0.326841
7487	5334	0.9282
7487	3202	-0.0205668
7487	1528	-0.684758
7487	2623	-0.490842
7487	3091	0.146509
7487	2653	-0.316111
7487	2200	-0.637938
7487	4708	0.434747
7487	5330	0.921317
7487	1808	-0.973416
7487	5238	0.899673
7487	1350	-0.801853
7487	3142	-0.057769
7487	7541	0.999945
7487	7402	0.999879
7487	1932	-0.698756
7487	3689	0.296424
7487	2105	-0.54698
7487	4027	0.964695
2803	5334	0.0330178
2803	3202	0.936699
2803	1528	-0.464771
2803	2623	0.982091
2803	3091	-0.805622
2803	2653	0.610599
2803	2200	0.631831
2803	4708	0.325345
2803	5330	0.0471314
2803	1808	0.114769
2803	5238	-0.000171355
2803	1350	0.156549
2803	3142	0.858401
2803	7541	-0.332372
2803	7402	-0.330647
2803	1932	0.83244
2803	3689	0.730728
2803	2105	0.964546
2803	4027	-0.212001
5334	3202	0.311989
5334	1528	-0.893181
5334	2623	-0.152268
5334	3091	-0.0865841
5334	2653	-0.0175573
5334	2200	-0.500605
5334	4708	0.661163
5334	5330	0.999775
5334	1808	-0.971622
5334	5238	0.91254
5334	1350	-0.847658
5334	3142	0.213173
5334	7541	0.925116
5334	7402	0.925015
5334	1932	-0.455909
5334	3689	0.545523
5334	2105	-0.222349
5334	4027	0.960311
3202	1528	-0.705716
3202	2623	0.875613
3202	3091	-0.894448
3202	2653	0.396324
3202	2200	0.564682
3202	4708	0.344652
3202	5330	0.321717
3202	1808	-0.205613
3202	5238	0.34168
3202	1350	0.0104338
3202	3142	0.95588
3202	7541	-0.0248053
3202	7402	-0.0219163
3202	1932	0.70014
3202	3689	0.923028
3202	2105	0.846664
3202	4027	0.0453366
1528	2623	-0.298251
1528	3091	0.493178
1528	2653	-0.162013
1528	2200	0.100382
1528	4708	-0.645932
1528	5330	-0.897362
1528	1808	0.824612
1528	5238	-0.847556
1528	1350	0.620972
1528	3142	-0.614997
1528	7541	-0.680582
1528	7402	-0.681953
1528	1932	0.00761347
1528	3689	-0.847154
1528	2105	-0.232801
1528	4027	-0.736359
2623	3091	-0.801736
2623	2653	0.577604
2623	2200	0.737972
2623	4708	0.174078
2623	5330	-0.13886
2623	1808	0.28626
2623	5238	-0.153925
2623	1350	0.329686
2623	3142	0.826416
2623	7541	-0.495428
2623	7402	-0.493472
2623	1932	0.916835
2623	3689	0.637399
2623	2105	0.996859
2623	4027	-0.392028
3091	2653	-0.0234225
3091	2200	-0.81554
3091	4708	0.103172
3091	5330	-0.0885948
3091	1808	0.0753658
3091	5238	-0.295046
3091	1350	-0.368053
3091	3142	-0.984656
3091	7541	0.14617
3091	7402	0.141068
3091	1932	-0.800976
3091	3689	-0.87952
3091	2105	-0.803321
3091	4027	0.192531
2653	2200	-0.0479438
2653	4708	0.716776
2653	5330	0.00359272
2653	1808	0.253544
2653	5238	-0.357197
2653	1350	-0.265656
2653	3142	0.138658
2653	7541	-0.326048
2653	7402	-0.329984
2653	1932	0.312638
2653	3689	0.0781794
2653	2105	0.542815
2653	4027	-0.0588344
2200	4708	-0.527218
2200	5330	-0.500389
2200	1808	0.47546
2200	5238	-0.242701
2200	1350	0.829219
2200	3142	0.720147
2200	7541	-0.635086
2200	7402	-0.630293
2200	1932	0.933308
2200	3689	0.441907
2200	2105	0.782516
2200	4027	-0.716555
4708	5330	0.676151
4708	1808	-0.470611
4708	5238	0.314325
4708	1350	-0.845587
4708	3142	0.0713685
4708	7541	0.425275
4708	7402	0.421401
4708	1932	-0.229429
4708	3689	0.275158
4708	2105	0.09996
4708	4027	0.653788
5330	1808	-0.966397
5330	5238	0.905458
5330	1350	-0.852722
5330	3142	0.217596
5330	7541	0.918024
5330	7402	0.917847
5330	1932	-0.448101
5330	3689	0.548514
5330	2105	-0.209674
5330	4027	0.958791
1808	5238	-0.966704
1808	1350	0.758533
1808	3142	-0.170661
1808	7541	-0.972781
1808	7402	-0.973598
1808	1932	0.517437
1808	3689	-0.506888
1808	2105	0.345857
1808	4027	-0.943781
5238	1350	-0.576258
5238	3142	0.363859
5238	7541	0.900462
5238	7402	0.902892
5238	1932	-0.331456
5238	3689	0.655783
5238	2105	-0.203648
5238	4027	0.828475
1350	3142	0.214569
1350	7541	-0.796049
1350	7402	-0.792503
1350	1932	0.677513
1350	3689	-0.111743
1350	2105	0.403064
1350	4027	-0.926402
3142	7541	-0.0590195
3142	7402	-0.0545461
3142	1932	0.754508
3142	3689	0.934422
3142	2105	0.814645
3142	4027	-0.0678038
7541	7402	0.999979
7541	1932	-0.699677
7541	3689	0.294581
7541	2105	-0.550983
7541	4027	0.961917
7402	1932	-0.696456
7402	3689	0.29854
7402	2105	-0.548833
7402	4027	0.960542
1932	3689	0.475039
1932	2105	0.94499
1932	4027	-0.681205
3689	2105	0.603163
3689	4027	0.29035
2105	4027	-0.460183
3722	5424	0.552313
7480	7354	0.999312
1035	7364	-0.454334
1070	2322	-0.379753
1070	7437	-0.314693
1070	3181	0.816752
1070	1018	0.997694
1070	2915	0.137719
1070	3956	-0.761425
1070	3469	-0.684565
1070	2997	-0.312945
1070	4291	-0.860433
1070	1901	-0.575811
1070	4389	0.0154218
1070	3018	0.870424
1070	4851	-0.755494
1070	7541	-0.305714
1070	1776	0.410627
1070	7330	-0.31465
1070	3842	-0.685444
1070	3880	-0.295139
2322	7437	-0.734539
2322	3181	-0.84309
2322	1018	-0.324231
2322	2915	-0.122218
2322	3956	-0.150482
2322	3469	0.357195
2322	2997	0.366454
2322	4291	0.00419547
2322	1901	0.970383
2322	4389	-0.90282
2322	3018	-0.785333
2322	4851	-0.27678
2322	7541	-0.739913
2322	1776	0.503618
2322	7330	-0.733355
2322	3842	-0.374887
2322	3880	-0.250548
7437	3181	0.267679
7437	1018	-0.361129
7437	2915	-0.191424
7437	3956	0.775615
7437	3469	-0.0407301
7437	2997	0.0524014
7437	4291	0.510699
7437	1901	-0.549079
7437	4389	0.836408
7437	3018	0.185688
7437	4851	0.747177
7437	7541	0.999951
7437	1776	-0.662046
7437	7330	0.999984
7437	3842	0.796143
7437	3880	0.26255
3181	1018	0.779757
3181	2915	0.187966
3181	3956	-0.362381
3181	3469	-0.596336
3181	2997	-0.439269
3181	4291	-0.489875
3181	1901	-0.941331
3181	4389	0.579062
3181	3018	0.993288
3181	4851	-0.258243
3181	7541	0.276116
3181	1776	-0.09373
3181	7330	0.266791
3181	3842	-0.156449
3181	3880	0.0129477
1018	2915	0.0999258
1018	3956	-0.773005
1018	3469	-0.700889
1018	2997	-0.265951
1018	4291	-0.891467
1018	1901	-0.523466
1018	4389	-0.0500534
1018	3018	0.840246
1018	4851	-0.797793
1018	7541	-0.352172
1018	1776	0.470795
1018	7330	-0.360829
1018	3842	-0.732523
1018	3880	-0.346741
2915	3956	-0.504358
2915	3469	0.610157
2915	2997	-0.963289
2915	4291	0.274831
2915	1901	-0.229816
2915	4389	0.316592
2915	3018	0.131316
2915	4851	0.179745
2915	7541	-0.193677
2915	1776	-0.558667
2915	7330	-0.196867
2915	3842	0.1968
2915	3880	0.849502
3956	3469	0.153268
3956	2997	0.512851
3956	4291	0.65703
3956	1901	0.0920411
3956	4389	0.341374
3956	3018	-0.417649
3956	4851	0.758693
3956	7541	0.771417
3956	1776	-0.400893
3956	7330	0.777355
3956	3842	0.74139
3956	3880	0.0268528
3469	2997	-0.414971
3469	4291	0.820416
3469	1901	0.414507
3469	4389	0.063698
3469	3018	-0.666314
3469	4851	0.626788
3469	7541	-0.0497662
3469	1776	-0.616165
3469	7330	-0.0445311
3469	3842	0.571853
3469	3880	0.789371
2997	4291	-0.16268
2997	1901	0.479912
2997	4389	-0.486901
2997	3018	-0.380254
2997	4851	-0.146035
2997	7541	0.0523913
2997	1776	0.58029
2997	7330	0.0576726
2997	3842	-0.19009
2997	3880	-0.80659
4291	1901	0.178591
4291	4389	0.415556
4291	3018	-0.587202
4291	4851	0.951962
4291	7541	0.50234
4291	1776	-0.813119
4291	7330	0.508197
4291	3842	0.919229
4291	3880	0.714408
1901	4389	-0.818798
1901	3018	-0.898331
1901	4851	-0.0818292
1901	7541	-0.555642
1901	1776	0.394184
1901	7330	-0.547561
1901	3842	-0.185118
1901	3880	-0.227197
4389	3018	0.483733
4389	4851	0.637941
4389	7541	0.837704
4389	1776	-0.823767
4389	7330	0.833828
4389	3842	0.714355
4389	3880	0.588321
3018	4851	-0.364314
3018	7541	0.194644
3018	1776	0.021715
3018	7330	0.185228
3018	3842	-0.265382
3018	3880	-0.0868745
4851	7541	0.740798
4851	1776	-0.881482
4851	7330	0.74505
4851	3842	0.994558
4851	3880	0.671583
7541	1776	-0.657773
7541	7330	0.999953
7541	3842	0.790551
7541	3880	0.257512
1776	7330	-0.658024
1776	3842	-0.908728
1776	3880	-0.89593
7330	3842	0.793911
7330	3880	0.257308
3842	3880	0.68259
2688	2233	-0.872687
5765	1113	-0.573129
6415	2135	-0.599602
6224	6490	0.997284
1972	2891	-0.132703
7361	5366	0.928579
3156	4717	0.473414
7450	7427	0.999936
6339	6430	0.999391
4051	2852	0.199347
7303	5806	0.866427
3210	2115	-0.924833
4665	4191	0.838158
2928	3784	-0.810931
3132	5508	-0.00689274
1661	4562	-0.377192
3366	6836	0.540495
3366	7274	0.418666
3366	4608	0.976667
3366	3571	0.920817
3366	2691	-0.165992
3366	7484	0.439769
3366	7334	0.434147
3366	4863	0.718027
3366	2001	-0.850218
3366	1784	-0.484511
3366	6267	0.67521
3366	3946	0.908866
3366	1278	-0.844624
3366	684	-0.754016
3366	2795	-0.909276
3366	4748	0.972026
3366	3631	0.895961
3366	4839	0.856018
6836	7274	0.987122
6836	4608	0.497598
6836	3571	0.17532
6836	2691	-0.411077
6836	7484	0.992603
6836	7334	0.991371
6836	4863	0.967483
6836	2001	-0.360829
6836	1784	-0.989739
6836	6267	0.984822
6836	3946	0.205192
6836	1278	-0.557612
6836	684	-0.407048
6836	2795	-0.142989
6836	4748	0.568172
6836	3631	0.186641
6836	4839	0.883242
7274	4608	0.358695
7274	3571	0.0329568
7274	2691	-0.339108
7274	7484	0.998768
7274	7334	0.999337
7274	4863	0.931783
7274	2001	-0.292645
7274	1784	-0.974365
7274	6267	0.945976
7274	3946	0.0529195
7274	1278	-0.505771
7274	684	-0.369911
7274	2795	-0.00954421
7274	4748	0.433837
7274	3631	0.0776048
7274	4839	0.82141
4608	3571	0.928507
4608	2691	-0.340857
4608	7484	0.388953
4608	7334	0.380892
4608	4863	0.655101
4608	2001	-0.72595
4608	1784	-0.469526
4608	6267	0.640481
4608	3946	0.951051
4608	1278	-0.710136
4608	684	-0.597373
4608	2795	-0.894315
4608	4748	0.996062
4608	3631	0.830931
4608	4839	0.790156
3571	2691	-0.0725539
3571	7484	0.0583103
3571	7334	0.0514555
3571	4863	0.389964
3571	2001	-0.790561
3571	1784	-0.124086
3571	6267	0.34203
3571	3946	0.984725
3571	1278	-0.693795
3571	684	-0.646809
3571	2795	-0.993008
3571	4748	0.892228
3571	3631	0.941046
3571	4839	0.587126
2691	7484	-0.380262
2691	7334	-0.369443
2691	4863	-0.290404
2691	2001	-0.37025
2691	1784	0.528781
2691	6267	-0.425898
2691	3946	-0.24066
2691	1278	-0.288207
2691	684	-0.472244
2691	2795	-0.0444254
2691	4748	-0.389245
2691	3631	0.230545
2691	4839	-0.213244
7484	7334	0.999913
7484	4863	0.937604
7484	2001	-0.288641
7484	1784	-0.984253
7484	6267	0.956618
7484	3946	0.0852132
7484	1278	-0.499599
7484	684	-0.35668
7484	2795	-0.0298348
7484	4748	0.464166
7484	3631	0.0870863
7484	4839	0.830108
7334	4863	0.936235
7334	2001	-0.289652
7334	1784	-0.981859
7334	6267	0.953984
7334	3946	0.0765289
7334	1278	-0.501251
7334	684	-0.360174
7334	2795	-0.0243153
7334	4748	0.45611
7334	3631	0.0844522
7334	4839	0.82792
4863	2001	-0.581513
4863	1784	-0.930555
4863	6267	0.988591
4863	3946	0.394059
4863	1278	-0.741899
4863	684	-0.607337
4863	2795	-0.371786
4863	4748	0.709812
4863	3631	0.42684
4863	4839	0.972188
2001	1784	0.24388
2001	6267	-0.469344
2001	3946	-0.688634
2001	1278	0.971749
2001	684	0.978239
2001	2795	0.842652
2001	4748	-0.702793
2001	3631	-0.941082
2001	4839	-0.736767
1784	6267	-0.969157
1784	3946	-0.177566
1784	1278	0.445518
1784	684	0.279626
1784	2795	0.0769383
1784	4748	-0.544703
1784	3631	-0.0932423
1784	4839	-0.830113
6267	3946	0.371798
6267	1278	-0.640233
6267	684	-0.485273
6267	2795	-0.307341
6267	4748	0.701971
6267	3631	0.334763
6267	4839	0.941586
3946	1278	-0.600753
3946	684	-0.526801
3946	2795	-0.957351
3946	4748	0.921547
3946	3631	0.869693
3946	4839	0.576224
1278	684	0.979472
1278	2795	0.739551
1278	4748	-0.707484
1278	3631	-0.854347
1278	4839	-0.851812
684	2795	0.712699
684	4748	-0.582278
684	3631	-0.852176
684	4839	-0.731698
2795	4748	-0.8534
2795	3631	-0.972166
2795	4839	-0.576702
4748	3631	0.791325
4748	4839	0.827289
3631	4839	0.625512
1744	1835	0.716014
3904	2397	-0.238324
3235	1200	-0.656121
886	2013	0.974438
2707	7541	-0.149893
7389	2563	-0.458102
1625	2134	-0.0404539
6600	4925	0.95778
2480	2056	-0.755715
2571	2773	-0.518821
5485	2733	-0.232608
4109	2171	-0.00207658
2658	6442	-0.20765
1914	4310	-0.854922
2206	2454	0.345172
4246	4578	0.794914
4246	4222	0.81019
4246	7262	0.591811
4246	5040	0.681801
4246	2733	0.251691
4246	1427	-0.933389
4246	3614	0.870652
4246	2449	-0.261013
4246	7409	0.601817
4246	1610	-0.927592
4246	3820	0.854828
4246	4150	0.492444
4246	5810	0.767853
4246	6625	0.681264
4246	2273	-0.918275
4246	7159	0.621638
4578	4222	0.980139
4578	7262	0.535694
4578	5040	0.976508
4578	2733	0.239968
4578	1427	-0.714573
4578	3614	0.834576
4578	2449	-0.724036
4578	7409	0.539811
4578	1610	-0.547915
4578	3820	0.371611
4578	4150	0.890069
4578	5810	0.610422
4578	6625	0.688412
4578	2273	-0.514314
4578	7159	0.56517
4222	7262	0.386005
4222	5040	0.920595
4222	2733	0.425338
4222	1427	-0.799422
4222	3614	0.918297
4222	2449	-0.595942
4222	7409	0.391888
4222	1610	-0.617857
4222	3820	0.432186
4222	4150	0.909139
4222	5810	0.49941
4222	6625	0.553689
4222	2273	-0.580524
4222	7159	0.420104
7262	5040	0.599567
7262	2733	-0.61534
7262	1427	-0.263124
7262	3614	0.19523
7262	2449	-0.609517
7262	7409	0.999908
7262	1610	-0.351501
7262	3820	0.364806
7262	4150	0.150917
7262	5810	0.966208
7262	6625	0.981119
7262	2273	-0.365808
7262	7159	0.999213
5040	2733	0.0748171
5040	1427	-0.551003
5040	3614	0.697398
5040	2449	-0.855519
5040	7409	0.600864
5040	1610	-0.378242
5040	3820	0.203224
5040	4150	0.881643
5040	5810	0.619036
5040	6625	0.740798
5040	2273	-0.345532
5040	7159	0.62308
2733	1427	-0.575716
2733	3614	0.651918
2733	2449	0.317649
2733	7409	-0.60679
2733	1610	-0.411008
2733	3820	0.286344
2733	4150	0.454655
2733	5810	-0.425303
2733	6625	-0.479687
2733	2273	-0.376255
2733	7159	-0.583686
1427	3614	-0.955933
1427	2449	0.0432064
1427	7409	-0.275127
1427	1610	0.952932
1427	3820	-0.85935
1427	4150	-0.524552
1427	5810	-0.488629
1427	6625	-0.379
1427	2273	0.935282
1427	7159	-0.299208
3614	2449	-0.230533
3614	7409	0.205343
3614	1610	-0.822948
3614	3820	0.671884
3614	4150	0.745592
3614	5810	0.391657
3614	6625	0.351386
3614	2273	-0.791461
3614	7159	0.23396
2449	7409	-0.603706
2449	1610	-0.117056
2449	3820	0.258216
2449	4150	-0.697851
2449	5810	-0.491961
2449	6625	-0.698242
2449	2273	-0.142311
2449	7159	-0.614311
7409	1610	-0.364127
7409	3820	0.377292
7409	4150	0.15256
7409	5810	0.969614
7409	6625	0.981792
7409	2273	-0.37841
7409	7159	0.999522
1610	3820	-0.973602
1610	4150	-0.258961
1610	5810	-0.580817
1610	6625	-0.414634
1610	2273	0.998556
1610	7159	-0.381197
3820	4150	0.034918
3820	5810	0.586972
3820	6625	0.384707
3820	2273	-0.984231
3820	7159	0.388116
4150	5810	0.194622
4150	6625	0.336462
4150	2273	-0.210117
4150	7159	0.180397
5810	6625	0.96571
5810	2273	-0.593278
5810	7159	0.973505
6625	2273	-0.418993
6625	7159	0.98691
2273	7159	-0.39407
3170	2851	-0.174561
2091	6080	-0.504931
2325	3761	-0.628299
2560	1153	0.944513
6459	6704	0.998407
7429	7445	0.999959
7541	2102	-0.573428
7541	2639	-0.32653
7541	3900	0.363096
7541	4111	0.894191
7541	1966	-0.80206
7541	3782	0.705995
7541	1538	-0.291136
7541	7379	0.99981
7541	3110	0.0351652
7541	2718	-0.0578796
7541	2299	-0.178066
7541	3594	0.462072
7541	2175	-0.965404
7541	3373	0.391716
7541	2185	-0.576299
7541	4075	0.654381
7541	1137	-0.338888
7541	2565	-0.274566
7541	5371	0.738396
7541	2437	-0.618123
2102	2639	0.679677
2102	3900	0.555108
2102	4111	-0.149611
2102	1966	0.931064
2102	3782	-0.815103
2102	1538	-0.614739
2102	7379	-0.564492
2102	3110	0.740499
2102	2718	-0.775131
2102	2299	-0.703941
2102	3594	-0.132063
2102	2175	0.351477
2102	3373	0.0109865
2102	2185	0.874008
2102	4075	0.127986
2102	1137	-0.568563
2102	2565	-0.620828
2102	5371	-0.0720541
2102	2437	0.249946
2639	3900	0.447095
2639	4111	-0.0713494
2639	1966	0.725139
2639	3782	-0.166236
2639	1538	-0.427614
2639	7379	-0.331823
2639	3110	0.276922
2639	2718	-0.463126
2639	2299	-0.545297
2639	3594	-0.689357
2639	2175	0.105341
2639	3373	0.682477
2639	2185	0.238891
2639	4075	0.477223
2639	1137	-0.351142
2639	2565	-0.372762
2639	5371	0.396295
2639	2437	-0.440637
3900	4111	0.737187
3900	1966	0.245834
3900	3782	-0.206382
3900	1538	-0.994165
3900	7379	0.372941
3900	3110	0.875003
3900	2718	-0.939126
3900	2299	-0.981483
3900	3594	0.312204
3900	2175	-0.581043
3900	3373	0.416917
3900	2185	0.405227
3900	4075	0.813308
3900	1137	-0.989632
3900	2565	-0.983657
3900	5371	0.671716
3900	2437	-0.349265
4111	1966	-0.472405
4111	3782	0.377875
4111	1538	-0.687639
4111	7379	0.899816
4111	3110	0.466217
4111	2718	-0.498656
4111	2299	-0.594302
4111	3594	0.539834
4111	2175	-0.967306
4111	3373	0.422867
4111	2185	-0.191275
4111	4075	0.829722
4111	1137	-0.724224
4111	2565	-0.675948
4111	5371	0.817695
4111	2437	-0.560558
1966	3782	-0.77352
1966	1538	-0.303969
1966	7379	-0.798326
1966	3110	0.446158
1966	2718	-0.49645
1966	2299	-0.425656
1966	3594	-0.41785
1966	2175	0.618824
1966	3373	-0.00792116
1966	2185	0.766856
1966	4075	-0.100526
1966	1137	-0.242071
1966	2565	-0.3021
1966	5371	-0.261713
1966	2437	0.297391
3782	1538	0.307171
3782	7379	0.692343
3782	3110	-0.625285
3782	2718	0.529456
3782	2299	0.358716
3782	3594	-0.191647
3782	2175	-0.600321
3782	3373	0.570217
3782	2185	-0.978078
3782	4075	0.37524
3782	1137	0.294299
3782	2565	0.356437
3782	5371	0.56715
3782	2437	-0.760959
1538	7379	-0.302491
1538	3110	-0.921903
1538	2718	0.968862
1538	2299	0.989449
1538	3594	-0.350069
1538	2175	0.510568
1538	3373	-0.327535
1538	2185	-0.498504
1538	4075	-0.745859
1538	1137	0.996513
1538	2565	0.996719
1538	5371	-0.587919
1538	2437	0.247613
7379	3110	0.0511584
7379	2718	-0.0709677
7379	2299	-0.188365
7379	3594	0.477873
7379	2175	-0.966509
7379	3373	0.380565
7379	2185	-0.561302
7379	4075	0.653722
7379	1137	-0.351034
7379	2565	-0.287164
7379	5371	0.734436
7379	2437	-0.6068
3110	2718	-0.974396
3110	2299	-0.913666
3110	3594	0.489214
3110	2175	-0.231784
3110	3373	-0.0423291
3110	2185	0.772162
3110	4075	0.430283
3110	1137	-0.92615
3110	2565	-0.946727
3110	5371	0.231769
3110	2437	0.1466
2718	2299	0.978538
2718	3594	-0.319511
2718	2175	0.286432
2718	3373	-0.173392
2718	2185	-0.693878
2718	4075	-0.576799
2718	1137	0.958818
2718	2565	0.975845
2718	5371	-0.386682
2718	2437	0.0435695
2299	3594	-0.227481
2299	2175	0.416027
2299	3373	-0.367145
2299	2185	-0.542258
2299	4075	-0.728156
2299	1137	0.974315
2299	2565	0.981092
2299	5371	-0.56205
2299	2437	0.248386
3594	2175	-0.412473
3594	3373	-0.534356
3594	2185	0.257382
3594	4075	0.0175125
3594	1137	-0.424697
3594	2565	-0.410774
3594	5371	-0.0429735
3594	2437	0.369973
2175	3373	-0.522925
2175	2185	0.432985
2175	4075	-0.820523
2175	1137	0.545556
2175	2565	0.486856
2175	5371	-0.862608
2175	2437	0.693716
3373	2185	-0.451995
3373	4075	0.818414
3373	1137	-0.283222
3373	2565	-0.250643
3373	5371	0.867419
3373	2437	-0.956732
2185	4075	-0.180032
2185	1137	-0.486569
2185	2565	-0.543073
2185	5371	-0.389326
2185	2437	0.641727
4075	1137	-0.734547
4075	2565	-0.697538
4075	5371	0.976137
4075	2437	-0.824912
1137	2565	0.997648
1137	5371	-0.579745
1137	2437	0.22413
2565	5371	-0.53269
2565	2437	0.175421
5371	2437	-0.914794
5676	1026	-0.743404
1920	2657	-0.117306
7415	7403	0.999956
7415	1134	-0.368835
7415	5629	0.795011
7415	7374	0.999943
7415	2389	-0.177988
7415	3339	0.315021
7415	4264	0.522297
7415	1071	-0.477139
7415	3611	0.964907
7415	7183	0.999043
7415	3466	0.0944066
7415	2155	-0.985112
7415	6219	0.943836
7415	2322	-0.569998
7415	1860	-0.636295
7415	2162	-0.395998
7415	1790	-0.410004
7415	6258	0.98644
7415	3506	-0.0536902
7415	1976	-0.150318
7403	1134	-0.373399
7403	5629	0.800578
7403	7374	0.999998
7403	2389	-0.180959
7403	3339	0.308963
7403	4264	0.527939
7403	1071	-0.482185
7403	3611	0.963274
7403	7183	0.99941
7403	3466	0.0965354
7403	2155	-0.986562
7403	6219	0.946842
7403	2322	-0.569938
7403	1860	-0.64144
7403	2162	-0.402146
7403	1790	-0.414138
7403	6258	0.985995
7403	3506	-0.0453978
7403	1976	-0.153236
1134	5629	-0.671834
1134	7374	-0.37252
1134	2389	0.957405
1134	3339	-0.354426
1134	4264	-0.963824
1134	1071	0.988051
1134	3611	-0.432142
1134	7183	-0.390634
1134	3466	-0.912542
1134	2155	0.389227
1134	6219	-0.55598
1134	2322	0.8586
1134	1860	0.0757525
1134	2162	0.974283
1134	1790	0.998093
1134	6258	-0.468342
1134	3506	-0.780258
1134	1976	0.949764
5629	7374	0.80103
5629	2389	-0.433941
5629	3339	-0.0559112
5629	4264	0.841765
5629	1071	-0.777957
5629	3611	0.688402
5629	7183	0.820442
5629	3466	0.317985
5629	2155	-0.870772
5629	6219	0.950782
5629	2322	-0.54211
5629	1860	-0.774347
5629	2162	-0.77749
5629	1790	-0.678102
5629	6258	0.776288
5629	3506	0.53545
5629	1976	-0.409256
7374	2389	-0.179642
7374	3339	0.306999
7374	4264	0.527522
7374	1071	-0.481535
7374	3611	0.962716
7374	7183	0.999444
7374	3466	0.0950523
7374	2155	-0.986842
7374	6219	0.947077
7374	2322	-0.568458
7374	1860	-0.643007
7374	2162	-0.401719
7374	1790	-0.413196
7374	6258	0.985652
7374	3506	-0.0452553
7374	1976	-0.151901
2389	3339	-0.501914
2389	4264	-0.845836
2389	1071	0.902302
2389	3611	-0.305025
2389	7183	-0.19266
2389	3466	-0.991741
2389	2155	0.164936
2389	6219	-0.32932
2389	2322	0.865681
2389	1860	-0.215389
2389	2162	0.876813
2389	1790	0.956326
2389	6258	-0.309605
2389	3506	-0.70549
2389	1976	0.999577
3339	4264	0.197095
3339	1071	-0.2873
3339	3611	0.552942
3339	7183	0.287316
3339	3466	0.559857
3339	2155	-0.162442
3339	6219	0.132371
3339	2322	-0.755131
3339	1860	0.530808
3339	2162	-0.150396
3339	1790	-0.401252
3339	6258	0.448821
3339	3506	-0.258868
3339	1976	-0.501652
4264	1071	-0.992817
4264	3611	0.522871
4264	7183	0.548798
4264	3466	0.770644
4264	2155	-0.571058
4264	6219	0.726438
4264	2322	-0.790876
4264	1860	-0.338719
4264	2162	-0.989834
4264	1790	-0.961752
4264	6258	0.584939
4264	3506	0.78586
4264	1976	-0.832002
1071	3611	-0.508336
1071	7183	-0.500994
1071	3466	-0.840054
1071	2155	0.510503
1071	6219	-0.668856
1071	2322	0.840081
1071	1860	0.225777
1071	2162	0.988528
1071	1790	0.987614
1071	6258	-0.557527
1071	3506	-0.774541
1071	1976	0.890704
3611	7183	0.956792
3611	3466	0.247199
3611	2155	-0.910508
3611	6219	0.868385
3611	2322	-0.715529
3611	1860	-0.41229
3611	2162	-0.399858
3611	1790	-0.480887
3611	6258	0.99087
3611	3506	-0.107463
3611	1976	-0.280668
7183	3466	0.105261
7183	2155	-0.991054
7183	6219	0.957183
7183	2322	-0.570154
7183	1860	-0.659198
7183	2162	-0.424991
7183	1790	-0.429778
7183	6258	0.983792
7183	3506	-0.0145612
7183	1976	-0.164771
3466	2155	-0.0658148
3466	6219	0.223594
3466	2322	-0.849388
3466	1860	0.338549
3466	2162	-0.808861
3466	1790	-0.912371
3466	6258	0.236991
3466	3506	0.648154
3466	1976	-0.994407
2155	6219	-0.977275
2155	2322	0.507275
2155	1860	0.749677
2155	2162	0.452551
2155	1790	0.42211
2155	6258	-0.954602
2155	3506	-0.056952
2155	1976	0.136316
6219	2322	-0.588361
6219	1860	-0.745296
6219	2162	-0.626982
6219	1790	-0.580458
6219	6258	0.927101
6219	3506	0.264936
6219	1976	-0.301758
2322	1860	-0.0832201
2322	2162	0.750935
2322	1790	0.887566
2322	6258	-0.69261
2322	3506	-0.350016
2322	1976	0.855515
1860	2162	0.2665
1860	1790	0.0733416
1860	6258	-0.518504
1860	3506	-0.199445
1860	1976	-0.239845
2162	1790	0.964837
2162	6258	-0.46429
2162	3506	-0.858007
2162	1976	0.866434
1790	6258	-0.511931
1790	3506	-0.740855
1790	1976	0.947853
6258	3506	-0.0167023
6258	1976	-0.283634
3506	1976	-0.705058
1675	5851	-0.287654
2591	3623	0.0474063
3195	2010	-0.9322
5644	4741	0.8782
1877	1744	0.4006
2905	1715	0.649
2917	6633	-0.0616209
1705	1743	0.386743
3016	4675	0.196619
2448	3055	-0.442928
1646	6383	-0.583394
1503	1767	0.875819
2347	3276	0.175986
1649	2981	0.787671
3062	2778	-0.813683
4089	3794	0.372728
4969	3564	0.947205
4447	2550	-0.873379
3424	3579	0.991913
2940	2320	0.880196
4947	2344	-0.874576
1964	2872	-0.71777
3688	3293	-0.614051
1602	3302	-0.674946
3588	3724	0.973431
4169	3906	0.754942
5859	1939	-0.884031
4225	7266	0.495858
4483	7432	0.956106
4483	6040	0.773198
4483	5623	0.885027
4483	714	-0.193061
4483	3889	-0.0289736
4483	7541	0.956078
4483	2146	-0.293409
4483	3234	-0.186368
4483	1154	-0.214829
4483	3017	0.436562
4483	4236	0.775244
4483	7323	0.956183
4483	2573	-0.857612
4483	3311	0.0970083
4483	5036	0.344432
4483	2400	-0.571822
4483	3236	0.340958
4483	2189	-0.644982
4483	7463	0.956114
4483	1651	-0.165795
7432	6040	0.924964
7432	5623	0.96019
7432	714	-0.350379
7432	3889	0.232191
7432	7541	0.999997
7432	2146	-0.382988
7432	3234	-0.0516279
7432	1154	-0.401548
7432	3017	0.232362
7432	4236	0.911758
7432	7323	0.999996
7432	2573	-0.673389
7432	3311	0.180325
7432	5036	0.604352
7432	2400	-0.574338
7432	3236	0.307517
7432	2189	-0.693555
7432	7463	0.999997
7432	1651	-0.292402
6040	5623	0.936679
6040	714	-0.526021
6040	3889	0.550152
6040	7541	0.925046
6040	2146	-0.468622
6040	3234	0.149624
6040	1154	-0.606458
6040	3017	-0.0771784
6040	4236	0.962715
6040	7323	0.92492
6040	2573	-0.34878
6040	3311	0.285928
6040	5036	0.861596
6040	2400	-0.483396
6040	3236	0.202418
6040	2189	-0.648725
6040	7463	0.925003
6040	1651	-0.437565
5623	714	-0.595918
5623	3889	0.437285
5623	7541	0.960777
5623	2146	-0.623156
5623	3234	0.228679
5623	1154	-0.632369
5623	3017	-0.0231344
5623	4236	0.849821
5623	7323	0.960874
5623	2573	-0.594908
5623	3311	0.44481
5623	5036	0.674703
5623	2400	-0.334434
5623	3236	0.0374665
5623	2189	-0.489449
5623	7463	0.96081
5623	1651	-0.5479
714	3889	-0.865763
714	7541	-0.352239
714	2146	0.967723
714	3234	-0.915786
714	1154	0.990306
714	3017	0.786702
714	4236	-0.28221
714	7323	-0.352499
714	2573	-0.0217135
714	3311	-0.948847
714	5036	-0.612202
714	2400	-0.489555
714	3236	0.721736
714	2189	-0.302377
714	7463	-0.352328
714	1651	0.991085
3889	7541	0.233311
3889	2146	-0.711771
3889	3234	0.795263
3889	1154	-0.915319
3889	3017	-0.868133
3889	4236	0.380605
3889	7323	0.233251
3889	2573	0.413468
3889	3311	0.699889
3889	5036	0.830945
3889	2400	0.30864
3889	3236	-0.49817
3889	2189	0.116824
3889	7463	0.23329
3889	1651	-0.803301
7541	2146	-0.385026
7541	3234	-0.0495859
7541	1154	-0.40321
7541	3017	0.230844
7541	4236	0.911228
7541	7323	1
7541	2573	-0.673593
7541	3311	0.1825
7541	5036	0.604462
7541	2400	-0.572482
7541	3236	0.305376
7541	2189	-0.691931
7541	7463	1
7541	1651	-0.294417
2146	3234	-0.881498
2146	1154	0.929849
2146	3017	0.662877
2146	4236	-0.212571
2146	7323	-0.385419
2146	2573	0.182996
2146	3311	-0.977647
2146	5036	-0.445492
2146	2400	-0.524364
2146	3236	0.756554
2146	2189	-0.35762
2146	7463	-0.385161
2146	1651	0.985981
3234	1154	-0.87665
3234	3017	-0.919594
3234	4236	-0.109709
3234	7323	-0.0492748
3234	2573	0.270484
3234	3311	0.948761
3234	5036	0.357315
3234	2400	0.785012
3234	3236	-0.91848
3234	2189	0.640248
3234	7463	-0.0494788
3234	1651	-0.937642
1154	3017	0.784652
1154	4236	-0.381584
1154	7323	-0.403388
1154	2573	-0.0656723
1154	3311	-0.896045
1154	5036	-0.715289
1154	2400	-0.393626
1154	3236	0.636
1154	2189	-0.196229
1154	7463	-0.403271
1154	1651	0.962976
3017	4236	0.128205
3017	7323	0.23076
3017	2573	-0.613746
3017	3311	-0.75474
3017	5036	-0.454053
3017	2400	-0.712352
3017	3236	0.789725
3017	2189	-0.575825
3017	7463	0.230815
3017	1651	0.776176
4236	7323	0.910974
4236	2573	-0.344392
4236	3311	0.0161215
4236	5036	0.808843
4236	2400	-0.698194
4236	3236	0.457865
4236	2189	-0.828909
4236	7463	0.911141
4236	1651	-0.179945
7323	2573	-0.673922
7323	3311	0.182923
7323	5036	0.604183
7323	2400	-0.572066
7323	3236	0.304923
7323	2189	-0.691517
7323	7463	1
7323	1651	-0.294751
2573	3311	-0.0470866
2573	5036	0.17197
2573	2400	0.345914
2573	3236	-0.211913
2573	2189	0.336159
2573	7463	-0.673706
2573	1651	0.0180121
3311	5036	0.331259
3311	2400	0.690031
3311	3236	-0.876222
3311	2189	0.540402
3311	7463	0.182645
3311	1651	-0.982301
5036	2400	-0.27055
5036	3236	0.0411466
5036	2189	-0.455342
5036	7463	0.604366
5036	1651	-0.501918
2400	3236	-0.953414
2400	2189	0.978464
2400	7463	-0.572339
2400	1651	-0.574335
3236	2189	-0.876583
3236	7463	0.30522
3236	1651	0.791987
2189	7463	-0.691789
2189	1651	-0.400432
7463	1651	-0.294532
1535	2264	0.289267
1812	1929	0.561672
2495	2828	0.899914
3160	2049	0.680343
4023	4683	0.957713
1715	2388	0.941248
2980	1457	-0.626843
1842	3322	0.198906
2925	2275	0.626057
2996	2772	-0.947799
5722	986	-0.711629
1100	4742	-0.809501
7348	2387	-0.412543
3789	2543	0.0763069
4847	4193	0.775899
4658	1941	-0.759597
7288	3180	-0.130459
2493	2993	0.293877
2777	2946	0.0772646
7430	2576	-0.342171
2345	4913	-0.980129
3247	3904	-0.25776
7437	4094	0.895547
7316	1293	-0.815566
4748	2689	-0.28959
4748	4324	0.975268
4748	7299	0.831545
4748	3932	0.618022
4748	6727	0.76977
4748	2316	-0.973163
4748	4024	0.913968
4748	3520	0.58418
4748	2155	-0.909905
4748	6237	0.960781
4748	2822	-0.328507
4748	3609	0.605513
4748	2462	-0.664009
4748	4333	0.977618
4748	1678	-0.988588
4748	3104	0.293422
4748	3637	0.487712
4748	3849	0.769496
4748	4010	0.851095
2689	4324	-0.0901726
2689	7299	-0.469198
2689	3932	0.560766
2689	6727	-0.391482
2689	2316	0.0901246
2689	4024	0.123646
2689	3520	0.60767
2689	2155	0.301303
2689	6237	-0.370443
2689	2822	0.837356
2689	3609	0.544583
2689	2462	-0.501285
2689	4333	-0.475958
2689	1678	0.175697
2689	3104	0.752918
2689	3637	-0.879187
2689	3849	0.365657
2689	4010	0.197554
4324	7299	0.809314
4324	3932	0.771258
4324	6727	0.771948
4324	2316	-0.999775
4324	4024	0.973597
4324	3520	0.732531
4324	2155	-0.841382
4324	6237	0.941652
4324	2822	-0.114889
4324	3609	0.7656
4324	2462	-0.810146
4324	4333	0.918555
4324	1678	-0.996261
4324	3104	0.426568
4324	3637	0.35856
4324	3849	0.858029
4324	4010	0.945899
7299	3932	0.401742
7299	6727	0.989872
7299	2316	-0.818286
7299	4024	0.667233
7299	3520	0.290882
7299	2155	-0.558928
7299	6237	0.952353
7299	2822	-0.187734
7299	3609	0.454452
7299	2462	-0.471749
7299	4333	0.891391
7299	1678	-0.842974
7299	3104	-0.157581
7299	3637	0.794942
7299	3849	0.406505
7299	4010	0.720339
3932	6727	0.427995
3932	2316	-0.772543
3932	4024	0.879563
3932	3520	0.987949
3932	2155	-0.472343
3932	6237	0.556781
3932	2822	0.47395
3932	3609	0.992982
3932	2462	-0.996964
3932	4333	0.457195
3932	1678	-0.714186
3932	3104	0.802569
3932	3637	-0.23546
3932	3849	0.925866
3932	4010	0.91993
6727	2316	-0.783374
6727	4024	0.637032
6727	3520	0.30525
6727	2155	-0.454021
6727	6237	0.916091
6727	2822	-0.0586027
6727	3609	0.493169
6727	2462	-0.496669
6727	4333	0.825185
6727	1678	-0.799947
6727	3104	-0.163998
6727	3637	0.762471
6727	3849	0.378059
6727	4010	0.72428
2316	4024	-0.971604
2316	3520	-0.730773
2316	2155	0.830778
2316	6237	-0.945172
2316	2822	0.103277
2316	3609	-0.76937
2316	2462	0.812214
2316	4333	-0.917893
2316	1678	0.996152
2316	3104	-0.417332
2316	3637	-0.366626
2316	3849	-0.852404
2316	4010	-0.949022
4024	3520	0.863182
4024	2155	-0.812279
4024	6237	0.84113
4024	2822	0.0186989
4024	3609	0.860669
4024	2462	-0.902352
4024	4333	0.812255
4024	1678	-0.95119
4024	3104	0.620244
4024	3637	0.136253
4024	3849	0.95135
4024	4010	0.968058
3520	2155	-0.500503
3520	6237	0.482444
[truncated: 312,656+ more rows]

## Sheet: Fig. 2d
Expression range	700-1850	1850-3000	3000-4150	4150-5300	5300-6450	6450-7600
Average Pearson correlation	0.688515	0.303875	0.393234	0.760124	0.940408	0.994817

## Sheet: Fig. 3b
4 bins, 116bp with sample weights
Variants in training set	10000	20000	30000	40000	50000	60000	70000	80000	90000	100000	110000	120000	130000	140000
Pearson correlation	0.466711	0.459739	0.449753	0.456952	0.457446	0.435651	0.420754	0.391635	0.367442	0.319	0.252474	0.156453	0.125946	0.0585013
4 bins, 116bp
Variants in training set	10000	20000	30000	40000	50000	60000	70000	80000	90000	100000	110000	120000	130000	140000
Pearson correlation	0.462719	0.465952	0.460245	0.452693	0.460029	0.428677	0.421811	0.385621	0.332254	0.299448	0.26846	0.165667	0.1057	0.130951
4 bins, 101bp with sample weights
Variants in training set	10000	20000	30000	40000	50000	60000	70000	80000	90000	100000	110000	120000	130000	140000
Pearson correlation	0.460425	0.450651	0.459585	0.439049	0.425769	0.417685	0.395697	0.390216	0.360676	0.315973	0.291029	0.210039	0.115495	0.132419
4 bins, 101bp
Variants in training set	10000	20000	30000	40000	50000	60000	70000	80000	90000	100000	110000	120000	130000	140000
Pearson correlation	0.46234	0.452613	0.44477	0.445313	0.433813	0.436694	0.415039	0.39249	0.369039	0.3219	0.258531	0.196855	0.104451	0.0802286
Expression (A.U), 116bp with sample weights
Variants in training set	10000	20000	30000	40000	50000	60000	70000	80000	90000	100000	110000	120000	130000	140000
Pearson correlation	0.460674	0.451815	0.463977	0.447349	0.435721	0.421318	0.397417	0.366443	0.343502	0.315186	0.265157	0.209265	0.171468	0.162386
Expression (A.U), 116bp
Variants in training set	10000	20000	30000	40000	50000	60000	70000	80000	90000	100000	110000	120000	130000	140000
Pearson correlation	0.465408	0.456862	0.451736	0.433173	0.433056	0.420699	0.391162	0.368422	0.35615	0.294923	0.235072	0.194113	0.159832	0.140586
Expression (A.U), 101bp with sample weights
Variants in training set	10000	20000	30000	40000	50000	60000	70000	80000	90000	100000	110000	120000	130000	140000
Pearson correlation	0.461079	0.469095	0.444307	0.427201	0.418797	0.410446	0.40968	0.366795	0.351763	0.325139	0.298869	0.237377	0.204351	0.174778
Expression (A.U), 101bp
Variants in training set	10000	20000	30000	40000	50000	60000	70000	80000	90000	100000	110000	120000	130000	140000
Pearson correlation	0.459794	0.461775	0.442467	0.432835	0.423899	0.422296	0.396007	0.370766	0.348414	0.31567	0.266485	0.222212	0.143043	0.133735

## Sheet: Fig. 3c
Model	de Boer-Regev (dBR) Model	OL-trained Models (5CV)
ADM	0.05	0.45
2435 - AMM	0.21	0.48
2098 - MBO	0.23	0.51

## Sheet: Fig. 3d
Model	11 validation sURS correlation	11 validation sURS std	300 validation variants correlation
dBR	0.65	0.066	0.11
ADM	-0.18	0.144	0.67
AMM	0.45	0.087	0.64
MBO	0.6	0.075	0.61

## Sheet: Fig. 3e
Corr(dBR,MBO)	Corr(dBR,AMM)
0.6	0.53

## Sheet: Fig. 4a
	motif	log(up-regulation p-value)	log(down-regulation p-value)	up-regulation p-value	down-regulation p-value
33	GCTGCGCCAC	-19.5795	-0.000155761	2.63309e-20	0.999641
5	AMACCCACACMCC	-13.9905	-0.000481614	1.02205e-14	0.998892
16	KAGGCGCAGC	-12.9444	-0.000572561	1.13647e-13	0.998682
6	ACCCAKACACC	-10.7799	-1.77179e-06	1.65986e-11	0.999996
42	MCGCCCCCTA	-5.48762	-0.0752228	3.25369e-06	0.840964
21	GMTAMGCCAC	-4.77592	-0.00167833	1.67525e-05	0.996143
37	CCCCCCGCTG	-4.64437	-0.0233484	2.26793e-05	0.947658
15	KMTAMGCCAC	-2.50061	-0.215107	0.00315784	0.609387
25	GCGCATGCGC	-2.13537	-0.184826	0.00732197	0.653392
18	CAGCAAAAAT	-1.87583	-0.184826	0.0133098	0.653392
2	GCGTGGGAA	-1.43686	-0.882736	0.0365715	0.130998
0	CAGTCTACTTACC	-1.3657	-3.64751	0.0430825	0.000225157
4	MCMCGCCCA	-1.22471	-0.833455	0.0596053	0.146739
24	KGGMACACTKCCM	-0.265987	-0.0263594	0.542017	0.941111
38	GGGGAATCCCC	-0.558777	-0.0604112	0.276199	0.870139
8	GMTTACGTMAKC	-0.311488	-0.116428	0.488104	0.764842
12	ACGATCCTCA	-0.0454693	-0.327367	0.900597	0.47058
35	TATGCAAATK	-0.1052	-0.388661	0.784873	0.408638
36	TGCCTGAGGCA	-0.0338796	-0.426443	0.924955	0.37459
1	ATGACGKCMT	-0.449166	-0.479462	0.355495	0.331542
22	ACCAMTCGGA	-0.0370062	-0.514859	0.918319	0.305591
17	AACGAGGCKK	-0.494709	-0.670056	0.320104	0.213768
13	CTGACCTMCC	-0.276116	-0.673406	0.529522	0.212126
28	CGCCMTGTTG	-0.661704	-0.742998	0.21792	0.180718
26	GGTCAAAGGTCA	-0.12994	-0.769008	0.741412	0.170213
20	ATCGTACGAT	-0.0754551	-1.08767	0.840514	0.0817206
32	GGTTCGAACC	-0.0680725	-1.1238	0.854924	0.0751971
11	GCTAAGCCGC	-0.614286	-1.15155	0.24306	0.0705429
39	ACCMCGCCCM	-0.895395	-1.3684	0.127235	0.0428154
14	GTTACCCTGC	-0.461541	-1.47016	0.345508	0.0338716
40	CCATATATGG	-5.17726e-05	-1.664	0.999881	0.0216772
19	CAGGTAACAA	-0.00137524	-1.928	0.996838	0.0118033
27	ACMGGAAGTG	-0.0543221	-1.99546	0.882425	0.0101051
41	TTCAAGGTCA	-0.0175223	-2.14161	0.960457	0.00721751
7	TCCTGCAGGA	-0.0268254	-2.44627	0.940101	0.00357871
34	ACCCTTACCCT	-0.14338	-2.93291	0.718819	0.00116705
10	ACAACAACAM	-0.000440504	-3.7938	0.998986	0.00016077
30	TCACTCACTACGA	-0.0716268	-3.87007	0.847956	0.000134875
23	MTGTCAATCA	-0.00169647	-4.49798	0.996101	3.17699e-05
29	KCMGGGTAAC	-0.124986	-4.79396	0.749918	1.60709e-05
31	CGGCGCTAGC	-0.0369872	-5.86554	0.91836	1.36288e-06
3	GTCACGTGAC	-2.44023e-07	-13.7415	0.999999	1.81343e-14

[truncated: 24 more sheets: Fig. 4a - inset, Fig. 4b, Fig. 4c, Fig. 4d, Fig. 4e, Fig. 5b, Fig. 5c, Fig. 5d, Fig. 5e, Fig. 5f, Fig. 6a, Fig. 6b, Fig. 6c, Fig. 6d, Fig. 6e, Fig. 7a, Fig. 7b, Fig. 7c, Supp. Fig. 2, Supp. Fig. 3 …]
